# Supplementary material for: A method for mining condition-specific co-expressed genes in Camellia sinensis based on k-means clustering
Source: BMC Plant Biol. 2024 May 8;24:373. doi: 10.1186/s12870-024-05086-5 (PMC11077725; doi:10.1186/s12870-024-05086-5)
Supplement: Supplementary file 1 — Supplementary Material 1. [file 12870_2024_5086_MOESM1_ESM.xls]

## Sheet: Table S1
Table S1. Annotation information for RNA-Seq samples, including cultivar, tissue, sampling age, experimental treatment, and k-means cluster IDs.
Run	BioProject	Cultivar	Tissue	Age	Treatment	Cluster
SRR10052052	PRJNA562973	Anji Baicha	leaf and bud	missing	no treatment	1
SRR10052053	PRJNA562973	Anji Baicha	leaf and bud	missing	no treatment	1
SRR10052054	PRJNA562973	Anji Baicha	leaf and bud	missing	no treatment	1
SRR12020631	PRJNA639660	Anji Baicha	leaf and bud	2-year-old	cold stress	3
SRR12020632	PRJNA639660	Anji Baicha	leaf and bud	2-year-old	cold stress	3
SRR12020633	PRJNA639660	Anji Baicha	leaf and bud	2-year-old	cold stress	3
SRR12020634	PRJNA639660	Anji Baicha	leaf and bud	2-year-old	no treatment	3
SRR12020635	PRJNA639660	Anji Baicha	leaf and bud	2-year-old	no treatment	3
SRR12020636	PRJNA639660	Anji Baicha	leaf and bud	2-year-old	no treatment	3
SRR15718040	PRJNA760638	Anji Baicha	leaf and bud	missing	no treatment	1
SRR15718051	PRJNA760638	Anji Baicha	leaf and bud	missing	no treatment	2
SRR15718062	PRJNA760638	Anji Baicha	leaf and bud	missing	no treatment	2
SRR1849921	PRJNA277458	Anji Baicha	leaf and bud	4-year-old	albino	3
SRR1849922	PRJNA277458	Anji Baicha	leaf and bud	4-year-old	albino	3
SRR1849923	PRJNA277458	Anji Baicha	leaf and bud	4-year-old	albino	3
SRR1849924	PRJNA277458	Anji Baicha	leaf and bud	4-year-old	albino	3
SRR1849925	PRJNA277458	Anji Baicha	leaf and bud	4-year-old	albino	3
SRR1849926	PRJNA277458	Anji Baicha	leaf and bud	4-year-old	albino	3
SRR1849927	PRJNA277458	Anji Baicha	leaf and bud	4-year-old	albino	2
SRR1849928	PRJNA277458	Anji Baicha	leaf and bud	4-year-old	albino	2
SRR1849929	PRJNA277458	Anji Baicha	leaf and bud	4-year-old	albino	2
SRR23215103	PRJNA927052	Anji Baicha	leaf and bud	missing	albino	4
SRR23215104	PRJNA927052	Anji Baicha	leaf and bud	missing	albino	4
SRR23215105	PRJNA927052	Anji Baicha	leaf and bud	missing	albino	4
SRR23215106	PRJNA927052	Anji Baicha	leaf and bud	missing	albino	4
SRR23215107	PRJNA927052	Anji Baicha	leaf and bud	missing	albino	4
SRR23215108	PRJNA927052	Anji Baicha	leaf and bud	missing	albino	4
SRR23215109	PRJNA927052	Anji Baicha	leaf and bud	missing	albino	4
SRR23215110	PRJNA927052	Anji Baicha	leaf and bud	missing	albino	4
SRR23215111	PRJNA927052	Anji Baicha	leaf and bud	missing	albino	4
SRR23215112	PRJNA927052	Anji Baicha	leaf and bud	missing	albino	4
SRR23215113	PRJNA927052	Anji Baicha	leaf and bud	missing	albino	4
SRR23215114	PRJNA927052	Anji Baicha	leaf and bud	missing	albino	4
SRR9039903	PRJNA542241	Anji Baicha	leaf and bud	9-year-old	no treatment	1
SRR9039911	PRJNA542241	Anji Baicha	leaf and bud	9-year-old	no treatment	2
SRR10052329	PRJNA562973	Echa 1	leaf and bud	missing	no treatment	1
SRR10052330	PRJNA562973	Echa 1	leaf and bud	missing	no treatment	1
SRR10052331	PRJNA562973	Echa 1	leaf and bud	missing	no treatment	1
SRR10695125	PRJNA595795	Echa 1	leaf and bud	missing	no treatment	2
SRR10695139	PRJNA595795	Echa 1	leaf and bud	missing	no treatment	2
SRR10695164	PRJNA595795	Echa 1	leaf and bud	missing	no treatment	2
SRR10695217	PRJNA595795	Echa 1	leaf and bud	missing	no treatment	2
SRR10695243	PRJNA595795	Echa 1	leaf and bud	missing	no treatment	2
SRR13381459	PRJNA690632	Echa 1	stem	missing	NAA	4
SRR13381460	PRJNA690632	Echa 1	stem	missing	NAA	3
SRR13381461	PRJNA690632	Echa 1	stem	missing	NAA	3
SRR13381462	PRJNA690632	Echa 1	stem	missing	NAA	3
SRR13381463	PRJNA690632	Echa 1	stem	missing	no treatment	3
SRR13381464	PRJNA690632	Echa 1	stem	missing	no treatment	3
SRR13381465	PRJNA690632	Echa 1	stem	missing	NAA	3
SRR13381466	PRJNA690632	Echa 1	stem	missing	NAA	3
SRR13381467	PRJNA690632	Echa 1	stem	missing	NAA	3
SRR13381468	PRJNA690632	Echa 1	stem	missing	NAA	3
SRR13381469	PRJNA690632	Echa 1	stem	missing	NAA	3
SRR13381470	PRJNA690632	Echa 1	stem	missing	NAA	3
SRR13381471	PRJNA690632	Echa 1	stem	missing	no treatment	3
SRR13381472	PRJNA690632	Echa 1	stem	missing	no treatment	3
SRR13381473	PRJNA690632	Echa 1	stem	missing	no treatment	3
SRR13381477	PRJNA690632	Echa 1	stem	missing	no treatment	3
SRR13381479	PRJNA690632	Echa 1	stem	missing	NAA	3
SRR13381480	PRJNA690632	Echa 1	stem	missing	NAA	3
SRR13381483	PRJNA690632	Echa 1	stem	missing	NAA	3
SRR13381485	PRJNA690632	Echa 1	stem	missing	no treatment	3
SRR13381489	PRJNA690632	Echa 1	stem	missing	no treatment	3
SRR13381492	PRJNA690632	Echa 1	stem	missing	NAA	4
SRR15718137	PRJNA760638	Echa 1	leaf and bud	missing	no treatment	2
SRR15718138	PRJNA760638	Echa 1	leaf and bud	missing	no treatment	2
SRR15718139	PRJNA760638	Echa 1	leaf and bud	missing	no treatment	2
SRR6279432	PRJNA417349	Echa 1	root	1-year-old	no treatment	4
SRR6279433	PRJNA417349	Echa 1	root	1-year-old	no treatment	4
SRR6279434	PRJNA417349	Echa 1	leaf and bud	1-year-old	selenite	3
SRR6279435	PRJNA417349	Echa 1	leaf and bud	1-year-old	selenite	3
SRR6279436	PRJNA417349	Echa 1	leaf and bud	1-year-old	selenite	3
SRR6279437	PRJNA417349	Echa 1	leaf and bud	1-year-old	selenite	3
SRR6279438	PRJNA417349	Echa 1	leaf and bud	1-year-old	selenite	3
SRR6279439	PRJNA417349	Echa 1	leaf and bud	1-year-old	selenite	3
SRR6279440	PRJNA417349	Echa 1	root	1-year-old	selenite	4
SRR6279441	PRJNA417349	Echa 1	root	1-year-old	selenite	4
SRR6279442	PRJNA417349	Echa 1	root	1-year-old	selenite	4
SRR6279443	PRJNA417349	Echa 1	root	1-year-old	selenite	4
SRR10033003	PRJNA562747	Fuding Dabaicha	root	missing	no treatment	4
SRR10033004	PRJNA562747	Fuding Dabaicha	root	missing	no treatment	4
SRR10033005	PRJNA562747	Fuding Dabaicha	root	missing	no treatment	4
SRR10033006	PRJNA562747	Fuding Dabaicha	stem	missing	no treatment	3
SRR10033007	PRJNA562747	Fuding Dabaicha	stem	missing	no treatment	3
SRR10033008	PRJNA562747	Fuding Dabaicha	stem	missing	no treatment	3
SRR10033009	PRJNA562747	Fuding Dabaicha	leaf and bud	missing	no treatment	1
SRR10033010	PRJNA562747	Fuding Dabaicha	leaf and bud	missing	no treatment	1
SRR10033011	PRJNA562747	Fuding Dabaicha	leaf and bud	missing	no treatment	1
SRR10052164	PRJNA562973	Fuding Dabaicha	leaf and bud	missing	no treatment	1
SRR10052175	PRJNA562973	Fuding Dabaicha	leaf and bud	missing	no treatment	1
SRR10052186	PRJNA562973	Fuding Dabaicha	leaf and bud	missing	no treatment	1
SRR10695753	PRJNA595712	Fuding Dabaicha	root	less_than_1-year-old	nitrogen	4
SRR10695754	PRJNA595712	Fuding Dabaicha	root	less_than_1-year-old	nitrogen	4
SRR10695756	PRJNA595712	Fuding Dabaicha	root	less_than_1-year-old	no treatment	4
SRR10695758	PRJNA595712	Fuding Dabaicha	root	less_than_1-year-old	nitrogen	4
SRR10695759	PRJNA595712	Fuding Dabaicha	root	less_than_1-year-old	nitrogen	4
SRR10695760	PRJNA595712	Fuding Dabaicha	root	less_than_1-year-old	nitrogen	4
SRR10695761	PRJNA595712	Fuding Dabaicha	root	less_than_1-year-old	nitrogen	4
SRR10695762	PRJNA595712	Fuding Dabaicha	root	less_than_1-year-old	nitrogen	4
SRR10695763	PRJNA595712	Fuding Dabaicha	root	less_than_1-year-old	no treatment	4
SRR10695764	PRJNA595712	Fuding Dabaicha	root	less_than_1-year-old	nitrogen	4
SRR10695765	PRJNA595712	Fuding Dabaicha	root	less_than_1-year-old	nitrogen	4
SRR10695766	PRJNA595712	Fuding Dabaicha	root	less_than_1-year-old	nitrogen	4
SRR10695767	PRJNA595712	Fuding Dabaicha	root	less_than_1-year-old	nitrogen	4
SRR10695768	PRJNA595712	Fuding Dabaicha	root	less_than_1-year-old	nitrogen	4
SRR10695769	PRJNA595712	Fuding Dabaicha	root	less_than_1-year-old	no treatment	4
SRR11942940	PRJNA637803	Fuding Dabaicha	leaf and bud	missing	no treatment	1
SRR11942941	PRJNA637803	Fuding Dabaicha	leaf and bud	missing	no treatment	1
SRR11942942	PRJNA637803	Fuding Dabaicha	root	missing	nitrogen	4
SRR11942943	PRJNA637803	Fuding Dabaicha	root	missing	nitrogen	4
SRR11942944	PRJNA637803	Fuding Dabaicha	root	missing	nitrogen	4
SRR11942945	PRJNA637803	Fuding Dabaicha	root	missing	nitrogen	4
SRR11942946	PRJNA637803	Fuding Dabaicha	root	missing	nitrogen	4
SRR11942947	PRJNA637803	Fuding Dabaicha	root	missing	nitrogen	4
SRR11942949	PRJNA637803	Fuding Dabaicha	leaf and bud	missing	nitrogen	1
SRR11942950	PRJNA637803	Fuding Dabaicha	leaf and bud	missing	nitrogen	1
SRR11942951	PRJNA637803	Fuding Dabaicha	leaf and bud	missing	nitrogen	1
SRR11942952	PRJNA637803	Fuding Dabaicha	leaf and bud	missing	nitrogen	1
SRR11942953	PRJNA637803	Fuding Dabaicha	leaf and bud	missing	nitrogen	1
SRR11942954	PRJNA637803	Fuding Dabaicha	leaf and bud	missing	nitrogen	1
SRR11942955	PRJNA637803	Fuding Dabaicha	root	missing	no treatment	4
SRR11942956	PRJNA637803	Fuding Dabaicha	root	missing	no treatment	4
SRR21463026	PRJNA877602	Fuding Dabaicha	root	2-year-old	As	4
SRR21463027	PRJNA877602	Fuding Dabaicha	root	2-year-old	As	4
SRR21463028	PRJNA877602	Fuding Dabaicha	root	2-year-old	As	4
SRR21463029	PRJNA877602	Fuding Dabaicha	root	2-year-old	As	4
SRR21463030	PRJNA877602	Fuding Dabaicha	root	2-year-old	As	4
SRR21463031	PRJNA877602	Fuding Dabaicha	root	2-year-old	As	4
SRR21463032	PRJNA877602	Fuding Dabaicha	root	2-year-old	Cd	4
SRR21463033	PRJNA877602	Fuding Dabaicha	root	2-year-old	Cd	4
SRR21463034	PRJNA877602	Fuding Dabaicha	root	2-year-old	Cd	4
SRR21463035	PRJNA877602	Fuding Dabaicha	root	2-year-old	Cd	4
SRR21463036	PRJNA877602	Fuding Dabaicha	root	2-year-old	Cd	4
SRR21463037	PRJNA877602	Fuding Dabaicha	root	2-year-old	Cd	4
SRR21463038	PRJNA877602	Fuding Dabaicha	root	2-year-old	no treatment	4
SRR21463039	PRJNA877602	Fuding Dabaicha	root	2-year-old	no treatment	4
SRR21463040	PRJNA877602	Fuding Dabaicha	root	2-year-old	no treatment	4
SRR3719624	PRJNA318668	Fuding Dabaicha	root	3-year-old	no treatment	4
SRR3719626	PRJNA318668	Fuding Dabaicha	root	3-year-old	nitrogen	4
SRR3719627	PRJNA318668	Fuding Dabaicha	leaf and bud	3-year-old	no treatment	2
SRR3719628	PRJNA318668	Fuding Dabaicha	leaf and bud	3-year-old	nitrogen	2
SRR5786537	PRJNA387500	Fuding Dabaicha	flower	10-year-old	no treatment	3
SRR5786541	PRJNA387500	Fuding Dabaicha	flower	10-year-old	no treatment	3
SRR5786551	PRJNA387500	Fuding Dabaicha	flower	10-year-old	no treatment	3
SRR5786552	PRJNA387500	Fuding Dabaicha	flower	10-year-old	no treatment	3
SRR5786553	PRJNA387500	Fuding Dabaicha	flower	10-year-old	no treatment	3
SRR5786554	PRJNA387500	Fuding Dabaicha	flower	10-year-old	no treatment	3
SRR5830865	PRJNA394625	Fuding Dabaicha	leaf and bud	4-year-old	no treatment	3
SRR5864559	PRJNA394625	Fuding Dabaicha	leaf and bud	4-year-old	no treatment	3
SRR5864570	PRJNA394625	Fuding Dabaicha	leaf and bud	4-year-old	no treatment	3
SRR5864571	PRJNA394625	Fuding Dabaicha	leaf and bud	4-year-old	no treatment	1
SRR5864580	PRJNA394625	Fuding Dabaicha	leaf and bud	4-year-old	no treatment	1
SRR5864586	PRJNA394625	Fuding Dabaicha	leaf and bud	4-year-old	no treatment	1
SRR5864587	PRJNA394625	Fuding Dabaicha	leaf and bud	4-year-old	no treatment	1
SRR5864599	PRJNA394625	Fuding Dabaicha	leaf and bud	4-year-old	no treatment	1
SRR5864600	PRJNA394625	Fuding Dabaicha	leaf and bud	4-year-old	no treatment	1
SRR5864616	PRJNA394625	Fuding Dabaicha	leaf and bud	4-year-old	no treatment	1
SRR5864618	PRJNA394625	Fuding Dabaicha	leaf and bud	4-year-old	no treatment	1
SRR5864625	PRJNA394625	Fuding Dabaicha	leaf and bud	4-year-old	no treatment	1
SRR5864630	PRJNA394625	Fuding Dabaicha	leaf and bud	4-year-old	no treatment	2
SRR5864640	PRJNA394625	Fuding Dabaicha	leaf and bud	4-year-old	no treatment	2
SRR5864642	PRJNA394625	Fuding Dabaicha	leaf and bud	4-year-old	no treatment	2
SRR9039907	PRJNA542241	Fuding Dabaicha	leaf and bud	9-year-old	no treatment	1
SRR9039908	PRJNA542241	Fuding Dabaicha	leaf and bud	9-year-old	no treatment	2
SRR9994117	PRJNA560722	Fuding Dabaicha	leaf and bud	missing	no treatment	2
SRR9994118	PRJNA560722	Fuding Dabaicha	leaf and bud	missing	no treatment	2
SRR9994120	PRJNA560722	Fuding Dabaicha	leaf and bud	missing	no treatment	2
SRR10052072	PRJNA562973	Huangdan	leaf and bud	missing	no treatment	1
SRR10052073	PRJNA562973	Huangdan	leaf and bud	missing	no treatment	1
SRR10052074	PRJNA562973	Huangdan	leaf and bud	missing	no treatment	1
SRR10695214	PRJNA595795	Huangdan	leaf and bud	missing	no treatment	2
SRR11960789	PRJNA638184	Huangdan	leaf and bud	4-year-old	no treatment	2
SRR11960790	PRJNA638184	Huangdan	leaf and bud	4-year-old	no treatment	2
SRR11960791	PRJNA638184	Huangdan	leaf and bud	4-year-old	no treatment	2
SRR19521650	PRJNA843954	Huangdan	leaf and bud	30-year-old	insect infestation	1
SRR19521651	PRJNA843954	Huangdan	leaf and bud	30-year-old	insect infestation	1
SRR19521652	PRJNA843954	Huangdan	leaf and bud	30-year-old	insect infestation	3
SRR22963451	PRJNA917697	Huangdan	leaf and bud	1-year-old	no treatment	2
SRR22963452	PRJNA917697	Huangdan	leaf and bud	1-year-old	no treatment	2
SRR22963453	PRJNA917697	Huangdan	leaf and bud	1-year-old	no treatment	2
SRR8695843	PRJNA526005	Huangdan	leaf and bud	3-year-old	no treatment	1
SRR8695845	PRJNA526005	Huangdan	leaf and bud	3-year-old	no treatment	1
SRR8695846	PRJNA526005	Huangdan	leaf and bud	3-year-old	no treatment	1
SRR10052051	PRJNA562973	Huangjinya	leaf and bud	missing	no treatment	1
SRR10052457	PRJNA562973	Huangjinya	leaf and bud	missing	no treatment	1
SRR10052458	PRJNA562973	Huangjinya	leaf and bud	missing	no treatment	1
SRR10695229	PRJNA595795	Huangjinya	leaf and bud	missing	no treatment	2
SRR15718130	PRJNA760638	Huangjinya	leaf and bud	missing	no treatment	2
SRR15718131	PRJNA760638	Huangjinya	leaf and bud	missing	no treatment	2
SRR15718132	PRJNA760638	Huangjinya	leaf and bud	missing	no treatment	2
SRR16588767	PRJNA774933	Huangjinya	leaf and bud	2-year-old	light quality	3
SRR16588768	PRJNA774933	Huangjinya	leaf and bud	2-year-old	light quality	1
SRR16588769	PRJNA774933	Huangjinya	leaf and bud	2-year-old	light quality	1
SRR16588770	PRJNA774933	Huangjinya	leaf and bud	2-year-old	no treatment	1
SRR16588771	PRJNA774933	Huangjinya	leaf and bud	2-year-old	no treatment	1
SRR16588772	PRJNA774933	Huangjinya	leaf and bud	2-year-old	no treatment	3
SRR3326048	PRJNA317242	Huangjinya	leaf and bud	4-year-old	shading	1
SRR3326253	PRJNA317242	Huangjinya	leaf and bud	4-year-old	shading	1
SRR3326254	PRJNA317242	Huangjinya	leaf and bud	4-year-old	shading	1
SRR3326255	PRJNA317242	Huangjinya	leaf and bud	4-year-old	shading	1
SRR3326326	PRJNA317242	Huangjinya	leaf and bud	4-year-old	shading	1
SRR3326327	PRJNA317242	Huangjinya	leaf and bud	4-year-old	shading	1
SRR5074626	PRJNA356134	Huangjinya	leaf and bud	2-year-old	no treatment	1
SRR5075639	PRJNA356134	Huangjinya	leaf and bud	2-year-old	no treatment	1
SRR5075640	PRJNA356134	Huangjinya	leaf and bud	2-year-old	no treatment	1
SRR5075641	PRJNA356134	Huangjinya	leaf and bud	2-year-old	shading	1
SRR5075642	PRJNA356134	Huangjinya	leaf and bud	2-year-old	shading	1
SRR5075643	PRJNA356134	Huangjinya	leaf and bud	2-year-old	shading	1
SRR5141269	PRJNA317242	Huangjinya	leaf and bud	4-year-old	shading	2
SRR5141284	PRJNA317242	Huangjinya	leaf and bud	4-year-old	shading	2
SRR5141291	PRJNA317242	Huangjinya	leaf and bud	4-year-old	shading	1
SRR5141292	PRJNA317242	Huangjinya	leaf and bud	4-year-old	shading	1
SRR5141294	PRJNA317242	Huangjinya	leaf and bud	4-year-old	shading	1
SRR5141296	PRJNA317242	Huangjinya	leaf and bud	4-year-old	shading	1
SRR5141298	PRJNA317242	Huangjinya	leaf and bud	4-year-old	shading	2
SRR5141299	PRJNA317242	Huangjinya	leaf and bud	4-year-old	shading	2
SRR5141300	PRJNA317242	Huangjinya	leaf and bud	4-year-old	shading	1
SRR5141302	PRJNA317242	Huangjinya	leaf and bud	4-year-old	shading	1
SRR5141304	PRJNA317242	Huangjinya	leaf and bud	4-year-old	shading	3
SRR5141306	PRJNA317242	Huangjinya	leaf and bud	4-year-old	shading	1
SRR5141308	PRJNA317242	Huangjinya	leaf and bud	4-year-old	shading	1
SRR5141318	PRJNA317242	Huangjinya	leaf and bud	4-year-old	shading	3
SRR7896775	PRJNA492937	Huangjinya	leaf and bud	10-year-old	no treatment	1
SRR7896776	PRJNA492937	Huangjinya	leaf and bud	10-year-old	no treatment	1
SRR7896777	PRJNA492937	Huangjinya	leaf and bud	10-year-old	shading	1
SRR7896778	PRJNA492937	Huangjinya	leaf and bud	10-year-old	shading	1
SRR9887169	PRJNA557820	Huangjinya	leaf and bud	3-year-old	light quality	1
SRR9887170	PRJNA557820	Huangjinya	leaf and bud	3-year-old	light quality	1
SRR9887171	PRJNA557820	Huangjinya	leaf and bud	3-year-old	light quality	1
SRR9887172	PRJNA557820	Huangjinya	leaf and bud	3-year-old	light quality	1
SRR9887173	PRJNA557820	Huangjinya	leaf and bud	3-year-old	light quality	1
SRR9887174	PRJNA557820	Huangjinya	leaf and bud	3-year-old	light quality	3
SRR9887175	PRJNA557820	Huangjinya	leaf and bud	3-year-old	light quality	3
SRR9887176	PRJNA557820	Huangjinya	leaf and bud	3-year-old	light quality	3
SRR9887177	PRJNA557820	Huangjinya	leaf and bud	3-year-old	no treatment	1
SRR9887178	PRJNA557820	Huangjinya	leaf and bud	3-year-old	light quality	3
SRR9887179	PRJNA557820	Huangjinya	leaf and bud	3-year-old	no treatment	1
SRR9887180	PRJNA557820	Huangjinya	leaf and bud	3-year-old	no treatment	1
SRR10054659	PRJNA563232	Jinxuan	stem	less_than_1-year-old	no treatment	3
SRR10054662	PRJNA563232	Jinxuan	leaf and bud	less_than_1-year-old	no treatment	3
SRR10054663	PRJNA563232	Jinxuan	leaf and bud	less_than_1-year-old	no treatment	3
SRR10054664	PRJNA563232	Jinxuan	leaf and bud	less_than_1-year-old	no treatment	3
SRR10054670	PRJNA563232	Jinxuan	stem	less_than_1-year-old	no treatment	3
SRR10054671	PRJNA563232	Jinxuan	stem	less_than_1-year-old	no treatment	3
SRR19434891	PRJNA843067	Jinxuan	leaf and bud	missing	insect infestation	3
SRR19434892	PRJNA843067	Jinxuan	leaf and bud	missing	insect infestation	3
SRR19434893	PRJNA843067	Jinxuan	leaf and bud	missing	insect infestation	3
SRR19434894	PRJNA843067	Jinxuan	leaf and bud	missing	no treatment	3
SRR19434895	PRJNA843067	Jinxuan	leaf and bud	missing	no treatment	3
SRR19434896	PRJNA843067	Jinxuan	leaf and bud	missing	no treatment	3
SRR20048795	PRJNA855300	Jinxuan	leaf and bud	10-year-old	no treatment	2
SRR20048796	PRJNA855300	Jinxuan	leaf and bud	10-year-old	no treatment	2
SRR20048797	PRJNA855300	Jinxuan	leaf and bud	10-year-old	no treatment	2
SRR2191703	PRJNA288922	Jinxuan	leaf and bud	2-year-old	no treatment	1
SRR2191704	PRJNA288922	Jinxuan	leaf and bud	2-year-old	no treatment	1
SRR2191762	PRJNA288922	Jinxuan	leaf and bud	2-year-old	MeJA	1
SRR2191763	PRJNA288922	Jinxuan	leaf and bud	2-year-old	MeJA	1
SRR2191766	PRJNA288922	Jinxuan	leaf and bud	2-year-old	MeJA	1
SRR2191767	PRJNA288922	Jinxuan	leaf and bud	2-year-old	MeJA	1
SRR2191768	PRJNA288922	Jinxuan	leaf and bud	2-year-old	MeJA	3
SRR2191769	PRJNA288922	Jinxuan	leaf and bud	2-year-old	MeJA	3
SRR7896771	PRJNA492937	Jinxuan	leaf and bud	10-year-old	no treatment	1
SRR7896772	PRJNA492937	Jinxuan	leaf and bud	10-year-old	no treatment	1
SRR7896773	PRJNA492937	Jinxuan	leaf and bud	10-year-old	shading	1
SRR7896774	PRJNA492937	Jinxuan	leaf and bud	10-year-old	shading	1
SRR9665463	PRJNA553681	Jinxuan	leaf and bud	2-year-old	insect infestation	3
SRR9665464	PRJNA553681	Jinxuan	leaf and bud	2-year-old	insect infestation	3
SRR9665465	PRJNA553681	Jinxuan	leaf and bud	2-year-old	insect infestation	3
SRR9665466	PRJNA553681	Jinxuan	leaf and bud	2-year-old	mechanical damaged	3
SRR9665467	PRJNA553681	Jinxuan	leaf and bud	2-year-old	mechanical damaged	3
SRR9665468	PRJNA553681	Jinxuan	leaf and bud	2-year-old	no treatment	3
SRR9665469	PRJNA553681	Jinxuan	leaf and bud	2-year-old	mechanical damaged	3
SRR9665470	PRJNA553681	Jinxuan	leaf and bud	2-year-old	no treatment	3
SRR9665471	PRJNA553681	Jinxuan	leaf and bud	2-year-old	no treatment	3
SRR10052441	PRJNA562973	Longjing 43	leaf and bud	missing	no treatment	1
SRR10052442	PRJNA562973	Longjing 43	leaf and bud	missing	no treatment	1
SRR10052443	PRJNA562973	Longjing 43	leaf and bud	missing	no treatment	1
SRR10768502	PRJNA597433	Longjing 43	leaf and bud	1-year-old	UV-B	3
SRR10768503	PRJNA597433	Longjing 43	leaf and bud	1-year-old	UV-B	1
SRR10768504	PRJNA597433	Longjing 43	leaf and bud	1-year-old	UV-B	3
SRR10768505	PRJNA597433	Longjing 43	leaf and bud	1-year-old	UV-B	3
SRR10768506	PRJNA597433	Longjing 43	leaf and bud	1-year-old	UV-B	1
SRR10768507	PRJNA597433	Longjing 43	leaf and bud	1-year-old	no treatment	1
SRR10768508	PRJNA597433	Longjing 43	leaf and bud	1-year-old	UV-B	3
SRR10768509	PRJNA597433	Longjing 43	leaf and bud	1-year-old	UV-B	3
SRR10768510	PRJNA597433	Longjing 43	leaf and bud	1-year-old	no treatment	1
SRR10768511	PRJNA597433	Longjing 43	leaf and bud	1-year-old	no treatment	3
SRR10807066	PRJNA595772	Longjing 43	leaf and bud	12-year-old	Colletotrichum	1
SRR10807067	PRJNA595772	Longjing 43	leaf and bud	12-year-old	Colletotrichum	1
SRR10807068	PRJNA595772	Longjing 43	leaf and bud	12-year-old	Colletotrichum	1
SRR10807069	PRJNA595772	Longjing 43	leaf and bud	12-year-old	Colletotrichum	3
SRR10807070	PRJNA595772	Longjing 43	leaf and bud	12-year-old	Colletotrichum	1
SRR10807071	PRJNA595772	Longjing 43	leaf and bud	12-year-old	Colletotrichum	3
SRR10807072	PRJNA595772	Longjing 43	leaf and bud	12-year-old	Colletotrichum	1
SRR10807073	PRJNA595772	Longjing 43	leaf and bud	12-year-old	Colletotrichum	1
SRR10807074	PRJNA595772	Longjing 43	leaf and bud	12-year-old	Colletotrichum	3
SRR10807075	PRJNA595772	Longjing 43	leaf and bud	12-year-old	Colletotrichum	3
SRR10807076	PRJNA595772	Longjing 43	leaf and bud	12-year-old	Colletotrichum	3
SRR10807077	PRJNA595772	Longjing 43	leaf and bud	12-year-old	Colletotrichum	3
SRR10807078	PRJNA595772	Longjing 43	leaf and bud	12-year-old	Colletotrichum	3
SRR10807079	PRJNA595772	Longjing 43	leaf and bud	12-year-old	Colletotrichum	3
SRR10807080	PRJNA595772	Longjing 43	leaf and bud	12-year-old	Colletotrichum	1
SRR10807081	PRJNA595772	Longjing 43	leaf and bud	12-year-old	Colletotrichum	3
SRR10807082	PRJNA595772	Longjing 43	leaf and bud	12-year-old	Colletotrichum	1
SRR10807083	PRJNA595772	Longjing 43	leaf and bud	12-year-old	Colletotrichum	1
SRR10918022	PRJNA602394	Longjing 43	leaf and bud	missing	no treatment	3
SRR10918023	PRJNA602394	Longjing 43	leaf and bud	missing	no treatment	1
SRR10918024	PRJNA602394	Longjing 43	leaf and bud	missing	no treatment	3
SRR10918025	PRJNA602394	Longjing 43	leaf and bud	missing	withering	1
SRR10918026	PRJNA602394	Longjing 43	leaf and bud	missing	withering	1
SRR10918027	PRJNA602394	Longjing 43	leaf and bud	missing	withering	1
SRR10918028	PRJNA602394	Longjing 43	leaf and bud	missing	withering	1
SRR10918029	PRJNA602394	Longjing 43	leaf and bud	missing	withering	1
SRR10918030	PRJNA602394	Longjing 43	leaf and bud	missing	withering	1
SRR10918031	PRJNA602396	Longjing 43	leaf and bud	missing	no treatment	3
SRR10918032	PRJNA602396	Longjing 43	leaf and bud	missing	no treatment	3
SRR10918033	PRJNA602396	Longjing 43	leaf and bud	missing	no treatment	3
SRR10918034	PRJNA602396	Longjing 43	leaf and bud	missing	withering	3
SRR10918035	PRJNA602396	Longjing 43	leaf and bud	missing	withering	3
SRR10918036	PRJNA602396	Longjing 43	leaf and bud	missing	withering	3
SRR10918037	PRJNA602396	Longjing 43	leaf and bud	missing	withering	3
SRR10918038	PRJNA602396	Longjing 43	leaf and bud	missing	withering	3
SRR10918039	PRJNA602396	Longjing 43	leaf and bud	missing	withering	3
SRR10918040	PRJNA602396	Longjing 43	leaf and bud	missing	withering	3
SRR10918041	PRJNA602396	Longjing 43	leaf and bud	missing	withering	3
SRR10918042	PRJNA602396	Longjing 43	leaf and bud	missing	withering	3
SRR1295557	PRJNA240661	Longjing 43	leaf and bud	missing	no treatment	3
SRR1295565	PRJNA240661	Longjing 43	leaf and bud	missing	no treatment	3
SRR15718032	PRJNA760638	Longjing 43	leaf and bud	missing	no treatment	2
SRR15718033	PRJNA760638	Longjing 43	leaf and bud	missing	no treatment	2
SRR1747102	PRJNA271913	Longjing 43	leaf and bud	2-year-old	cold stress	3
SRR1747103	PRJNA271913	Longjing 43	leaf and bud	2-year-old	cold stress	3
SRR1747105	PRJNA271913	Longjing 43	leaf and bud	2-year-old	cold stress	3
SRR1747107	PRJNA271913	Longjing 43	leaf and bud	2-year-old	cold stress	1
SRR1747122	PRJNA271913	Longjing 43	leaf and bud	2-year-old	cold stress	3
SRR1747123	PRJNA271913	Longjing 43	leaf and bud	2-year-old	cold stress	1
SRR1747125	PRJNA271913	Longjing 43	leaf and bud	2-year-old	cold stress	3
SRR1747126	PRJNA271913	Longjing 43	leaf and bud	2-year-old	cold stress	3
SRR20048791	PRJNA855300	Longjing 43	leaf and bud	10-year-old	no treatment	2
SRR20048792	PRJNA855300	Longjing 43	leaf and bud	10-year-old	no treatment	2
SRR20048793	PRJNA855300	Longjing 43	leaf and bud	10-year-old	no treatment	2
SRR22261943	PRJNA898859	Longjing 43	leaf and bud	missing	missing	3
SRR22261944	PRJNA898859	Longjing 43	leaf and bud	missing	missing	3
SRR22261945	PRJNA898859	Longjing 43	leaf and bud	missing	missing	3
SRR22261946	PRJNA898859	Longjing 43	leaf and bud	missing	missing	3
SRR22261947	PRJNA898859	Longjing 43	leaf and bud	missing	missing	2
SRR22261948	PRJNA898859	Longjing 43	leaf and bud	missing	missing	2
SRR22261949	PRJNA898859	Longjing 43	leaf and bud	missing	missing	2
SRR22261950	PRJNA898859	Longjing 43	leaf and bud	missing	missing	2
SRR22261951	PRJNA898859	Longjing 43	leaf and bud	missing	missing	2
SRR22261952	PRJNA898859	Longjing 43	leaf and bud	missing	missing	2
SRR22261953	PRJNA898859	Longjing 43	leaf and bud	missing	missing	2
SRR22261954	PRJNA898859	Longjing 43	leaf and bud	missing	missing	2
SRR22261955	PRJNA898859	Longjing 43	leaf and bud	missing	missing	2
SRR22261956	PRJNA898859	Longjing 43	leaf and bud	missing	missing	2
SRR22261957	PRJNA898859	Longjing 43	leaf and bud	missing	missing	2
SRR22261958	PRJNA898859	Longjing 43	leaf and bud	missing	missing	2
SRR22261959	PRJNA898859	Longjing 43	leaf and bud	missing	missing	2
SRR22261960	PRJNA898859	Longjing 43	leaf and bud	missing	missing	2
SRR22261961	PRJNA898859	Longjing 43	leaf and bud	missing	missing	2
SRR22261962	PRJNA898859	Longjing 43	leaf and bud	missing	missing	3
SRR22261963	PRJNA898859	Longjing 43	leaf and bud	missing	missing	3
SRR22261964	PRJNA898859	Longjing 43	leaf and bud	missing	missing	3
SRR22261965	PRJNA898859	Longjing 43	leaf and bud	missing	missing	3
SRR22261966	PRJNA898859	Longjing 43	leaf and bud	missing	missing	3
SRR22261967	PRJNA898859	Longjing 43	leaf and bud	missing	missing	3
SRR22261968	PRJNA898859	Longjing 43	leaf and bud	missing	missing	3
SRR22261969	PRJNA898859	Longjing 43	leaf and bud	missing	missing	2
SRR22261970	PRJNA898859	Longjing 43	leaf and bud	missing	missing	3
SRR22261971	PRJNA898859	Longjing 43	leaf and bud	missing	missing	3
SRR22261972	PRJNA898859	Longjing 43	leaf and bud	missing	missing	3
SRR22261973	PRJNA898859	Longjing 43	leaf and bud	missing	missing	3
SRR22261974	PRJNA898859	Longjing 43	leaf and bud	missing	missing	3
SRR22261975	PRJNA898859	Longjing 43	leaf and bud	missing	missing	3
SRR22261976	PRJNA898859	Longjing 43	leaf and bud	missing	missing	3
SRR22261977	PRJNA898859	Longjing 43	leaf and bud	missing	missing	3
SRR22261978	PRJNA898859	Longjing 43	leaf and bud	missing	missing	3
SRR22261979	PRJNA898859	Longjing 43	leaf and bud	missing	missing	3
SRR22261980	PRJNA898859	Longjing 43	leaf and bud	missing	missing	2
SRR22261981	PRJNA898859	Longjing 43	leaf and bud	missing	missing	2
SRR6007821	PRJNA400694	Longjing 43	leaf and bud	6-year-old	no treatment	3
SRR6007823	PRJNA400694	Longjing 43	leaf and bud	6-year-old	no treatment	3
SRR6007826	PRJNA400694	Longjing 43	leaf and bud	6-year-old	no treatment	2
SRR6007827	PRJNA400694	Longjing 43	leaf and bud	6-year-old	no treatment	2
SRR6007828	PRJNA400694	Longjing 43	leaf and bud	6-year-old	no treatment	2
SRR6007829	PRJNA400694	Longjing 43	leaf and bud	6-year-old	no treatment	2
SRR6007830	PRJNA400694	Longjing 43	leaf and bud	6-year-old	no treatment	2
SRR6073184	PRJNA411886	Longjing 43	leaf and bud	3-year-old	cold stress	2
SRR6073185	PRJNA411886	Longjing 43	leaf and bud	3-year-old	cold stress	2
SRR6073186	PRJNA411886	Longjing 43	leaf and bud	3-year-old	cold stress	2
SRR6073187	PRJNA411886	Longjing 43	leaf and bud	3-year-old	cold stress	2
SRR6073188	PRJNA411886	Longjing 43	leaf and bud	3-year-old	cold stress	2
SRR6073189	PRJNA411886	Longjing 43	leaf and bud	3-year-old	cold stress	2
SRR6073190	PRJNA411886	Longjing 43	leaf and bud	3-year-old	cold stress	2
SRR6073191	PRJNA411886	Longjing 43	leaf and bud	3-year-old	cold stress	2
SRR6073192	PRJNA411886	Longjing 43	leaf and bud	3-year-old	cold stress	2
SRR6073193	PRJNA411886	Longjing 43	leaf and bud	3-year-old	cold stress	2
SRR6073194	PRJNA411886	Longjing 43	leaf and bud	3-year-old	cold stress	2
SRR6073195	PRJNA411886	Longjing 43	leaf and bud	3-year-old	cold stress	2
SRR6073196	PRJNA411886	Longjing 43	leaf and bud	3-year-old	cold stress	2
SRR6073197	PRJNA411886	Longjing 43	leaf and bud	3-year-old	cold stress	2
SRR6073198	PRJNA411886	Longjing 43	leaf and bud	3-year-old	cold stress	2
SRR6073199	PRJNA411886	Longjing 43	leaf and bud	3-year-old	cold stress	2
SRR6073200	PRJNA411886	Longjing 43	leaf and bud	3-year-old	cold stress	2
SRR6073201	PRJNA411886	Longjing 43	leaf and bud	3-year-old	cold stress	2
SRR10695152	PRJNA595795	Longjing Changye	leaf and bud	missing	no treatment	2
SRR17673901	PRJNA798825	Longjing Changye	leaf and bud	5-year-old	no treatment	2
SRR17673902	PRJNA798825	Longjing Changye	leaf and bud	5-year-old	no treatment	2
SRR19134698	PRJNA835956	Longjing Changye	leaf and bud	missing	no treatment	1
SRR19137784	PRJNA835956	Longjing Changye	leaf and bud	missing	no treatment	1
SRR19141042	PRJNA835956	Longjing Changye	leaf and bud	missing	no treatment	1
SRR3270364	PRJNA315669	Longjing Changye	flower	missing	no treatment	4
SRR3270376	PRJNA315669	Longjing Changye	flower	missing	no treatment	4
SRR3270829	PRJNA315669	Longjing Changye	flower	missing	no treatment	4
SRR3270928	PRJNA315669	Longjing Changye	flower	missing	cold stress	4
SRR3270974	PRJNA315669	Longjing Changye	flower	missing	cold stress	4
SRR3270993	PRJNA315669	Longjing Changye	flower	missing	cold stress	4
SRR3270997	PRJNA315669	Longjing Changye	flower	missing	no treatment	4
SRR3271001	PRJNA315669	Longjing Changye	flower	missing	no treatment	4
SRR3271002	PRJNA315669	Longjing Changye	flower	missing	no treatment	4
SRR6442220	PRJNA428407	Longjing Changye	leaf and bud	2-year-old	no treatment	3
SRR6442285	PRJNA428407	Longjing Changye	leaf and bud	2-year-old	heat stress	3
SRR6442286	PRJNA428407	Longjing Changye	leaf and bud	2-year-old	heat stress	3
SRR6442326	PRJNA428407	Longjing Changye	leaf and bud	2-year-old	heat stress	3
SRR6447683	PRJNA428407	Longjing Changye	leaf and bud	2-year-old	heat stress	3
SRR6447684	PRJNA428407	Longjing Changye	leaf and bud	2-year-old	drought	3
SRR6447694	PRJNA428407	Longjing Changye	leaf and bud	2-year-old	drought	3
SRR6447701	PRJNA428407	Longjing Changye	leaf and bud	2-year-old	drought	3
SRR6447703	PRJNA428407	Longjing Changye	leaf and bud	2-year-old	drought	3
SRR8382585	PRJNA512448	Longjing Changye	leaf and bud	1-year-old	no treatment	1
SRR8382586	PRJNA512448	Longjing Changye	leaf and bud	1-year-old	fluoride	1
SRR8382587	PRJNA512448	Longjing Changye	leaf and bud	1-year-old	no treatment	1
SRR8382588	PRJNA512448	Longjing Changye	leaf and bud	1-year-old	no treatment	1
SRR8382589	PRJNA512448	Longjing Changye	leaf and bud	1-year-old	fluoride	1
SRR8382590	PRJNA512448	Longjing Changye	leaf and bud	1-year-old	fluoride	1
SRR10052274	PRJNA562973	Shuchazao	leaf and bud	missing	no treatment	1
SRR10052275	PRJNA562973	Shuchazao	leaf and bud	missing	no treatment	1
SRR10052276	PRJNA562973	Shuchazao	leaf and bud	missing	no treatment	1
SRR10052379	PRJNA562973	Shuchazao	leaf and bud	missing	no treatment	1
SRR10052380	PRJNA562973	Shuchazao	leaf and bud	missing	no treatment	1
SRR10052381	PRJNA562973	Shuchazao	leaf and bud	missing	no treatment	1
SRR10063871	PRJNA563742	Shuchazao	leaf and bud	10-year-old	no treatment	1
SRR10063872	PRJNA563742	Shuchazao	leaf and bud	10-year-old	no treatment	2
SRR10063873	PRJNA563742	Shuchazao	leaf and bud	10-year-old	no treatment	2
SRR10063874	PRJNA563742	Shuchazao	leaf and bud	10-year-old	no treatment	2
SRR10063875	PRJNA563742	Shuchazao	leaf and bud	10-year-old	no treatment	2
SRR10063876	PRJNA563742	Shuchazao	leaf and bud	10-year-old	no treatment	2
SRR10063878	PRJNA563742	Shuchazao	leaf and bud	10-year-old	no treatment	2
SRR10063889	PRJNA563742	Shuchazao	leaf and bud	10-year-old	no treatment	2
SRR10063895	PRJNA563742	Shuchazao	leaf and bud	10-year-old	no treatment	1
SRR10063896	PRJNA563742	Shuchazao	leaf and bud	10-year-old	no treatment	1
SRR10063897	PRJNA563742	Shuchazao	leaf and bud	10-year-old	no treatment	1
SRR10063898	PRJNA563742	Shuchazao	leaf and bud	10-year-old	no treatment	1
SRR10063899	PRJNA563742	Shuchazao	leaf and bud	10-year-old	no treatment	1
SRR10063900	PRJNA563742	Shuchazao	leaf and bud	10-year-old	no treatment	2
SRR10063901	PRJNA563742	Shuchazao	leaf and bud	10-year-old	no treatment	2
SRR10382047	PRJNA576575	Shuchazao	leaf and bud	24-year-old	no treatment	2
SRR10382048	PRJNA576575	Shuchazao	leaf and bud	24-year-old	no treatment	2
SRR10382049	PRJNA576575	Shuchazao	leaf and bud	24-year-old	no treatment	2
SRR10382050	PRJNA576575	Shuchazao	leaf and bud	24-year-old	no treatment	2
SRR10382051	PRJNA576575	Shuchazao	leaf and bud	24-year-old	no treatment	2
SRR10382052	PRJNA576575	Shuchazao	leaf and bud	24-year-old	no treatment	2
SRR10382053	PRJNA576575	Shuchazao	leaf and bud	24-year-old	shading	2
SRR10382054	PRJNA576575	Shuchazao	leaf and bud	24-year-old	shading	2
SRR10382055	PRJNA576575	Shuchazao	leaf and bud	24-year-old	shading	2
SRR10382056	PRJNA576575	Shuchazao	leaf and bud	24-year-old	no treatment	2
SRR10382057	PRJNA576575	Shuchazao	leaf and bud	24-year-old	shading	2
SRR10382058	PRJNA576575	Shuchazao	leaf and bud	24-year-old	shading	2
SRR10382059	PRJNA576575	Shuchazao	leaf and bud	24-year-old	shading	2
SRR10382060	PRJNA576575	Shuchazao	leaf and bud	24-year-old	shading	2
SRR10382061	PRJNA576575	Shuchazao	leaf and bud	24-year-old	shading	2
SRR10382062	PRJNA576575	Shuchazao	leaf and bud	24-year-old	shading	2
SRR10382063	PRJNA576575	Shuchazao	leaf and bud	24-year-old	shading	2
SRR10382064	PRJNA576575	Shuchazao	leaf and bud	24-year-old	shading	2
SRR10382065	PRJNA576575	Shuchazao	leaf and bud	24-year-old	shading	2
SRR10382066	PRJNA576575	Shuchazao	leaf and bud	24-year-old	shading	2
SRR10382067	PRJNA576575	Shuchazao	leaf and bud	24-year-old	no treatment	2
SRR10382068	PRJNA576575	Shuchazao	leaf and bud	24-year-old	shading	2
SRR10382069	PRJNA576575	Shuchazao	leaf and bud	24-year-old	shading	2
SRR10382070	PRJNA576575	Shuchazao	leaf and bud	24-year-old	no treatment	2
SRR10382071	PRJNA576575	Shuchazao	leaf and bud	24-year-old	no treatment	2
SRR10382072	PRJNA576575	Shuchazao	leaf and bud	24-year-old	no treatment	2
SRR10382073	PRJNA576575	Shuchazao	leaf and bud	24-year-old	no treatment	2
SRR10382074	PRJNA576575	Shuchazao	leaf and bud	24-year-old	no treatment	2
SRR10382075	PRJNA576575	Shuchazao	leaf and bud	24-year-old	no treatment	2
SRR10382076	PRJNA576575	Shuchazao	leaf and bud	24-year-old	no treatment	2
SRR10382077	PRJNA576575	Shuchazao	leaf and bud	24-year-old	no treatment	2
SRR10382078	PRJNA576575	Shuchazao	leaf and bud	24-year-old	no treatment	2
SRR10382079	PRJNA576575	Shuchazao	leaf and bud	24-year-old	no treatment	2
SRR13627475	PRJNA694840	Shuchazao	leaf and bud	3-year-old	cold stress	3
SRR13627476	PRJNA694840	Shuchazao	leaf and bud	3-year-old	cold stress	3
SRR13627477	PRJNA694840	Shuchazao	leaf and bud	3-year-old	cold stress	3
SRR13627478	PRJNA694840	Shuchazao	leaf and bud	3-year-old	cold stress	3
SRR13627479	PRJNA694840	Shuchazao	leaf and bud	3-year-old	cold stress	3
SRR13627480	PRJNA694840	Shuchazao	leaf and bud	3-year-old	cold stress	3
SRR13627481	PRJNA694840	Shuchazao	leaf and bud	3-year-old	cold stress	3
SRR13627482	PRJNA694840	Shuchazao	leaf and bud	3-year-old	no treatment	3
SRR13627483	PRJNA694840	Shuchazao	leaf and bud	3-year-old	cold stress	3
SRR13627484	PRJNA694840	Shuchazao	leaf and bud	3-year-old	cold stress	3
SRR13627485	PRJNA694840	Shuchazao	leaf and bud	3-year-old	cold stress	3
SRR13627486	PRJNA694840	Shuchazao	leaf and bud	3-year-old	cold stress	3
SRR13627487	PRJNA694840	Shuchazao	leaf and bud	3-year-old	cold stress	3
SRR13627488	PRJNA694840	Shuchazao	leaf and bud	3-year-old	no treatment	3
SRR13627489	PRJNA694840	Shuchazao	leaf and bud	3-year-old	no treatment	3
SRR15718140	PRJNA760638	Shuchazao	leaf and bud	missing	no treatment	2
SRR15718141	PRJNA760638	Shuchazao	leaf and bud	missing	no treatment	2
SRR15718142	PRJNA760638	Shuchazao	leaf and bud	missing	no treatment	2
SRR15719555	PRJNA760230	Shuchazao	flower	missing	flowering period	3
SRR15719556	PRJNA760230	Shuchazao	flower	missing	flowering period	3
SRR15719557	PRJNA760230	Shuchazao	flower	missing	flowering period	3
SRR15719558	PRJNA760230	Shuchazao	flower	missing	flowering period	3
SRR15719559	PRJNA760230	Shuchazao	flower	missing	flowering period	3
SRR15719560	PRJNA760230	Shuchazao	flower	missing	flowering period	3
SRR15719561	PRJNA760230	Shuchazao	flower	missing	flowering period	3
SRR15719562	PRJNA760230	Shuchazao	flower	missing	flowering period	3
SRR15719563	PRJNA760230	Shuchazao	flower	missing	flowering period	3
SRR1928149	PRJNA274203	Shuchazao	leaf and bud	6-year-old	no treatment	1
SRR20083496	PRJNA857833	Shuchazao	leaf and bud	2-year-old	no treatment	1
SRR20083497	PRJNA857833	Shuchazao	leaf and bud	2-year-old	salicylic acid	1
SRR20083498	PRJNA857833	Shuchazao	leaf and bud	2-year-old	salicylic acid	1
SRR20083499	PRJNA857833	Shuchazao	leaf and bud	2-year-old	salicylic acid	1
SRR20083500	PRJNA857833	Shuchazao	leaf and bud	2-year-old	no treatment	1
SRR20083501	PRJNA857833	Shuchazao	leaf and bud	2-year-old	no treatment	1
SRR20083502	PRJNA857833	Shuchazao	leaf and bud	2-year-old	no treatment	1
SRR20083503	PRJNA857833	Shuchazao	leaf and bud	2-year-old	salicylic acid	1
SRR20083504	PRJNA857833	Shuchazao	leaf and bud	2-year-old	salicylic acid	1
SRR20083505	PRJNA857833	Shuchazao	leaf and bud	2-year-old	salicylic acid	1
SRR20083506	PRJNA857833	Shuchazao	leaf and bud	2-year-old	salicylic acid	1
SRR20083507	PRJNA857833	Shuchazao	leaf and bud	2-year-old	no treatment	1
SRR20083508	PRJNA857833	Shuchazao	leaf and bud	2-year-old	no treatment	1
SRR20083509	PRJNA857833	Shuchazao	leaf and bud	2-year-old	salicylic acid	1
SRR21524583	PRJNA798825	Shuchazao	flower	10-year-old	flowering period	3
SRR21524584	PRJNA798825	Shuchazao	flower	10-year-old	flowering period	3
SRR21524585	PRJNA798825	Shuchazao	flower	10-year-old	flowering period	3
SRR21524586	PRJNA798825	Shuchazao	flower	10-year-old	flowering period	3
SRR21524587	PRJNA798825	Shuchazao	flower	10-year-old	flowering period	3
SRR21524588	PRJNA798825	Shuchazao	flower	10-year-old	flowering period	3
SRR21524589	PRJNA798825	Shuchazao	flower	10-year-old	flowering period	3
SRR21524590	PRJNA798825	Shuchazao	flower	10-year-old	flowering period	3
SRR21524591	PRJNA798825	Shuchazao	flower	10-year-old	flowering period	3
SRR21524592	PRJNA798825	Shuchazao	flower	10-year-old	flowering period	3
SRR21524593	PRJNA798825	Shuchazao	flower	10-year-old	flowering period	3
SRR21524594	PRJNA798825	Shuchazao	flower	10-year-old	flowering period	3
SRR21524595	PRJNA798825	Shuchazao	flower	10-year-old	flowering period	3
SRR21524596	PRJNA798825	Shuchazao	flower	10-year-old	flowering period	3
SRR21524597	PRJNA798825	Shuchazao	flower	10-year-old	flowering period	3
SRR21524598	PRJNA798825	Shuchazao	flower	10-year-old	flowering period	3
SRR21524599	PRJNA798825	Shuchazao	flower	10-year-old	flowering period	3
SRR21524600	PRJNA798825	Shuchazao	flower	10-year-old	flowering period	3
SRR5427577	PRJNA381680	Shuchazao	leaf and bud	missing	sucrose	1
SRR5427578	PRJNA381680	Shuchazao	leaf and bud	missing	sucrose	1
SRR5427580	PRJNA381680	Shuchazao	leaf and bud	missing	sucrose	1
SRR5427581	PRJNA381680	Shuchazao	leaf and bud	missing	sucrose	1
SRR7474026	PRJNA274203	Shuchazao	leaf and bud	6-year-old	no treatment	2
SRR7474027	PRJNA274203	Shuchazao	leaf and bud	6-year-old	no treatment	2
SRR7474028	PRJNA274203	Shuchazao	leaf and bud	6-year-old	no treatment	3
SRR7474029	PRJNA274203	Shuchazao	leaf and bud	6-year-old	no treatment	3
SRR7474030	PRJNA274203	Shuchazao	flower	6-year-old	no treatment	3
SRR7474031	PRJNA274203	Shuchazao	stem	6-year-old	no treatment	3
SRR7474032	PRJNA274203	Shuchazao	root	6-year-old	no treatment	4
SRR7851943	PRJNA491434	Shuchazao	leaf and bud	5-year-old	no treatment	1
SRR7851944	PRJNA491434	Shuchazao	leaf and bud	5-year-old	no treatment	1
SRR7851945	PRJNA491434	Shuchazao	leaf and bud	5-year-old	no treatment	3
SRR7851946	PRJNA491434	Shuchazao	leaf and bud	5-year-old	no treatment	1
SRR7851947	PRJNA491434	Shuchazao	leaf and bud	5-year-old	no treatment	1
SRR7851948	PRJNA491434	Shuchazao	leaf and bud	5-year-old	no treatment	1
SRR7851949	PRJNA491434	Shuchazao	leaf and bud	5-year-old	no treatment	2
SRR7851950	PRJNA491434	Shuchazao	leaf and bud	5-year-old	no treatment	2
SRR7851951	PRJNA491434	Shuchazao	stem	5-year-old	no treatment	3
SRR7851952	PRJNA491434	Shuchazao	stem	5-year-old	no treatment	1
SRR10052082	PRJNA562973	Tieguanyin	leaf and bud	missing	no treatment	1
SRR10052083	PRJNA562973	Tieguanyin	leaf and bud	missing	no treatment	1
SRR10052084	PRJNA562973	Tieguanyin	leaf and bud	missing	no treatment	1
SRR10695248	PRJNA595795	Tieguanyin	leaf and bud	missing	no treatment	2
SRR12650207	PRJNA663755	Tieguanyin	leaf and bud	8-year-old	withering	1
SRR12650208	PRJNA663755	Tieguanyin	leaf and bud	8-year-old	withering	1
SRR12650209	PRJNA663755	Tieguanyin	leaf and bud	8-year-old	withering	1
SRR12650210	PRJNA663755	Tieguanyin	leaf and bud	8-year-old	withering	1
SRR12650211	PRJNA663755	Tieguanyin	leaf and bud	8-year-old	withering	1
SRR12650212	PRJNA663755	Tieguanyin	leaf and bud	8-year-old	withering	1
SRR12744822	PRJNA665594	Tieguanyin	leaf and bud	missing	no treatment	2
SRR12744829	PRJNA665594	Tieguanyin	stem	missing	no treatment	3
SRR12744830	PRJNA665594	Tieguanyin	stem	missing	no treatment	3
SRR12744831	PRJNA665594	Tieguanyin	stem	missing	no treatment	3
SRR12744832	PRJNA665594	Tieguanyin	leaf and bud	missing	no treatment	3
SRR12744834	PRJNA665594	Tieguanyin	leaf and bud	missing	no treatment	3
SRR12744835	PRJNA665594	Tieguanyin	leaf and bud	missing	no treatment	3
SRR12744836	PRJNA665594	Tieguanyin	leaf and bud	missing	no treatment	3
SRR12744837	PRJNA665594	Tieguanyin	leaf and bud	missing	no treatment	3
SRR12744838	PRJNA665594	Tieguanyin	leaf and bud	missing	no treatment	3
SRR12744839	PRJNA665594	Tieguanyin	root	missing	no treatment	4
SRR12744840	PRJNA665594	Tieguanyin	root	missing	no treatment	4
SRR12744841	PRJNA665594	Tieguanyin	root	missing	no treatment	4
SRR12744842	PRJNA665594	Tieguanyin	leaf and bud	missing	no treatment	2
SRR12744843	PRJNA665594	Tieguanyin	leaf and bud	missing	no treatment	2
SRR13223882	PRJNA665594	Tieguanyin	flower	missing	no treatment	3
SRR13223883	PRJNA665594	Tieguanyin	flower	missing	no treatment	3
SRR13223884	PRJNA665594	Tieguanyin	flower	missing	no treatment	3
SRR19266671	PRJNA665925	Tieguanyin	leaf and bud	missing	no treatment	3
SRR5988352	PRJNA400599	Tieguanyin	leaf and bud	5-year-old	no treatment	2
SRR5989447	PRJNA400599	Tieguanyin	root	5-year-old	no treatment	4
SRR5989880	PRJNA400599	Tieguanyin	leaf and bud	5-year-old	no treatment	1
SRR5991647	PRJNA400599	Tieguanyin	leaf and bud	5-year-old	no treatment	1
SRR5992415	PRJNA400599	Tieguanyin	stem	5-year-old	no treatment	3
SRR5993087	PRJNA400599	Tieguanyin	flower	5-year-old	no treatment	3
SRR8695841	PRJNA526005	Tieguanyin	leaf and bud	3-year-old	no treatment	1
SRR8695842	PRJNA526005	Tieguanyin	leaf and bud	3-year-old	no treatment	1
SRR8695844	PRJNA526005	Tieguanyin	leaf and bud	3-year-old	no treatment	1
SRR9039916	PRJNA542241	Tieguanyin	leaf and bud	missing	no treatment	1
SRR10052109	PRJNA562973	Yunkang 10	leaf and bud	missing	no treatment	1
SRR10052110	PRJNA562973	Yunkang 10	leaf and bud	missing	no treatment	1
SRR10052111	PRJNA562973	Yunkang 10	leaf and bud	missing	no treatment	1
SRR10052235	PRJNA562973	Yunkang 10	leaf and bud	missing	no treatment	1
SRR10052236	PRJNA562973	Yunkang 10	leaf and bud	missing	no treatment	1
SRR10052237	PRJNA562973	Yunkang 10	leaf and bud	missing	no treatment	1
SRR10052374	PRJNA562973	Yunkang 10	leaf and bud	missing	no treatment	1
SRR10052375	PRJNA562973	Yunkang 10	leaf and bud	missing	no treatment	1
SRR10052376	PRJNA562973	Yunkang 10	leaf and bud	missing	no treatment	1
SRR10052454	PRJNA562973	Yunkang 10	leaf and bud	missing	no treatment	1
SRR10052455	PRJNA562973	Yunkang 10	leaf and bud	missing	no treatment	1
SRR10052456	PRJNA562973	Yunkang 10	leaf and bud	missing	no treatment	1
SRR10084882	PRJNA564414	Yunkang 10	leaf and bud	3-year-old	drought	2
SRR10084883	PRJNA564414	Yunkang 10	leaf and bud	3-year-old	drought	1
SRR10084884	PRJNA564414	Yunkang 10	leaf and bud	3-year-old	drought	1
SRR10084885	PRJNA564414	Yunkang 10	leaf and bud	3-year-old	drought	1
SRR10084886	PRJNA564414	Yunkang 10	leaf and bud	3-year-old	drought	2
SRR10084887	PRJNA564414	Yunkang 10	leaf and bud	3-year-old	drought	2
SRR10084888	PRJNA564414	Yunkang 10	leaf and bud	3-year-old	drought	2
SRR10084889	PRJNA564414	Yunkang 10	leaf and bud	3-year-old	no treatment	2
SRR10084890	PRJNA564414	Yunkang 10	leaf and bud	3-year-old	drought	1
SRR10084891	PRJNA564414	Yunkang 10	leaf and bud	3-year-old	drought	1
SRR10084892	PRJNA564414	Yunkang 10	leaf and bud	3-year-old	no treatment	2
SRR10084893	PRJNA564414	Yunkang 10	leaf and bud	3-year-old	no treatment	2
SRR10202368	PRJNA574928	Yunkang 10	root	missing	no treatment	4
SRR10202369	PRJNA574928	Yunkang 10	root	missing	no treatment	4
SRR10202370	PRJNA574928	Yunkang 10	root	missing	no treatment	4
SRR10202371	PRJNA574928	Yunkang 10	flower	missing	no treatment	3
SRR10202372	PRJNA574928	Yunkang 10	flower	missing	no treatment	3
SRR10202373	PRJNA574928	Yunkang 10	flower	missing	no treatment	3
SRR10202374	PRJNA574928	Yunkang 10	leaf and bud	missing	no treatment	3
SRR10202375	PRJNA574928	Yunkang 10	leaf and bud	missing	no treatment	3
SRR10202376	PRJNA574928	Yunkang 10	leaf and bud	missing	no treatment	3
SRR11792613	PRJNA631891	Yunkang 10	leaf and bud	5-year-old	missing	1
SRR11794423	PRJNA632973	Yunkang 10	leaf and bud	5-year-old	missing	1
SRR11794424	PRJNA632973	Yunkang 10	leaf and bud	5-year-old	missing	1
SRR14455858	PRJNA727747	Yunkang 10	leaf and bud	missing	missing	2
SRR14455859	PRJNA727747	Yunkang 10	leaf and bud	missing	missing	2
SRR14455860	PRJNA727747	Yunkang 10	leaf and bud	missing	missing	1
SRR19266725	PRJNA665925	Yunkang 10	leaf and bud	missing	missing	3
SRR20048826	PRJNA855300	Yunkang 10	leaf and bud	10-year-old	no treatment	2
SRR20048827	PRJNA855300	Yunkang 10	leaf and bud	10-year-old	no treatment	2
SRR20048828	PRJNA855300	Yunkang 10	leaf and bud	10-year-old	no treatment	2
SRR5421026	PRJNA381277	Yunkang 10	flower	missing	no treatment	3
SRR5421027	PRJNA381277	Yunkang 10	flower	missing	no treatment	3
SRR5421028	PRJNA381277	Yunkang 10	root	missing	no treatment	4
SRR5421032	PRJNA381277	Yunkang 10	stem	missing	no treatment	3
SRR5421033	PRJNA381277	Yunkang 10	leaf and bud	missing	no treatment	3
SRR5421035	PRJNA381277	Yunkang 10	leaf and bud	missing	no treatment	1
SRR7244599	PRJNA473228	Yunkang 10	leaf and bud	1-year-old	nitrogen	3
SRR7244600	PRJNA473228	Yunkang 10	leaf and bud	1-year-old	nitrogen	3
SRR7244601	PRJNA473228	Yunkang 10	leaf and bud	1-year-old	nitrogen	3
SRR7244602	PRJNA473228	Yunkang 10	leaf and bud	1-year-old	nitrogen	3
SRR7244603	PRJNA473228	Yunkang 10	leaf and bud	1-year-old	nitrogen	3
SRR7244604	PRJNA473228	Yunkang 10	leaf and bud	1-year-old	nitrogen	3
SRR7244605	PRJNA473228	Yunkang 10	leaf and bud	1-year-old	nitrogen	3
SRR7244606	PRJNA473228	Yunkang 10	leaf and bud	1-year-old	nitrogen	3
SRR8632518	PRJNA524304	Yunkang 10	leaf and bud	missing	no treatment	2
SRR10052155	PRJNA562973	Zhongcha 108	leaf and bud	missing	no treatment	1
SRR10052156	PRJNA562973	Zhongcha 108	leaf and bud	missing	no treatment	1
SRR10052157	PRJNA562973	Zhongcha 108	leaf and bud	missing	no treatment	1
SRR10695275	PRJNA595795	Zhongcha 108	leaf and bud	missing	no treatment	2
SRR1548484	PRJNA257942	Zhongcha 108	root	1-year-old	no treatment	4
SRR1548485	PRJNA257942	Zhongcha 108	root	1-year-old	no treatment	4
SRR1548487	PRJNA257942	Zhongcha 108	root	1-year-old	nitrogen	4
SRR1548488	PRJNA257942	Zhongcha 108	root	1-year-old	nitrogen	4
SRR15718150	PRJNA760638	Zhongcha 108	leaf and bud	missing	no treatment	2
SRR15718151	PRJNA760638	Zhongcha 108	leaf and bud	missing	no treatment	2
SRR15718152	PRJNA760638	Zhongcha 108	leaf and bud	missing	no treatment	2
SRR17499290	PRJNA795019	Zhongcha 108	root	1-year-old	no treatment	4
SRR17499291	PRJNA795019	Zhongcha 108	root	1-year-old	no treatment	4
SRR17499292	PRJNA795019	Zhongcha 108	root	1-year-old	Na2SeO3	4
SRR17499293	PRJNA795019	Zhongcha 108	root	1-year-old	Na2SeO3	4
SRR17499294	PRJNA795019	Zhongcha 108	root	1-year-old	Na2SeO3	4
SRR17499295	PRJNA795019	Zhongcha 108	root	1-year-old	Na2SeO3	4
SRR17499296	PRJNA795019	Zhongcha 108	root	1-year-old	Na2SeO3	4
SRR17499297	PRJNA795019	Zhongcha 108	root	1-year-old	Na2SeO3	4
SRR17499298	PRJNA795019	Zhongcha 108	root	1-year-old	no treatment	4
SRR17499299	PRJNA795019	Zhongcha 108	root	1-year-old	no treatment	4
SRR17499300	PRJNA795019	Zhongcha 108	root	1-year-old	Na2SeO3	4
SRR17499301	PRJNA795019	Zhongcha 108	root	1-year-old	Na2SeO3	4
SRR20083852	PRJNA833282	Zhongcha 108	root	1-year-old	nitrogen	4
SRR20083853	PRJNA833282	Zhongcha 108	root	1-year-old	nitrogen	4
SRR20083854	PRJNA833282	Zhongcha 108	root	1-year-old	no treatment	4
SRR4255671	PRJNA326551	Zhongcha 108	leaf and bud	10-year-old	light quality	2
SRR4255672	PRJNA326551	Zhongcha 108	leaf and bud	10-year-old	light quality	2
SRR4255673	PRJNA326551	Zhongcha 108	leaf and bud	10-year-old	light quality	2
SRR4255674	PRJNA326551	Zhongcha 108	leaf and bud	10-year-old	light quality	2
SRR4279730	PRJNA326551	Zhongcha 108	leaf and bud	10-year-old	light quality	2
SRR4279732	PRJNA326551	Zhongcha 108	leaf and bud	10-year-old	light quality	2
SRR4279734	PRJNA326551	Zhongcha 108	leaf and bud	10-year-old	light quality	2
SRR4279736	PRJNA326551	Zhongcha 108	leaf and bud	10-year-old	light quality	2
SRR5986337	PRJNA396805	Zhongcha 108	leaf and bud	3-year-old	Colletotrichum	1
SRR5986338	PRJNA396805	Zhongcha 108	leaf and bud	3-year-old	Colletotrichum	1
SRR5986339	PRJNA396805	Zhongcha 108	leaf and bud	3-year-old	Colletotrichum	1
SRR5986340	PRJNA396805	Zhongcha 108	leaf and bud	3-year-old	Colletotrichum	1
SRR5986341	PRJNA396805	Zhongcha 108	leaf and bud	3-year-old	Colletotrichum	1
SRR5986342	PRJNA396805	Zhongcha 108	leaf and bud	3-year-old	Colletotrichum	1
SRR5986343	PRJNA396805	Zhongcha 108	leaf and bud	3-year-old	Colletotrichum	1
SRR5986344	PRJNA396805	Zhongcha 108	leaf and bud	3-year-old	Colletotrichum	1
SRR5986345	PRJNA396805	Zhongcha 108	leaf and bud	3-year-old	Colletotrichum	1
SRR5986346	PRJNA396805	Zhongcha 108	leaf and bud	3-year-old	Colletotrichum	1
SRR5986347	PRJNA396805	Zhongcha 108	leaf and bud	3-year-old	Colletotrichum	1
SRR5986348	PRJNA396805	Zhongcha 108	leaf and bud	3-year-old	Colletotrichum	1
SRR5986349	PRJNA396805	Zhongcha 108	leaf and bud	3-year-old	Colletotrichum	1
SRR5986350	PRJNA396805	Zhongcha 108	leaf and bud	3-year-old	Colletotrichum	1
SRR5986351	PRJNA396805	Zhongcha 108	leaf and bud	3-year-old	Colletotrichum	1
SRR5986352	PRJNA396805	Zhongcha 108	leaf and bud	3-year-old	Colletotrichum	1
SRR5986353	PRJNA396805	Zhongcha 108	leaf and bud	3-year-old	Colletotrichum	1
SRR5986354	PRJNA396805	Zhongcha 108	leaf and bud	3-year-old	Colletotrichum	1
SRR9157696	PRJNA545401	Zhongcha 108	leaf and bud	2-year-old	heat stress	1
SRR9157698	PRJNA545401	Zhongcha 108	leaf and bud	2-year-old	drought	3
SRR9157699	PRJNA545401	Zhongcha 108	leaf and bud	2-year-old	drought	3
SRR9157700	PRJNA545401	Zhongcha 108	leaf and bud	2-year-old	heat stress	1
SRR9157701	PRJNA545401	Zhongcha 108	leaf and bud	2-year-old	heat stress	1
SRR9157702	PRJNA545401	Zhongcha 108	leaf and bud	2-year-old	no treatment	3
SRR9157703	PRJNA545401	Zhongcha 108	leaf and bud	2-year-old	no treatment	3
SRR9157704	PRJNA545401	Zhongcha 108	leaf and bud	2-year-old	no treatment	3
SRR9157705	PRJNA545401	Zhongcha 108	leaf and bud	2-year-old	drought	3
SRR10052092	PRJNA562973	Zijuan	leaf and bud	missing	no treatment	1
SRR10052093	PRJNA562973	Zijuan	leaf and bud	missing	no treatment	1
SRR10052094	PRJNA562973	Zijuan	leaf and bud	missing	no treatment	1
SRR10052187	PRJNA562973	Zijuan	leaf and bud	missing	no treatment	1
SRR10052188	PRJNA562973	Zijuan	leaf and bud	missing	no treatment	1
SRR10052189	PRJNA562973	Zijuan	leaf and bud	missing	no treatment	2
SRR10695093	PRJNA595795	Zijuan	leaf and bud	missing	no treatment	2
SRR11792614	PRJNA631891	Zijuan	leaf and bud	5-year-old	missing	1
SRR11794425	PRJNA632973	Zijuan	leaf and bud	5-year-old	missing	1
SRR11794426	PRJNA632973	Zijuan	leaf and bud	5-year-old	missing	1
SRR12695675	PRJNA661139	Zijuan	leaf and bud	missing	no treatment	1
SRR12695676	PRJNA661139	Zijuan	leaf and bud	missing	no treatment	1
SRR12695677	PRJNA661139	Zijuan	leaf and bud	missing	no treatment	1
SRR12695678	PRJNA661139	Zijuan	leaf and bud	missing	no treatment	3
SRR12695679	PRJNA661139	Zijuan	leaf and bud	missing	no treatment	3
SRR12695680	PRJNA661139	Zijuan	leaf and bud	missing	no treatment	3
SRR14463714	PRJNA727747	Zijuan	leaf and bud	missing	missing	1
SRR14463715	PRJNA727747	Zijuan	leaf and bud	missing	missing	2
SRR14463716	PRJNA727747	Zijuan	leaf and bud	missing	missing	1
SRR15718074	PRJNA760638	Zijuan	leaf and bud	missing	no treatment	2
SRR15718075	PRJNA760638	Zijuan	leaf and bud	missing	no treatment	2
SRR15718076	PRJNA760638	Zijuan	leaf and bud	missing	no treatment	2
SRR19266669	PRJNA665925	Zijuan	leaf and bud	missing	no treatment	3
SRR20048770	PRJNA855300	Zijuan	leaf and bud	10-year-old	no treatment	2
SRR20048772	PRJNA855300	Zijuan	leaf and bud	10-year-old	no treatment	2
SRR20048773	PRJNA855300	Zijuan	leaf and bud	10-year-old	no treatment	2
SRR3706029	PRJNA326299	Zijuan	leaf and bud	4-year-old	no treatment	2
SRR3706030	PRJNA326299	Zijuan	leaf and bud	4-year-old	no treatment	2
SRR8632517	PRJNA524304	Zijuan	leaf and bud	missing	no treatment	3
SRR9039912	PRJNA542241	Zijuan	leaf and bud	missing	no treatment	1
SRR9039913	PRJNA542241	Zijuan	leaf and bud	missing	no treatment	2
