# Supplementary material for: A method for mining condition-specific co-expressed genes in Camellia sinensis based on k-means clustering
Source: BMC Plant Biol. 2024 May 8;24:373. doi: 10.1186/s12870-024-05086-5 (PMC11077725; doi:10.1186/s12870-024-05086-5)
Supplement: Supplementary file 3 — Supplementary Material 3. [file 12870_2024_5086_MOESM3_ESM.xls]

## Sheet: TableS3
Table S3. Annotation information for Camellia sinensis genes, including ITAK, KEGG, GO, Pfam, and mapman annotation.
	itak	kegg	go	pfam	mapman
CSS0037220.1	/	K17086	/	/	No Mercator4 annotation.other annotation available
CSS0024626.1	/	/	/	/	No Mercator4 annotation.other annotation available
CSS0019345.1	/	/	['GO:0008544']	['PF14672.9']	No Mercator4 annotation.other annotation available
CSS0024537.1	/	/	/	/	No Mercator4 annotation.other annotation available
CSS0046910.1	/	/	['GO:0002949', 'GO:0043531', 'GO:0017111', 'GO:0016887', 'GO:0005524']	['PF00004.32', 'PF13173.9', 'PF13191.9', 'PF13401.9', 'PF13671.9', 'PF00005.30', 'PF03969.19', 'PF01637.21', 'PF05673.16', 'PF05729.15', 'PF00931.25', 'PF03266.18', 'PF02367.20']	No Mercator4 annotation.other annotation available
CSS0018176.1	/	/	/	['PF18052.4', 'PF14558.9']	No Mercator4 annotation.other annotation available
CSS0016834.1	/	/	['GO:0005975', 'GO:0047465', 'GO:0006051', 'GO:0003824', 'GO:0007339', 'GO:0016857', 'GO:0005576']	['PF00478.28', 'PF04131.17', 'PF13714.9', 'PF00834.22', 'PF07354.15', 'PF05690.17']	Photosynthesis.calvin cycle.phosphopentose epimerase;Enzyme classification.EC_5 isomerases.EC_5-1 racemase or epimerase
CSS0008926.1	/	/	['GO:0046872', 'GO:0097602', 'GO:0008270', 'GO:0019867', 'GO:0031145', 'GO:0005680', 'GO:0061630']	['PF06897.15', 'PF11793.11', 'PF13488.9', 'PF13436.9', 'PF13441.9', 'PF14447.9', 'PF05433.18', 'PF12861.10', 'PF00097.28', 'PF13923.9', 'PF13920.9', 'PF13771.9', 'PF11789.11', 'PF12678.10', 'PF17123.8', 'PF17120.8', 'PF13639.9', 'PF14570.9', 'PF14634.9', 'PF13445.9']	Protein homeostasis.ubiquitin-proteasome system.ubiquitin-fold protein conjugation.RING E3 ubiquitin ligase activities.RING-H2-class.ATL-subclass E3 ubiquitin ligase
CSS0037017.1	/	/	['GO:0007268', 'GO:0033130', 'GO:0043495']	['PF20431.1', 'PF01535.23', 'PF12854.10', 'PF13041.9', 'PF13812.9', 'PF17177.7', 'PF10579.12', 'PF10602.12', 'PF13428.9', 'PF10366.12']	No Mercator4 annotation.other annotation available
CSS0023502.1	/	/	/	['PF00929.27']	Chromatin organisation.DNA homeostasis.DNA exonuclease *(NEN);Plant organogenesis.vascular system formation.phloem differentiation.sieve element formation.nucleus breakdown.DNA exonuclease *(NEN1/2/3)
CSS0027901.1	Pseudo ARR-B	/	['GO:0005515', 'GO:0000160']	['PF06203.17', 'PF09425.13', 'PF00072.27']	Multi-process regulation.circadian clock system.evening oscillator protein *(TOC1)
CSS0034286.1	/	K08238	['GO:0016757', 'GO:0016020']	['PF05637.15', 'PF00496.25']	Cell wall organisation.hemicellulose.xyloglucan.biosynthesis.1,6-alpha-xylosyltransferase *(XXT)
CSS0024821.1	/	/	['GO:0005634', 'GO:0006302']	['PF14316.9', 'PF09302.14']	No Mercator4 annotation.other annotation available
CSS0039287.1	/	/	['GO:0046872', 'GO:0016567', 'GO:0008270', 'GO:0004842', 'GO:0005515', 'GO:0003723', 'GO:0061630']	['PF12895.10', 'PF02190.19', 'PF14447.9', 'PF00515.31', 'PF13414.9', 'PF13428.9', 'PF07719.20', 'PF13181.9', 'PF04564.18', 'PF00097.28', 'PF13923.9', 'PF13920.9', 'PF15227.9', 'PF11789.11', 'PF03854.17', 'PF12678.10', 'PF16685.8', 'PF13639.9', 'PF14570.9', 'PF14634.9', 'PF13445.9']	Protein homeostasis.proteolysis.serine peptidase activities.LON-type ATP-dependent protease activities.protease *(LON6)
CSS0041827.1	/	/	['GO:0005524', 'GO:0006468', 'GO:0004672']	['PF03109.19', 'PF01636.26', 'PF02656.18', 'PF13799.9', 'PF14531.9', 'PF11721.11', 'PF12819.10', 'PF00069.28', 'PF07714.20']	Phytohormone action.signalling peptides.CRP (cysteine-rich-peptide) category.RALF/RALFL-peptide activity.RALF-peptide receptor *(CrRLK1L);Protein modification.phosphorylation.TKL protein kinase families.CrlRLK1 protein kinase;Enzyme classification.EC_2 transferases.EC_2-7 transferase transferring phosphorus-containing group
CSS0018482.1	/	K07198	['GO:0005524', 'GO:0004674', 'GO:0006468', 'GO:0004672']	['PF03109.19', 'PF16579.8', 'PF01636.26', 'PF20618.1', 'PF02149.22', 'PF14531.9', 'PF00069.28', 'PF07714.20', 'PF01163.25', 'PF07387.14', 'PF00627.34', 'PF08587.14']	Protein modification.phosphorylation.CAMK protein kinase families.SNF1-related SnRK1 kinase complex.catalytic subunit alpha;Multi-process regulation.SnRK1-kinase regulatory system.SnRK1 protein kinase complex.catalytic subunit alpha;Enzyme classification.EC_2 transferases.EC_2-7 transferase transferring phosphorus-containing group
CSS0014802.1	/	/	/	/	No Mercator4 annotation.other annotation available
CSS0015101.1	bZIP	/	['GO:0043093', 'GO:0003677', 'GO:0090529', 'GO:0006355', 'GO:0003700', 'GO:0005737']	['PF00170.24', 'PF07716.18', 'PF03131.20', 'PF15932.8', 'PF14303.9', 'PF06005.15']	RNA biosynthesis.DNA-binding transcriptional regulation.basic DNA-binding domain.basic leucine zipper (bZIP) domain.bZIP class-S/SE transcription factor
CSS0050387.1	/	/	['GO:0005739', 'GO:0045182', 'GO:0006886', 'GO:0006417', 'GO:0005515', 'GO:0016192']	['PF00406.25', 'PF17049.8', 'PF12921.10', 'PF00637.23', 'PF11848.11', 'PF04398.15', 'PF10037.12', 'PF19189.3', 'PF01535.23', 'PF12854.10', 'PF13041.9', 'PF13812.9', 'PF17177.7', 'PF17924.4', 'PF00515.31', 'PF14559.9', 'PF13176.9']	No Mercator4 annotation.other annotation available
CSS0002672.1	/	/	['GO:0022857', 'GO:0055085', 'GO:0016020']	['PF17409.5', 'PF00083.27']	No Mercator4 annotation.other annotation available
CSS0025856.1	/	/	/	/	No Mercator4 annotation.other annotation available
CSS0040103.1	/	/	['GO:0003682', 'GO:0003677', 'GO:0005730', 'GO:0006355', 'GO:0008134', 'GO:0008168']	['PF01426.21', 'PF00145.20', 'PF04931.16', 'PF05350.15']	No Mercator4 annotation.other annotation available
CSS0040887.1	/	/	['GO:0008168']	['PF00145.20']	No Mercator4 annotation.other annotation available
CSS0001981.1	/	/	['GO:0008168']	['PF00145.20']	No Mercator4 annotation.other annotation available
CSS0040030.1	/	K03514	['GO:0016779']	['PF14792.9', 'PF17403.5', 'PF01909.26', 'PF03828.22', 'PF18765.4', 'PF19088.3']	RNA processing.RNA homeostasis.Exosome complex.TRAMP (Trf4-Air2-Mtr4 Polyadenylation) nucleolar regulation complex.nucleotidyl transferase component *(TRL)
CSS0000078.1	HB-BELL	/	['GO:0003677', 'GO:0006355']	['PF13339.9', 'PF05920.14', 'PF00046.32', 'PF07526.14', 'PF03670.16']	RNA biosynthesis.DNA-binding transcriptional regulation.helix-turn-helix DNA-binding domain.HOMEO domain.TALE transcription factor family.BEL transcription factor
CSS0026935.1	SNF2	K10875	['GO:0140658', 'GO:0003677', 'GO:0003676', 'GO:0016787', 'GO:0005524']	['PF00270.32', 'PF00271.34', 'PF04851.18', 'PF00176.26', 'PF18766.4', 'PF13696.9']	Chromatin organisation.epigenetic state regulation.RNA-directed DNA methylation (RdDM) pathway.RNA polymerase-V branch.DNA methylation accessory complex (DDR).component *(DRD1)
CSS0008255.1	/	K10685	['GO:0016491']	['PF03435.21', 'PF13630.9', 'PF01488.23', 'PF00899.24', 'PF14732.9', 'PF10585.12']	Protein homeostasis.ubiquitin-proteasome system.ubiquitin-fold protein conjugation.SUMO conjugation (sumoylation).E1 SUMO ubiquitin-activating enzyme heterodimer.large subunit *(SAE2)
CSS0001295.1	/	/	/	/	Multi-process regulation.SnRK1-kinase regulatory system.regulatory protein *(SKIN/OXS3) of SnRK1 complex
CSS0038526.1	/	/	['GO:0005524', 'GO:0006468', 'GO:0004672']	['PF03109.19', 'PF01636.26', 'PF11721.11', 'PF12819.10', 'PF00069.28', 'PF17667.4', 'PF07714.20']	Phytohormone action.signalling peptides.CRP (cysteine-rich-peptide) category.RALF/RALFL-peptide activity.RALF-peptide receptor *(CrRLK1L);Protein modification.phosphorylation.TKL protein kinase families.CrlRLK1 protein kinase;Enzyme classification.EC_2 transferases.EC_2-7 transferase transferring phosphorus-containing group
CSS0033605.1	/	K03064	['GO:0003724', 'GO:0000145', 'GO:0002949', 'GO:0019079', 'GO:0009378', 'GO:0016301', 'GO:0006904', 'GO:0006310', 'GO:0006355', 'GO:0008134', 'GO:0016887', 'GO:0004386', 'GO:0003723', 'GO:0005524', 'GO:0006281']	['PF00004.32', 'PF13086.9', 'PF13173.9', 'PF13191.9', 'PF13238.9', 'PF07724.17', 'PF13401.9', 'PF13479.9', 'PF13481.9', 'PF13521.9', 'PF07726.14', 'PF13604.9', 'PF13671.9', 'PF07728.17', 'PF12775.10', 'PF17862.4', 'PF00005.30', 'PF06745.16', 'PF01637.21', 'PF20030.2', 'PF05673.16', 'PF01695.20', 'PF01078.24', 'PF05729.15', 'PF01057.20', 'PF02562.19', 'PF16450.8', 'PF17758.4', 'PF00910.25', 'PF054…	Protein homeostasis.ubiquitin-proteasome system.26S proteasome.19S regulatory particle.base subcomplex.regulatory component *(RPT4)
CSS0047334.1	/	K18649	['GO:0046855']	['PF00459.28']	Amino acid metabolism.glutamate group amino acid biosynthesis.histidine biosynthesis.histidinol-phosphate phosphatase
CSS0034824.1	/	/	['GO:0046872', 'GO:0008270']	['PF00130.25', 'PF14446.9', 'PF14447.9', 'PF00097.28', 'PF13923.9', 'PF13920.9', 'PF12678.10', 'PF17123.8', 'PF16744.8', 'PF17120.8', 'PF13639.9', 'PF14634.9', 'PF13445.9']	No Mercator4 annotation.other annotation available
CSS0027587.1	/	/	['GO:0005524', 'GO:0005515', 'GO:0006468', 'GO:0004672']	['PF01636.26', 'PF07914.14', 'PF00560.36', 'PF12799.10', 'PF13516.9', 'PF13855.9', 'PF00069.28', 'PF07714.20', 'PF19974.2', 'PF15834.8']	Protein modification.phosphorylation.TKL protein kinase families.LRR-XII protein kinase;Enzyme classification.EC_2 transferases.EC_2-7 transferase transferring phosphorus-containing group
CSS0019846.1	/	/	['GO:0005524', 'GO:0006468', 'GO:0004672']	['PF03109.19', 'PF01636.26', 'PF06365.15', 'PF07914.14', 'PF14531.9', 'PF00069.28', 'PF07714.20', 'PF19974.2']	Enzyme classification.EC_2 transferases.EC_2-7 transferase transferring phosphorus-containing group
CSS0012879.1	/	/	['GO:0009349', 'GO:0009231']	['PF00885.22']	Coenzyme metabolism.FMN/FAD biosynthesis.lumazine synthase *(RibE);Enzyme classification.EC_2 transferases.EC_2-5 transferase transferring alkyl or aryl group, other than methyl group
CSS0044120.1	/	/	['GO:0004497', 'GO:0005506', 'GO:0020037', 'GO:0016705']	['PF00067.25']	Enzyme classification.EC_1 oxidoreductases.EC_1-14 oxidoreductase acting on paired donor with incorporation or reduction of molecular oxygen
CSS0039394.1	/	/	/	['PF14812.9', 'PF04520.16']	No Mercator4 annotation.other annotation available
CSS0023626.1	/	K00703	['GO:0016757', 'GO:2001070']	['PF16561.8', 'PF16760.8', 'PF03423.16', 'PF20114.2', 'PF00534.23', 'PF13439.9', 'PF08323.14', 'PF13692.9', 'PF13579.9']	Carbohydrate metabolism.starch metabolism.biosynthesis.starch synthase activities.starch synthase *(SS3)
CSS0025453.1	/	K02115	['GO:0045261', 'GO:0046933', 'GO:0015986']	['PF00231.22']	Photosynthesis.photophosphorylation.ATP synthase complex.peripheral CF1 subcomplex.subunit gamma
CSS0021668.1	/	K00430	['GO:0004601', 'GO:0006979', 'GO:0020037']	['PF00141.26']	Enzyme classification.EC_1 oxidoreductases.EC_1-11 oxidoreductase acting on peroxide as acceptor
CSS0046195.1	/	K13412	['GO:0005509', 'GO:0000166', 'GO:0004672', 'GO:0004812', 'GO:0006418', 'GO:0016020', 'GO:0006468', 'GO:0000272', 'GO:0005515', 'GO:0004553', 'GO:0005524', 'GO:0005737']	['PF01636.26', 'PF00404.21', 'PF00036.35', 'PF08976.14', 'PF12763.10', 'PF13202.9', 'PF13405.9', 'PF13499.9', 'PF13833.9', 'PF14658.9', 'PF06293.17', 'PF14531.9', 'PF00069.28', 'PF07714.20', 'PF10591.12', 'PF16031.8', 'PF04558.18', 'PF05887.14']	Protein modification.phosphorylation.CAMK protein kinase families.CDPK protein kinase;Multi-process regulation.calcium-dependent signalling.calcium sensor and kinase *(CPK);Enzyme classification.EC_2 transferases.EC_2-7 transferase transferring phosphorus-containing group
CSS0039478.1	/	/	['GO:0019867', 'GO:0016020']	['PF14476.9', 'PF02460.21', 'PF05433.18', 'PF18186.4']	No Mercator4 annotation.other annotation available
CSS0033901.1	/	/	['GO:0019867', 'GO:0016020']	['PF14476.9', 'PF02460.21', 'PF05433.18']	No Mercator4 annotation.other annotation available
CSS0024907.1	/	/	/	/	No Mercator4 annotation.other annotation available
CSS0007366.1	/	/	['GO:0019867', 'GO:0016020']	['PF14476.9', 'PF11879.11', 'PF02460.21', 'PF05433.18']	No Mercator4 annotation.other annotation available
CSS0043781.1	/	/	['GO:0019867', 'GO:0016020']	['PF14476.9', 'PF11879.11', 'PF02460.21', 'PF05433.18', 'PF18186.4']	No Mercator4 annotation.other annotation available
CSS0004592.1	/	/	['GO:0019867', 'GO:0016020']	['PF14476.9', 'PF02460.21', 'PF05433.18', 'PF18186.4']	No Mercator4 annotation.other annotation available
CSS0032207.1	/	/	['GO:0019867', 'GO:0016020']	['PF14476.9', 'PF11879.11', 'PF02460.21', 'PF05433.18', 'PF18186.4']	No Mercator4 annotation.other annotation available
CSS0025364.1	/	K00737	['GO:0003830', 'GO:0016020', 'GO:0006487']	['PF04724.16']	No Mercator4 annotation.other annotation available
CSS0049659.1	/	/	['GO:0003723']	['PF01985.24']	RNA processing.organelle RNA processing machinery.pre-RNA splicing.mitochondrial RNA splicing.CFM-type RNA splicing factor families.RNA splicing factor *(CFM9)
CSS0004927.1	/	/	/	/	No Mercator4 annotation.no other annotation available
CSS0043398.1	/	/	/	/	No Mercator4 annotation.other annotation available
CSS0002784.1	/	/	/	/	No Mercator4 annotation.other annotation available
CSS0043445.1	/	/	['GO:0016987', 'GO:0003677', 'GO:0005515', 'GO:0006355', 'GO:0006352', 'GO:0003700']	['PF00023.33', 'PF12796.10', 'PF13606.9', 'PF13637.9', 'PF13857.9', 'PF00536.33', 'PF08281.15']	No Mercator4 annotation.other annotation available
CSS0024068.1	/	/	['GO:0005515', 'GO:0042802']	['PF12895.10', 'PF00515.31', 'PF13374.9', 'PF13414.9', 'PF13424.9', 'PF13428.9', 'PF13432.9', 'PF13431.9', 'PF14559.9', 'PF07719.20', 'PF07721.17', 'PF13174.9', 'PF13176.9', 'PF13181.9', 'PF13371.9']	RNA biosynthesis.RNA polymerase II-dependent transcription.transcription elongation.PAF1C transcription initiation and elongation complex.component *(VIP6/CTR9)
CSS0031692.1	/	/	/	/	No Mercator4 annotation.other annotation available
CSS0007029.1	/	/	/	/	No Mercator4 annotation.other annotation available
CSS0040481.1	/	/	/	['PF04977.18', 'PF05266.17', 'PF09486.13', 'PF10779.12']	No Mercator4 annotation.other annotation available
CSS0034385.1	/	/	['GO:0005509', 'GO:0006511', 'GO:0005737']	['PF08526.13', 'PF01466.22', 'PF03931.18']	Protein homeostasis.ubiquitin-proteasome system.ubiquitin-fold protein conjugation.CULLIN-based E3 ubiquitin ligase activities.CUL1-based/SCF E3 ubiquitin ligase complexes.ASK-type linker component
CSS0012092.1	/	/	['GO:0006457', 'GO:0016567', 'GO:0000774', 'GO:0008270', 'GO:0051087', 'GO:0004842', 'GO:0005515', 'GO:0042803']	['PF00514.26', 'PF04826.16', 'PF01025.22', 'PF13646.9', 'PF13513.9', 'PF05804.15', 'PF19584.2', 'PF05536.14', 'PF04564.18', 'PF13923.9', 'PF15227.9', 'PF15906.8', 'PF11789.11', 'PF12678.10', 'PF13445.9']	Protein homeostasis.ubiquitin-proteasome system.ubiquitin-fold protein conjugation.U-Box E3 ubiquitin ligase activities.group-II.E3 ubiquitin ligase *(PUB12)
CSS0014006.1	/	K00111	['GO:0016491', 'GO:0071949']	['PF01266.27', 'PF16901.8', 'PF00890.27', 'PF01494.22', 'PF12831.10', 'PF01134.25', 'PF03486.17', 'PF05834.15', 'PF13450.9', 'PF00070.30', 'PF07992.17', 'PF13738.9']	Lipid metabolism.glycerolipid metabolism.glycerolipid degradation.glycerol metabolism.FAD-dependent glycerol-3-phosphate dehydrogenase;Enzyme classification.EC_1 oxidoreductases.EC_1-1 oxidoreductase acting on CH-OH group of donor
CSS0044546.1	/	/	['GO:0003777', 'GO:0005577', 'GO:0008017', 'GO:0007018', 'GO:0005102', 'GO:0030168', 'GO:0051258', 'GO:0005515', 'GO:0005524']	['PF00514.26', 'PF04826.16', 'PF08702.13', 'PF04316.16', 'PF13646.9', 'PF18175.4', 'PF00225.26', 'PF16796.8', 'PF06394.16']	Cytoskeleton organisation.microtubular network.Kinesin microtubule-based motor protein activities.Kinesin-U-type motor protein
CSS0021786.1	SWI/SNF-SWI3	/	['GO:0005515', 'GO:0016491', 'GO:0071949']	['PF01262.24', 'PF01593.27', 'PF01266.27', 'PF00890.27', 'PF01494.22', 'PF12831.10', 'PF01134.25', 'PF03486.17', 'PF05834.15', 'PF13450.9', 'PF13454.9', 'PF00070.30', 'PF07992.17', 'PF13738.9', 'PF01488.23', 'PF04433.20', 'PF01946.20', 'PF13478.9']	Chromatin organisation.post-translational histone modification.histone methylation.KDM1-type histone demethylase activities.histone demethylase *(KDM1a/b/c);Plant organogenesis.flower formation.autonomous floral-promotion pathway.histone lysine demethylase *(FLD)
CSS0013740.1	/	/	/	['PF16901.8', 'PF00482.26']	Enzyme classification.EC_1 oxidoreductases.EC_1-1 oxidoreductase acting on CH-OH group of donor
CSS0002613.1	/	/	['GO:0045273', 'GO:0006099']	['PF14290.9']	Cellular respiration.tricarboxylic acid cycle.succinate dehydrogenase complex.components.component *(SDH5)
CSS0019330.1	/	/	['GO:0046872', 'GO:0006606', 'GO:0008855', 'GO:0005577', 'GO:0007030', 'GO:0005102', 'GO:0030168', 'GO:0051258', 'GO:0030334', 'GO:0030001', 'GO:0031267', 'GO:0006260', 'GO:0030155', 'GO:0045995']	['PF14362.9', 'PF16090.8', 'PF17225.6', 'PF05335.16', 'PF02601.18', 'PF08702.13', 'PF04316.16', 'PF09787.12', 'PF06008.17', 'PF06394.16', 'PF16454.8', 'PF08912.14', 'PF07926.15', 'PF06156.16', 'PF01297.20']	No Mercator4 annotation.other annotation available
CSS0011754.1	/	/	/	['PF10167.12']	No Mercator4 annotation.other annotation available
CSS0000673.1	/	K01365	['GO:0008234', 'GO:0006508']	['PF08246.15', 'PF00112.26', 'PF03051.18']	Protein homeostasis.proteolysis.cysteine peptidase activities.Papain-type protease activities.subclass SAG12 cysteine protease;Enzyme classification.EC_3 hydrolases.EC_3-4 hydrolase acting on peptide bond (peptidase)
CSS0045955.1	/	/	/	/	No Mercator4 annotation.no other annotation available
CSS0010964.1	/	/	/	['PF07303.16', 'PF14703.9', 'PF03004.17']	No Mercator4 annotation.other annotation available
CSS0011548.1	/	/	/	/	Protein homeostasis.autophagy.phagophore expansion.ATG8-binding cargo receptor activities.cargo receptor protein *(ATI3)
CSS0045323.1	/	K08337	['GO:0051287']	['PF02826.22', 'PF16420.8', 'PF01488.23', 'PF00899.24']	Protein homeostasis.autophagy.phagophore expansion.ATG8/ATG12 ubiquitin activation.E1 ATG8/12 ubiquitin-activating enzyme *(ATG7)
CSS0023395.1	/	/	/	/	No Mercator4 annotation.no other annotation available
CSS0005453.1	bHLH	/	['GO:0046983', 'GO:0015631']	['PF00010.29', 'PF16752.8']	RNA biosynthesis.DNA-binding transcriptional regulation.basic DNA-binding domain.basic helix-loop-helix (bHLH) domain.bHLH class-Vb transcription factor
CSS0014002.1	/	/	['GO:0005515']	['PF00560.36', 'PF12799.10', 'PF13516.9', 'PF13855.9']	No Mercator4 annotation.other annotation available
CSS0020834.1	/	/	/	['PF13976.9', 'PF03732.20', 'PF14223.9', 'PF14244.9', 'PF07727.17']	No Mercator4 annotation.other annotation available
CSS0026896.1	/	/	/	['PF08263.15']	No Mercator4 annotation.other annotation available
CSS0035908.1	/	/	['GO:0005975', 'GO:0016301']	['PF02782.19', 'PF00370.24']	No Mercator4 annotation.other annotation available
CSS0044818.1	/	K03696	['GO:0003677', 'GO:0016301', 'GO:0006310', 'GO:0006281', 'GO:0005525', 'GO:0009378', 'GO:0006355', 'GO:0140664', 'GO:0003723', 'GO:0002949', 'GO:0016787', 'GO:0016887', 'GO:0005524', 'GO:0006614', 'GO:0003924', 'GO:0017111', 'GO:0005515', 'GO:0008134', 'GO:0003724']	['PF00004.32', 'PF13173.9', 'PF13191.9', 'PF13238.9', 'PF07724.17', 'PF13401.9', 'PF13476.9', 'PF13479.9', 'PF13481.9', 'PF13521.9', 'PF13555.9', 'PF07726.14', 'PF13671.9', 'PF07728.17', 'PF12775.10', 'PF17871.4', 'PF00005.30', 'PF20030.2', 'PF01656.26', 'PF10431.12', 'PF02861.23', 'PF13177.9', 'PF11213.11', 'PF05673.16', 'PF01695.20', 'PF04014.21', 'PF01078.24', 'PF01926.26', 'PF05729.15', 'PF16…	Protein homeostasis.proteolysis.serine peptidase activities.chloroplast Clp-type protease complex.chaperone component *(ClpC)
CSS0048257.1	/	K17614	['GO:0008138', 'GO:0004725', 'GO:0003677', 'GO:0004721', 'GO:0016311', 'GO:0006470']	['PF09192.13', 'PF05706.15', 'PF00782.23', 'PF04179.15', 'PF06602.17', 'PF00102.30', 'PF03162.16', 'PF02892.18', 'PF05605.15']	Protein modification.dephosphorylation.protein dual-specifity phosphatase families.MAP-kinase protein phosphatase *(MKP1/2)
CSS0032153.1	/	/	/	['PF09192.13']	No Mercator4 annotation.other annotation available
CSS0018985.1	/	/	/	['PF16450.8']	No Mercator4 annotation.other annotation available
CSS0005263.1	/	/	/	/	No Mercator4 annotation.other annotation available
CSS0037449.1	/	/	/	['PF09331.14', 'PF10536.12']	No Mercator4 annotation.other annotation available
CSS0015247.1	/	K16297	['GO:0006508', 'GO:0004185']	['PF00450.25']	Protein homeostasis.proteolysis.serine peptidase activities.SCPL-type carboxypeptidase activities.carboxypeptidase *(SCPL);Enzyme classification.EC_3 hydrolases.EC_3-4 hydrolase acting on peptide bond (peptidase)
CSS0018390.1	/	/	['GO:0048309', 'GO:0051028', 'GO:0043093', 'GO:0006886', 'GO:0090529', 'GO:0005737', 'GO:0005801', 'GO:0030867', 'GO:0016020', 'GO:0023041']	['PF17675.4', 'PF10186.12', 'PF08614.14', 'PF05667.14', 'PF20282.1', 'PF13863.9', 'PF14362.9', 'PF17253.5', 'PF05266.17', 'PF05325.14', 'PF06818.18', 'PF09726.12', 'PF14303.9', 'PF04136.18', 'PF17078.8', 'PF12718.10', 'PF06005.15']	Vesicle trafficking.exocytic trafficking.exocytosis regulation.Exocyst-associated SCD complex.component *(SCD2)
CSS0010573.1	/	/	['GO:0004674', 'GO:0033179', 'GO:0007165', 'GO:1902600', 'GO:0005096', 'GO:0006468', 'GO:0046961', 'GO:0000155', 'GO:0003723', 'GO:0016020']	['PF10186.12', 'PF09036.13', 'PF03961.16', 'PF19745.2', 'PF00512.28', 'PF16026.8', 'PF07200.16', 'PF01665.19', 'PF13543.9', 'PF07851.16', 'PF15642.9', 'PF04949.16', 'PF01496.22', 'PF17846.4']	No Mercator4 annotation.other annotation available
CSS0015493.1	/	/	['GO:0033179', 'GO:0006260', 'GO:1902600', 'GO:0046961']	['PF15087.9', 'PF05501.14', 'PF04929.15', 'PF01496.22', 'PF06156.16']	No Mercator4 annotation.other annotation available
CSS0037332.1	/	/	/	/	No Mercator4 annotation.other annotation available
CSS0034471.1	/	K05933	/	['PF03171.23', 'PF14226.9']	Phytohormone action.ethylene.biosynthesis.1-aminocyclopropane-1-carboxylate (ACC) oxidase;Enzyme classification.EC_1 oxidoreductases.EC_1-14 oxidoreductase acting on paired donor with incorporation or reduction of molecular oxygen
CSS0022044.1	/	K03070	['GO:0016020', 'GO:0003676', 'GO:0017038', 'GO:0005524']	['PF00270.32', 'PF00271.34', 'PF07517.17', 'PF01043.23', 'PF07516.16']	Protein translocation.chloroplast.inner envelope Sec2 post-import insertion system.component *(SecA2)
CSS0012509.1	/	/	['GO:0005515']	['PF00514.26']	No Mercator4 annotation.other annotation available
CSS0011661.1	/	/	/	['PF17979.4']	No Mercator4 annotation.other annotation available
CSS0014874.1	/	/	/	['PF08709.14', 'PF02815.22']	Protein homeostasis.protein quality control.ER Quality Control (ERQC) machinery.BiP chaperone system.ERdj3B-BiP-SDF2 chaperone complex.component *(SDF2)
CSS0046022.1	/	/	/	['PF16101.8']	No Mercator4 annotation.no other annotation available
CSS0043957.1	/	K00131	['GO:0008218', 'GO:0003995', 'GO:0016491']	['PF00171.25', 'PF07368.14', 'PF17309.5', 'PF05893.17']	Cellular respiration.glycolysis.cytosolic glycolysis.glyceraldehyde 3-phosphate dehydrogenase activities.NADP-dependent glyceraldehyde 3-phosphate dehydrogenase;Enzyme classification.EC_1 oxidoreductases.EC_1-2 oxidoreductase acting on aldehyde or oxo group of donor
CSS0021878.1	/	K13337	['GO:0005777', 'GO:0016620']	['PF02800.23', 'PF04614.15', 'PF18160.4']	Cell division.peroxisome de novo formation.chaperone *(PEX19)
CSS0044317.1	/	/	/	/	No Mercator4 annotation.other annotation available
CSS0036111.1	/	/	/	/	No Mercator4 annotation.other annotation available
CSS0005840.1	/	/	/	/	No Mercator4 annotation.no other annotation available
CSS0041593.1	/	/	/	/	Protein biosynthesis.ribosome biogenesis.small ribosomal subunit (SSU).SSU processome.pre-40S ribosomal subunit nuclear assembly.UtpB module.plant-specific assembly factor *(PCP2)
CSS0022490.1	/	K24810	['GO:0005515', 'GO:0006355']	['PF00023.33', 'PF12796.10', 'PF13606.9', 'PF13637.9', 'PF13857.9', 'PF07312.14', 'PF08887.14', 'PF07569.14', 'PF00415.21', 'PF13540.9', 'PF14433.9']	No Mercator4 annotation.other annotation available
CSS0043199.1	/	/	/	/	No Mercator4 annotation.other annotation available
CSS0039542.1	/	/	['GO:0003723']	['PF14605.9', 'PF00076.25']	No Mercator4 annotation.other annotation available
CSS0014578.1	/	/	['GO:0005544', 'GO:0005509', 'GO:0015031']	['PF00191.23', 'PF03398.17']	No Mercator4 annotation.other annotation available
CSS0047039.1	/	/	/	['PF09333.14', 'PF19549.2', 'PF16909.8']	No Mercator4 annotation.other annotation available
CSS0038262.1	/	K19525	/	['PF12624.10', 'PF16908.8']	No Mercator4 annotation.other annotation available
CSS0013808.1	/	/	/	['PF17886.4', 'PF20185.1', 'PF00011.24', 'PF17291.5']	No Mercator4 annotation.other annotation available
CSS0033822.1	/	/	['GO:0005886', 'GO:0016020']	['PF00011.24', 'PF10099.12']	No Mercator4 annotation.other annotation available
CSS0005735.1	/	/	/	['PF13961.9', 'PF14244.9']	No Mercator4 annotation.no other annotation available
CSS0015899.1	/	/	['GO:0003684', 'GO:0006281']	['PF00817.23', 'PF11799.11', 'PF14377.9']	DNA damage response.DNA damage tolerance (DDT) pathways.DNA polymerase eta *(POLH)
CSS0009946.1	/	/	/	['PF02181.26', 'PF03763.16', 'PF14639.9']	Cytoskeleton organisation.microfilament network.actin polymerisation.formin actin filament elongation factor activities.group-I formin
CSS0035907.1	/	/	['GO:0000381', 'GO:0005634', 'GO:0080009']	['PF17098.8']	No Mercator4 annotation.other annotation available
CSS0028559.1	TAZ	/	['GO:0005515']	['PF00651.34', 'PF02135.19']	Protein homeostasis.ubiquitin-proteasome system.ubiquitin-fold protein conjugation.CULLIN-based E3 ubiquitin ligase activities.CUL3-based E3 ubiquitin ligase complexes.BTB/POZ substrate adaptor component activities.substrate adaptor *(BT)
CSS0007117.1	/	/	['GO:0006355']	['PF04504.17', 'PF12776.10']	No Mercator4 annotation.other annotation available
CSS0020050.1	/	/	/	/	No Mercator4 annotation.other annotation available
CSS0031533.1	/	/	/	['PF05498.14']	Phytohormone action.signalling peptides.CRP (cysteine-rich-peptide) category.RALF/RALFL-peptide activity.RALF/RALFL-precursor polypeptide
CSS0046842.1	/	/	/	['PF12116.11']	No Mercator4 annotation.other annotation available
CSS0017319.1	/	/	['GO:0003676']	['PF18942.3', 'PF00575.26']	No Mercator4 annotation.other annotation available
CSS0021213.1	/	/	['GO:0006396', 'GO:0003723']	['PF01805.23']	No Mercator4 annotation.no other annotation available
CSS0039713.1	/	/	['GO:0006952']	['PF00407.22', 'PF18312.4']	No Mercator4 annotation.other annotation available
CSS0013629.1	/	/	/	['PF11145.11']	No Mercator4 annotation.other annotation available
CSS0041278.1	/	/	/	/	No Mercator4 annotation.other annotation available
CSS0042016.1	/	/	['GO:0000398', 'GO:0005681', 'GO:0006383']	['PF04889.15', 'PF10536.12', 'PF11705.11']	No Mercator4 annotation.other annotation available
CSS0044591.1	GARP-G2-like	/	/	['PF00249.34']	RNA biosynthesis.DNA-binding transcriptional regulation.helix-turn-helix DNA-binding domain.GARP-G2-like domain.HHO-type transcription factor;Plant organogenesis.flower formation.floral transition regulation.florigen activity.transcriptional repressor *(EFM)
CSS0009483.1	/	/	/	['PF00327.23']	No Mercator4 annotation.other annotation available
CSS0023271.1	/	/	['GO:0003723']	['PF01985.24']	RNA processing.organelle RNA processing machinery.pre-RNA splicing.mitochondrial RNA splicing.RNA splicing factor *(mCSF1/2)
CSS0035786.1	/	K22390	['GO:0003993', 'GO:0016787', 'GO:0046872']	['PF00149.31', 'PF14008.9', 'PF16656.8']	Enzyme classification.EC_3 hydrolases.EC_3-1 hydrolase acting on ester bond
CSS0000737.1	/	/	['GO:0006606', 'GO:0004674', 'GO:0070206', 'GO:0007165', 'GO:0033179', 'GO:1902600', 'GO:0005096', 'GO:0006468', 'GO:0019031', 'GO:0019068', 'GO:0031267', 'GO:0046961', 'GO:0030867', 'GO:0006260', 'GO:0023041']	['PF17675.4', 'PF09036.13', 'PF10046.12', 'PF09351.13', 'PF09969.12', 'PF14362.9', 'PF20492.1', 'PF03961.16', 'PF06818.18', 'PF12296.11', 'PF14662.9', 'PF15294.9', 'PF09726.12', 'PF03393.19', 'PF08912.14', 'PF12329.11', 'PF16331.8', 'PF07926.15', 'PF12718.10', 'PF08581.13', 'PF01496.22', 'PF06156.16']	No Mercator4 annotation.other annotation available
CSS0009408.1	/	/	['GO:0016020']	['PF09972.12', 'PF00335.23']	No Mercator4 annotation.other annotation available
CSS0035601.1	/	/	/	/	No Mercator4 annotation.no other annotation available
CSS0016007.1	/	/	['GO:0008233', 'GO:0009372', 'GO:0016020']	['PF11821.11', 'PF04647.18', 'PF05241.15']	No Mercator4 annotation.other annotation available
CSS0032512.1	/	K17506	/	['PF00481.24', 'PF13672.9']	Protein modification.dephosphorylation.protein serine/threonine phosphatase families.PPM/PP2C Mn/Mg-dependent phosphatase families.clade F phosphatase
CSS0003723.1	/	/	['GO:0003924', 'GO:0005525']	['PF00071.25', 'PF08477.16']	No Mercator4 annotation.other annotation available
CSS0024171.1	/	/	/	['PF00857.23']	Coenzyme metabolism.NAD/NADP biosynthesis.Preiss-Handler salvage pathway.nicotinamidase *(NIC)
CSS0008169.1	/	K11816	['GO:0004499', 'GO:0050660', 'GO:0071949', 'GO:0050661', 'GO:0051287', 'GO:0016491']	['PF02826.22', 'PF01266.27', 'PF01494.22', 'PF00743.22', 'PF01134.25', 'PF03486.17', 'PF05834.15', 'PF13434.9', 'PF13241.9', 'PF13450.9', 'PF13454.9', 'PF00070.30', 'PF07992.17', 'PF13738.9', 'PF01946.20']	Phytohormone action.auxin.biosynthesis.indole-3-pyruvic acid (IPyA) pathway.flavin-dependent monooxygenase *(YUCCA)
CSS0020589.1	/	/	/	/	No Mercator4 annotation.other annotation available
CSS0010136.1	/	/	/	['PF20136.2']	No Mercator4 annotation.other annotation available
CSS0005296.1	/	/	/	/	No Mercator4 annotation.no other annotation available
CSS0006534.1	/	/	/	['PF03017.17']	No Mercator4 annotation.other annotation available
CSS0023141.1	/	/	['GO:0009055']	['PF02298.20', 'PF06525.14']	No Mercator4 annotation.other annotation available
CSS0029884.1	MYB	K09422	/	['PF20222.1', 'PF00249.34', 'PF13921.9', 'PF15963.8']	RNA biosynthesis.DNA-binding transcriptional regulation.helix-turn-helix DNA-binding domain.MYB transcription factor family.R2R3-MYB transcription factor family.subgroup-21 transcription factor *(LOF1/2)
CSS0003129.1	GRAS	/	/	['PF03514.17']	RNA biosynthesis.DNA-binding transcriptional regulation.undefined DNA-binding domain.GRAS transcription factor
CSS0018960.1	/	K14570	/	['PF00929.27']	RNA processing.mRNA silencing.miRNA pathway.miRNA degradation.methylated miRNA exoribonuclease *(SDN)
CSS0038364.1	/	/	/	['PF13498.9', 'PF04929.15', 'PF03732.20', 'PF01172.21']	No Mercator4 annotation.other annotation available
CSS0023189.1	/	/	['GO:0016779', 'GO:0042254']	['PF07449.14', 'PF01172.21', 'PF20268.1', 'PF09377.13', 'PF00085.23', 'PF13098.9', 'PF13192.9', 'PF13905.9', 'PF14595.9', 'PF13728.9', 'PF19088.3', 'PF12756.10', 'PF12171.11']	Photosynthesis.photophosphorylation.photosystem II.assembly.thioredoxin *(TRX-M);Protein biosynthesis.ribosome biogenesis.large ribosomal subunit (LSU).LSU processome.60S ribosomal subunit cytoplasmic maturation.maturation factor *(Sdo1)
CSS0039656.1	/	/	/	['PF01803.19']	RNA biosynthesis.transcriptional co-regulation.LEUNIG-SEUSS transcriptional repressor complex.adapter component *(SEU/SLK)
CSS0027497.1	/	/	['GO:0007155', 'GO:0019901', 'GO:0006606', 'GO:0043093', 'GO:0090529', 'GO:0005737', 'GO:0030867', 'GO:0023041']	['PF11839.11', 'PF17675.4', 'PF14197.9', 'PF11932.11', 'PF14362.9', 'PF03961.16', 'PF10359.12', 'PF04849.16', 'PF14662.9', 'PF06009.15', 'PF09726.12', 'PF08537.13', 'PF15898.8', 'PF14760.9', 'PF02403.25', 'PF07926.15', 'PF04195.15', 'PF06005.15']	No Mercator4 annotation.other annotation available
CSS0001091.1	/	/	/	['PF13966.9']	No Mercator4 annotation.other annotation available
CSS0026429.1	/	/	['GO:0005525', 'GO:0003688', 'GO:0006614', 'GO:0003924', 'GO:0006576', 'GO:0007186', 'GO:0019001', 'GO:0016887', 'GO:0006260', 'GO:0031683', 'GO:0140664', 'GO:0005524']	['PF00004.32', 'PF13173.9', 'PF13175.9', 'PF13191.9', 'PF13207.9', 'PF13238.9', 'PF13304.9', 'PF13401.9', 'PF13476.9', 'PF13479.9', 'PF13481.9', 'PF13521.9', 'PF13555.9', 'PF13604.9', 'PF13671.9', 'PF07728.17', 'PF12775.10', 'PF00005.30', 'PF12848.10', 'PF00006.28', 'PF01637.21', 'PF02492.22', 'PF19993.2', 'PF19263.2', 'PF00503.23', 'PF02399.18', 'PF01926.26', 'PF05729.15', 'PF10662.12', 'PF03215…	No Mercator4 annotation.other annotation available
CSS0049201.1	/	K00891	['GO:0002949', 'GO:0004140', 'GO:0016887', 'GO:0005524', 'GO:0015937']	['PF00004.32', 'PF13191.9', 'PF13238.9', 'PF13671.9', 'PF07728.17', 'PF00005.30', 'PF01583.23', 'PF01121.23', 'PF13189.9', 'PF01712.22', 'PF18751.4', 'PF01202.25', 'PF02367.20']	Amino acid metabolism.shikimate group amino acid biosynthesis.shikimate pathway.shikimate kinase *(SKL1);Enzyme classification.EC_2 transferases.EC_2-7 transferase transferring phosphorus-containing group
CSS0048635.1	/	/	['GO:0031267', 'GO:0030833']	['PF05994.14', 'PF10500.12']	No Mercator4 annotation.no other annotation available
CSS0035130.1	/	/	/	['PF03188.19']	No Mercator4 annotation.no other annotation available
CSS0013135.1	/	/	/	/	No Mercator4 annotation.other annotation available
CSS0009435.1	/	/	['GO:0004650', 'GO:0005975', 'GO:0007224']	['PF00295.20', 'PF15845.8', 'PF12708.10', 'PF15324.9']	No Mercator4 annotation.other annotation available
CSS0020210.1	/	/	['GO:0004650', 'GO:0005975']	['PF00295.20']	No Mercator4 annotation.other annotation available
CSS0047655.1	/	/	['GO:0008270', 'GO:0045182', 'GO:0005515', 'GO:0006417']	['PF17049.8', 'PF14432.9', 'PF20430.1', 'PF20431.1', 'PF08139.15', 'PF01535.23', 'PF12854.10', 'PF13041.9', 'PF13812.9', 'PF17177.7', 'PF13428.9', 'PF14559.9', 'PF13176.9']	No Mercator4 annotation.other annotation available
CSS0028305.1	/	/	/	['PF10183.12']	Cellular respiration.oxidative phosphorylation.NADH dehydrogenase complex.non-core modules.beta subcomplex.component *(NDUFB11/ESSS)
CSS0025075.1	/	/	['GO:0045182', 'GO:0006417']	['PF00406.25', 'PF17049.8', 'PF12921.10', 'PF11848.11', 'PF19926.2', 'PF06239.14', 'PF10037.12', 'PF01535.23', 'PF12854.10', 'PF13041.9', 'PF13812.9', 'PF17177.7', 'PF08579.14', 'PF13428.9', 'PF09454.13']	No Mercator4 annotation.other annotation available
CSS0025424.1	/	/	['GO:0004540', 'GO:0045182', 'GO:0035556', 'GO:0006417', 'GO:0005515', 'GO:0110001']	['PF17049.8', 'PF03704.20', 'PF00610.24', 'PF19926.2', 'PF06239.14', 'PF10037.12', 'PF01535.23', 'PF12854.10', 'PF13041.9', 'PF13812.9', 'PF17177.7', 'PF08579.14', 'PF11663.11', 'PF13428.9', 'PF14559.9', 'PF13176.9']	No Mercator4 annotation.other annotation available
CSS0045498.1	/	/	/	/	No Mercator4 annotation.other annotation available
CSS0013748.1	/	/	/	/	No Mercator4 annotation.other annotation available
CSS0038085.1	/	K13953	['GO:0006631', 'GO:0070403', 'GO:0051287']	['PF02826.22', 'PF02737.21', 'PF08240.15', 'PF00107.29', 'PF13602.9', 'PF01262.24', 'PF13241.9']	Enzyme classification.EC_1 oxidoreductases.EC_1-1 oxidoreductase acting on CH-OH group of donor
CSS0020979.1	/	/	/	/	No Mercator4 annotation.other annotation available
CSS0041368.1	/	/	['GO:0006631', 'GO:0070403', 'GO:0051287']	['PF02826.22', 'PF02737.21', 'PF08240.15', 'PF00107.29', 'PF13602.9', 'PF01262.24', 'PF13241.9', 'PF04400.16', 'PF00070.30']	Enzyme classification.EC_1 oxidoreductases.EC_1-1 oxidoreductase acting on CH-OH group of donor
CSS0047524.1	/	/	/	['PF08240.15']	No Mercator4 annotation.other annotation available
CSS0030025.1	/	/	/	/	No Mercator4 annotation.other annotation available
CSS0047774.1	/	/	/	/	No Mercator4 annotation.no other annotation available
CSS0037827.1	/	/	['GO:0006606', 'GO:0000776', 'GO:0003735', 'GO:0051258', 'GO:0005198', 'GO:0031514', 'GO:0030867', 'GO:0019905', 'GO:0006260', 'GO:0039679', 'GO:0005577', 'GO:0006412', 'GO:0019031', 'GO:0016592', 'GO:0019069', 'GO:0005840', 'GO:0005102', 'GO:0048870', 'GO:0030168', 'GO:0006357', 'GO:0051382', 'GO:0005815', 'GO:0019901', 'GO:0019867', 'GO:0005515', 'GO:0019028', 'GO:0008134', 'GO:0042803', 'GO:00…	['PF11559.11', 'PF00843.20', 'PF08614.14', 'PF04513.15', 'PF10046.12', 'PF10473.12', 'PF05837.15', 'PF14197.9', 'PF07989.14', 'PF06148.14', 'PF19220.3', 'PF04977.18', 'PF07889.15', 'PF12001.11', 'PF13600.9', 'PF15082.9', 'PF18904.3', 'PF05302.14', 'PF05266.17', 'PF06103.14', 'PF03961.16', 'PF06818.18', 'PF08702.13', 'PF00038.24', 'PF13851.9', 'PF16515.8', 'PF10498.12', 'PF15005.9', 'PF10241.12', …	Plant organogenesis.flower formation.floral transition regulation.FRI-C transcription effector complex.component *(FLX)
CSS0024779.1	/	/	/	/	No Mercator4 annotation.other annotation available
CSS0033487.1	C2H2	/	/	['PF14164.9', 'PF00096.29', 'PF18868.4', 'PF13894.9', 'PF13912.9', 'PF17017.8', 'PF05605.15', 'PF16744.8']	No Mercator4 annotation.other annotation available
CSS0005368.1	/	/	/	['PF05477.14']	No Mercator4 annotation.other annotation available
CSS0049035.1	/	/	/	/	No Mercator4 annotation.no other annotation available
CSS0003381.1	/	/	['GO:0004601', 'GO:0006979', 'GO:0020037']	['PF00141.26']	Enzyme classification.EC_1 oxidoreductases.EC_1-11 oxidoreductase acting on peroxide as acceptor
CSS0039356.1	/	/	['GO:0022857', 'GO:0055085', 'GO:0015075', 'GO:0006811', 'GO:0016020']	['PF20197.1', 'PF20485.1', 'PF07690.19', 'PF06813.16', 'PF03820.20']	Solute transport.carrier-mediated transport.MFS superfamily.UMF23-type solute transporter
CSS0028221.1	/	/	/	['PF11820.11']	No Mercator4 annotation.no other annotation available
CSS0040885.1	MADS-M-type	/	['GO:0003677', 'GO:0046983']	['PF00319.21']	RNA biosynthesis.DNA-binding transcriptional regulation.alpha-helix exposed by beta-structure.MADS/AGL transcription factor
CSS0038327.1	/	/	['GO:0016192', 'GO:0006886']	['PF00637.23', 'PF06239.14', 'PF10037.12', 'PF01535.23', 'PF12854.10', 'PF13041.9', 'PF13812.9', 'PF17177.7', 'PF08579.14', 'PF11822.11', 'PF14689.9', 'PF13429.9', 'PF14162.9']	RNA processing.organelle RNA processing machinery.pre-RNA splicing.mitochondrial RNA splicing.RNA splicing factor *(OTP43)
CSS0027267.1	GRAS	/	/	['PF01519.19', 'PF03514.17']	RNA biosynthesis.DNA-binding transcriptional regulation.undefined DNA-binding domain.GRAS transcription factor
CSS0015316.1	/	/	/	/	No Mercator4 annotation.other annotation available
CSS0008035.1	/	/	/	/	No Mercator4 annotation.other annotation available
CSS0002408.1	/	/	/	/	No Mercator4 annotation.other annotation available
CSS0012530.1	/	/	/	/	No Mercator4 annotation.no other annotation available
CSS0019260.1	/	K07025	['GO:0016791']	['PF12689.10', 'PF13419.9', 'PF00702.29', 'PF13242.9']	No Mercator4 annotation.other annotation available
CSS0020099.1	/	K08956	['GO:0004222', 'GO:0004176', 'GO:0008270', 'GO:0016020', 'GO:0009378', 'GO:0016887', 'GO:0006508', 'GO:0006310', 'GO:0005524', 'GO:0006281']	['PF00004.32', 'PF13191.9', 'PF13207.9', 'PF07724.17', 'PF13401.9', 'PF13671.9', 'PF07728.17', 'PF17862.4', 'PF06480.18', 'PF01078.24', 'PF15715.8', 'PF01434.21', 'PF05496.15', 'PF06068.16']	Protein homeostasis.proteolysis.metallopeptidase activities.FtsH endopeptidase activities.FtsH mitochondrial protease complexes.m-AAA protease heterodimers.component *(Fts3/10)
CSS0030688.1	/	/	['GO:0006481', 'GO:0004671', 'GO:0016020']	['PF04140.17', 'PF04191.16']	No Mercator4 annotation.other annotation available
CSS0025987.1	/	/	/	/	No Mercator4 annotation.other annotation available
CSS0006064.1	/	K10878	['GO:0003677', 'GO:0006259', 'GO:0003824', 'GO:0005694', 'GO:0005524']	['PF04406.17']	No Mercator4 annotation.other annotation available
CSS0013043.1	/	/	/	['PF11368.11', 'PF16101.8']	No Mercator4 annotation.other annotation available
CSS0016043.1	/	K17496	/	['PF03031.21']	Protein modification.dephosphorylation.protein aspartate phosphatase families.FCP phosphatase families.subcluster G phosphatase;Protein translocation.mitochondrion.inner mitochondrion membrane TIM translocation system.regulatory channel opening component *(Tim50)
CSS0011926.1	/	K14709	['GO:0004190', 'GO:0055085', 'GO:0030001', 'GO:0006508', 'GO:0046873', 'GO:0016020']	['PF01252.21', 'PF02535.25']	Solute transport.carrier-mediated transport.ZIP family.metal cation transporter *(ZIP)
CSS0032183.1	/	/	/	/	No Mercator4 annotation.other annotation available
CSS0043565.1	/	/	['GO:0003682']	['PF05641.15', 'PF01426.21']	No Mercator4 annotation.other annotation available
CSS0040982.1	/	K01051	['GO:0030599', 'GO:0042545']	['PF07522.17', 'PF04738.16', 'PF01095.22']	Cell wall organisation.pectin.homogalacturonan.modification and degradation.pectin methylesterase
CSS0021995.1	/	/	/	['PF15917.8', 'PF08270.14']	No Mercator4 annotation.other annotation available
CSS0003387.1	/	/	/	['PF04755.15']	No Mercator4 annotation.other annotation available
CSS0018620.1	/	/	/	['PF01722.21', 'PF03602.18']	Coenzyme metabolism.iron-sulfur cluster assembly machinery.cytosolic CIA system.assembly phase.redox-dependent regulator *(BolA2)
CSS0043263.1	/	K00083	['GO:0051287']	['PF02826.22', 'PF08240.15', 'PF00107.29', 'PF13602.9', 'PF01262.24', 'PF10050.12']	Enzyme classification.EC_1 oxidoreductases.EC_1-1 oxidoreductase acting on CH-OH group of donor
CSS0032539.1	/	/	['GO:0004803', 'GO:0003677', 'GO:0006313']	['PF10551.12', 'PF00872.21']	No Mercator4 annotation.other annotation available
CSS0043254.1	/	K10753	['GO:0005634', 'GO:0006325']	['PF04729.16']	Chromatin organisation.histone chaperone activities.histone chaperone *(ASF1)
CSS0048974.1	/	/	['GO:0035556']	['PF00610.24', 'PF13730.9', 'PF07727.17']	No Mercator4 annotation.other annotation available
CSS0001408.1	/	/	['GO:0016620', 'GO:0051287', 'GO:0003854', 'GO:0006694', 'GO:0016616']	['PF01073.22', 'PF00106.28', 'PF01262.24', 'PF01370.24', 'PF16363.8', 'PF08659.13', 'PF13460.9', 'PF05368.16', 'PF02719.18', 'PF04321.20', 'PF01118.27']	Secondary metabolism.phenolics.lignan biosynthesis.pinoresinol/lariciresinol reductase *(PLR);Enzyme classification.EC_1 oxidoreductases.EC_1-3 oxidoreductase acting on CH-CH group of donor
CSS0010199.1	/	/	['GO:0005975', 'GO:0004553']	['PF00722.24']	No Mercator4 annotation.other annotation available
CSS0040191.1	/	/	['GO:0004523', 'GO:0003676']	['PF17921.4', 'PF00075.27', 'PF17917.4', 'PF17919.4', 'PF00078.30', 'PF13456.9']	No Mercator4 annotation.other annotation available
CSS0006345.1	/	/	/	['PF13460.9', 'PF05368.16']	Secondary metabolism.phenolics.lignan biosynthesis.pinoresinol/lariciresinol reductase *(PLR);Enzyme classification.EC_1 oxidoreductases.EC_1-3 oxidoreductase acting on CH-CH group of donor
CSS0018745.1	/	/	/	/	Protein biosynthesis.translation initiation.Pre-Initiation Complex (PIC) module.eIF2 Met-tRNA binding factor activity.eIF2B GDP recycling complex.component *(eIF2B-gamma)
CSS0000661.1	/	/	['GO:0006520', 'GO:0016491']	['PF04217.16', 'PF00208.24']	Nutrient uptake.nitrogen assimilation.glutamate deamination.glutamate dehydrogenase *(GDH);Enzyme classification.EC_1 oxidoreductases.EC_1-4 oxidoreductase acting on CH-NH2 group of donor
CSS0035788.1	/	/	/	['PF18825.4', 'PF09043.14']	No Mercator4 annotation.other annotation available
CSS0035379.1	/	/	/	/	No Mercator4 annotation.no other annotation available
CSS0023818.1	/	/	/	/	No Mercator4 annotation.no other annotation available
CSS0020678.1	/	/	/	['PF03330.21', 'PF01357.24']	Cell wall organisation.cell wall proteins.expansin activities.beta-like-class expansin
CSS0049880.1	/	/	['GO:0006520', 'GO:0051287', 'GO:0016491']	['PF02826.22', 'PF00208.24', 'PF02812.21', 'PF00899.24']	Nutrient uptake.nitrogen assimilation.glutamate deamination.glutamate dehydrogenase *(GDH);Enzyme classification.EC_1 oxidoreductases.EC_1-4 oxidoreductase acting on CH-NH2 group of donor
CSS0022140.1	/	/	['GO:0005337', 'GO:0005515', 'GO:1901642', 'GO:0016020']	['PF00023.33', 'PF12796.10', 'PF13606.9', 'PF13637.9', 'PF13857.9', 'PF13567.9', 'PF12351.11', 'PF01284.26', 'PF01733.21', 'PF13962.9', 'PF20479.1']	No Mercator4 annotation.other annotation available
CSS0023614.1	/	/	/	/	No Mercator4 annotation.other annotation available
CSS0003895.1	/	/	/	['PF05278.15', 'PF10536.12']	No Mercator4 annotation.other annotation available
CSS0032257.1	/	/	/	['PF05287.15']	No Mercator4 annotation.other annotation available
CSS0013627.1	/	/	/	/	No Mercator4 annotation.other annotation available
CSS0049333.1	/	/	/	['PF11935.11']	No Mercator4 annotation.no other annotation available
CSS0036517.1	/	/	['GO:0016209', 'GO:0016491']	['PF00578.24', 'PF09716.13', 'PF13370.9', 'PF04756.16', 'PF08534.13', 'PF00085.23', 'PF13098.9', 'PF13192.9', 'PF13462.9', 'PF13848.9', 'PF13899.9', 'PF13905.9', 'PF14595.9', 'PF13728.9']	Photosynthesis.photophosphorylation.cytochrome b6/f complex.assembly.assembly factor *(HCF164)
CSS0042858.1	/	/	['GO:0005515']	['PF08263.15', 'PF00560.36', 'PF12799.10', 'PF13516.9', 'PF13855.9']	No Mercator4 annotation.other annotation available
CSS0034944.1	/	/	['GO:0006629']	['PF01764.28', 'PF11187.11']	No Mercator4 annotation.other annotation available
CSS0007025.1	/	/	['GO:0007059', 'GO:0008017', 'GO:0051087', 'GO:0005515', 'GO:0051301']	['PF02179.19', 'PF10046.12', 'PF01519.19', 'PF05377.14', 'PF11976.11', 'PF07160.15', 'PF00240.26', 'PF14560.9']	Protein homeostasis.protein quality control.cytosolic Hsp70 chaperone system.nucleotide exchange factor *(BAG)
CSS0030931.1	/	/	['GO:0008270']	['PF14432.9', 'PF20430.1', 'PF20431.1', 'PF01535.23', 'PF12854.10', 'PF13041.9', 'PF13812.9', 'PF17177.7', 'PF10602.12']	No Mercator4 annotation.other annotation available
CSS0040764.1	/	K10683	['GO:0046872', 'GO:0008270', 'GO:0061630']	['PF00533.29', 'PF16589.8', 'PF00097.28', 'PF13923.9', 'PF13920.9', 'PF15227.9', 'PF13771.9', 'PF13832.9', 'PF11789.11', 'PF12678.10', 'PF16685.8', 'PF13639.9', 'PF14634.9', 'PF14835.9', 'PF13445.9']	DNA damage response.homologous recombination repair (HR).BRCC regulatory holo-complex.BRCA1-BARD1 E3 ubiquitin ligase heterodimer.component *(BRCA1/BARD1)
CSS0023088.1	/	/	['GO:0005886', 'GO:0022857', 'GO:0006606', 'GO:0051082', 'GO:0055085', 'GO:0006355', 'GO:0019905', 'GO:0003700']	['PF10199.12', 'PF07716.18', 'PF09969.12', 'PF04632.15', 'PF16591.8', 'PF03938.17', 'PF09728.12', 'PF07926.15']	No Mercator4 annotation.other annotation available
CSS0042417.1	/	/	['GO:0005515']	['PF00646.36', 'PF12937.10', 'PF00560.36', 'PF12799.10', 'PF13516.9', 'PF13855.9']	No Mercator4 annotation.other annotation available
CSS0016265.1	/	K02698	['GO:0015979', 'GO:0009522', 'GO:0016020']	['PF01241.21']	Photosynthesis.photophosphorylation.photosystem I.PS-I complex.component *(PsaK)
CSS0002848.1	/	K10610	['GO:0005634', 'GO:0003676']	['PF03178.18', 'PF10433.12']	DNA damage response.nucleotide excision repair (NER).regulatory CUL4-based E3 ubiquitin ligase modules.core adapter component *(DDB1);Protein homeostasis.ubiquitin-proteasome system.ubiquitin-fold protein conjugation.CULLIN-based E3 ubiquitin ligase activities.CUL4-based E3 ubiquitin ligase complexes.core adaptor component *(DDB1)
CSS0038452.1	/	/	/	['PF07065.17']	Cell division.DNA replication.preinitiation.MCM replicative DNA helicase complex.associated component *(BICE1)
CSS0032626.1	/	/	/	['PF04783.15', 'PF04782.15']	No Mercator4 annotation.other annotation available
CSS0044481.1	/	/	['GO:0008270', 'GO:0003676']	['PF14111.9', 'PF00098.26', 'PF14392.9']	No Mercator4 annotation.other annotation available
CSS0031215.1	/	/	['GO:0005515', 'GO:0006355', 'GO:0003700']	['PF00651.34', 'PF00170.24', 'PF15397.9', 'PF03000.17', 'PF07558.14']	Protein homeostasis.ubiquitin-proteasome system.ubiquitin-fold protein conjugation.CULLIN-based E3 ubiquitin ligase activities.CUL3-based E3 ubiquitin ligase complexes.BTB/POZ substrate adaptor component activities.substrate adaptor *(NRL)
CSS0048327.1	/	/	['GO:0022857', 'GO:0055085', 'GO:0020037', 'GO:0015031', 'GO:0006814', 'GO:0006811', 'GO:0005283', 'GO:0006865', 'GO:0016020']	['PF00324.24', 'PF13520.9', 'PF05038.16', 'PF01235.20', 'PF03522.18', 'PF04278.15']	Solute transport.carrier-mediated transport.APC superfamily.cation:chloride co-transporter *(CCC)
CSS0029843.1	/	K03294	['GO:0022857', 'GO:0055085', 'GO:0016020']	['PF00324.24', 'PF13520.9', 'PF13906.9', 'PF05101.16']	Solute transport.carrier-mediated transport.APC superfamily.APC family.cationic amino acid transporter *(CAT)
CSS0017852.1	/	K03294	['GO:0022857', 'GO:0055085', 'GO:0016020']	['PF00324.24', 'PF13520.9', 'PF13906.9', 'PF12576.11', 'PF05101.16']	Solute transport.carrier-mediated transport.APC superfamily.APC family.cationic amino acid transporter *(CAT)
CSS0017742.1	/	/	['GO:0004803', 'GO:0008270', 'GO:0006313', 'GO:0003677']	['PF10551.12', 'PF04434.20', 'PF00872.21']	No Mercator4 annotation.other annotation available
CSS0003651.1	/	/	/	/	No Mercator4 annotation.other annotation available
CSS0020714.1	/	K03294	['GO:0022857', 'GO:0055085', 'GO:0016020']	['PF00324.24', 'PF13520.9', 'PF13906.9', 'PF12576.11', 'PF05101.16']	Solute transport.carrier-mediated transport.APC superfamily.APC family.cationic amino acid transporter *(CAT)
CSS0038174.1	/	/	['GO:0005179', 'GO:0005576']	['PF00049.21']	No Mercator4 annotation.no other annotation available
CSS0000906.1	/	/	/	['PF13239.9', 'PF13906.9', 'PF09843.12', 'PF01445.20', 'PF05101.16']	No Mercator4 annotation.other annotation available
CSS0036945.1	/	/	/	/	No Mercator4 annotation.other annotation available
CSS0038948.1	/	/	['GO:0120013', 'GO:0005737', 'GO:0120009']	['PF08718.14']	Lipid metabolism.sphingolipid metabolism.sphingolipid transport.sphingosine transfer protein *(ACD11)
CSS0024768.1	C3H	K14404	['GO:0046872', 'GO:0003723']	['PF16131.8', 'PF04146.18', 'PF00642.27', 'PF14608.9', 'PF15663.8', 'PF18044.4', 'PF18345.4']	RNA processing.RNA modification.mRNA modification.Cleavage and Polyadenylation Specificity Factor (CPSF) complex.component *(CPSF30/Yth1)
CSS0008518.1	/	K15501	['GO:0043666', 'GO:0019903']	['PF04499.18']	Cell division.cytokinesis.preprophase microtubule organization.TON1-TRM-PP2A (TTP) preprophase band formation complex.PP2A-phosphatase subcomplex.regulatory component *(SAP190)
CSS0044875.1	/	K14793	['GO:0005515']	['PF12894.10', 'PF20426.1', 'PF00400.35', 'PF17005.8']	Protein biosynthesis.ribosome biogenesis.small ribosomal subunit (SSU).SSU processome.pre-40S ribosomal subunit nuclear assembly.assembly factor *(Rrp9/YAO1)
CSS0026797.1	/	K12840	['GO:0003676', 'GO:0003723', 'GO:0006270']	['PF02724.17', 'PF09831.12', 'PF01585.26', 'PF12656.10', 'PF00076.25', 'PF10214.12']	RNA processing.pre-RNA splicing.U2-type major spliceosome.U2 snRNP complex.pre-mRNA splicing factor *(SFPS/DRT111)
CSS0014344.1	/	K20818	/	['PF06295.15', 'PF10241.12']	No Mercator4 annotation.other annotation available
CSS0009114.1	HB-HD-ZIP	K09338	['GO:0003677', 'GO:0008289', 'GO:0006355', 'GO:0003700', 'GO:0003779']	['PF00170.24', 'PF07716.18', 'PF15794.8', 'PF13546.9', 'PF00046.32', 'PF07765.15', 'PF10241.12', 'PF08670.14', 'PF01852.22']	RNA biosynthesis.DNA-binding transcriptional regulation.helix-turn-helix DNA-binding domain.HOMEO domain.HD-ZIP III-type transcription factor activity.HD-ZIP III-type transcription factor;Plant organogenesis.leaf formation.adaxial polarity.transcriptional regulator *(REV/PHB/PHV)
CSS0006496.1	NF-YA	K08064	['GO:0003700', 'GO:0006355']	['PF02045.18']	RNA biosynthesis.DNA-binding transcriptional regulation.other all-alpha-helix DNA-binding domain.NF-Y transcription factor complex.component *(NF-YA)
CSS0013697.1	/	K02641	['GO:0016491']	['PF00970.27', 'PF00175.24']	Enzyme classification.EC_1 oxidoreductases.EC_1-18 oxidoreductase acting on iron-sulfur protein as donor
CSS0032967.1	/	/	['GO:0005524', 'GO:0005515', 'GO:0006468', 'GO:0004672']	['PF03109.19', 'PF01636.26', 'PF08263.15', 'PF00560.36', 'PF12799.10', 'PF13516.9', 'PF13855.9', 'PF00069.28', 'PF17667.4', 'PF07714.20']	Phytohormone action.brassinosteroid.perception and signal transduction.receptor complex.co-receptor protein kinase *(BAK/SERK);Protein modification.phosphorylation.TKL protein kinase families.LRR-II protein kinase;External stimuli response.pathogen.pattern-triggered immunity (PTI) machinery.bacterial elicitor response.FLS2-BAK1 flagellin receptor complex.co-receptor kinase component *(BAK1);Enzym…
CSS0045666.1	/	/	/	/	No Mercator4 annotation.no other annotation available
CSS0006075.1	/	/	['GO:0005524', 'GO:0005515', 'GO:0006468', 'GO:0004672']	['PF08263.15', 'PF00560.36', 'PF12799.10', 'PF13516.9', 'PF13855.9', 'PF00069.28', 'PF07714.20']	Protein modification.phosphorylation.TKL protein kinase families.LRR-III protein kinase;Enzyme classification.EC_2 transferases.EC_2-7 transferase transferring phosphorus-containing group
CSS0017390.1	/	K12486	['GO:0005096']	['PF01412.21', 'PF00168.33']	Vesicle trafficking.retrograde trafficking.Coat protein I (COPI) coatomer machinery.coat protein recruiting.ARF-GTPase activation.class III ARF-GAP protein
CSS0003732.1	/	K14760	/	['PF00501.31', 'PF13193.9']	Coenzyme metabolism.phylloquinone biosynthesis.2-succinylbenzoate:CoA ligase *(MenE)
CSS0017733.1	/	K14846	['GO:0006396', 'GO:0005634', 'GO:0019843', 'GO:0006364']	['PF04427.21', 'PF15459.9', 'PF05843.17']	Protein biosynthesis.ribosome biogenesis.large ribosomal subunit (LSU).LSU processome.pre-60S ribosomal subunit nuclear assembly.assembly factor
CSS0013563.1	/	/	['GO:0006274', 'GO:0008270', 'GO:0045182', 'GO:0006886', 'GO:0003677', 'GO:0090529', 'GO:0006417', 'GO:0005515', 'GO:0016192']	['PF17049.8', 'PF12895.10', 'PF00637.23', 'PF14432.9', 'PF20431.1', 'PF01535.23', 'PF12854.10', 'PF13041.9', 'PF13812.9', 'PF17177.7', 'PF18768.4', 'PF10602.12', 'PF02334.19', 'PF00515.31', 'PF13374.9', 'PF13424.9', 'PF13428.9', 'PF13432.9', 'PF13431.9', 'PF14559.9', 'PF07719.20', 'PF13176.9', 'PF13181.9', 'PF04354.16']	No Mercator4 annotation.other annotation available
CSS0012451.1	/	K21848	['GO:0032366']	['PF04161.16']	No Mercator4 annotation.other annotation available
CSS0017556.1	/	/	['GO:0006629', 'GO:0006508', 'GO:0016787', 'GO:0008236']	['PF00561.23', 'PF20408.1', 'PF02230.19', 'PF07859.16', 'PF12697.10', 'PF05448.15', 'PF20434.1', 'PF01738.21', 'PF03959.16', 'PF12146.11', 'PF01764.28', 'PF02129.21', 'PF00326.24']	No Mercator4 annotation.other annotation available
CSS0022324.2	/	/	/	['PF06103.14']	Cytoskeleton organisation.nuclear dynamics.nuclear movement.regulatory protein *(WAP)
CSS0016119.1	/	/	['GO:0005524', 'GO:0006468', 'GO:0004672']	['PF03109.19', 'PF01636.26', 'PF11170.11', 'PF14531.9', 'PF11721.11', 'PF12819.10', 'PF00294.27', 'PF00069.28', 'PF17667.4', 'PF07714.20']	Phytohormone action.signalling peptides.CRP (cysteine-rich-peptide) category.RALF/RALFL-peptide activity.RALF-peptide receptor *(CrRLK1L);Protein modification.phosphorylation.TKL protein kinase families.CrlRLK1 protein kinase;Enzyme classification.EC_2 transferases.EC_2-7 transferase transferring phosphorus-containing group
CSS0044397.1	/	K19788	['GO:0005525', 'GO:0005524']	['PF13173.9', 'PF13238.9', 'PF00005.30', 'PF02421.21', 'PF03308.19', 'PF01926.26', 'PF02824.24', 'PF06071.16']	No Mercator4 annotation.other annotation available
CSS0009470.1	B3	K09287	['GO:0003677', 'GO:0003700', 'GO:0006355']	['PF00847.23', 'PF03754.16', 'PF02362.24']	RNA biosynthesis.DNA-binding transcriptional regulation.beta-hairpin exposed by alpha/beta-scaffold structure.AP2/ERF family.RAV-EDF subfamily.transcription factor *(EDF)
CSS0028911.1	/	/	/	['PF15226.9', 'PF00702.29', 'PF08282.15']	No Mercator4 annotation.other annotation available
CSS0002486.1	/	/	['GO:0042256', 'GO:0043022', 'GO:0006099', 'GO:0008964', 'GO:0015977']	['PF01912.21', 'PF00311.20']	No Mercator4 annotation.other annotation available
CSS0033324.1	/	/	['GO:0004497', 'GO:0005506', 'GO:0020037', 'GO:0016705']	['PF00067.25']	Enzyme classification.EC_1 oxidoreductases.EC_1-14 oxidoreductase acting on paired donor with incorporation or reduction of molecular oxygen
CSS0021170.1	DBP	K14803	/	['PF18894.3', 'PF00481.24', 'PF13672.9']	RNA biosynthesis.DNA-binding transcriptional regulation.undefined DNA-binding domain.DBP phosphatase-domain transcription factor;Protein modification.dephosphorylation.protein serine/threonine phosphatase families.PPM/PP2C Mn/Mg-dependent phosphatase families.clade G phosphatase *(DBP)
CSS0010085.1	bZIP	/	['GO:0003677', 'GO:0006355', 'GO:0006260', 'GO:0005815', 'GO:0007094', 'GO:0003700']	['PF11559.11', 'PF08614.14', 'PF00170.24', 'PF07716.18', 'PF03131.20', 'PF07989.14', 'PF16559.8', 'PF15070.9', 'PF14662.9', 'PF05557.16', 'PF13721.9', 'PF02403.25', 'PF04102.15', 'PF06785.14', 'PF06156.16']	RNA biosynthesis.DNA-binding transcriptional regulation.basic DNA-binding domain.basic leucine zipper (bZIP) domain.bZIP class-I transcription factor
CSS0021718.1	/	/	/	/	No Mercator4 annotation.no other annotation available
CSS0029508.1	MYB-related	/	/	['PF00249.34', 'PF13873.9', 'PF13921.9']	Cell division.DNA replication.telomere replication.telomeric dsDNA-binding protein
CSS0010940.1	/	K01411	['GO:0007155', 'GO:0006367', 'GO:0003682', 'GO:0003677', 'GO:1902600', 'GO:0006383', 'GO:0032968', 'GO:0006874', 'GO:0006260', 'GO:0060271', 'GO:0016987', 'GO:0005732', 'GO:0006355', 'GO:0005576', 'GO:0001503', 'GO:0000221', 'GO:0005219', 'GO:0006364', 'GO:0032040', 'GO:0034457', 'GO:0001181', 'GO:0005730', 'GO:0006270', 'GO:0005789', 'GO:0060294', 'GO:0003700', 'GO:0006352', 'GO:0005634', 'GO:00…	['PF05432.14', 'PF09073.13', 'PF02724.17', 'PF09026.13', 'PF13299.9', 'PF04931.16', 'PF11719.11', 'PF04006.15', 'PF04147.15', 'PF00675.23', 'PF05193.24', 'PF16187.8', 'PF03286.17', 'PF04712.15', 'PF08208.14', 'PF05132.17', 'PF17875.4', 'PF05327.14', 'PF06459.15', 'PF05285.15', 'PF04546.16', 'PF05642.14', 'PF15553.9', 'PF05793.15', 'PF03896.19', 'PF11698.11', 'PF05764.16']	Protein homeostasis.proteolysis.metallopeptidase activities.M16-class metallopeptidase activities.Nardilysin-type peptidase;Enzyme classification.EC_3 hydrolases.EC_3-4 hydrolase acting on peptide bond (peptidase)
CSS0044466.1	/	/	/	['PF03330.21', 'PF01357.24']	Cell wall organisation.cell wall proteins.expansin activities.alpha-class expansin
CSS0046776.1	/	K15285	['GO:0016020']	['PF00892.23', 'PF15103.9', 'PF14055.9', 'PF03151.19']	Solute transport.carrier-mediated transport.DMT superfamily.NST-TPT group.nucleotide sugar transporter *(URGT/UXT)
CSS0027814.1	/	/	['GO:0016567', 'GO:0004842', 'GO:0005515', 'GO:0004674']	['PF00514.26', 'PF14726.9', 'PF11640.11', 'PF04564.18']	Protein homeostasis.ubiquitin-proteasome system.ubiquitin-fold protein conjugation.U-Box E3 ubiquitin ligase activities.group-II.E3 ubiquitin ligase *(PUB9)
CSS0045644.1	/	K02976	['GO:0005840', 'GO:0006412', 'GO:0003735']	['PF01283.22']	Protein biosynthesis.ribosome biogenesis.small ribosomal subunit (SSU).SSU proteome.component *(eS26)
CSS0006115.1	/	/	['GO:0016779']	['PF01909.26', 'PF03828.22']	RNA processing.mRNA silencing.miRNA pathway.miRNA biogenesis.cytidylyltransferase *(NTP2/6/7/8)
CSS0020559.1	/	K08867	['GO:0004672', 'GO:0004674', 'GO:0006468', 'GO:0005524']	['PF12202.11', 'PF00069.28', 'PF07714.20']	Multi-process regulation.MAP kinase cascade signalling.MAP3K-WN protein kinase;Enzyme classification.EC_2 transferases.EC_2-7 transferase transferring phosphorus-containing group
CSS0014608.1	OFP	/	/	['PF04844.16']	RNA biosynthesis.transcriptional co-regulation.OVATE transcriptional co-regulator *(OFP)
CSS0038993.1	/	/	/	['PF04844.16']	No Mercator4 annotation.other annotation available
CSS0008741.1	/	/	/	['PF04222.15', 'PF04859.15']	No Mercator4 annotation.other annotation available
CSS0039147.1	/	/	/	/	No Mercator4 annotation.other annotation available
CSS0026893.1	/	/	/	['PF17181.7']	Phytohormone action.signalling peptides.CRP (cysteine-rich-peptide) category.EPF/EPFL-peptide activity.EPF/EPFL-precursor polypeptide
CSS0009759.1	/	/	['GO:0007165', 'GO:0006468', 'GO:0004672', 'GO:0005524']	['PF03109.19', 'PF01636.26', 'PF12330.11', 'PF06293.17', 'PF14531.9', 'PF03822.17', 'PF00069.28', 'PF07714.20', 'PF07387.14']	Protein modification.phosphorylation.CAMK protein kinase families.SnRK3 SNF1-related protein kinase;Multi-process regulation.calcium-dependent signalling.CBL-CIPK calcium sensor and kinase pathways.CBL-dependent protein kinase *(CIPK);Enzyme classification.EC_2 transferases.EC_2-7 transferase transferring phosphorus-containing group
CSS0050025.1	/	K15078	/	['PF01541.27']	Cell division.meiotic recombination.meiotic crossover.class-II/MUS81-dependent crossover pathway.non-canonical Holliday junction resolution.non-canonical Holliday junction resolvase *(HIGL)
CSS0005650.1	/	/	['GO:0007165', 'GO:0006468', 'GO:0004672', 'GO:0005524']	['PF03109.19', 'PF01636.26', 'PF12330.11', 'PF06293.17', 'PF14531.9', 'PF03822.17', 'PF00069.28', 'PF07714.20']	Protein modification.phosphorylation.CAMK protein kinase families.SnRK3 SNF1-related protein kinase;Multi-process regulation.calcium-dependent signalling.CBL-CIPK calcium sensor and kinase pathways.CBL-dependent protein kinase *(CIPK);Enzyme classification.EC_2 transferases.EC_2-7 transferase transferring phosphorus-containing group
CSS0029480.1	/	/	/	/	No Mercator4 annotation.other annotation available
CSS0044294.1	LOB	/	['GO:0070206']	['PF03195.17', 'PF05308.14', 'PF02403.25', 'PF16331.8']	RNA biosynthesis.DNA-binding transcriptional regulation.zinc-coordinating DNA-binding domain.AS2/LOB transcription factor
CSS0031542.1	/	K00430	['GO:0004601', 'GO:0006979', 'GO:0020037']	['PF00141.26']	Enzyme classification.EC_1 oxidoreductases.EC_1-11 oxidoreductase acting on peroxide as acceptor
CSS0005471.1	/	/	/	/	No Mercator4 annotation.other annotation available
CSS0026716.1	/	/	/	/	No Mercator4 annotation.no other annotation available
CSS0032976.1	/	/	/	['PF02136.23']	No Mercator4 annotation.other annotation available
CSS0022178.1	/	/	/	/	No Mercator4 annotation.no other annotation available
CSS0025824.1	/	K00430	['GO:0004601', 'GO:0006979', 'GO:0020037']	['PF00141.26']	Enzyme classification.EC_1 oxidoreductases.EC_1-11 oxidoreductase acting on peroxide as acceptor
CSS0020378.1	/	/	/	['PF10536.12']	No Mercator4 annotation.other annotation available
CSS0045002.1	/	/	['GO:0003677', 'GO:0006351', 'GO:0003899']	['PF00462.27', 'PF00623.23']	No Mercator4 annotation.other annotation available
CSS0027904.1	/	/	['GO:0004523', 'GO:0003676']	['PF00075.27', 'PF16909.8']	No Mercator4 annotation.other annotation available
CSS0044093.1	/	/	/	/	No Mercator4 annotation.other annotation available
CSS0039381.1	/	/	['GO:0016491']	['PF07992.17']	No Mercator4 annotation.other annotation available
CSS0035492.1	/	K16904	['GO:0047429', 'GO:0009143']	['PF03819.20', 'PF12643.10']	Enzyme classification.EC_3 hydrolases.EC_3-6 hydrolase acting on acid anhydride
CSS0018679.1	/	K16904	['GO:0047429', 'GO:0009143']	['PF03819.20', 'PF12643.10']	Enzyme classification.EC_3 hydrolases.EC_3-6 hydrolase acting on acid anhydride
CSS0010512.1	/	/	['GO:0000398', 'GO:0005681']	['PF04889.15', 'PF10536.12']	No Mercator4 annotation.other annotation available
CSS0042458.1	/	/	/	['PF01535.23', 'PF12854.10', 'PF13041.9', 'PF13812.9', 'PF17177.7']	No Mercator4 annotation.other annotation available
CSS0048807.1	/	/	['GO:0004867']	['PF02428.18']	No Mercator4 annotation.other annotation available
CSS0034785.1	/	/	/	['PF13757.9']	No Mercator4 annotation.other annotation available
CSS0007364.1	/	/	['GO:0004867']	['PF02428.18']	No Mercator4 annotation.other annotation available
CSS0017446.1	/	K02152	['GO:1902600', 'GO:0015986', 'GO:0016471', 'GO:0031083', 'GO:0015078', 'GO:0046961', 'GO:0030133', 'GO:0045263']	['PF17675.4', 'PF00430.21', 'PF14362.9', 'PF18915.3', 'PF07200.16', 'PF14942.9', 'PF12072.11', 'PF03179.18']	Solute transport.primary active transport.V-type ATPase complex.peripheral V1 subcomplex.subunit G
CSS0030017.1	/	/	['GO:0045182', 'GO:0004540', 'GO:0110001', 'GO:0006417']	['PF17049.8', 'PF12895.10', 'PF05627.14', 'PF11848.11', 'PF18026.4', 'PF10037.12', 'PF01535.23', 'PF12854.10', 'PF13041.9', 'PF13812.9', 'PF17177.7', 'PF11663.11', 'PF13424.9', 'PF13428.9', 'PF14559.9']	No Mercator4 annotation.other annotation available
CSS0036265.1	/	/	/	/	No Mercator4 annotation.other annotation available
CSS0025762.1	/	/	['GO:0003723']	['PF00076.25', 'PF16367.8']	No Mercator4 annotation.other annotation available
CSS0021551.2	/	/	['GO:0004540', 'GO:0005739', 'GO:0045182', 'GO:0006417', 'GO:0110001']	['PF17049.8', 'PF12921.10', 'PF11848.11', 'PF06239.14', 'PF10037.12', 'PF19189.3', 'PF01535.23', 'PF12854.10', 'PF13041.9', 'PF13812.9', 'PF17177.7', 'PF14689.9', 'PF11663.11', 'PF14559.9']	No Mercator4 annotation.other annotation available
CSS0038940.1	/	K02152	['GO:0005886', 'GO:0022857', 'GO:0046982', 'GO:0015721', 'GO:1902600', 'GO:0015986', 'GO:0016471', 'GO:0031083', 'GO:0015078', 'GO:0046961', 'GO:0030133', 'GO:0045263']	['PF17675.4', 'PF00430.21', 'PF14362.9', 'PF18915.3', 'PF07200.16', 'PF14942.9', 'PF15048.9', 'PF12072.11', 'PF03179.18']	Solute transport.primary active transport.V-type ATPase complex.peripheral V1 subcomplex.subunit G
CSS0009756.1	/	/	/	/	No Mercator4 annotation.other annotation available
CSS0022245.1	/	K23334	['GO:0005515']	['PF10607.12', 'PF19964.2', 'PF00622.31']	Protein homeostasis.ubiquitin-proteasome system.N-degron pathways.Pro/N-degron pathway.GID ubiquitination complex.component *(RanBPM/GID1)
CSS0005177.1	/	K13157	['GO:0003723']	['PF00076.25', 'PF16842.8']	RNA processing.pre-RNA splicing.U12-type minor spliceosome.U11/U12 snRNP complex.component *(U11/U12-65K)
CSS0043897.1	/	/	/	/	No Mercator4 annotation.other annotation available
CSS0001306.1	/	/	/	['PF03767.17', 'PF00385.27']	Protein homeostasis.protein storage.vegetative storage protein activities.acid phosphatase storage protein
CSS0047630.1	/	/	['GO:0005524', 'GO:0005515', 'GO:0006468', 'GO:0004672']	['PF03109.19', 'PF01636.26', 'PF10814.11', 'PF08263.15', 'PF00560.36', 'PF12799.10', 'PF13855.9', 'PF14580.9', 'PF00069.28', 'PF07714.20']	Protein modification.phosphorylation.TKL protein kinase families.LRR-VIII protein kinase families.LRR-VIII-1 protein kinase;Enzyme classification.EC_2 transferases.EC_2-7 transferase transferring phosphorus-containing group
CSS0008090.1	/	/	/	['PF03767.17', 'PF03032.18']	Protein homeostasis.protein storage.vegetative storage protein activities.acid phosphatase storage protein
CSS0043566.1	/	K03063	['GO:0003724', 'GO:0002949', 'GO:0019079', 'GO:0043531', 'GO:0009378', 'GO:0017111', 'GO:0006310', 'GO:0006355', 'GO:0008134', 'GO:0016887', 'GO:0004386', 'GO:0140664', 'GO:0003723', 'GO:0005524', 'GO:0006281']	['PF00004.32', 'PF13086.9', 'PF13173.9', 'PF13191.9', 'PF13238.9', 'PF07724.17', 'PF13401.9', 'PF13476.9', 'PF13479.9', 'PF13481.9', 'PF13521.9', 'PF07726.14', 'PF13604.9', 'PF13671.9', 'PF07728.17', 'PF12775.10', 'PF17862.4', 'PF06745.16', 'PF01637.21', 'PF19263.2', 'PF20209.1', 'PF05673.16', 'PF01695.20', 'PF01078.24', 'PF05729.15', 'PF00931.25', 'PF03266.18', 'PF01057.20', 'PF16450.8', 'PF0091…	Protein homeostasis.ubiquitin-proteasome system.26S proteasome.19S regulatory particle.base subcomplex.regulatory component *(RPT3)
CSS0021593.1	/	/	/	/	No Mercator4 annotation.other annotation available
CSS0029082.1	/	/	['GO:0070206', 'GO:0090529', 'GO:0043093', 'GO:0005737']	['PF11932.11', 'PF00038.24', 'PF14662.9', 'PF12329.11', 'PF16331.8', 'PF06005.15']	No Mercator4 annotation.other annotation available
CSS0032442.1	/	K03671	['GO:0016209', 'GO:0016491']	['PF00578.24', 'PF08534.13', 'PF00085.23', 'PF13098.9', 'PF13899.9', 'PF13905.9', 'PF14595.9', 'PF13728.9']	Redox homeostasis.thiol-based redox regulation.thioredoxin activities.H-type thioredoxin *(Trx-H)
CSS0009526.1	/	/	['GO:0005524', 'GO:0006468', 'GO:0004672']	['PF03109.19', 'PF01636.26', 'PF14986.9', 'PF14531.9', 'PF11721.11', 'PF12819.10', 'PF00069.28', 'PF07714.20']	Phytohormone action.signalling peptides.CRP (cysteine-rich-peptide) category.RALF/RALFL-peptide activity.RALF-peptide receptor *(CrRLK1L);Protein modification.phosphorylation.TKL protein kinase families.CrlRLK1 protein kinase;Enzyme classification.EC_2 transferases.EC_2-7 transferase transferring phosphorus-containing group
CSS0021667.1	/	K03238	['GO:0005634', 'GO:0005732', 'GO:0034457', 'GO:0006396', 'GO:0006413', 'GO:0003743', 'GO:0006364']	['PF15359.9', 'PF01873.20', 'PF04006.15', 'PF08271.15', 'PF09429.13']	Protein biosynthesis.translation initiation.Pre-Initiation Complex (PIC) module.eIF2 Met-tRNA binding factor activity.eIF2 Met-tRNA binding factor complex.component *(eIF2-beta)
CSS0041961.1	/	K19355	['GO:0005975', 'GO:0009512', 'GO:0071704', 'GO:0017004', 'GO:0045158', 'GO:0004553']	['PF00150.21', 'PF02836.20', 'PF03742.17']	Cell wall organisation.hemicellulose.heteromannan.modification and degradation.endo-beta-1,4-mannanase *(MAN)
CSS0013434.1	/	K03145	['GO:0008270', 'GO:0003676', 'GO:0006351']	['PF01096.21', 'PF07500.17']	RNA biosynthesis.RNA polymerase II-dependent transcription.transcription elongation.TFIIs transcription elongation factor
CSS0046798.1	/	/	['GO:0005515']	['PF00646.36', 'PF12937.10', 'PF07646.18', 'PF13415.9', 'PF13418.9', 'PF13854.9']	Protein homeostasis.ubiquitin-proteasome system.ubiquitin-fold protein conjugation.CULLIN-based E3 ubiquitin ligase activities.CUL1-based/SCF E3 ubiquitin ligase complexes.F-BOX substrate adaptor component activities.substrate adaptor
CSS0049791.1	/	/	/	['PF19942.2']	No Mercator4 annotation.no other annotation available
CSS0014791.1	/	/	/	['PF19942.2']	No Mercator4 annotation.no other annotation available
CSS0000354.1	/	/	/	['PF19942.2']	No Mercator4 annotation.no other annotation available
CSS0019578.1	/	/	['GO:0016788']	['PF00657.25']	Enzyme classification.EC_3 hydrolases.EC_3-1 hydrolase acting on ester bond
CSS0012495.1	/	/	['GO:0016788']	['PF01145.28', 'PF00657.25', 'PF13472.9']	Enzyme classification.EC_3 hydrolases.EC_3-1 hydrolase acting on ester bond
CSS0002411.1	/	/	/	['PF19942.2']	No Mercator4 annotation.no other annotation available
CSS0026035.1	/	/	['GO:0016788']	['PF00657.25']	Enzyme classification.EC_3 hydrolases.EC_3-1 hydrolase acting on ester bond
CSS0029410.1	/	/	['GO:0016788']	['PF01145.28', 'PF00657.25', 'PF13472.9']	Enzyme classification.EC_3 hydrolases.EC_3-1 hydrolase acting on ester bond
CSS0002803.1	/	/	/	['PF05641.15', 'PF11092.11', 'PF02937.18', 'PF07039.14', 'PF18115.4']	RNA biosynthesis.RNA polymerase II-dependent transcription.transcription co-activation.SAGA histone acetyltransferase complex.HAT histone acetyltransferase module.component *(SGF29)
CSS0016932.1	/	/	/	/	RNA biosynthesis.RNA polymerase II-dependent transcription.transcription co-activation.SAGA histone acetyltransferase complex.HAT histone acetyltransferase module.component *(SGF29)
CSS0027856.1	/	/	['GO:0006952']	['PF00407.22', 'PF10604.12']	No Mercator4 annotation.other annotation available
CSS0007142.1	/	/	['GO:0016192', 'GO:0006886']	['PF00637.23', 'PF01535.23', 'PF12854.10', 'PF13041.9', 'PF13812.9', 'PF17177.7', 'PF14559.9']	Protein biosynthesis.organellar translation machinery.mitochondrial ribosome biogenesis.small ribosomal subunit proteome.component *(mS77)
CSS0000778.1	/	/	['GO:0003677']	['PF00571.31', 'PF16557.8', 'PF07299.14', 'PF13379.9', 'PF18298.4']	No Mercator4 annotation.other annotation available
CSS0048588.1	TUB	/	['GO:0005515']	['PF00646.36', 'PF12937.10', 'PF01167.21']	External stimuli response.multi-stress.regulatory stress-responsive protein *(TLP)
CSS0025884.1	/	/	/	['PF00385.27']	No Mercator4 annotation.other annotation available
CSS0036663.1	/	/	['GO:0030599', 'GO:0042545']	['PF01095.22']	Cell wall organisation.pectin.homogalacturonan.modification and degradation.pectin methylesterase
CSS0023728.1	/	/	/	['PF13359.9', 'PF10983.11', 'PF04827.17']	No Mercator4 annotation.other annotation available
CSS0008948.1	/	/	/	/	No Mercator4 annotation.other annotation available
CSS0046711.1	/	/	['GO:0004523', 'GO:0003676', 'GO:0015074']	['PF00075.27', 'PF17917.4', 'PF17919.4', 'PF00665.29', 'PF00078.30', 'PF13456.9']	No Mercator4 annotation.other annotation available
CSS0015754.1	/	K09518	/	['PF00226.34', 'PF09320.14']	No Mercator4 annotation.other annotation available
CSS0043323.1	/	K09518	/	['PF00226.34', 'PF09320.14', 'PF07719.20']	No Mercator4 annotation.other annotation available
CSS0024982.1	/	/	['GO:0003700', 'GO:0006355', 'GO:0005524']	['PF00005.30', 'PF00847.23', 'PF02463.22']	No Mercator4 annotation.other annotation available
CSS0027887.1	/	K13280	['GO:0004252', 'GO:0006465']	['PF00717.26', 'PF10502.12']	Protein modification.targeting peptide maturation.endomembrane system.SPC endoplasmic signal peptidase complex.catalytic component *(SEC11)
CSS0029700.1	/	K02983	['GO:0005840', 'GO:0006412', 'GO:0003735']	['PF04758.17']	Protein biosynthesis.ribosome biogenesis.small ribosomal subunit (SSU).SSU proteome.component *(eS30)
CSS0010680.1	/	/	/	['PF13586.9', 'PF13359.9', 'PF12776.10', 'PF04827.17']	No Mercator4 annotation.other annotation available
CSS0013359.1	/	/	['GO:0005515', 'GO:0005739']	['PF12921.10', 'PF20431.1', 'PF13627.9', 'PF19189.3', 'PF01535.23', 'PF12854.10', 'PF13041.9', 'PF13812.9', 'PF17177.7', 'PF18768.4', 'PF13176.9']	RNA processing.organelle RNA processing machinery.RNA modification.C-to-U RNA editing.PPR-type RNA editing factor activities.RNA editing factor *(GRS1/EMP9)
CSS0040914.1	/	/	['GO:0055085', 'GO:0016020']	['PF11019.11', 'PF00892.23', 'PF03151.19', 'PF08449.14']	Solute transport.carrier-mediated transport.DMT superfamily.NST-TPT group.nucleotide sugar transporter *(UAfT)
CSS0006189.1	/	/	['GO:0016740']	['PF19737.2', 'PF13839.9', 'PF14416.9']	No Mercator4 annotation.other annotation available
CSS0041894.1	/	/	/	['PF13961.9', 'PF14244.9']	No Mercator4 annotation.other annotation available
CSS0045665.1	/	/	/	['PF09585.13']	No Mercator4 annotation.other annotation available
CSS0036447.1	/	/	/	['PF09585.13']	No Mercator4 annotation.other annotation available
CSS0020746.1	/	/	/	['PF09585.13']	No Mercator4 annotation.other annotation available
CSS0027374.1	/	/	/	/	No Mercator4 annotation.no other annotation available
CSS0012617.1	/	/	/	/	No Mercator4 annotation.other annotation available
CSS0043759.1	/	/	/	['PF07092.15', 'PF03168.16']	No Mercator4 annotation.other annotation available
CSS0021728.1	/	/	/	/	No Mercator4 annotation.other annotation available
CSS0025499.1	/	/	/	/	No Mercator4 annotation.no other annotation available
CSS0040347.1	/	/	/	['PF14358.9']	No Mercator4 annotation.other annotation available
CSS0037112.1	/	/	/	/	No Mercator4 annotation.other annotation available
CSS0011763.1	/	K07889	['GO:0005525', 'GO:0002949', 'GO:0003924', 'GO:0006576', 'GO:0016887', 'GO:0005524']	['PF00004.32', 'PF13191.9', 'PF13401.9', 'PF13479.9', 'PF00025.24', 'PF06745.16', 'PF03029.20', 'PF02492.22', 'PF00009.30', 'PF04670.15', 'PF01926.26', 'PF10662.12', 'PF00071.25', 'PF08477.16', 'PF03193.19', 'PF09439.13', 'PF02367.20']	Vesicle trafficking.vesicle tethering.RAB-GTPase activities.F-class RAB GTPase;Vesicle trafficking.vesicle tethering.RAB5-RAB7-dependent pathway.small GTPase *(RAB5)
CSS0023025.1	/	/	['GO:0015031']	['PF03398.17']	Vesicle trafficking.endocytic trafficking.ESCRT-mediated sorting.regulatory protein *(ISTL)
CSS0048253.1	/	/	/	/	No Mercator4 annotation.other annotation available
CSS0003754.1	/	/	['GO:0016787']	['PF02230.19', 'PF03959.16']	No Mercator4 annotation.other annotation available
CSS0019280.1	/	/	['GO:0043531', 'GO:0009378', 'GO:0017111', 'GO:0016887', 'GO:0006310', 'GO:0005524', 'GO:0006281']	['PF00004.32', 'PF13173.9', 'PF13191.9', 'PF13207.9', 'PF13238.9', 'PF13401.9', 'PF13671.9', 'PF03308.19', 'PF05729.15', 'PF00931.25', 'PF03266.18', 'PF05496.15', 'PF18052.4']	No Mercator4 annotation.other annotation available
CSS0017883.1	/	/	/	['PF08847.14', 'PF03732.20', 'PF14223.9', 'PF14244.9', 'PF07727.17']	No Mercator4 annotation.other annotation available
CSS0003127.1	/	/	['GO:0003677', 'GO:0006260']	['PF02459.18']	Protein biosynthesis.organellar translation machinery.plastidial ribosome biogenesis.plastidial ribosome-associated proteins.ribosome biogenesis factor *(CGL20)
CSS0044055.1	/	K13960	['GO:0036211', 'GO:0071569', 'GO:0015031', 'GO:0061657', 'GO:0005515']	['PF05773.25', 'PF05743.16', 'PF08694.14', 'PF00179.29']	Protein homeostasis.ubiquitin-proteasome system.ubiquitin-fold protein conjugation.UBQ conjugation (ubiquitylation).E2 ubiquitin-conjugating enzyme activities.E2 ubiquitin-conjugating enzyme *(UBC37)
CSS0017650.1	/	/	/	/	No Mercator4 annotation.other annotation available
CSS0022518.1	HSF	K09419	['GO:0003700', 'GO:0006355', 'GO:0043565']	['PF13863.9', 'PF00447.20', 'PF07334.16', 'PF06785.14']	RNA biosynthesis.DNA-binding transcriptional regulation.helix-turn-helix DNA-binding domain.HSF transcription factor
CSS0005751.1	/	/	['GO:0006275', 'GO:0043565', 'GO:0005524', 'GO:0006270']	['PF08299.14', 'PF10536.12']	No Mercator4 annotation.other annotation available
CSS0038848.1	/	K11816	['GO:0004499', 'GO:0050660', 'GO:0071949', 'GO:0050661', 'GO:0016491']	['PF01593.27', 'PF01266.27', 'PF00890.27', 'PF01494.22', 'PF12831.10', 'PF00743.22', 'PF01134.25', 'PF03486.17', 'PF13434.9', 'PF13450.9', 'PF13454.9', 'PF00070.30', 'PF07992.17', 'PF13738.9', 'PF01946.20']	Phytohormone action.auxin.biosynthesis.indole-3-pyruvic acid (IPyA) pathway.flavin-dependent monooxygenase *(YUCCA)
CSS0043954.1	/	/	['GO:0008083', 'GO:0005576', 'GO:0008283']	['PF06404.15', 'PF14153.9']	No Mercator4 annotation.other annotation available
CSS0031582.1	/	/	/	/	No Mercator4 annotation.other annotation available
CSS0040663.1	OFP	/	/	['PF04844.16', 'PF14812.9']	RNA biosynthesis.transcriptional co-regulation.OVATE transcriptional co-regulator *(OFP)
CSS0028875.1	/	/	['GO:0022857', 'GO:0055085', 'GO:0016020']	['PF07690.19', 'PF00083.27']	Solute transport.carrier-mediated transport.MFS superfamily.sugar transporter SP family.polyol/monosaccharide transporter *(PLT)
CSS0009071.1	/	/	/	['PF01963.20']	No Mercator4 annotation.other annotation available
CSS0016063.1	/	/	/	/	No Mercator4 annotation.other annotation available
CSS0021555.1	/	/	/	/	No Mercator4 annotation.other annotation available
CSS0011769.1	/	/	/	/	No Mercator4 annotation.other annotation available
CSS0049361.1	/	/	['GO:0009378', 'GO:0005515', 'GO:0006355', 'GO:0008134', 'GO:0016887', 'GO:0006310', 'GO:0005524', 'GO:0006281']	['PF00004.32', 'PF13238.9', 'PF13245.9', 'PF07724.17', 'PF13401.9', 'PF07728.17', 'PF00023.33', 'PF12796.10', 'PF13606.9', 'PF13637.9', 'PF13857.9', 'PF10923.11', 'PF09848.12', 'PF01078.24', 'PF05496.15', 'PF00158.29', 'PF06309.14']	No Mercator4 annotation.other annotation available
CSS0034731.1	/	K13606	/	['PF00106.28', 'PF13561.9', 'PF08659.13', 'PF07993.15', 'PF04956.16']	Coenzyme metabolism.chlorophyll metabolism.chlorophyll cycle.chlorophyll b reductase complex.component *(NYC1)
CSS0007488.1	/	/	/	['PF05283.14', 'PF07983.16']	No Mercator4 annotation.other annotation available
CSS0007431.1	/	K23341	/	['PF01145.28']	No Mercator4 annotation.other annotation available
CSS0021615.1	/	/	/	['PF10536.12']	No Mercator4 annotation.other annotation available
CSS0004672.1	/	/	['GO:0055085', 'GO:0015144', 'GO:0071705', 'GO:0034219', 'GO:0016020']	['PF03600.19', 'PF10754.12', 'PF11239.11', 'PF06800.15', 'PF07168.14']	Solute transport.carrier-mediated transport.DMT superfamily.nucleobase cation transporter *(UPS)
CSS0014081.1	/	/	/	['PF01535.23', 'PF12854.10', 'PF13041.9', 'PF13812.9', 'PF17177.7']	No Mercator4 annotation.other annotation available
CSS0023681.1	/	/	['GO:0030247']	['PF13947.9', 'PF14380.9']	No Mercator4 annotation.other annotation available
CSS0037619.1	/	/	/	['PF19111.3', 'PF08954.14']	No Mercator4 annotation.other annotation available
CSS0034450.1	/	K16075	['GO:0046873', 'GO:0030001', 'GO:0055085', 'GO:0016020']	['PF01544.21', 'PF03013.17']	Solute transport.channels.CorA family.metal cation transporter *(MRS/MGT)
CSS0004661.1	/	/	['GO:0005876', 'GO:0042729', 'GO:0008608']	['PF08287.14', 'PF18595.4', 'PF12325.11']	No Mercator4 annotation.other annotation available
CSS0011458.1	/	/	/	['PF02893.23']	No Mercator4 annotation.other annotation available
CSS0005538.1	/	/	/	['PF18275.4', 'PF16135.8']	RNA biosynthesis.DNA-binding transcriptional regulation.basic DNA-binding domain.basic leucine zipper (bZIP) domain.bZIP class-A transcription factor activity.transcriptional co-regulator *(AFP)
CSS0009988.1	/	/	/	['PF07897.14', 'PF16136.8']	No Mercator4 annotation.other annotation available
CSS0037943.1	/	/	['GO:0003723']	['PF02136.23', 'PF00076.25', 'PF16367.8']	RNA processing.RNA homeostasis.mRNA stress granule formation.mRNA endoribonuclease *(G3BP)
CSS0028645.1	/	/	['GO:0005199', 'GO:0000160', 'GO:0000155', 'GO:0046983', 'GO:0009664', 'GO:0016020']	['PF07795.14', 'PF04554.16', 'PF07730.16', 'PF16101.8']	No Mercator4 annotation.other annotation available
CSS0020443.1	/	/	['GO:0005634', 'GO:0045132', 'GO:0000775']	['PF14816.9', 'PF07557.14']	Cell division.cell cycle organisation.sister chromatid separation.cohesin dissociation.centromeric cohesion protection factor *(SGO);DNA damage response.homologous recombination repair (HR).Smc5-Smc6 complex.NSE5-NSE6 subcomplex.component *(NSE5/ASAP1)
CSS0017967.1	/	/	/	['PF03016.18']	Cell wall organisation.hemicellulose.xylan.biosynthesis.glucuronosyltransferase activities.glucuronoxylan glucuronosyltransferase *(IRX7)
CSS0045044.1	/	/	['GO:0005975', 'GO:0006073', 'GO:0016762', 'GO:0048046', 'GO:0005618', 'GO:0004553']	['PF00722.24', 'PF06955.15']	Cell wall organisation.hemicellulose.xyloglucan.modification and degradation.xyloglucan endotransglucosylase/hydrolase *(XTH);Enzyme classification.EC_2 transferases.EC_2-4 glycosyltransferase
CSS0003656.1	/	/	['GO:0005634', 'GO:0043093', 'GO:0006366', 'GO:0090529', 'GO:0006384', 'GO:0046961', 'GO:0005737']	['PF01813.20', 'PF14662.9', 'PF15497.9', 'PF06005.15']	No Mercator4 annotation.other annotation available
CSS0017437.1	/	K12193	['GO:0007034', 'GO:0006457', 'GO:0051082', 'GO:0003677', 'GO:0001181', 'GO:0000408', 'GO:0006361', 'GO:0005198', 'GO:0016272']	['PF05761.17', 'PF16326.8', 'PF09824.12', 'PF01724.19', 'PF15387.9', 'PF18937.3', 'PF05696.14', 'PF08279.15', 'PF13443.9', 'PF13518.9', 'PF04791.19', 'PF09278.14', 'PF06152.14', 'PF01920.23', 'PF07631.14', 'PF05327.14', 'PF03357.24', 'PF15652.9', 'PF15943.8']	Vesicle trafficking.endocytic trafficking.ESCRT-mediated sorting.ESCRT-III complex.component *(VPS24)
CSS0006467.1	/	K16298	['GO:0006508', 'GO:0004185']	['PF00450.25']	Protein homeostasis.proteolysis.serine peptidase activities.SCPL-type carboxypeptidase activities.carboxypeptidase *(SCPL);Enzyme classification.EC_3 hydrolases.EC_3-4 hydrolase acting on peptide bond (peptidase)
CSS0011180.1	/	/	/	['PF05641.15', 'PF03735.17']	No Mercator4 annotation.other annotation available
CSS0046362.1	/	/	['GO:0016853', 'GO:0004540', 'GO:0005739', 'GO:0045182', 'GO:0006886', 'GO:0006417', 'GO:0005515', 'GO:0042802', 'GO:0016192', 'GO:0003887', 'GO:0110001']	['PF17049.8', 'PF12921.10', 'PF03704.20', 'PF00637.23', 'PF12169.11', 'PF06239.14', 'PF07221.14', 'PF10037.12', 'PF19189.3', 'PF01535.23', 'PF12854.10', 'PF13041.9', 'PF13812.9', 'PF17177.7', 'PF08579.14', 'PF11663.11', 'PF00515.31', 'PF13424.9', 'PF13428.9', 'PF14559.9', 'PF07719.20', 'PF07720.15', 'PF07721.17', 'PF13174.9', 'PF13176.9', 'PF09454.13']	RNA processing.organelle RNA processing machinery.pre-RNA splicing.plastidial RNA splicing.RNA splicing factor *(PGR3)
CSS0036082.1	/	/	/	/	No Mercator4 annotation.no other annotation available
CSS0031518.1	/	/	/	['PF03735.17']	No Mercator4 annotation.other annotation available
CSS0002780.1	/	/	/	['PF17917.4', 'PF17919.4', 'PF08284.14']	No Mercator4 annotation.other annotation available
CSS0039067.1	/	/	['GO:0005515', 'GO:0005739']	['PF11848.11', 'PF10037.12', 'PF19189.3', 'PF01535.23', 'PF12854.10', 'PF13041.9', 'PF13812.9', 'PF17177.7', 'PF08579.14', 'PF00515.31', 'PF13424.9', 'PF14559.9', 'PF07719.20', 'PF13181.9']	RNA processing.organelle RNA processing machinery.pre-RNA splicing.plastidial RNA splicing.RNA splicing factor *(PGR3)
CSS0042397.1	/	/	['GO:0019901', 'GO:0006606', 'GO:0004674', 'GO:0043093', 'GO:0033179', 'GO:1902600', 'GO:0090529', 'GO:0006468', 'GO:0046961', 'GO:0006260', 'GO:0005524', 'GO:0005737']	['PF17675.4', 'PF08826.13', 'PF11737.11', 'PF13870.9', 'PF05266.17', 'PF03961.16', 'PF10359.12', 'PF15898.8', 'PF14760.9', 'PF07926.15', 'PF01496.22', 'PF06156.16', 'PF06005.15']	No Mercator4 annotation.other annotation available
CSS0024325.1	/	/	['GO:0016020']	['PF03821.19', 'PF03151.19']	No Mercator4 annotation.other annotation available
CSS0041429.1	/	/	/	['PF10037.12', 'PF01535.23', 'PF12854.10', 'PF13041.9', 'PF13812.9', 'PF17177.7', 'PF08579.14', 'PF14689.9']	No Mercator4 annotation.other annotation available
CSS0006851.1	/	/	/	/	No Mercator4 annotation.no other annotation available
CSS0030484.1	/	/	/	['PF03735.17']	No Mercator4 annotation.other annotation available
CSS0025914.1	/	/	['GO:0005515', 'GO:0005739']	['PF10037.12', 'PF19189.3', 'PF01535.23', 'PF12854.10', 'PF13041.9', 'PF13812.9', 'PF17177.7', 'PF08579.14', 'PF14689.9', 'PF00515.31', 'PF13424.9', 'PF13428.9', 'PF14559.9', 'PF07719.20', 'PF13174.9', 'PF13176.9', 'PF13181.9']	RNA processing.organelle RNA processing machinery.pre-RNA splicing.plastidial RNA splicing.RNA splicing factor *(PGR3)
CSS0010853.1	/	/	['GO:0004222']	['PF11857.11']	No Mercator4 annotation.other annotation available
CSS0001818.1	/	/	/	/	No Mercator4 annotation.no other annotation available
CSS0047192.1	/	/	/	['PF05641.15', 'PF03735.17']	No Mercator4 annotation.other annotation available
CSS0037265.1	/	/	/	/	No Mercator4 annotation.no other annotation available
CSS0030349.1	/	/	['GO:0016567', 'GO:0004842', 'GO:0005515', 'GO:0008270']	['PF00248.24', 'PF00514.26', 'PF13646.9', 'PF19584.2', 'PF09548.13', 'PF04564.18', 'PF15227.9', 'PF11789.11', 'PF13445.9']	Protein homeostasis.ubiquitin-proteasome system.ubiquitin-fold protein conjugation.U-Box E3 ubiquitin ligase activities.group-II.E3 ubiquitin ligase *(PUB16)
CSS0043168.1	OFP	/	['GO:0003677']	['PF13724.9', 'PF04844.16']	RNA biosynthesis.transcriptional co-regulation.OVATE transcriptional co-regulator *(OFP)
CSS0048567.1	/	/	/	['PF17800.4']	Chromatin organisation.post-translational histone modification.histone acetylation.HD2-type histone deacetylase *(HD2/HDT)
CSS0040122.1	/	K08867	['GO:0004672', 'GO:0004674', 'GO:0006468', 'GO:0005524']	['PF13802.9', 'PF12202.11', 'PF00069.28', 'PF07714.20']	Multi-process regulation.MAP kinase cascade signalling.MAP3K-WN protein kinase;Enzyme classification.EC_2 transferases.EC_2-7 transferase transferring phosphorus-containing group
CSS0007156.1	/	/	/	/	No Mercator4 annotation.no other annotation available
CSS0048911.1	/	/	['GO:0016779']	['PF01909.26']	No Mercator4 annotation.other annotation available
CSS0039519.1	/	/	/	/	No Mercator4 annotation.other annotation available
CSS0041822.1	/	K03327	['GO:0015297', 'GO:0042910', 'GO:0055085', 'GO:0016020']	['PF01554.21']	Solute transport.carrier-mediated transport.MOP superfamily.MATE family.metabolite transporter *(DTX)
CSS0034896.1	/	/	['GO:0005524', 'GO:0006468', 'GO:0004672']	['PF03109.19', 'PF01636.26', 'PF13095.9', 'PF06293.17', 'PF14531.9', 'PF00069.28', 'PF17667.4', 'PF07714.20']	Multi-process regulation.MAP kinase cascade signalling.MAP3K-RAF/subgroup-C protein kinase family.subgroup-C3/C4 protein kinase *(RAF41);Enzyme classification.EC_2 transferases.EC_2-7 transferase transferring phosphorus-containing group
CSS0035064.1	/	/	/	['PF01823.22']	Multi-process regulation.Programmed Cell Death (PCD) system.regulatory protein *(CAD1)
CSS0013289.1	/	/	/	['PF03330.21', 'PF01357.24']	Cell wall organisation.cell wall proteins.expansin activities.alpha-class expansin
CSS0039957.1	/	/	['GO:0046872', 'GO:0097602', 'GO:0008270', 'GO:0031145', 'GO:0005680', 'GO:0061630']	['PF05883.14', 'PF06906.14', 'PF11793.11', 'PF00628.32', 'PF14446.9', 'PF12906.10', 'PF12861.10', 'PF00097.28', 'PF13923.9', 'PF13920.9', 'PF15227.9', 'PF11789.11', 'PF12678.10', 'PF08746.14', 'PF17123.8', 'PF17120.8', 'PF13639.9', 'PF14570.9', 'PF14634.9', 'PF13445.9', 'PF14369.9']	Protein homeostasis.ubiquitin-proteasome system.ubiquitin-fold protein conjugation.RING E3 ubiquitin ligase activities.RING-H2-class.ATL-subclass E3 ubiquitin ligase
CSS0025202.1	/	/	['GO:0005524', 'GO:0006468', 'GO:0004672']	['PF00069.28', 'PF07714.20']	Protein modification.phosphorylation.TKL protein kinase families.RLCK-II receptor-like protein kinase;Enzyme classification.EC_2 transferases.EC_2-7 transferase transferring phosphorus-containing group
CSS0004278.1	B3	K09287	['GO:0003677', 'GO:0008270']	['PF02362.24', 'PF07496.18']	Chromatin organisation.post-translational histone modification.PRC1 bifunctional histone ubiquitination and methylation reader complex.associated factors.regulatory protein *(VAL);RNA biosynthesis.DNA-binding transcriptional regulation.beta-barrel DNA-binding domain.LAV-VAL transcription factor
CSS0023237.1	/	/	['GO:0016020']	['PF03647.16', 'PF12732.10']	Lipid metabolism.fatty acid metabolism.fatty acid transport.fatty acid export protein *(FAX)
CSS0025506.2	/	/	['GO:0005509']	['PF12662.10', 'PF12947.10', 'PF07645.18', 'PF02225.25']	Vesicle trafficking.anterograde trafficking.lytic vacuole.protein sorting receptor *(VSR)
CSS0041189.1	/	/	['GO:0016020', 'GO:0019236', 'GO:0019888', 'GO:0007186']	['PF10192.12', 'PF06814.16', 'PF03907.16']	No Mercator4 annotation.other annotation available
CSS0016522.1	/	/	['GO:0016020']	['PF04654.15', 'PF04831.16']	No Mercator4 annotation.other annotation available
CSS0048083.1	/	K11094	['GO:0006357', 'GO:1904868', 'GO:0016592', 'GO:0070034', 'GO:0003723', 'GO:0003712']	['PF15023.9', 'PF20043.2', 'PF10278.12', 'PF00076.25', 'PF13893.9', 'PF16842.8', 'PF19977.2']	RNA processing.pre-RNA splicing.U2-type major spliceosome.U2 snRNP complex.component *(U2B)
CSS0049851.1	/	/	['GO:0052689', 'GO:0050525', 'GO:0003854', 'GO:0006694', 'GO:0016616']	['PF01073.22', 'PF00106.28', 'PF13561.9', 'PF12740.10', 'PF01370.24', 'PF08659.13']	No Mercator4 annotation.other annotation available
CSS0047587.1	/	/	/	['PF16186.8', 'PF10454.12', 'PF12954.10', 'PF02847.20']	Multi-process regulation.TOR (Target Of Rapamycin) signalling.TOR kinase substrates.TOR-dependent regulatory protein *(MRF) of protein translation
CSS0019701.1	/	K01376	['GO:0019786']	['PF03416.22', 'PF07910.16']	Protein homeostasis.ubiquitin-proteasome system.ubiquitin-fold protein deconjugation.UFM deconjugation.UFM1-specific protease
CSS0030391.1	/	/	/	/	No Mercator4 annotation.other annotation available
CSS0005142.1	/	/	['GO:0004812', 'GO:0006418', 'GO:0043039', 'GO:0016020', 'GO:0055085', 'GO:0000049', 'GO:0000166', 'GO:0005524']	['PF00324.24', 'PF00152.23', 'PF01409.23']	Enzyme classification.EC_6 ligases.EC_6-1 ligase forming carbon-oxygen bond
CSS0030455.1	/	/	['GO:0043039', 'GO:0000049', 'GO:0004812', 'GO:0005524']	['PF01409.23']	No Mercator4 annotation.other annotation available
CSS0027945.1	/	K02899	['GO:0005840', 'GO:0006412', 'GO:0003735']	['PF01016.22']	Protein biosynthesis.organellar translation machinery.mitochondrial ribosome biogenesis.large ribosomal subunit proteome.component *(bL27m)
CSS0010527.1	mTERF	/	['GO:0006355', 'GO:0003690']	['PF02536.17', 'PF13543.9']	No Mercator4 annotation.other annotation available
CSS0003712.1	/	K02937	/	['PF06522.14', 'PF00327.23', 'PF08079.15']	Protein biosynthesis.ribosome biogenesis.large ribosomal subunit (LSU).LSU proteome.component *(uL30)
CSS0013018.1	/	/	['GO:0031047']	['PF03469.17', 'PF03468.17', 'PF03470.17']	Chromatin organisation.epigenetic state regulation.DNA methylation regulation.regulatory protein *(IDN/IDP)
CSS0017088.1	/	K12581	/	['PF04857.23']	RNA processing.RNA homeostasis.mRNA deadenylation-dependent decay.mRNA deadenylation.CCR4-NOT complex.deadenylase component *(CAF1)
CSS0019557.1	/	K02951	/	['PF01248.29']	Protein biosynthesis.ribosome biogenesis.small ribosomal subunit (SSU).SSU proteome.component *(eS12)
CSS0027457.1	/	/	/	['PF08709.14', 'PF02815.22', 'PF16786.8']	Protein homeostasis.protein quality control.ER Quality Control (ERQC) machinery.BiP chaperone system.ERdj3B-BiP-SDF2 chaperone complex.component *(SDF2)
CSS0008348.1	/	/	/	/	No Mercator4 annotation.other annotation available
CSS0034212.1	/	/	['GO:0046983', 'GO:0019031']	['PF05699.17', 'PF04937.18', 'PF03286.17']	No Mercator4 annotation.other annotation available
CSS0017863.1	SNF2	/	['GO:0046872', 'GO:0140658', 'GO:0003677', 'GO:0003676', 'GO:0008270', 'GO:0016787', 'GO:0005515', 'GO:0005524']	['PF00270.32', 'PF00646.36', 'PF12937.10', 'PF00271.34', 'PF14447.9', 'PF04851.18', 'PF00176.26', 'PF00097.28', 'PF13920.9', 'PF07496.18', 'PF13445.9']	Chromatin organisation.nucleosome remodeling.other chromatin remodeling activities.SSO1653-like group.chromatin remodeling factor *(SHPRH)
CSS0041800.2	/	K01190	['GO:0004565', 'GO:0004553', 'GO:0005975', 'GO:0009341']	['PF02929.20', 'PF00703.24', 'PF02836.20', 'PF02837.21', 'PF16353.8']	No Mercator4 annotation.other annotation available
CSS0025918.1	/	/	['GO:0005515']	['PF00646.36', 'PF12937.10', 'PF18511.4']	Protein homeostasis.ubiquitin-proteasome system.ubiquitin-fold protein conjugation.CULLIN-based E3 ubiquitin ligase activities.CUL1-based/SCF E3 ubiquitin ligase complexes.F-BOX substrate adaptor component activities.substrate adaptor *(SKIP5)
CSS0016778.1	/	/	/	/	No Mercator4 annotation.no other annotation available
CSS0017770.1	/	/	/	/	No Mercator4 annotation.no other annotation available
CSS0024540.1	/	/	/	/	No Mercator4 annotation.other annotation available
CSS0024946.1	/	/	['GO:0004418', 'GO:0033014']	['PF03900.18', 'PF01535.23', 'PF12854.10', 'PF13041.9', 'PF02758.19']	No Mercator4 annotation.other annotation available
CSS0047296.1	/	/	/	['PF02089.18']	Protein modification.lipidation.protein de-S-acylation.palmitoyl-protein thioesterase *(PPT)
CSS0025833.1	/	/	['GO:0005515', 'GO:0016409', 'GO:0016627']	['PF02770.22', 'PF12796.10', 'PF04535.15', 'PF01529.23', 'PF19011.3', 'PF13962.9']	No Mercator4 annotation.other annotation available
CSS0026941.1	/	/	['GO:0016192', 'GO:0006886']	['PF00637.23', 'PF20431.1', 'PF01535.23', 'PF12854.10', 'PF13041.9', 'PF13812.9', 'PF17177.7']	No Mercator4 annotation.other annotation available
CSS0019806.1	GNAT	/	['GO:0016747']	['PF00583.28', 'PF13673.10', 'PF13880.9', 'PF13302.10', 'PF13420.10', 'PF13508.10', 'PF08445.13']	No Mercator4 annotation.other annotation available
CSS0034066.1	/	/	/	['PF15706.8']	No Mercator4 annotation.other annotation available
CSS0017374.1	/	/	['GO:0016409', 'GO:0016627']	['PF02770.22', 'PF04535.15', 'PF01529.23', 'PF13962.9']	No Mercator4 annotation.other annotation available
CSS0047697.1	/	/	/	['PF08847.14', 'PF18926.3', 'PF00078.30', 'PF07727.17']	No Mercator4 annotation.other annotation available
CSS0006067.1	/	/	['GO:0008194']	['PF07249.15', 'PF00201.21']	Enzyme classification.EC_2 transferases.EC_2-4 glycosyltransferase
CSS0029711.2	/	K23452	['GO:0008194']	['PF07249.15', 'PF00201.21']	Enzyme classification.EC_2 transferases.EC_2-4 glycosyltransferase
CSS0041618.1	/	/	['GO:0008194']	['PF00201.21']	Enzyme classification.EC_2 transferases.EC_2-4 glycosyltransferase
CSS0037828.1	/	/	['GO:0008270', 'GO:0003676']	['PF00098.26']	No Mercator4 annotation.other annotation available
CSS0026390.1	C2H2	/	/	['PF13534.9', 'PF00096.29', 'PF12756.10', 'PF13894.9', 'PF13912.9', 'PF12171.11', 'PF12874.10']	RNA biosynthesis.DNA-binding transcriptional regulation.zinc-coordinating DNA-binding domain.Cys2-His2-related domain.WIP-type transcription factor
CSS0018431.1	/	K25006	['GO:0003723']	['PF05172.16', 'PF14605.9', 'PF14703.9', 'PF00076.25', 'PF16367.8']	No Mercator4 annotation.other annotation available
CSS0040506.1	/	K23870	['GO:0008168']	['PF08241.15', 'PF08242.15', 'PF13489.9', 'PF13649.9', 'PF03141.19', 'PF13847.9', 'PF07021.15']	Cell wall organisation.pectin.modification and degradation.pectin-dependent cell adhesion.pectin methyltransferase *(QUA2)
CSS0046514.1	/	/	['GO:0003723']	['PF17504.5', 'PF02847.20', 'PF11955.11']	No Mercator4 annotation.other annotation available
CSS0019585.1	/	/	['GO:0046660', 'GO:0005515', 'GO:0006397']	['PF00560.36', 'PF12799.10', 'PF13516.9', 'PF13855.9', 'PF14580.9', 'PF06495.14']	Cytoskeleton organisation.microtubular network.microtubule dynamics.regulatory protein *(MASP)
CSS0040542.1	/	/	/	/	No Mercator4 annotation.other annotation available
CSS0011486.1	/	/	/	/	No Mercator4 annotation.no other annotation available
CSS0026505.1	/	K24121	/	['PF06127.14']	No Mercator4 annotation.other annotation available
CSS0041874.1	/	/	['GO:0005515']	['PF12895.10', 'PF20431.1', 'PF01535.23', 'PF12854.10', 'PF13041.9', 'PF13812.9', 'PF17177.7', 'PF10602.12', 'PF00515.31', 'PF13424.9', 'PF13428.9', 'PF14559.9', 'PF07719.20', 'PF13176.9']	No Mercator4 annotation.other annotation available
CSS0020586.1	/	/	['GO:0008234', 'GO:0003677', 'GO:0006508']	['PF02739.19', 'PF11304.11', 'PF02902.22']	No Mercator4 annotation.other annotation available
CSS0021684.1	WRKY	/	['GO:0003700', 'GO:0006355', 'GO:0043565']	['PF10500.12', 'PF03106.18']	RNA biosynthesis.DNA-binding transcriptional regulation.beta-hairpin exposed by alpha/beta-scaffold structure.WRKY transcription factor activity.transcription factor *(WRKY)
CSS0024762.1	/	/	['GO:0008270', 'GO:0003676']	['PF00098.26', 'PF13696.9']	No Mercator4 annotation.other annotation available
CSS0049163.1	/	/	['GO:0042597', 'GO:0004553', 'GO:0005783']	['PF06398.14', 'PF06624.15', 'PF14718.9', 'PF14632.9']	No Mercator4 annotation.other annotation available
CSS0009529.1	/	K12820	['GO:0005525', 'GO:0006614', 'GO:0002949', 'GO:0003677', 'GO:0003676', 'GO:0016787', 'GO:0004386', 'GO:0000166', 'GO:0005524']	['PF13245.9', 'PF13401.9', 'PF13479.9', 'PF13555.9', 'PF13604.9', 'PF12775.10', 'PF00005.30', 'PF00270.32', 'PF09848.12', 'PF01580.21', 'PF04408.26', 'PF00271.34', 'PF07717.19', 'PF02562.19', 'PF04851.18', 'PF00448.25', 'PF00437.23', 'PF02367.20']	RNA processing.pre-RNA splicing.spliceosome disassembly.ILS spliceosome disassembly complex.RNA helicase component *(Prp43)
CSS0049133.1	/	/	['GO:0005515']	['PF00400.35']	No Mercator4 annotation.other annotation available
CSS0008193.1	/	/	/	['PF14538.9', 'PF08238.15']	No Mercator4 annotation.other annotation available
CSS0027593.1	/	/	/	/	Cytoskeleton organisation.microfilament network.actin polymerisation.SCAR/WAVE ARP2/3-activating complex.component *(SCAR)
CSS0047339.1	/	/	['GO:0003854', 'GO:0006694', 'GO:0016616', 'GO:0016491']	['PF01073.22', 'PF00106.28', 'PF13561.9', 'PF01370.24', 'PF08659.13', 'PF03435.21']	No Mercator4 annotation.other annotation available
CSS0025635.1	/	/	/	['PF12680.10', 'PF07107.14']	No Mercator4 annotation.other annotation available
CSS0019926.1	/	/	['GO:0008716']	['PF07478.16', 'PF01820.24', 'PF01071.22']	Cell division.plastid division.plastidic peptidoglycan system.UDP-N-acetylmuramic acid pentapeptide formation.D-alanine:D-alanine ligase *(DDL)
CSS0030311.1	TCP	K16221	/	['PF03634.16']	RNA biosynthesis.DNA-binding transcriptional regulation.beta-hairpin exposed by alpha/beta-scaffold structure.TCP transcription factor activity.transcription factor *(TCP);Multi-process regulation.circadian clock system.morning element regulation.repression factor *(CHE)
CSS0014548.1	/	/	/	['PF15346.9', 'PF10238.12', 'PF03226.17']	No Mercator4 annotation.other annotation available
CSS0032296.1	/	/	['GO:0046872', 'GO:0008270', 'GO:0061630']	['PF15777.8', 'PF00130.25', 'PF12773.10', 'PF00628.32', 'PF14446.9', 'PF08271.15', 'PF17122.8', 'PF00097.28', 'PF13923.9', 'PF13920.9', 'PF13832.9', 'PF12678.10', 'PF17123.8', 'PF17120.8', 'PF13639.9', 'PF14634.9', 'PF13445.9', 'PF14369.9']	Protein homeostasis.ubiquitin-proteasome system.ubiquitin-fold protein conjugation.RING E3 ubiquitin ligase activities.RING-H2-class.BTL-subclass E3 ubiquitin ligase
CSS0019791.1	/	/	['GO:0036211', 'GO:0006468', 'GO:0004672', 'GO:0005524']	['PF03109.19', 'PF02237.20', 'PF00069.28', 'PF07714.20', 'PF00582.29']	Protein modification.phosphorylation.TKL protein kinase families.RLCK-VI receptor-like protein kinase;Enzyme classification.EC_2 transferases.EC_2-7 transferase transferring phosphorus-containing group
CSS0002345.1	/	K22077	/	['PF19247.2', 'PF00043.28', 'PF13410.9', 'PF14497.9', 'PF16865.8', 'PF02798.23', 'PF13409.9', 'PF13417.9', 'PF04837.15']	Redox homeostasis.glutathione-based redox regulation.glutathione S-transferase activities.class TCHQD glutathione S-transferase
CSS0037288.1	/	/	/	/	No Mercator4 annotation.other annotation available
CSS0008613.1	MADS-MIKC	K09264	['GO:0005634', 'GO:0003677', 'GO:0043565', 'GO:0006355', 'GO:0003700', 'GO:0046983']	['PF17675.4', 'PF02183.21', 'PF01486.20', 'PF00319.21']	RNA biosynthesis.DNA-binding transcriptional regulation.alpha-helix exposed by beta-structure.MADS/AGL transcription factor;Plant organogenesis.flower formation.floral meristem identity.AP3-PISTILLATA transcriptional regulatory module.component *(PISTILLATA)
CSS0038864.1	/	/	['GO:0003677']	['PF03869.17', 'PF08729.13', 'PF13769.9']	Chromatin organisation.histone chaperone activities.HIRA histone chaperone complex.component *(UBN)
CSS0022253.1	/	/	/	['PF00226.34']	Vesicle trafficking.clathrin coated vesicle (CCV) machinery.CCV accessory factor activities.clathrin uncoating protein *(AUL)
CSS0013070.1	/	/	/	['PF18546.4']	No Mercator4 annotation.other annotation available
CSS0001029.1	/	/	/	['PF20452.1']	No Mercator4 annotation.other annotation available
CSS0010482.1	/	/	['GO:0004672', 'GO:0050790', 'GO:0006468', 'GO:0030234', 'GO:0005524']	['PF03109.19', 'PF00746.24', 'PF00069.28', 'PF17667.4', 'PF07714.20', 'PF08114.14', 'PF19160.3']	Protein modification.phosphorylation.TKL protein kinase families.RKF3 protein kinase;Enzyme classification.EC_2 transferases.EC_2-7 transferase transferring phosphorus-containing group
CSS0012921.1	/	/	['GO:0016192', 'GO:0006886', 'GO:0005739']	['PF12921.10', 'PF00637.23', 'PF07875.15', 'PF11848.11', 'PF06239.14', 'PF10037.12', 'PF19189.3', 'PF01535.23', 'PF12854.10', 'PF13041.9', 'PF13812.9', 'PF17177.7', 'PF13428.9', 'PF14559.9']	No Mercator4 annotation.other annotation available
CSS0043705.1	/	/	/	['PF09775.12']	No Mercator4 annotation.other annotation available
CSS0008667.1	/	/	['GO:0016020', 'GO:0003676', 'GO:0017038', 'GO:0005524']	['PF00270.32', 'PF00271.34', 'PF07517.17', 'PF01043.23']	No Mercator4 annotation.other annotation available
CSS0024853.1	/	/	['GO:0006269', 'GO:0005524']	['PF04104.17', 'PF09539.13', 'PF16806.8', 'PF13578.9', 'PF01078.24', 'PF00078.30', 'PF13662.9']	RNA biosynthesis.RNA polymerase II-dependent transcription.transcription termination.R-loop removal.R-loop reader protein *(ALBA1/2)
CSS0023582.1	/	/	/	['PF11272.11', 'PF13668.9']	No Mercator4 annotation.other annotation available
CSS0035777.1	/	/	/	['PF00130.25', 'PF03107.19', 'PF00628.32', 'PF13831.9', 'PF14446.9']	No Mercator4 annotation.other annotation available
CSS0019847.1	/	/	['GO:0004672', 'GO:0007411', 'GO:0006468', 'GO:0030246', 'GO:0005524']	['PF01636.26', 'PF18483.4', 'PF15957.8', 'PF14531.9', 'PF00139.22', 'PF00069.28', 'PF17667.4', 'PF07714.20', 'PF15102.9', 'PF14979.9']	Protein modification.phosphorylation.TKL protein kinase families.Lectin receptor-like protein kinase families.L-Lectin protein kinase;Enzyme classification.EC_2 transferases.EC_2-7 transferase transferring phosphorus-containing group
CSS0050183.1	/	K14692	['GO:0008324', 'GO:0006812', 'GO:0055085', 'GO:0016020']	['PF01545.24', 'PF11683.11', 'PF16185.8']	Solute transport.carrier-mediated transport.CDF superfamily.CDF family.zinc cation transporter *(Zn-CDF);Nutrient uptake.micronutrient homeostasis.zinc.zinc cation transporter *(Zn-CDF)
CSS0045370.1	/	/	['GO:0042729', 'GO:0090307', 'GO:0008608', 'GO:0017111', 'GO:0072686']	['PF08650.13', 'PF20255.1', 'PF03266.18', 'PF15678.8']	No Mercator4 annotation.other annotation available
CSS0033482.1	/	/	['GO:0009451', 'GO:0001522', 'GO:0009982', 'GO:0003723']	['PF01416.23']	RNA processing.RNA modification.RNA pseudouridylation.stand-alone pseudouridine synthase activities.TruA-type tRNA pseudouridine synthase activities.tRNA pseudouridine synthase;Enzyme classification.EC_5 isomerases.EC_5-4 intramolecular transferase
CSS0008526.1	/	/	['GO:0004601', 'GO:0006979', 'GO:0020037']	['PF16887.8', 'PF00141.26']	No Mercator4 annotation.other annotation available
CSS0043864.1	/	/	['GO:0004601', 'GO:0006979', 'GO:0020037']	['PF00574.26', 'PF00141.26']	Enzyme classification.EC_1 oxidoreductases.EC_1-11 oxidoreductase acting on peroxide as acceptor
CSS0003249.1	/	K20185	['GO:0031083']	['PF06320.16', 'PF16705.8']	Vesicle trafficking.retrograde trafficking.protein retrieval and recycling.BLOC-1 regulatory complex.component *(BLOS1)
CSS0032180.1	/	/	['GO:0016740']	['PF13839.9', 'PF14416.9']	No Mercator4 annotation.other annotation available
CSS0031659.2	/	K16732	/	['PF03999.15']	Cell division.cytokinesis.phragmoplast microtubule organization.microtubule-associated protein *(MAP65-3)
CSS0034245.1	/	/	['GO:0003677']	['PF02178.22', 'PF13473.9', 'PF03479.18']	RNA biosynthesis.DNA-binding transcriptional regulation.beta-sheet DNA-binding domain.AHL family.clade-B transcription factor
CSS0023430.1	/	K14823	/	['PF05890.15']	Protein biosynthesis.ribosome biogenesis.large ribosomal subunit (LSU).LSU processome.pre-60S ribosomal subunit nuclear assembly.PWP1 assembly complex.component *(EBP2)
CSS0024840.1	/	K13458	['GO:0035556']	['PF00779.22', 'PF04968.15']	External stimuli response.pathogen.effector-triggered immunity (ETI) machinery.regulatory protein *(RAR1)
CSS0032532.1	/	/	/	/	No Mercator4 annotation.other annotation available
CSS0021415.1	/	/	['GO:0000148', 'GO:0006075', 'GO:0003843', 'GO:0016020']	['PF02364.18']	Cell wall organisation.callose.callose synthase *(CalS);Plant organogenesis.vascular system formation.phloem differentiation.sieve element formation.sieve plate pore formation.callose synthase *(CALS7);Enzyme classification.EC_2 transferases.EC_2-4 glycosyltransferase
CSS0033514.1	/	/	/	/	No Mercator4 annotation.other annotation available
CSS0043466.1	/	/	/	['PF05278.15', 'PF10536.12']	No Mercator4 annotation.other annotation available
CSS0007561.1	/	/	['GO:0007093', 'GO:0000776', 'GO:0003712', 'GO:0006357', 'GO:0005198', 'GO:0042802', 'GO:0019028', 'GO:0043015', 'GO:0016592', 'GO:0005515', 'GO:0048193', 'GO:0016020', 'GO:0019031']	['PF04513.15', 'PF14073.9', 'PF05055.15', 'PF14662.9', 'PF10241.12', 'PF07544.16', 'PF17749.4', 'PF03836.18', 'PF09177.14', 'PF15556.9']	No Mercator4 annotation.other annotation available
CSS0003704.1	/	/	/	['PF03902.16']	No Mercator4 annotation.other annotation available
CSS0021609.1	/	/	['GO:2001256', 'GO:0005789']	['PF00168.33', 'PF11618.11', 'PF06682.15']	No Mercator4 annotation.other annotation available
CSS0022362.1	/	/	/	['PF13960.9', 'PF02992.17', 'PF13963.9']	No Mercator4 annotation.other annotation available
CSS0036666.1	/	K00521	['GO:0016491']	['PF08022.15', 'PF01794.22', 'PF00175.24', 'PF08030.15', 'PF16311.8']	Nutrient uptake.micronutrient uptake systems.transition metals.reduction-based strategy.root.ferric chelate reductase *(FRO2)
CSS0014625.1	/	/	['GO:0015074']	['PF13976.9', 'PF00665.29', 'PF13683.9', 'PF07727.17', 'PF12278.11']	No Mercator4 annotation.other annotation available
CSS0003145.1	/	/	/	/	No Mercator4 annotation.no other annotation available
CSS0005679.1	/	/	/	['PF05684.15', 'PF16938.8']	No Mercator4 annotation.other annotation available
CSS0021842.1	/	/	/	['PF02403.25']	No Mercator4 annotation.other annotation available
CSS0042560.1	/	/	/	/	No Mercator4 annotation.no other annotation available
CSS0030650.1	/	/	['GO:0004672', 'GO:0016020', 'GO:0006468', 'GO:0017004', 'GO:0015886', 'GO:0005524']	['PF03109.19', 'PF01636.26', 'PF04995.17', 'PF18067.4', 'PF11721.11', 'PF12819.10', 'PF00069.28', 'PF07714.20']	Phytohormone action.signalling peptides.CRP (cysteine-rich-peptide) category.RALF/RALFL-peptide activity.RALF-peptide receptor *(CrRLK1L);Protein modification.phosphorylation.TKL protein kinase families.CrlRLK1 protein kinase;Enzyme classification.EC_2 transferases.EC_2-7 transferase transferring phosphorus-containing group
CSS0044910.1	/	/	/	/	Protein homeostasis.ubiquitin-proteasome system.ubiquitin-fold protein conjugation.CULLIN-based E3 ubiquitin ligase activities.CUL1-based/SCF E3 ubiquitin ligase complexes.F-BOX substrate adaptor component activities.substrate adaptor *(EDL)
CSS0025131.1	/	/	['GO:0004857', 'GO:0030599', 'GO:0042545']	['PF12708.10', 'PF01095.22', 'PF04043.18']	Cell wall organisation.pectin.homogalacturonan.modification and degradation.pectin methylesterase;Enzyme classification.EC_3 hydrolases.EC_3-1 hydrolase acting on ester bond
CSS0043257.1	/	/	/	['PF13890.9']	No Mercator4 annotation.other annotation available
CSS0039078.1	/	/	/	['PF07592.14', 'PF12481.11']	No Mercator4 annotation.other annotation available
CSS0011756.1	/	/	['GO:0046983']	['PF05699.17', 'PF04937.18']	No Mercator4 annotation.other annotation available
CSS0047080.1	/	/	/	['PF12481.11']	No Mercator4 annotation.other annotation available
CSS0048178.1	/	/	/	['PF07051.14', 'PF15361.9']	No Mercator4 annotation.other annotation available
CSS0014192.1	/	K03671	['GO:0042729', 'GO:0016209', 'GO:0008608', 'GO:0016491', 'GO:0072686']	['PF00578.24', 'PF08655.13', 'PF11576.11', 'PF00085.23', 'PF13905.9']	No Mercator4 annotation.other annotation available
CSS0016252.1	/	K00789	['GO:0007155', 'GO:0006556', 'GO:0004478', 'GO:0016020']	['PF00985.20', 'PF02773.19', 'PF02772.19', 'PF00438.23']	Coenzyme metabolism.S-adenosyl methionine (SAM) cycle.S-adenosyl methionine synthetase *(MAT);Enzyme classification.EC_2 transferases.EC_2-5 transferase transferring alkyl or aryl group, other than methyl group
CSS0006542.1	MYB-related	/	['GO:0003677', 'GO:0005634', 'GO:0006338']	['PF00249.34', 'PF08914.14', 'PF13921.9', 'PF09111.13']	RNA biosynthesis.DNA-binding transcriptional regulation.helix-turn-helix DNA-binding domain.MYB transcription factor family.R2R3-MYB transcription factor family.subgroup-14 transcription factor
CSS0030584.1	MYB-related	/	/	['PF00249.34', 'PF13921.9']	No Mercator4 annotation.other annotation available
CSS0035285.1	/	/	/	/	No Mercator4 annotation.other annotation available
CSS0023138.1	/	/	['GO:0015074']	['PF13976.9', 'PF00665.29', 'PF00078.30', 'PF07727.17']	No Mercator4 annotation.other annotation available
CSS0023617.1	/	K05658	['GO:0005525', 'GO:0003724', 'GO:0006139', 'GO:0006614', 'GO:0003924', 'GO:0140359', 'GO:0016020', 'GO:0055085', 'GO:0016301', 'GO:0007186', 'GO:0031683', 'GO:0019001', 'GO:0016887', 'GO:0004127', 'GO:0140664', 'GO:0003723', 'GO:0005524']	['PF00004.32', 'PF13175.9', 'PF13191.9', 'PF13238.9', 'PF13304.9', 'PF13401.9', 'PF13476.9', 'PF13479.9', 'PF13481.9', 'PF13521.9', 'PF13555.9', 'PF13604.9', 'PF13671.9', 'PF07728.17', 'PF12775.10', 'PF09818.12', 'PF00664.26', 'PF00005.30', 'PF01583.23', 'PF02224.21', 'PF05673.16', 'PF01935.20', 'PF00503.23', 'PF01078.24', 'PF01926.26', 'PF00485.21', 'PF03215.18', 'PF00910.25', 'PF03193.19', 'PF1…	Solute transport.primary active transport.ABC superfamily.ABC1 family.subfamily ABCB transporter
CSS0034696.1	/	/	['GO:0004803', 'GO:0003677', 'GO:0006313']	['PF01609.24', 'PF13586.9', 'PF13359.9', 'PF04827.17']	No Mercator4 annotation.other annotation available
CSS0031680.1	/	/	['GO:0005515', 'GO:0016020']	['PF00023.33', 'PF18418.4', 'PF12796.10', 'PF13606.9', 'PF13637.9', 'PF13857.9', 'PF09843.12', 'PF09972.12', 'PF19529.2', 'PF07011.14', 'PF01284.26', 'PF13962.9']	No Mercator4 annotation.other annotation available
CSS0018876.1	/	/	/	['PF03456.21']	No Mercator4 annotation.other annotation available
CSS0026085.1	/	/	['GO:0004523', 'GO:0003676']	['PF00075.27']	No Mercator4 annotation.other annotation available
CSS0043620.1	/	/	['GO:0046872']	['PF19803.2', 'PF00403.29']	No Mercator4 annotation.other annotation available
CSS0018488.1	/	/	/	['PF16101.8', 'PF08432.13']	No Mercator4 annotation.other annotation available
CSS0038987.1	/	/	/	['PF11030.11']	No Mercator4 annotation.no other annotation available
CSS0023235.1	/	/	/	/	No Mercator4 annotation.other annotation available
CSS0011042.1	/	/	/	['PF00226.34']	Protein homeostasis.protein quality control.ER Quality Control (ERQC) machinery.BiP chaperone system.co-chaperone *(ERdj3a)
CSS0028414.1	/	/	['GO:0030976', 'GO:0003824', 'GO:0019385', 'GO:0000287']	['PF02552.19', 'PF02775.24', 'PF00205.25', 'PF02776.21']	Carbohydrate metabolism.fermentation.acetic acid biosynthesis.pyruvate decarboxylase *(PDC);Enzyme classification.EC_4 lyases.EC_4-1 carbon-carbon lyase
CSS0038226.1	/	/	['GO:0005515']	['PF00560.36', 'PF07723.16', 'PF12799.10', 'PF13855.9']	No Mercator4 annotation.other annotation available
CSS0049716.1	/	K11593	['GO:0005515', 'GO:0003676']	['PF08699.13', 'PF16488.8', 'PF16487.8', 'PF16486.8', 'PF02170.25', 'PF02171.20']	RNA processing.mRNA silencing.transacting siRNA pathway.regulatory protein *(AGO7)
CSS0041303.1	/	/	['GO:0016757', 'GO:0016020']	['PF05637.15']	Cell wall organisation.hemicellulose.xyloglucan.biosynthesis.1,6-alpha-xylosyltransferase *(XXT)
CSS0010202.1	/	/	['GO:0016020']	['PF02293.18', 'PF10536.12', 'PF05477.14']	No Mercator4 annotation.other annotation available
CSS0038119.1	MYB-related	K11324	['GO:0005634', 'GO:0045892']	['PF05499.15', 'PF00249.34', 'PF13921.9', 'PF15963.8', 'PF18118.4', 'PF16282.8']	Chromatin organisation.post-translational histone modification.histone acetylation.NuA4 histone acetyltransferase complex.module shared with SWR1 complexes.recruitment factor component *(SWC4);Chromatin organisation.nucleosome remodeling.SWR1 chromatin remodeling complex.module shared with NuA4 complexes.recruitment factor component *(SWC4)
CSS0009730.1	/	K09645	['GO:0006508', 'GO:0004185']	['PF00450.25']	Enzyme classification.EC_3 hydrolases.EC_3-4 hydrolase acting on peptide bond (peptidase)
CSS0007655.1	/	/	/	/	No Mercator4 annotation.other annotation available
CSS0033557.1	/	/	['GO:0030244', 'GO:0003677', 'GO:0000786', 'GO:0016760', 'GO:0006334', 'GO:0016020', 'GO:0006281']	['PF03552.17', 'PF14631.9', 'PF00538.22', 'PF03348.18']	No Mercator4 annotation.other annotation available
CSS0021601.1	/	/	['GO:0004140', 'GO:0016301', 'GO:0006310', 'GO:0006281', 'GO:0005525', 'GO:0006139', 'GO:0009378', 'GO:0006355', 'GO:0140664', 'GO:0003723', 'GO:0002949', 'GO:0043531', 'GO:0016887', 'GO:0004127', 'GO:0005524', 'GO:0015937', 'GO:0003924', 'GO:0017111', 'GO:0006777', 'GO:0008134', 'GO:0003724']	['PF00004.32', 'PF13191.9', 'PF13207.9', 'PF13238.9', 'PF13401.9', 'PF13476.9', 'PF13479.9', 'PF13521.9', 'PF13555.9', 'PF13604.9', 'PF13671.9', 'PF07728.17', 'PF00005.30', 'PF01583.23', 'PF01637.21', 'PF01121.23', 'PF02492.22', 'PF02224.21', 'PF01745.19', 'PF07693.17', 'PF01078.24', 'PF03205.17', 'PF05729.15', 'PF00931.25', 'PF03266.18', 'PF02562.19', 'PF00485.21', 'PF03215.18', 'PF00910.25', 'P…	No Mercator4 annotation.other annotation available
CSS0018449.1	/	K14003	['GO:0005515']	['PF12894.10', 'PF15492.9', 'PF20426.1', 'PF00400.35', 'PF17005.8']	Vesicle trafficking.anterograde trafficking.Coat protein II (COPII) coatomer machinery.coat protein recruiting.guanyl-nucleotide exchange factor *(Sec12);Nutrient uptake.phosphorus assimilation.phosphate uptake.phosphate transporter trafficking factor *(PHF1)
CSS0020141.1	/	K04078	['GO:0006457', 'GO:0140662', 'GO:0005524']	['PF00166.24']	Protein homeostasis.protein quality control.Hsp60 chaperone system.Hsp60-co-chaperone *(Hsp10)
CSS0015128.1	/	/	/	/	No Mercator4 annotation.other annotation available
CSS0040705.1	/	/	['GO:0008234', 'GO:0006508']	['PF02902.22', 'PF03290.16']	No Mercator4 annotation.other annotation available
CSS0011273.1	/	/	['GO:0008270', 'GO:0003676', 'GO:0019855', 'GO:0005576', 'GO:0006952']	['PF16641.8', 'PF12353.11', 'PF06357.14', 'PF00098.26', 'PF13696.9', 'PF13917.9', 'PF14392.9', 'PF14787.9', 'PF06839.15']	No Mercator4 annotation.other annotation available
CSS0006654.1	/	/	['GO:0008270', 'GO:0005198', 'GO:0019028', 'GO:0003676']	['PF00844.21', 'PF00098.26', 'PF13696.9', 'PF13917.9', 'PF14787.9', 'PF06839.15']	No Mercator4 annotation.other annotation available
CSS0031728.1	/	K18467	['GO:0016787']	['PF00149.31', 'PF12850.10']	Vesicle trafficking.retrograde trafficking.protein retrieval and recycling.Retromer complex.component *(VPS29);Vesicle trafficking.retrograde trafficking.protein retrieval and recycling.Retriever complex.component *(VPS29)
CSS0026374.1	/	/	['GO:0009073', 'GO:0003856', 'GO:0016491']	['PF01959.19']	No Mercator4 annotation.other annotation available
CSS0013197.1	/	K01785	['GO:0005975', 'GO:0016853']	['PF01263.23']	Enzyme classification.EC_5 isomerases.EC_5-1 racemase or epimerase
CSS0030373.1	/	/	/	/	No Mercator4 annotation.other annotation available
CSS0009914.1	/	/	/	/	No Mercator4 annotation.no other annotation available
CSS0009287.1	/	/	['GO:0008649', 'GO:0006364', 'GO:0005737']	['PF03990.17', 'PF17958.4', 'PF02527.18', 'PF00462.27', 'PF13417.9', 'PF07449.14', 'PF03020.18', 'PF04908.18', 'PF01202.25', 'PF00085.23', 'PF13098.9', 'PF13905.9', 'PF09673.13']	Coenzyme metabolism.iron-sulfur cluster assembly machinery.cytosolic CIA system.assembly phase.glutaredoxin maturation factor *(GRXS17)
CSS0019776.1	/	/	/	['PF09911.12', 'PF14009.9', 'PF17443.5']	No Mercator4 annotation.other annotation available
CSS0017234.1	/	/	/	['PF12220.11']	No Mercator4 annotation.other annotation available
CSS0035682.1	/	/	['GO:0003677']	['PF02178.22']	No Mercator4 annotation.other annotation available
CSS0015985.1	/	/	/	/	No Mercator4 annotation.other annotation available
CSS0033352.1	/	/	/	['PF07145.18', 'PF14438.9']	No Mercator4 annotation.other annotation available
CSS0036243.1	/	/	['GO:0004190', 'GO:0006874', 'GO:0016485', 'GO:0003723', 'GO:0005219', 'GO:0016020']	['PF19819.2', 'PF14636.9', 'PF08690.13', 'PF14605.9', 'PF09251.13', 'PF01080.20', 'PF00076.25', 'PF08777.14', 'PF13893.9', 'PF16367.8', 'PF16842.8', 'PF06459.15', 'PF11767.11']	RNA processing.RNA homeostasis.mRNA stress granule formation.regulatory factor *(RBP45/47)
CSS0025985.1	/	/	['GO:0003723']	['PF06679.15', 'PF17360.5', 'PF19819.2', 'PF14605.9', 'PF09251.13', 'PF00076.25', 'PF08777.14', 'PF13893.9', 'PF16367.8', 'PF16842.8', 'PF11767.11']	RNA processing.RNA homeostasis.mRNA stress granule formation.regulatory factor *(RBP45/47)
CSS0040669.1	/	/	/	['PF14438.9']	No Mercator4 annotation.other annotation available
CSS0048434.1	/	/	/	['PF07145.18']	No Mercator4 annotation.other annotation available
CSS0029311.1	/	/	/	/	No Mercator4 annotation.other annotation available
CSS0016010.1	/	/	['GO:0003677']	['PF02178.22']	No Mercator4 annotation.other annotation available
CSS0036232.1	/	/	/	['PF12220.11']	No Mercator4 annotation.other annotation available
CSS0035164.1	/	/	['GO:0005524', 'GO:0006468', 'GO:0004672']	['PF03109.19', 'PF01636.26', 'PF18928.3', 'PF14531.9', 'PF00069.28', 'PF17667.4', 'PF07714.20', 'PF10140.12']	Enzyme classification.EC_2 transferases.EC_2-7 transferase transferring phosphorus-containing group
CSS0038049.1	/	/	['GO:0005524', 'GO:0006468', 'GO:0004672']	['PF14531.9', 'PF08309.14', 'PF00069.28', 'PF17667.4', 'PF07714.20']	Enzyme classification.EC_2 transferases.EC_2-7 transferase transferring phosphorus-containing group
CSS0028516.1	/	/	/	['PF20430.1', 'PF20431.1', 'PF01535.23', 'PF12854.10', 'PF13041.9', 'PF13812.9', 'PF17177.7', 'PF14559.9']	No Mercator4 annotation.other annotation available
CSS0028244.1	/	/	['GO:0004674', 'GO:0004672', 'GO:0006468', 'GO:0048544', 'GO:0005524']	['PF03109.19', 'PF01636.26', 'PF01453.27', 'PF11883.11', 'PF14264.9', 'PF12330.11', 'PF12661.10', 'PF08276.14', 'PF00069.28', 'PF07714.20', 'PF01034.23', 'PF00954.23']	Protein modification.phosphorylation.TKL protein kinase families.Lectin receptor-like protein kinase families.G-Lectin protein kinase activity.SD-1 protein kinase;Enzyme classification.EC_2 transferases.EC_2-7 transferase transferring phosphorus-containing group
CSS0014290.1	/	/	['GO:0005173', 'GO:0007155', 'GO:0016020']	['PF02404.18']	No Mercator4 annotation.other annotation available
CSS0018322.1	/	/	/	/	No Mercator4 annotation.other annotation available
CSS0002606.1	/	/	/	/	No Mercator4 annotation.other annotation available
CSS0033600.1	/	/	/	['PF00561.23', 'PF08386.13', 'PF12697.10', 'PF12146.11']	Protein homeostasis.proteolysis.serine peptidase activities.prolyl aminopeptidase activities.prolyl aminopeptidase *(PAP1)
CSS0039932.1	RWP-RK	/	['GO:0005739', 'GO:0033617']	['PF09803.12', 'PF02042.18']	RNA biosynthesis.DNA-binding transcriptional regulation.undefined DNA-binding domain.NIN family.RKD transcription factor;Plant reproduction.gametogenesis.female gametophyt.germ cell differentiation factor *(RKD)
CSS0026644.1	/	/	['GO:0016020']	['PF00078.30', 'PF04226.16', 'PF13966.9']	No Mercator4 annotation.other annotation available
CSS0006666.1	/	/	/	/	No Mercator4 annotation.no other annotation available
CSS0004379.1	/	/	['GO:0046983', 'GO:0006952']	['PF08256.14', 'PF05699.17']	No Mercator4 annotation.other annotation available
CSS0020945.1	/	/	['GO:0003723']	['PF05634.14']	RNA processing.organelle RNA processing machinery.pre-RNA splicing.plastidial RNA splicing.RNA splicing factor *(APO)
CSS0007820.1	/	/	['GO:0005515']	['PF20147.2', 'PF00240.26', 'PF18036.4', 'PF11543.11']	No Mercator4 annotation.other annotation available
CSS0032012.1	/	/	['GO:0005515']	['PF20147.2', 'PF00054.26', 'PF11976.11', 'PF00240.26', 'PF14560.9', 'PF18036.4', 'PF11543.11', 'PF08817.13']	No Mercator4 annotation.other annotation available
CSS0042965.1	/	K00430	['GO:0004601', 'GO:0006979', 'GO:0020037']	['PF00141.26']	Enzyme classification.EC_1 oxidoreductases.EC_1-11 oxidoreductase acting on peroxide as acceptor
CSS0035969.1	/	/	['GO:0004601', 'GO:0006979', 'GO:0020037']	['PF00141.26']	Enzyme classification.EC_1 oxidoreductases.EC_1-11 oxidoreductase acting on peroxide as acceptor
CSS0037187.1	/	/	/	['PF13976.9']	No Mercator4 annotation.other annotation available
CSS0015857.1	/	/	/	/	No Mercator4 annotation.other annotation available
CSS0030054.1	/	/	/	/	No Mercator4 annotation.other annotation available
CSS0050250.1	/	K03039	/	['PF01399.30']	Protein homeostasis.ubiquitin-proteasome system.26S proteasome.19S regulatory particle.lid subcomplex.regulatory component *(RPN9)
CSS0010106.1	/	K07561	['GO:0017183', 'GO:0090560']	['PF01866.20']	Protein biosynthesis.translation elongation.eEF2 mRNA-translocation factor activity.regulatory eEF2 diphthamide-modification.diphthamide biosynthesis protein *(DPH1)
CSS0017013.1	/	/	['GO:0005525', 'GO:0003924', 'GO:0007186', 'GO:0019001', 'GO:0031683']	['PF00025.24', 'PF00503.23']	Multi-process regulation.G-protein-dependent signalling.heterotrimeric G-protein complex.non-canonical component alpha *(XLG)
CSS0011945.1	/	K00938	['GO:0005524']	['PF08544.16', 'PF00288.29', 'PF14465.9']	Secondary metabolism.terpenoids.mevalonate (MVA) pathway.phosphomevalonate kinase *(PMK)
CSS0044046.1	/	/	['GO:0008270']	['PF14432.9', 'PF20430.1', 'PF20431.1', 'PF01535.23', 'PF12854.10', 'PF13041.9', 'PF13812.9', 'PF17177.7']	No Mercator4 annotation.other annotation available
CSS0027847.1	/	/	['GO:0005524', 'GO:0005515', 'GO:0006468', 'GO:0004672']	['PF03109.19', 'PF01636.26', 'PF16893.8', 'PF08263.15', 'PF00560.36', 'PF12799.10', 'PF13516.9', 'PF13855.9', 'PF00069.28', 'PF07714.20', 'PF14610.9', 'PF18016.4']	Enzyme classification.EC_2 transferases.EC_2-7 transferase transferring phosphorus-containing group
CSS0037028.1	/	/	/	['PF00385.27', 'PF14347.9', 'PF17917.4', 'PF17919.4', 'PF00078.30']	No Mercator4 annotation.other annotation available
CSS0045756.1	/	/	/	/	No Mercator4 annotation.other annotation available
CSS0004410.1	/	K26403	/	['PF01883.22']	Coenzyme metabolism.iron-sulfur cluster assembly machinery.cytosolic CIA system.transfer phase.carrier protein *(CIA2/AE7)
CSS0017529.1	/	/	['GO:0005524', 'GO:0005515', 'GO:0006468', 'GO:0004672']	['PF03109.19', 'PF01636.26', 'PF08263.15', 'PF00560.36', 'PF12799.10', 'PF13855.9', 'PF00069.28', 'PF07714.20', 'PF14610.9']	Protein modification.phosphorylation.TKL protein kinase families.LRR-XII protein kinase;Enzyme classification.EC_2 transferases.EC_2-7 transferase transferring phosphorus-containing group
CSS0022027.1	/	/	/	['PF01883.22']	Coenzyme metabolism.iron-sulfur cluster assembly machinery.cytosolic CIA system.transfer phase.carrier protein *(CIA2/AE7)
CSS0042614.1	/	/	/	['PF01883.22']	Coenzyme metabolism.iron-sulfur cluster assembly machinery.cytosolic CIA system.transfer phase.carrier protein *(CIA2/AE7)
CSS0029371.1	/	/	['GO:0005524', 'GO:0005515', 'GO:0006468', 'GO:0004672']	['PF03109.19', 'PF01636.26', 'PF16492.8', 'PF01633.23', 'PF08263.15', 'PF12799.10', 'PF13855.9', 'PF00069.28', 'PF07714.20', 'PF18016.4']	Protein modification.phosphorylation.TKL protein kinase families.LRR-XII protein kinase;Enzyme classification.EC_2 transferases.EC_2-7 transferase transferring phosphorus-containing group
CSS0034038.1	/	/	/	/	No Mercator4 annotation.other annotation available
CSS0030140.1	/	/	/	/	No Mercator4 annotation.other annotation available
CSS0041405.1	/	/	['GO:0016787']	['PF02230.19', 'PF03959.16']	No Mercator4 annotation.other annotation available
CSS0008653.1	/	/	['GO:0006508', 'GO:0008236']	['PF12697.10', 'PF00082.25', 'PF14306.9']	Coenzyme metabolism.phosphoadenosine phosphosulfate (PAPS) homeostasis.ATP sulfurylase *(APS);Enzyme classification.EC_2 transferases.EC_2-7 transferase transferring phosphorus-containing group
CSS0004377.1	/	/	['GO:0019836', 'GO:0005576']	['PF05372.14', 'PF14309.9']	No Mercator4 annotation.other annotation available
CSS0033502.1	/	/	/	['PF08192.14']	No Mercator4 annotation.other annotation available
CSS0008471.1	/	/	/	/	No Mercator4 annotation.other annotation available
CSS0019706.1	/	/	/	['PF20293.1', 'PF01535.23', 'PF12854.10', 'PF13041.9', 'PF13812.9', 'PF17177.7', 'PF14559.9', 'PF11846.11']	No Mercator4 annotation.other annotation available
CSS0001056.1	/	/	['GO:0005681', 'GO:0008380']	['PF01535.23', 'PF12854.10', 'PF13041.9', 'PF13812.9', 'PF17177.7', 'PF02840.18']	No Mercator4 annotation.other annotation available
CSS0001165.1	/	/	['GO:0005681', 'GO:0019670', 'GO:0009082', 'GO:0005739', 'GO:0008380', 'GO:0004455', 'GO:0005515', 'GO:0050097']	['PF03704.20', 'PF13170.9', 'PF06239.14', 'PF18026.4', 'PF18535.4', 'PF01450.22', 'PF20293.1', 'PF06368.14', 'PF10037.12', 'PF19189.3', 'PF17182.7', 'PF01535.23', 'PF12854.10', 'PF13041.9', 'PF13812.9', 'PF17177.7', 'PF02840.18', 'PF10602.12', 'PF00515.31', 'PF13424.9', 'PF13432.9', 'PF13176.9', 'PF13181.9', 'PF10366.12']	Photosynthesis.photophosphorylation.chlororespiration.NADH dehydrogenase-like (NDH) complex.assembly and maintenance.ndhA-specific pre-mRNA splicing factor
CSS0007604.1	/	K02437	/	['PF00364.25', 'PF01597.22', 'PF13375.9']	Photosynthesis.photorespiration.glycine decarboxylase complex.lipoamide-containing component *(H-protein)
CSS0030347.1	/	K02503	['GO:0003824']	['PF11969.11', 'PF01230.26']	Enzyme classification.EC_3 hydrolases.EC_3-6 hydrolase acting on acid anhydride
CSS0046367.1	/	K23200	/	['PF03016.18']	Cell wall organisation.pectin.rhamnogalacturonan I.biosynthesis.1,5-alpha-arabinosyltransferase *(ARAD)
CSS0003552.1	/	K02934	['GO:0005840', 'GO:0006412', 'GO:0003735']	['PF07390.14', 'PF01159.22', 'PF03868.18']	Protein biosynthesis.ribosome biogenesis.large ribosomal subunit (LSU).LSU proteome.component *(eL6)
CSS0018921.1	/	/	['GO:0003723']	['PF00076.25', 'PF16367.8']	No Mercator4 annotation.other annotation available
CSS0012194.1	/	/	['GO:0004386']	['PF13086.9', 'PF19902.2', 'PF08003.14', 'PF17234.5', 'PF14303.9', 'PF08684.13']	No Mercator4 annotation.other annotation available
CSS0016371.1	/	/	['GO:0008654', 'GO:0005515', 'GO:0016301', 'GO:0016020']	['PF12796.10', 'PF13606.9', 'PF13637.9', 'PF01219.22', 'PF07457.14', 'PF01956.19', 'PF16491.8', 'PF13962.9']	No Mercator4 annotation.other annotation available
CSS0029637.1	/	/	['GO:0005515', 'GO:0016740']	['PF12796.10', 'PF13606.9', 'PF13637.9', 'PF13857.9', 'PF05889.16']	No Mercator4 annotation.other annotation available
CSS0016520.1	/	/	/	['PF20556.1', 'PF00122.23', 'PF13962.9', 'PF12666.10']	No Mercator4 annotation.other annotation available
CSS0044286.1	/	/	['GO:0046983']	['PF05699.17', 'PF14291.9', 'PF08780.14']	No Mercator4 annotation.other annotation available
CSS0044034.1	/	/	['GO:0005515']	['PF00023.33', 'PF12796.10', 'PF13606.9', 'PF13637.9', 'PF13857.9', 'PF13962.9']	No Mercator4 annotation.other annotation available
CSS0038144.1	/	/	/	/	No Mercator4 annotation.other annotation available
CSS0036295.1	/	/	/	['PF14164.9']	No Mercator4 annotation.other annotation available
CSS0011546.1	FAR1	/	['GO:0008270']	['PF03101.18', 'PF10551.12', 'PF04434.20']	RNA biosynthesis.DNA-binding transcriptional regulation.beta-hairpin exposed by alpha/beta-scaffold structure.FRS/FRF transcription factor
CSS0014549.1	/	/	/	['PF00078.30']	No Mercator4 annotation.no other annotation available
CSS0046719.1	/	/	['GO:0005524', 'GO:0006468', 'GO:0004672']	['PF00069.28', 'PF07714.20']	Enzyme classification.EC_2 transferases.EC_2-7 transferase transferring phosphorus-containing group
CSS0028064.1	/	/	/	['PF13891.9']	No Mercator4 annotation.other annotation available
CSS0031011.1	/	/	/	/	No Mercator4 annotation.other annotation available
CSS0048886.1	/	/	/	['PF00078.30']	No Mercator4 annotation.other annotation available
CSS0040278.1	/	/	['GO:0003854', 'GO:0006694', 'GO:0016616']	['PF01073.22', 'PF01370.24', 'PF16363.8', 'PF13460.9', 'PF16904.8']	No Mercator4 annotation.other annotation available
CSS0020287.1	/	K24926	['GO:0043087', 'GO:0033179', 'GO:0043666', 'GO:0019903', 'GO:1902600', 'GO:0005515', 'GO:0046961']	['PF12895.10', 'PF09845.12', 'PF12968.10', 'PF09440.13', 'PF00616.22', 'PF04499.18', 'PF08644.14', 'PF00515.31', 'PF13374.9', 'PF13414.9', 'PF13424.9', 'PF13428.9', 'PF13432.9', 'PF13431.9', 'PF14559.9', 'PF07719.20', 'PF13174.9', 'PF13176.9', 'PF13181.9', 'PF13371.9', 'PF01496.22']	Phytohormone action.ethylene.perception and signal transduction.ETR/ERS receptor activity.regulatory protein *(TRP1)
CSS0035914.1	/	/	['GO:0016887', 'GO:0005524']	['PF00004.32', 'PF13191.9', 'PF13401.9', 'PF03969.19', 'PF00308.21']	No Mercator4 annotation.other annotation available
CSS0012616.1	/	/	/	['PF05620.14']	No Mercator4 annotation.other annotation available
CSS0014899.1	/	/	/	['PF02458.18']	No Mercator4 annotation.other annotation available
CSS0025998.1	/	/	/	['PF04195.15']	No Mercator4 annotation.other annotation available
CSS0010435.1	/	/	['GO:0046718', 'GO:0003723']	['PF01517.21', 'PF10250.12']	No Mercator4 annotation.other annotation available
CSS0041802.1	/	/	/	['PF00266.22']	No Mercator4 annotation.other annotation available
CSS0001789.1	/	K01301	['GO:0016787']	['PF02225.25', 'PF01546.31', 'PF04389.20', 'PF04253.18']	Plant reproduction.gametogenesis.female gametophyt.regulatory glutamate carboxypeptidase *(AMP1);Enzyme classification.EC_3 hydrolases.EC_3-4 hydrolase acting on peptide bond (peptidase)
CSS0044073.1	/	/	/	/	No Mercator4 annotation.other annotation available
CSS0037907.1	/	/	/	['PF14111.9']	No Mercator4 annotation.other annotation available
CSS0003445.1	/	/	/	['PF09511.13']	No Mercator4 annotation.other annotation available
CSS0018349.1	/	K03108	['GO:0005515', 'GO:0016888', 'GO:0042802']	['PF12895.10', 'PF12862.10', 'PF03704.20', 'PF14011.9', 'PF08283.14', 'PF09613.13', 'PF01535.23', 'PF13041.9', 'PF14938.9', 'PF17004.8', 'PF20308.1', 'PF00515.31', 'PF13374.9', 'PF13414.9', 'PF13424.9', 'PF13428.9', 'PF13432.9', 'PF14559.9', 'PF07719.20', 'PF14561.9', 'PF09976.12', 'PF07721.17', 'PF13174.9', 'PF13176.9', 'PF13181.9', 'PF13371.9']	Protein translocation.endoplasmic reticulum.co-translational insertion system.Signal Recognition Particle (SRP) complex.component *(SRP72)
CSS0010000.1	/	/	/	['PF08543.15']	Coenzyme metabolism.thiamine pyrophosphate biosynthesis.bifunctional hydroxymethylpyrimidine kinase and thiamine-phosphate diphosphorylase *(Th1);Enzyme classification.EC_2 transferases.EC_2-7 transferase transferring phosphorus-containing group
CSS0001776.1	/	/	/	/	No Mercator4 annotation.other annotation available
CSS0010728.1	/	/	/	/	No Mercator4 annotation.other annotation available
CSS0038118.1	/	/	['GO:0016020', 'GO:0004252', 'GO:0006890']	['PF08551.13', 'PF01694.25']	Protein homeostasis.proteolysis.serine peptidase activities.Rhomboid-type protease activities.Rhomboid-type protease
CSS0015339.1	/	/	/	['PF00078.30']	No Mercator4 annotation.other annotation available
CSS0008357.1	/	/	/	/	No Mercator4 annotation.other annotation available
CSS0006682.1	/	/	['GO:0019870', 'GO:0005576', 'GO:0008200', 'GO:0006952', 'GO:0019871']	['PF01097.21', 'PF00304.23', 'PF00537.21', 'PF08119.14']	External stimuli response.pathogen.defense mechanisms.defense enzyme activities.defensin activities.defensin *(PDF2)
CSS0003640.1	/	/	['GO:0000398', 'GO:0005681']	['PF04889.15', 'PF10536.12']	No Mercator4 annotation.other annotation available
CSS0014197.1	/	/	['GO:0005524', 'GO:0006468', 'GO:0004672']	['PF01636.26', 'PF00069.28', 'PF07714.20']	Protein modification.phosphorylation.TKL protein kinase families.RLCK-VII receptor-like protein kinase families.RLCK-VIIa receptor-like protein kinase;Plant organogenesis.root formation.Casparian strip.SCHENGEN (SGN) signal transduction chain.receptor-like protein kinase *(SGN1);Enzyme classification.EC_2 transferases.EC_2-7 transferase transferring phosphorus-containing group
CSS0028407.1	/	/	/	['PF13343.9', 'PF13416.9']	No Mercator4 annotation.other annotation available
CSS0050204.1	/	/	/	['PF18363.4', 'PF01547.28', 'PF13343.9', 'PF13416.9']	No Mercator4 annotation.other annotation available
CSS0001599.1	/	/	['GO:0005524', 'GO:0006468', 'GO:0004672']	['PF14531.9', 'PF00069.28', 'PF07714.20']	Enzyme classification.EC_2 transferases.EC_2-7 transferase transferring phosphorus-containing group
CSS0023755.1	/	/	/	['PF07727.17']	No Mercator4 annotation.other annotation available
CSS0007227.1	/	K21813	['GO:0004519', 'GO:0006281']	['PF04493.17']	RNA processing.organelle RNA processing machinery.RNA homeostasis.ribonuclease activities.endoribonuclease *(EndoV)
CSS0005280.1	/	/	['GO:0000155', 'GO:0000160', 'GO:0004721']	['PF13194.9', 'PF20485.1', 'PF11808.11', 'PF03208.22']	Vesicle trafficking.vesicle tethering.RAB-GTPase membrane association.RAB-GDI displacement factor (GDF) activities.B-G-class Rab-GDF protein
CSS0006013.1	/	/	['GO:0016788']	['PF00657.25', 'PF13472.9']	Enzyme classification.EC_3 hydrolases.EC_3-1 hydrolase acting on ester bond
CSS0041028.1	/	/	['GO:0005515']	['PF12921.10', 'PF20431.1', 'PF01535.23', 'PF12854.10', 'PF13041.9', 'PF13812.9', 'PF17177.7', 'PF13374.9', 'PF13428.9', 'PF14559.9', 'PF13176.9']	No Mercator4 annotation.other annotation available
CSS0034469.1	/	/	['GO:0016192', 'GO:0006886', 'GO:0005515', 'GO:0005739']	['PF00637.23', 'PF11848.11', 'PF20205.1', 'PF06239.14', 'PF10037.12', 'PF19189.3', 'PF16514.8', 'PF01535.23', 'PF12854.10', 'PF13041.9', 'PF13812.9', 'PF17177.7', 'PF08579.14', 'PF10602.12', 'PF00515.31', 'PF13374.9', 'PF13428.9', 'PF13432.9', 'PF13174.9', 'PF13176.9', 'PF13181.9', 'PF11846.11']	No Mercator4 annotation.other annotation available
CSS0029079.1	/	K19995	['GO:0016020', 'GO:0015031']	['PF10512.12', 'PF15991.8', 'PF12072.11', 'PF04144.16', 'PF17452.5']	Vesicle trafficking.exocytic trafficking.exocytosis regulation.regulatory protein *(SCAMP)
CSS0026789.1	/	/	['GO:0005524', 'GO:0006468', 'GO:0004672']	['PF00069.28', 'PF07714.20']	Enzyme classification.EC_2 transferases.EC_2-7 transferase transferring phosphorus-containing group
CSS0019402.1	/	/	['GO:0006779']	['PF10414.12']	No Mercator4 annotation.no other annotation available
CSS0049686.1	/	/	['GO:0005524', 'GO:0005515', 'GO:0006468', 'GO:0004672']	['PF03109.19', 'PF01636.26', 'PF03881.17', 'PF08263.15', 'PF00560.36', 'PF12799.10', 'PF13855.9', 'PF12260.11', 'PF00069.28', 'PF17667.4', 'PF07714.20']	Enzyme classification.EC_2 transferases.EC_2-7 transferase transferring phosphorus-containing group
CSS0038298.1	/	/	['GO:0055085', 'GO:0016020']	['PF00892.23', 'PF03151.19', 'PF08449.14']	Solute transport.carrier-mediated transport.DMT superfamily.NST-TPT group.nucleotide sugar transporter *(UAfT)
CSS0019069.1	/	/	/	/	No Mercator4 annotation.no other annotation available
CSS0018316.1	/	K12845	['GO:0019867']	['PF15608.9', 'PF01248.29', 'PF05662.17']	RNA processing.pre-RNA splicing.U2-type major spliceosome.U4-U6 di-snRNP complex.component *(SNU13);RNA processing.RNA modification.rRNA modification.rRNA methylation.C/D small nucleolar ribonucleoprotein (snoRNP) rRNA methylation complex.component *(Snu13)
CSS0037743.2	/	K13280	['GO:0004252', 'GO:0006465']	['PF00717.26', 'PF10502.12']	Protein modification.targeting peptide maturation.endomembrane system.SPC endoplasmic signal peptidase complex.catalytic component *(SEC11)
CSS0020825.1	/	K03254	['GO:0006508', 'GO:0004252']	['PF01399.30', 'PF00716.20']	Protein biosynthesis.translation initiation.Pre-Initiation Complex (PIC) module.eIF3 mRNA-to-PIC binding complex.component *(eIF3a)
CSS0001967.1	/	K00894	/	['PF01636.26', 'PF01633.23', 'PF02958.23', 'PF08711.14']	Lipid metabolism.glycerolipid metabolism.phosphatidylethanolamine biosynthesis.CDP-ethanolamine pathway.ethanolamine kinase *(CEK4);Enzyme classification.EC_2 transferases.EC_2-7 transferase transferring phosphorus-containing group
CSS0003462.1	/	/	['GO:0005515']	['PF00646.36', 'PF12937.10', 'PF01344.28', 'PF07646.18', 'PF13415.9', 'PF13418.9', 'PF13964.9']	Secondary metabolism.phenolics.p-coumaroyl-CoA biosynthesis.phenylalanine ammonia lyase activity.substrate adaptor of SCF E3 ubiquitin ligase *(SAGL1)
CSS0037158.1	/	/	/	['PF11821.11', 'PF13273.9', 'PF07332.14', 'PF20479.1']	No Mercator4 annotation.other annotation available
CSS0033485.1	/	K15133	['GO:0006357', 'GO:0016592', 'GO:0003712']	['PF10156.12']	RNA biosynthesis.RNA polymerase II-dependent transcription.transcription co-activation.MEDIATOR complex.head module.component *(MED17)
CSS0026099.1	/	/	/	['PF00903.28', 'PF12681.10', 'PF13669.9']	No Mercator4 annotation.other annotation available
CSS0040528.1	/	/	/	['PF07727.17']	No Mercator4 annotation.other annotation available
CSS0017607.1	/	/	['GO:0005524', 'GO:0004674', 'GO:0006468', 'GO:0004672']	['PF03109.19', 'PF01636.26', 'PF11883.11', 'PF12330.11', 'PF00069.28', 'PF07714.20', 'PF19974.2']	Enzyme classification.EC_2 transferases.EC_2-7 transferase transferring phosphorus-containing group
CSS0019262.1	/	K01076	['GO:0046872', 'GO:0022857', 'GO:0008236', 'GO:0046660', 'GO:0006397', 'GO:0006811', 'GO:0006508', 'GO:0016020']	['PF00561.23', 'PF02862.20', 'PF06342.15', 'PF05677.15', 'PF03959.16', 'PF12146.11', 'PF00326.24', 'PF03522.18', 'PF06495.14']	Protein modification.lipidation.protein de-S-acylation.protein de-S-acylation enzyme *(ABAPT)
CSS0004738.1	/	K10908	/	['PF00940.22', 'PF14700.9']	RNA biosynthesis.organellar gene expression machinery.nuclear-encoded organellar RNA polymerase *(NEP)
CSS0024263.1	/	/	['GO:0005515']	['PF00498.29', 'PF20302.1', 'PF17833.4', 'PF16697.8']	No Mercator4 annotation.other annotation available
CSS0028097.1	/	K16750	['GO:0032418', 'GO:0016020', 'GO:0039679']	['PF05791.14', 'PF10046.12', 'PF10157.12', 'PF09727.12', 'PF04356.15', 'PF19709.2', 'PF05377.14', 'PF15784.8', 'PF10158.12', 'PF05531.15', 'PF13234.9', 'PF05816.14']	Vesicle trafficking.retrograde trafficking.protein retrieval and recycling.BLOC-1 regulatory complex.component *(BLOS2)
CSS0005441.1	/	/	/	['PF01816.20', 'PF14225.9', 'PF14228.9', 'PF14222.9']	Multi-process regulation.RAM (Regulation of Ace2 and Morphogenesis) signalling.scaffold component *(FRY)
CSS0014663.1	/	K14997	['GO:0030153', 'GO:0003333', 'GO:0015643']	['PF01490.21', 'PF03857.16', 'PF03222.16', 'PF14007.9']	Solute transport.carrier-mediated transport.APC superfamily.AAAP family.solute transporter *(AAAP)
CSS0010068.1	/	K08866	['GO:0006269', 'GO:0004672', 'GO:0003896', 'GO:0006468', 'GO:0005524']	['PF03109.19', 'PF01636.26', 'PF08278.14', 'PF06293.17', 'PF14531.9', 'PF00069.28', 'PF17667.4', 'PF07714.20', 'PF01163.25']	Cell division.cell cycle organisation.sister chromatid separation.spindle assembly checkpoint machinery.mitotic checkpoint kinase *(MPS1);Enzyme classification.EC_2 transferases.EC_2-7 transferase transferring phosphorus-containing group
CSS0038302.1	SET	K11426	['GO:0005515']	['PF00856.31', 'PF03634.16', 'PF08271.15', 'PF13424.9', 'PF07719.20', 'PF19437.2']	Chromatin organisation.post-translational histone modification.histone methylation.lysine methylation.class-VI histone methyltransferase activities.histone methyltransferase *(ASHR1)
CSS0028800.1	/	K07410	['GO:0004497', 'GO:0005506', 'GO:0020037', 'GO:0016705']	['PF00067.25']	Enzyme classification.EC_1 oxidoreductases.EC_1-14 oxidoreductase acting on paired donor with incorporation or reduction of molecular oxygen
CSS0023485.1	/	/	['GO:0004497', 'GO:0005506', 'GO:0020037', 'GO:0016705']	['PF00067.25']	Enzyme classification.EC_1 oxidoreductases.EC_1-14 oxidoreductase acting on paired donor with incorporation or reduction of molecular oxygen
CSS0020148.1	/	K13172	/	['PF08312.15']	No Mercator4 annotation.other annotation available
CSS0024909.1	/	/	/	['PF09366.13']	No Mercator4 annotation.other annotation available
CSS0035203.1	/	/	['GO:0016020']	['PF09925.12', 'PF12670.10', 'PF03647.16']	No Mercator4 annotation.other annotation available
CSS0041534.1	/	K09874	['GO:0015267', 'GO:0055085', 'GO:0016020']	['PF00230.23']	Solute transport.channels.MIP family.Nodulin-26-like intrinsic protein *(NIP);Nutrient uptake.micronutrient uptake systems.boron.boron transporter *(NIP5/6)
CSS0014237.1	/	/	['GO:0016491', 'GO:0071949']	['PF01593.27', 'PF01266.27', 'PF00890.27', 'PF01494.22', 'PF01134.25', 'PF03486.17', 'PF13450.9', 'PF00070.30', 'PF07992.17', 'PF13738.9', 'PF01946.20', 'PF07489.14']	No Mercator4 annotation.other annotation available
CSS0028743.1	/	/	/	/	No Mercator4 annotation.other annotation available
CSS0008361.1	/	/	['GO:0030117', 'GO:0003677', 'GO:0006886', 'GO:0005198', 'GO:0005515', 'GO:0016192']	['PF12894.10', 'PF04053.17', 'PF19508.2', 'PF20426.1', 'PF06892.14', 'PF00400.35']	Vesicle trafficking.clathrin coated vesicle (CCV) machinery.TPLATE cargo adaptor complex.component *(TWD40)
CSS0019880.1	/	/	/	['PF16025.8']	No Mercator4 annotation.no other annotation available
CSS0014503.1	/	/	['GO:0005680']	['PF05839.14']	No Mercator4 annotation.other annotation available
CSS0007506.1	/	/	/	['PF16958.8']	No Mercator4 annotation.other annotation available
CSS0046016.1	SET	/	['GO:0005515']	['PF09273.14', 'PF00856.31']	Protein modification.methylation.lysine N-methyltransferase activities.SETD-type lysine N-methyltransferase
CSS0039046.1	/	/	['GO:0006508', 'GO:0004185', 'GO:0008236']	['PF00450.25', 'PF00326.24']	Enzyme classification.EC_3 hydrolases.EC_3-4 hydrolase acting on peptide bond (peptidase)
CSS0029226.1	/	K13448	['GO:0005509', 'GO:0000272', 'GO:0005515', 'GO:0004553', 'GO:0016020']	['PF05279.14', 'PF05042.16', 'PF00404.21', 'PF14950.9', 'PF17374.5', 'PF00036.35', 'PF17959.4', 'PF12763.10', 'PF13202.9', 'PF13405.9', 'PF13499.9', 'PF13833.9', 'PF14658.9', 'PF10591.12', 'PF13155.9', 'PF18884.3']	Multi-process regulation.calcium-dependent signalling.calcium sensor *(CML)
CSS0019353.1	/	/	['GO:0005515']	['PF00023.33', 'PF12796.10', 'PF13606.9', 'PF13637.9', 'PF13857.9', 'PF07254.15', 'PF13962.9', 'PF17723.4']	No Mercator4 annotation.other annotation available
CSS0024241.1	/	K15305	['GO:0005663', 'GO:0003689', 'GO:0005515', 'GO:0006260', 'GO:0005524']	['PF00514.26', 'PF12348.11', 'PF12717.10', 'PF11865.11', 'PF02985.25', 'PF13646.9', 'PF13513.9', 'PF10274.12', 'PF14663.9', 'PF08519.15', 'PF10363.12', 'PF10521.12', 'PF12755.10', 'PF11916.11', 'PF05164.16']	Multi-process regulation.phosphoinositide signalling.phosphoinositide homeostasis.phosphatidylinositol 3,5-bisphosphate homeostasis.phosphatidylinositol 3,5-bisphosphate biosynthesis scaffold protein *(VAC14)
CSS0014875.1	/	/	/	['PF10946.11']	No Mercator4 annotation.other annotation available
CSS0012816.1	/	/	/	/	No Mercator4 annotation.other annotation available
CSS0000423.1	/	/	['GO:0004523', 'GO:0003676']	['PF00075.27', 'PF13456.9']	No Mercator4 annotation.other annotation available
CSS0022032.1	/	/	/	['PF16485.8']	No Mercator4 annotation.other annotation available
CSS0017291.1	/	/	['GO:0006352', 'GO:0003700', 'GO:0006355']	['PF07118.14', 'PF04545.19']	RNA biosynthesis.organellar gene expression machinery.DNA-binding transcriptional regulation.Sigma transcription initiation factor *(SIG1)
CSS0044357.1	/	/	/	['PF11164.11']	No Mercator4 annotation.other annotation available
CSS0039613.1	/	K03351	['GO:0005515']	['PF12896.10', 'PF12894.10', 'PF13573.9', 'PF00400.35']	Cell division.cell cycle organisation.metaphase to anaphase transition.Anaphase-Promoting Complex/Cyclosome (APC/C)-dependent ubiquitination.APC/C E3 ubiquitin ligase complex.platform subcomplex.component *(APC4)
CSS0007548.1	/	/	['GO:0005525', 'GO:0001514', 'GO:0003746', 'GO:0003723', 'GO:0005737']	['PF07887.14', 'PF20452.1', 'PF20451.1', 'PF09106.14']	External stimuli response.pathogen.defense mechanisms.systemic acquired resistance (SAR).regulatory protein *(CBP60/SARD)
CSS0038663.1	/	K04718	['GO:0016301']	['PF19280.2', 'PF00781.27', 'PF19279.2']	Lipid metabolism.sphingolipid metabolism.sphingolipid phosphorylation.sphingosine kinase *(SPHK);Enzyme classification.EC_2 transferases.EC_2-7 transferase transferring phosphorus-containing group
CSS0012633.1	B3	/	['GO:0003677']	['PF02362.24']	Chromatin organisation.post-translational histone modification.PRC1 bifunctional histone ubiquitination and methylation reader complex.associated factors.regulatory protein *(VAL);RNA biosynthesis.DNA-binding transcriptional regulation.beta-barrel DNA-binding domain.LAV-VAL transcription factor
CSS0014754.2	/	K12184	['GO:0032509', 'GO:0000813']	['PF19443.2', 'PF03997.15']	Vesicle trafficking.endocytic trafficking.ESCRT-mediated sorting.ESCRT-I complex.component *(VPS28)
CSS0030638.1	/	K12486	['GO:0005096']	['PF01412.21']	Vesicle trafficking.retrograde trafficking.Coat protein I (COPI) coatomer machinery.coat protein recruiting.ARF-GTPase activation.class II ARF-GAP protein
CSS0048997.1	/	/	['GO:0019385']	['PF02552.19', 'PF03619.19']	No Mercator4 annotation.other annotation available
CSS0009804.1	/	/	['GO:0004565', 'GO:0005975', 'GO:0009341']	['PF17834.4', 'PF01301.22', 'PF02449.18']	Enzyme classification.EC_3 hydrolases.EC_3-2 glycosylase
CSS0013151.1	/	/	['GO:0016788']	['PF04185.17']	No Mercator4 annotation.other annotation available
CSS0010166.1	/	/	['GO:0030246']	['PF13364.9', 'PF17740.4', 'PF02140.21']	No Mercator4 annotation.other annotation available
CSS0049882.1	/	/	/	['PF08240.15', 'PF00106.28', 'PF00107.29', 'PF13602.9']	Enzyme classification.EC_1 oxidoreductases.EC_1-3 oxidoreductase acting on CH-CH group of donor
CSS0038055.1	/	K02864	['GO:0051016', 'GO:0008290']	['PF01267.20', 'PF00466.23']	Protein biosynthesis.organellar translation machinery.mitochondrial ribosome biogenesis.large ribosomal subunit proteome.component *(uL10);Protein biosynthesis.organellar translation machinery.plastidial ribosome biogenesis.large ribosomal subunit proteome.component *(uL10c)
CSS0028521.1	/	/	/	['PF17958.4']	No Mercator4 annotation.no other annotation available
CSS0001586.1	/	/	/	/	No Mercator4 annotation.other annotation available
CSS0005173.1	/	K05986	['GO:0003676', 'GO:0006308', 'GO:0004519']	['PF02265.19']	Chromatin organisation.DNA homeostasis.bifunctional ssDNA & RNA endonuclease *(ENDO);Enzyme classification.EC_3 hydrolases.EC_3-1 hydrolase acting on ester bond
CSS0045641.1	/	K03885	['GO:0016491']	['PF00070.30', 'PF07992.17']	Cellular respiration.oxidative phosphorylation.alternative NAD(P)H dehydrogenase activities.type-II NAD(P)H dehydrogenase activities.NAD(P)H dehydrogenase *(NDA)
CSS0019059.1	/	/	/	/	No Mercator4 annotation.other annotation available
CSS0020554.1	/	/	/	/	No Mercator4 annotation.other annotation available
CSS0027138.1	/	/	/	/	Phytohormone action.signalling peptides.NCRP (non-cysteine-rich-peptide) category.SCREW-peptide activity.SCREW precursor polypeptide
CSS0022880.1	/	/	['GO:0004523', 'GO:0003676']	['PF14303.9', 'PF03732.20', 'PF13456.9']	No Mercator4 annotation.other annotation available
CSS0030819.1	/	/	/	/	Phytohormone action.signalling peptides.NCRP (non-cysteine-rich-peptide) category.SCREW-peptide activity.SCREW precursor polypeptide
CSS0039110.1	/	/	['GO:0009378', 'GO:0006310', 'GO:0016887', 'GO:0005524', 'GO:0003724', 'GO:0003723', 'GO:0006281']	['PF00004.32', 'PF13173.9', 'PF13191.9', 'PF13207.9', 'PF13238.9', 'PF07724.17', 'PF13401.9', 'PF13479.9', 'PF13481.9', 'PF13671.9', 'PF07728.17', 'PF12775.10', 'PF17862.4', 'PF06745.16', 'PF01637.21', 'PF20030.2', 'PF05673.16', 'PF01695.20', 'PF01078.24', 'PF04212.21', 'PF05729.15', 'PF02562.19', 'PF00910.25', 'PF05496.15', 'PF06068.16', 'PF06309.14', 'PF07719.20', 'PF08969.14']	Vesicle trafficking.endocytic trafficking.ESCRT-mediated sorting.VPS4-VTA1 ESCRT-disassembly complex.ATPase component *(VPS4/SKD1);Enzyme classification.EC_3 hydrolases.EC_3-6 hydrolase acting on acid anhydride
CSS0000928.1	/	/	['GO:0009378', 'GO:0006310', 'GO:0016887', 'GO:0005524', 'GO:0003724', 'GO:0003723', 'GO:0006281']	['PF00004.32', 'PF13173.9', 'PF13191.9', 'PF13207.9', 'PF13238.9', 'PF07724.17', 'PF13401.9', 'PF13479.9', 'PF13481.9', 'PF13671.9', 'PF07728.17', 'PF12775.10', 'PF17862.4', 'PF06745.16', 'PF01637.21', 'PF20030.2', 'PF05673.16', 'PF01695.20', 'PF01078.24', 'PF04212.21', 'PF05729.15', 'PF02562.19', 'PF00910.25', 'PF05496.15', 'PF06068.16', 'PF06309.14', 'PF07719.20', 'PF08969.14']	Vesicle trafficking.endocytic trafficking.ESCRT-mediated sorting.VPS4-VTA1 ESCRT-disassembly complex.ATPase component *(VPS4/SKD1);Enzyme classification.EC_3 hydrolases.EC_3-6 hydrolase acting on acid anhydride
CSS0011491.1	/	/	['GO:0000398', 'GO:0005681']	['PF04889.15', 'PF10536.12']	No Mercator4 annotation.other annotation available
CSS0036185.1	/	/	/	['PF02136.23']	RNA processing.RNA homeostasis.mRNA stress granule formation.mRNA endoribonuclease *(G3BP)
CSS0023558.1	/	/	['GO:0003723']	['PF00076.25', 'PF16367.8']	RNA processing.RNA homeostasis.mRNA stress granule formation.mRNA endoribonuclease *(G3BP)
CSS0022863.1	/	/	/	['PF06101.14']	No Mercator4 annotation.other annotation available
CSS0018066.2	/	/	['GO:0006952']	['PF00321.20']	No Mercator4 annotation.other annotation available
CSS0015019.1	/	/	/	['PF08695.13']	No Mercator4 annotation.no other annotation available
CSS0012566.1	/	K08903	['GO:0015979', 'GO:0009654', 'GO:0016020', 'GO:0009523']	['PF03912.17']	Photosynthesis.photophosphorylation.photosystem II.assembly.regulatory protein *(Psb28)
CSS0024156.1	/	/	/	/	No Mercator4 annotation.no other annotation available
CSS0016122.1	/	/	/	/	No Mercator4 annotation.other annotation available
CSS0050145.1	/	K03953	['GO:0003854', 'GO:0006694', 'GO:0016616', 'GO:0016491']	['PF01073.22', 'PF00106.28', 'PF01370.24', 'PF16363.8', 'PF13460.9', 'PF07993.15', 'PF05368.16', 'PF04321.20', 'PF03435.21']	Cellular respiration.oxidative phosphorylation.NADH dehydrogenase complex.non-core modules.alpha subcomplex.component *(NDUFA9/39kDa)
CSS0007311.1	/	/	/	/	No Mercator4 annotation.other annotation available
CSS0027632.1	/	/	/	['PF14919.9']	No Mercator4 annotation.other annotation available
CSS0001386.1	/	K05863	/	['PF00153.30']	Solute transport.carrier-mediated transport.MTCC family.adenine nucleotide transporter *(ANT)
CSS0018312.1	/	/	/	['PF05227.16', 'PF13668.9']	No Mercator4 annotation.other annotation available
CSS0024673.1	/	/	/	['PF05227.16', 'PF13668.9']	No Mercator4 annotation.other annotation available
CSS0044620.1	/	/	['GO:0008194', 'GO:0016758']	['PF04101.19', 'PF00201.21']	Enzyme classification.EC_2 transferases.EC_2-4 glycosyltransferase
CSS0027868.1	/	/	/	/	No Mercator4 annotation.other annotation available
CSS0034702.1	/	/	['GO:0046872', 'GO:0030867', 'GO:0023041']	['PF00403.29', 'PF09726.12', 'PF08432.13']	No Mercator4 annotation.other annotation available
CSS0011257.1	/	/	['GO:0004672', 'GO:0000160', 'GO:0006109', 'GO:0005739', 'GO:0006886', 'GO:0005515', 'GO:0019475', 'GO:0016192', 'GO:0000155', 'GO:0005524', 'GO:0016740']	['PF00406.25', 'PF12921.10', 'PF05853.15', 'PF00637.23', 'PF07864.14', 'PF11848.11', 'PF06239.14', 'PF09397.13', 'PF07475.15', 'PF10037.12', 'PF19189.3', 'PF09797.12', 'PF01535.23', 'PF12854.10', 'PF13041.9', 'PF13812.9', 'PF17177.7', 'PF18768.4', 'PF08579.14', 'PF10602.12', 'PF14689.9', 'PF13424.9', 'PF07719.20', 'PF13176.9']	No Mercator4 annotation.other annotation available
CSS0036018.1	/	/	['GO:0006955', 'GO:0007165', 'GO:0071986', 'GO:0017004', 'GO:0000902', 'GO:0015886', 'GO:0016020']	['PF04995.17', 'PF02181.26', 'PF05083.16', 'PF16818.8']	Cytoskeleton organisation.microfilament network.actin polymerisation.formin actin filament elongation factor activities.group-I formin
CSS0026291.1	/	K09490	['GO:0005975', 'GO:0015643', 'GO:0016301', 'GO:0016787', 'GO:0006325', 'GO:0140662', 'GO:0030153', 'GO:0005524']	['PF09204.13', 'PF08841.13', 'PF02782.19', 'PF14450.9', 'PF10394.12', 'PF00012.23', 'PF01968.21', 'PF09746.12', 'PF06723.16', 'PF06098.14']	No Mercator4 annotation.other annotation available
CSS0023091.1	/	/	/	['PF00271.34', 'PF16124.8']	No Mercator4 annotation.other annotation available
CSS0044658.1	/	/	/	/	No Mercator4 annotation.other annotation available
CSS0035394.1	/	/	['GO:0003677', 'GO:0003676', 'GO:0005096', 'GO:0016787', 'GO:0005524']	['PF14617.9', 'PF00270.32', 'PF00271.34', 'PF04851.18', 'PF04220.15']	RNA processing.RNA transport.TREX/THO ribonucleoparticle (RNP) trafficking complex.helicase *(UAP56)
CSS0049498.1	/	/	['GO:0015035']	['PF04134.15']	No Mercator4 annotation.other annotation available
CSS0009437.1	/	/	['GO:0004650', 'GO:0005975']	['PF00295.20', 'PF12708.10']	Enzyme classification.EC_3 hydrolases.EC_3-2 glycosylase
CSS0029041.1	/	/	['GO:0004650', 'GO:0005975']	['PF00295.20']	Enzyme classification.EC_3 hydrolases.EC_3-2 glycosylase
CSS0005912.1	/	/	['GO:0004252', 'GO:0006465']	['PF00717.26', 'PF10502.12']	Protein modification.targeting peptide maturation.endomembrane system.SPC endoplasmic signal peptidase complex.catalytic component *(SEC11)
CSS0029747.1	/	/	/	/	No Mercator4 annotation.other annotation available
CSS0014444.1	/	K17108	['GO:0004553']	['PF04685.16', 'PF12215.11']	Lipid metabolism.sphingolipid metabolism.sphingolipid homeostasis.glucosylceramidase *(GCD);Enzyme classification.EC_3 hydrolases.EC_3-2 glycosylase
CSS0044678.2	/	K00383	['GO:0016491']	['PF01262.24', 'PF00890.27', 'PF01134.25', 'PF03486.17', 'PF13434.9', 'PF13454.9', 'PF00070.30', 'PF07992.17', 'PF13738.9', 'PF02852.25']	Redox homeostasis.ascorbate-based redox regulation.glutathione reductase *(GR);Enzyme classification.EC_1 oxidoreductases.EC_1-8 oxidoreductase acting on sulfur group of donor
CSS0042862.1	/	K22519	['GO:0051082', 'GO:0031072', 'GO:0008134', 'GO:0042803', 'GO:0070840']	['PF15777.8', 'PF10473.12', 'PF00684.22', 'PF17302.5', 'PF14425.9', 'PF09744.12', 'PF01471.21', 'PF08823.14']	RNA biosynthesis.organellar gene expression machinery.plastid-encoded RNA polymerase (PEP) complex.regulatory co-factor components.component *(TAC5)
CSS0050051.1	/	/	/	/	No Mercator4 annotation.other annotation available
CSS0019566.1	/	/	['GO:0043419', 'GO:0035550']	['PF00699.23']	No Mercator4 annotation.other annotation available
CSS0007725.1	FAR1	/	['GO:0004803', 'GO:0008270', 'GO:0006313', 'GO:0003677']	['PF03101.18', 'PF10551.12', 'PF04434.20', 'PF15648.9', 'PF00872.21']	RNA biosynthesis.DNA-binding transcriptional regulation.beta-hairpin exposed by alpha/beta-scaffold structure.FRS/FRF transcription factor
CSS0019716.1	/	/	/	['PF10263.12']	No Mercator4 annotation.other annotation available
CSS0025147.1	RWP-RK	/	['GO:0003700', 'GO:0006355', 'GO:0043565', 'GO:0005515']	['PF12690.10', 'PF03625.17', 'PF12728.10', 'PF13384.9', 'PF00165.26', 'PF00564.27', 'PF02042.18']	No Mercator4 annotation.other annotation available
CSS0034457.1	/	/	/	['PF03732.20', 'PF14223.9', 'PF14244.9', 'PF07771.14', 'PF16588.8']	No Mercator4 annotation.other annotation available
CSS0033184.1	/	/	['GO:0004803', 'GO:0008270', 'GO:0006313', 'GO:0003677']	['PF10551.12', 'PF04434.20', 'PF00872.21']	No Mercator4 annotation.other annotation available
CSS0034857.1	B3-ARF	/	['GO:0003677', 'GO:0005634', 'GO:0006355', 'GO:0009725']	['PF06507.16', 'PF02309.19', 'PF02362.24']	RNA biosynthesis.DNA-binding transcriptional regulation.beta-barrel DNA-binding domain.ARF transcription factor
CSS0014944.1	/	/	/	['PF12110.11']	No Mercator4 annotation.other annotation available
CSS0038539.1	/	K19986	/	['PF16528.8', 'PF07200.16']	Vesicle trafficking.exocytic trafficking.Exocyst complex.component *(EXO84)
CSS0027015.1	/	K10745	['GO:0032299', 'GO:0006401']	['PF08615.14']	Cell division.DNA replication.maturation.ribonuclease H2 complex.subunit C
CSS0029949.1	/	K01092	['GO:0046855']	['PF00459.28']	Multi-process regulation.phosphoinositide signalling.inositol phosphate metabolism.inositol monophosphate phosphatase activities.inositol-phosphate monophosphatase *(IMPL);Enzyme classification.EC_3 hydrolases.EC_3-1 hydrolase acting on ester bond
CSS0023119.1	/	K08906	['GO:0009055', 'GO:0020037']	['PF13442.9', 'PF00034.24', 'PF14495.9', 'PF15762.8', 'PF14070.9']	Photosynthesis.photophosphorylation.Cytb6/f to PS-I electron carriers.cytochrome hemoprotein *(Cytc6a)
CSS0005401.1	/	/	/	['PF08192.14']	No Mercator4 annotation.other annotation available
CSS0036860.1	/	/	/	['PF09964.12']	No Mercator4 annotation.other annotation available
CSS0037136.1	/	/	['GO:0004455', 'GO:0005515', 'GO:0009082']	['PF08967.13', 'PF06239.14', 'PF18026.4', 'PF18535.4', 'PF01450.22', 'PF20293.1', 'PF01535.23', 'PF12854.10', 'PF13041.9', 'PF13812.9', 'PF17177.7', 'PF13176.9', 'PF10366.12']	Photosynthesis.photophosphorylation.chlororespiration.NADH dehydrogenase-like (NDH) complex.assembly and maintenance.ndhA-specific pre-mRNA splicing factor
CSS0048441.1	/	/	['GO:0005681', 'GO:0008380']	['PF01535.23', 'PF12854.10', 'PF13041.9', 'PF13812.9', 'PF17177.7', 'PF02840.18']	No Mercator4 annotation.other annotation available
CSS0003021.1	/	/	/	/	No Mercator4 annotation.no other annotation available
CSS0005865.1	/	/	/	/	No Mercator4 annotation.other annotation available
CSS0029980.1	/	/	['GO:0005515']	['PF00023.33', 'PF12796.10', 'PF13606.9', 'PF13637.9', 'PF13857.9']	No Mercator4 annotation.other annotation available
CSS0042536.1	/	/	['GO:0005515']	['PF00023.33', 'PF12796.10', 'PF13606.9', 'PF13637.9', 'PF13857.9']	Protein homeostasis.ubiquitin-proteasome system.26S proteasome.19S regulatory particle.assembly.chaperone *(NAS6)
CSS0030533.1	/	/	/	/	No Mercator4 annotation.other annotation available
CSS0022921.1	/	K05909	['GO:0005507', 'GO:0016491']	['PF00394.25', 'PF07731.17', 'PF07732.18', 'PF14169.9']	Enzyme classification.EC_1 oxidoreductases.EC_1-10 oxidoreductase acting on diphenol or related substance as donor
CSS0009621.1	/	K00078	['GO:0000166']	['PF01408.25']	No Mercator4 annotation.other annotation available
CSS0019863.1	/	/	/	['PF04937.18']	No Mercator4 annotation.other annotation available
CSS0022121.1	/	K22230	['GO:0000166']	['PF01408.25']	No Mercator4 annotation.other annotation available
CSS0042399.1	/	/	['GO:0000166']	['PF01408.25']	No Mercator4 annotation.other annotation available
CSS0038483.1	/	K00078	['GO:0000166']	['PF01408.25']	No Mercator4 annotation.other annotation available
CSS0016940.1	/	K08869	['GO:0005524', 'GO:0006468', 'GO:0004672']	['PF03109.19', 'PF01636.26', 'PF00069.28']	Protein modification.phosphorylation.ABC1K protein kinase families.photosynthetic-specific clade.subgroup-5 protein kinase
CSS0016053.1	/	K00891	['GO:0006139', 'GO:0002949', 'GO:0004140', 'GO:0004127', 'GO:0005524', 'GO:0015937']	['PF13191.9', 'PF13238.9', 'PF13401.9', 'PF13671.9', 'PF01583.23', 'PF01121.23', 'PF02224.21', 'PF13189.9', 'PF01712.22', 'PF01202.25', 'PF02367.20', 'PF13478.9']	Amino acid metabolism.shikimate group amino acid biosynthesis.shikimate pathway.shikimate kinase *(SKL1);Enzyme classification.EC_2 transferases.EC_2-7 transferase transferring phosphorus-containing group
CSS0048022.1	/	K14407	['GO:0031124', 'GO:0003723']	['PF14327.9', 'PF14304.9', 'PF15861.8', 'PF00076.25', 'PF16367.8', 'PF16842.8']	RNA processing.RNA modification.mRNA modification.Cleavage Stimulatory Factor (CstF) complex.component *(CstF64/Rna15)
CSS0043976.1	/	/	/	['PF13663.9', 'PF11025.11']	No Mercator4 annotation.other annotation available
CSS0009339.1	/	/	/	/	Phytohormone action.signalling peptides.CRP (cysteine-rich-peptide) category.RALF/RALFL-peptide activity.receptor CrRLK1L chaperone *(LLG)
CSS0024048.1	/	/	/	/	No Mercator4 annotation.other annotation available
CSS0039998.1	/	/	/	['PF03942.18']	No Mercator4 annotation.other annotation available
CSS0047058.1	/	/	/	['PF04195.15']	No Mercator4 annotation.other annotation available
CSS0029836.1	/	/	['GO:0005886', 'GO:0022857', 'GO:0005577', 'GO:0005102', 'GO:0055085', 'GO:0030168', 'GO:0051258', 'GO:0030867', 'GO:0006260', 'GO:0023041']	['PF10186.12', 'PF03961.16', 'PF08702.13', 'PF04632.15', 'PF19745.2', 'PF14932.9', 'PF15294.9', 'PF09726.12', 'PF15739.8', 'PF03701.17', 'PF06156.16']	No Mercator4 annotation.other annotation available
CSS0026918.1	/	/	['GO:0030117', 'GO:0005739', 'GO:0006886', 'GO:0005198', 'GO:0005515', 'GO:0016192']	['PF04053.17', 'PF20431.1', 'PF19189.3', 'PF01535.23', 'PF12854.10', 'PF13041.9', 'PF13812.9', 'PF17177.7', 'PF14559.9', 'PF13181.9']	No Mercator4 annotation.other annotation available
CSS0011376.1	/	/	['GO:0005515']	['PF12895.10', 'PF20431.1', 'PF01535.23', 'PF12854.10', 'PF13041.9', 'PF13812.9', 'PF17177.7', 'PF13424.9', 'PF14559.9', 'PF07719.20', 'PF13176.9']	No Mercator4 annotation.other annotation available
CSS0033247.1	/	/	['GO:0031072', 'GO:0008270', 'GO:0051082']	['PF00684.22', 'PF12874.10', 'PF12678.10']	No Mercator4 annotation.other annotation available
CSS0037926.1	/	/	/	/	No Mercator4 annotation.other annotation available
CSS0011007.1	/	/	['GO:0071586', 'GO:0016020', 'GO:0004222']	['PF02517.19']	Protein homeostasis.proteolysis.glutamic peptidase activities.glutamic peptidase
CSS0007962.1	/	/	/	['PF10996.11', 'PF10978.11', 'PF04195.15']	No Mercator4 annotation.other annotation available
CSS0000780.1	/	/	['GO:0005515']	['PF00023.33', 'PF12796.10', 'PF13606.9', 'PF13637.9', 'PF13857.9', 'PF09843.12', 'PF13962.9']	No Mercator4 annotation.other annotation available
CSS0039064.1	/	/	['GO:0005576', 'GO:0030250']	['PF02058.18']	No Mercator4 annotation.other annotation available
CSS0004199.1	/	/	/	/	No Mercator4 annotation.other annotation available
CSS0005188.1	/	/	['GO:0046872', 'GO:0005634', 'GO:0006402', 'GO:0003723', 'GO:0004535', 'GO:0005737']	['PF08675.14', 'PF00076.25', 'PF16131.8', 'PF00642.27', 'PF14608.9', 'PF18044.4', 'PF18345.4']	No Mercator4 annotation.other annotation available
CSS0039340.1	/	K00759	/	['PF00156.30', 'PF15609.9', 'PF14681.9']	Nucleotide metabolism.purines.salvage pathway.adenine phosphoribosyltransferase *(APT);Enzyme classification.EC_2 transferases.EC_2-4 glycosyltransferase
CSS0048874.1	/	/	/	/	Carbohydrate metabolism.starch metabolism.granule initiation.initiation factor *(MRC/PII1)
CSS0031406.1	/	/	/	['PF18036.4']	No Mercator4 annotation.other annotation available
CSS0001736.1	/	/	/	['PF11239.11', 'PF13829.9', 'PF17459.5', 'PF11124.11', 'PF03208.22', 'PF11992.11']	Vesicle trafficking.vesicle tethering.RAB-GTPase membrane association.RAB-GDI displacement factor (GDF) activities.B-G-class Rab-GDF protein
CSS0017780.1	/	/	['GO:0032418']	['PF10158.12', 'PF04756.16', 'PF00085.23']	Redox homeostasis.thiol-based redox regulation.thioredoxin activities.atypical thioredoxin *(ACHT)
CSS0032365.1	/	K01513	['GO:0046872', 'GO:0008484', 'GO:0003824']	['PF07394.15', 'PF02995.20', 'PF01676.21', 'PF01663.25', 'PF00884.26']	Enzyme classification.EC_3 hydrolases.EC_3-6 hydrolase acting on acid anhydride
CSS0033183.1	/	K14848	['GO:0005515']	['PF12265.11', 'PF02663.17', 'PF05756.14', 'PF00400.35']	Protein homeostasis.ubiquitin-proteasome system.ubiquitin-fold protein conjugation.CULLIN-based E3 ubiquitin ligase activities.CUL4-based E3 ubiquitin ligase complexes.DCAF substrate adaptor component activities.substrate adaptor *(HTD1/DWD1)
CSS0032707.1	/	/	/	['PF17187.7']	No Mercator4 annotation.other annotation available
CSS0002253.1	/	/	/	['PF16072.8']	No Mercator4 annotation.other annotation available
CSS0000890.1	/	/	/	/	No Mercator4 annotation.no other annotation available
CSS0050143.1	C2H2	K25870	['GO:0008270', 'GO:0003677', 'GO:0006281']	['PF07975.15', 'PF17292.5', 'PF02892.18', 'PF00096.29', 'PF13894.9', 'PF13912.9', 'PF12171.11', 'PF13465.9', 'PF12874.10', 'PF09723.13']	RNA biosynthesis.DNA-binding transcriptional regulation.zinc-coordinating DNA-binding domain.Cys2-His2-related domain.IDD/IDZ-type transcription factor
CSS0018736.1	/	/	/	['PF02493.23']	Cell division.plastid division.spatial regulation.assembly factor *(ARC3)
CSS0018039.1	/	/	/	['PF03407.19']	No Mercator4 annotation.other annotation available
CSS0021447.1	/	/	['GO:0003723']	['PF02926.20']	No Mercator4 annotation.other annotation available
CSS0043572.1	GARP-G2-like	/	/	['PF13299.9', 'PF00249.34']	RNA biosynthesis.DNA-binding transcriptional regulation.helix-turn-helix DNA-binding domain.GARP-G2-like domain.transcription factor *(CLAUSA)
CSS0022085.1	/	K03963	['GO:0005739']	['PF05676.16']	Cellular respiration.oxidative phosphorylation.NADH dehydrogenase complex.non-core modules.beta subcomplex.component *(NDUFB7/B18)
CSS0036347.1	/	/	/	['PF00106.28', 'PF13561.9', 'PF01370.24', 'PF08659.13']	No Mercator4 annotation.other annotation available
CSS0035366.1	/	/	['GO:0005524', 'GO:0006468', 'GO:0004672']	['PF00069.28']	Enzyme classification.EC_2 transferases.EC_2-7 transferase transferring phosphorus-containing group
CSS0048726.1	/	/	['GO:0022857', 'GO:0055085', 'GO:0016020']	['PF00854.24']	Solute transport.carrier-mediated transport.MFS superfamily.anion transporter *(NRT1/PTR)
CSS0026949.1	/	/	['GO:0005515', 'GO:0042802']	['PF12895.10', 'PF12968.10', 'PF13374.9', 'PF13414.9', 'PF13428.9', 'PF13432.9', 'PF14559.9', 'PF07719.20', 'PF07721.17', 'PF13181.9', 'PF19440.2']	Multi-process regulation.phosphoinositide signalling.phosphoinositide homeostasis.phosphatidylinositol 4-kinase (PI4K-alpha) complex.component *(NPG)
CSS0044529.1	/	/	['GO:0005515']	['PF00515.31', 'PF13424.9', 'PF07719.20', 'PF13176.9']	No Mercator4 annotation.other annotation available
CSS0003739.1	/	K22374	/	['PF00248.24', 'PF02037.30']	Enzyme classification.EC_1 oxidoreductases.EC_1-1 oxidoreductase acting on CH-OH group of donor
CSS0017573.1	/	/	/	['PF12697.10']	No Mercator4 annotation.other annotation available
CSS0047476.1	/	K10757	['GO:0008194']	['PF00201.21']	Secondary metabolism.phenolics.flavonoid biosynthesis.flavonol glycosides.flavonol-3-O-rhamnosyltransferase *(UGT78D);Enzyme classification.EC_2 transferases.EC_2-4 glycosyltransferase
CSS0027084.1	/	/	['GO:0005634', 'GO:0006351', 'GO:0003899', 'GO:0004523', 'GO:0003676']	['PF00075.27', 'PF06883.15', 'PF00078.30', 'PF13456.9']	No Mercator4 annotation.other annotation available
CSS0020742.1	/	/	/	/	No Mercator4 annotation.other annotation available
CSS0050118.1	/	/	/	/	No Mercator4 annotation.other annotation available
CSS0043541.1	/	/	['GO:0016780', 'GO:0016020']	['PF00953.24']	Cell division.plastid division.plastidic peptidoglycan system.GlcNAc:UDP-N-acetylmuramic acid pentapeptide-PP-undecaprenol formation.catalytic protein *(MraY)
CSS0006210.1	/	/	['GO:0004129', 'GO:0016020']	['PF00510.21']	No Mercator4 annotation.other annotation available
CSS0017405.1	/	/	['GO:0016780', 'GO:0016020']	['PF00953.24', 'PF14244.9']	Cell division.plastid division.plastidic peptidoglycan system.GlcNAc:UDP-N-acetylmuramic acid pentapeptide-PP-undecaprenol formation.catalytic protein *(MraY)
CSS0036908.1	/	/	/	/	No Mercator4 annotation.other annotation available
CSS0025759.1	/	/	/	['PF09331.14', 'PF10536.12']	No Mercator4 annotation.other annotation available
CSS0019583.1	/	/	['GO:0004497', 'GO:0005506', 'GO:0020037', 'GO:0016705']	['PF00067.25']	No Mercator4 annotation.other annotation available
CSS0021012.1	/	/	['GO:0046872', 'GO:0004784', 'GO:0006801']	['PF02777.21']	Redox homeostasis.reactive oxygen scavenging.superoxide dismutase activities.iron superoxide dismutase *(FSD)
CSS0011464.1	/	/	['GO:0003774', 'GO:0016459', 'GO:0003676', 'GO:0016301', 'GO:0005515', 'GO:0007094', 'GO:0005524']	['PF13191.9', 'PF13401.9', 'PF00270.32', 'PF00612.30', 'PF05557.16', 'PF00063.24', 'PF06414.15']	Cytoskeleton organisation.microfilament network.myosin microfilament-based motor protein activities.class VIII myosin motor protein
CSS0032634.1	/	K22949	['GO:0003824', 'GO:0009058', 'GO:0003919', 'GO:0009231']	['PF01467.29', 'PF06574.15']	Coenzyme metabolism.FMN/FAD biosynthesis.FAD synthetase *(RibF)
CSS0024357.1	/	/	/	['PF05705.17']	No Mercator4 annotation.other annotation available
CSS0023228.1	/	K10268	['GO:0005515']	['PF16864.8', 'PF18511.4', 'PF00560.36', 'PF12799.10', 'PF13516.9', 'PF13855.9', 'PF09235.13', 'PF16975.8']	No Mercator4 annotation.other annotation available
CSS0045518.1	/	/	['GO:0006694', 'GO:0008168']	['PF02893.23', 'PF08498.13']	No Mercator4 annotation.other annotation available
CSS0050075.1	/	/	['GO:0006694', 'GO:0008168']	['PF02893.23', 'PF08498.13']	No Mercator4 annotation.other annotation available
CSS0044314.1	/	/	['GO:0006694', 'GO:0008168']	['PF02893.23', 'PF11825.11', 'PF08498.13']	No Mercator4 annotation.other annotation available
CSS0010740.1	/	K08081	/	['PF00106.28', 'PF13561.9', 'PF01370.24', 'PF08659.13']	Enzyme classification.EC_1 oxidoreductases.EC_1-1 oxidoreductase acting on CH-OH group of donor
CSS0028678.1	/	/	/	['PF02893.23']	No Mercator4 annotation.other annotation available
CSS0043528.1	/	/	/	['PF02893.23']	No Mercator4 annotation.other annotation available
CSS0019234.1	/	/	['GO:0006694', 'GO:0008168']	['PF02893.23', 'PF11825.11', 'PF08498.13']	No Mercator4 annotation.other annotation available
CSS0043701.1	/	/	/	['PF00106.28', 'PF13561.9', 'PF08659.13']	Enzyme classification.EC_1 oxidoreductases.EC_1-1 oxidoreductase acting on CH-OH group of donor
CSS0016198.1	/	/	/	['PF02893.23']	No Mercator4 annotation.other annotation available
CSS0011619.1	/	/	/	['PF00957.24']	No Mercator4 annotation.other annotation available
CSS0001404.1	/	/	['GO:0006694', 'GO:0008168']	['PF02893.23', 'PF08498.13']	No Mercator4 annotation.other annotation available
CSS0047094.1	/	K01929	['GO:0009058', 'GO:0016881', 'GO:0005524']	['PF01225.28', 'PF02875.24', 'PF08245.15']	Cell division.plastid division.plastidic peptidoglycan system.UDP-N-acetylmuramic acid pentapeptide formation.catalytic protein *(MurF)
CSS0044371.1	/	/	['GO:0008270']	['PF10551.12', 'PF04434.20']	No Mercator4 annotation.other annotation available
CSS0032163.1	MYB	/	['GO:0005634', 'GO:0003677', 'GO:0006355', 'GO:0003700', 'GO:0006338']	['PF00249.34', 'PF13921.9', 'PF09111.13', 'PF01285.21']	RNA biosynthesis.DNA-binding transcriptional regulation.helix-turn-helix DNA-binding domain.tryptophan-cluster structure.MYBR-R-type transcription factor
CSS0047043.1	/	/	/	['PF04222.15', 'PF04859.15']	No Mercator4 annotation.other annotation available
CSS0007411.1	/	/	/	/	No Mercator4 annotation.other annotation available
CSS0022565.1	/	/	/	['PF17181.7']	Phytohormone action.signalling peptides.CRP (cysteine-rich-peptide) category.EPF/EPFL-peptide activity.EPF/EPFL-precursor polypeptide
CSS0005233.1	/	/	/	/	No Mercator4 annotation.other annotation available
CSS0040466.1	/	/	['GO:0007165', 'GO:0006468', 'GO:0004672', 'GO:0005524']	['PF03109.19', 'PF01636.26', 'PF12330.11', 'PF06293.17', 'PF14531.9', 'PF03822.17', 'PF00069.28', 'PF07714.20']	Protein modification.phosphorylation.CAMK protein kinase families.SnRK3 SNF1-related protein kinase;Multi-process regulation.calcium-dependent signalling.CBL-CIPK calcium sensor and kinase pathways.CBL-dependent protein kinase *(CIPK);Enzyme classification.EC_2 transferases.EC_2-7 transferase transferring phosphorus-containing group
CSS0048295.1	/	K15078	/	['PF01541.27']	Cell division.meiotic recombination.meiotic crossover.class-II/MUS81-dependent crossover pathway.non-canonical Holliday junction resolution.non-canonical Holliday junction resolvase *(HIGL)
CSS0014752.1	/	/	['GO:0007165', 'GO:0006468', 'GO:0004672', 'GO:0005524']	['PF03109.19', 'PF01636.26', 'PF12330.11', 'PF06293.17', 'PF14531.9', 'PF03822.17', 'PF00069.28', 'PF07714.20']	Protein modification.phosphorylation.CAMK protein kinase families.SnRK3 SNF1-related protein kinase;Multi-process regulation.calcium-dependent signalling.CBL-CIPK calcium sensor and kinase pathways.CBL-dependent protein kinase *(CIPK);Enzyme classification.EC_2 transferases.EC_2-7 transferase transferring phosphorus-containing group
CSS0004560.1	/	/	/	/	No Mercator4 annotation.other annotation available
CSS0028923.1	/	/	['GO:0016757', 'GO:0004373', 'GO:0005978']	['PF05693.16', 'PF00534.23', 'PF13524.9', 'PF13692.9']	No Mercator4 annotation.other annotation available
CSS0019065.1	/	/	/	['PF11844.11', 'PF00293.31']	No Mercator4 annotation.other annotation available
CSS0013889.1	/	/	/	['PF00293.31']	No Mercator4 annotation.other annotation available
CSS0000917.1	/	/	['GO:0006511']	['PF10079.12', 'PF04751.17', 'PF00251.23', 'PF01466.22', 'PF03931.18']	Protein homeostasis.ubiquitin-proteasome system.ubiquitin-fold protein conjugation.CULLIN-based E3 ubiquitin ligase activities.CUL1-based/SCF E3 ubiquitin ligase complexes.ASK-type linker component
CSS0041532.1	/	/	['GO:0005509', 'GO:0005783', 'GO:0004190', 'GO:0035434', 'GO:0006874', 'GO:0005375', 'GO:0016485', 'GO:0005219', 'GO:0016020', 'GO:0032469']	['PF07946.17', 'PF04145.18', 'PF05163.15', 'PF11166.11', 'PF11920.11', 'PF14362.9', 'PF01080.20', 'PF06459.15']	No Mercator4 annotation.other annotation available
CSS0014162.1	HB-other	/	['GO:0003677', 'GO:0003700', 'GO:0006355']	['PF00170.24', 'PF07716.18', 'PF16559.8', 'PF05920.14', 'PF00046.32']	No Mercator4 annotation.other annotation available
CSS0040774.1	/	K12613	['GO:0003723']	['PF05026.16', 'PF00293.31']	RNA processing.RNA homeostasis.mRNA deadenylation-dependent decay.mRNA decapping machinery.hydrolase component *(DCP2)
CSS0026912.1	/	/	/	['PF14709.10', 'PF00035.29', 'PF17818.4', 'PF18113.4']	RNA processing.mRNA silencing.miRNA pathway.miRNA biogenesis.regulatory protein *(DRB2);Protein modification.ADP-ribosylation.ADP-ribosylation reader *(RCD1);Multi-process regulation.retrograde signalling.organellar-signalling mediator *(RCD1)
CSS0021383.1	/	/	/	/	No Mercator4 annotation.no other annotation available
CSS0029633.1	/	/	/	['PF10536.12']	No Mercator4 annotation.other annotation available
CSS0046289.1	/	/	/	/	No Mercator4 annotation.other annotation available
CSS0049623.1	/	/	['GO:0005515']	['PF12745.10', 'PF00612.30']	No Mercator4 annotation.other annotation available
CSS0041735.1	/	/	['GO:0008270']	['PF04434.20']	No Mercator4 annotation.other annotation available
CSS0046240.1	/	/	['GO:0016485', 'GO:0004190', 'GO:0016020']	['PF02622.18', 'PF11169.11', 'PF20060.2', 'PF01080.20']	No Mercator4 annotation.other annotation available
CSS0044099.1	/	/	/	['PF09716.13', 'PF03004.17']	No Mercator4 annotation.other annotation available
CSS0034987.1	/	K01051	['GO:0030599', 'GO:0042545']	['PF01095.22']	Cell wall organisation.pectin.homogalacturonan.modification and degradation.pectin methylesterase;Plant organogenesis.leaf formation.stomata.guard cell formation.pectin methylesterase *(PME53)
CSS0000434.1	/	K08333	['GO:0005524', 'GO:0005515', 'GO:0006468', 'GO:0004672']	['PF01636.26', 'PF12717.10', 'PF12765.10', 'PF02985.25', 'PF13646.9', 'PF13513.9', 'PF03640.18', 'PF20426.1', 'PF00069.28', 'PF07714.20', 'PF19974.2', 'PF12755.10', 'PF00400.35']	Protein homeostasis.autophagy.nucleation kinase complexes.regulatory kinase component *(VPS15);Enzyme classification.EC_2 transferases.EC_2-7 transferase transferring phosphorus-containing group
CSS0013251.1	/	/	/	/	No Mercator4 annotation.other annotation available
CSS0002322.1	/	/	/	/	Multi-process regulation.SnRK1-kinase regulatory system.regulatory protein *(SKIN/OXS3) of SnRK1 complex
CSS0039774.1	/	/	/	/	No Mercator4 annotation.other annotation available
CSS0041389.1	/	/	/	['PF06219.15']	No Mercator4 annotation.other annotation available
CSS0010753.1	/	K13989	/	['PF04511.18']	Protein homeostasis.ubiquitin-proteasome system.membrane-associated protein degradation.ER-associated protein degradation (ERAD).substrate extraction.membrane protein retrotranslocase *(DFM1)
CSS0039920.1	/	K05759	['GO:0003779']	['PF00235.22']	Cytoskeleton organisation.microfilament network.actin polymerisation.profilin actin nucleation protein
CSS0006546.1	/	K05759	['GO:0003779']	['PF00235.22']	Cytoskeleton organisation.microfilament network.actin polymerisation.profilin actin nucleation protein
CSS0031545.1	/	/	['GO:0005515']	['PF08263.15', 'PF00560.36', 'PF12799.10', 'PF13516.9', 'PF13855.9']	No Mercator4 annotation.other annotation available
CSS0026487.1	/	/	['GO:0008138', 'GO:0016311', 'GO:0004725', 'GO:0006470']	['PF00782.23', 'PF14566.9', 'PF00102.30']	Lipid metabolism.glycerolipid metabolism.phosphatidylglycerol biosynthesis.phosphatidylglycerophosphate phosphatase *(PTPMT)
CSS0048082.1	/	/	/	/	No Mercator4 annotation.other annotation available
CSS0010514.1	/	/	['GO:2000640']	['PF10218.12']	No Mercator4 annotation.other annotation available
CSS0026672.1	/	/	/	/	No Mercator4 annotation.other annotation available
CSS0040017.1	/	/	/	['PF05419.15']	Coenzyme metabolism.chlorophyll metabolism.chlorophyll biosynthesis.magnesium-chelatase complex.accessory component *(GUN4)
CSS0036325.1	/	/	['GO:0005524', 'GO:0005515', 'GO:0006468', 'GO:0004672']	['PF03109.19', 'PF01636.26', 'PF00069.28', 'PF07714.20', 'PF00415.21', 'PF13540.9', 'PF00020.21']	Protein modification.phosphorylation.TKL protein kinase families.Crinkly-like protein kinase;Enzyme classification.EC_2 transferases.EC_2-7 transferase transferring phosphorus-containing group
CSS0019544.1	/	K03132	['GO:0006367', 'GO:0005669']	['PF04658.16']	RNA biosynthesis.RNA polymerase II-dependent transcription.transcription co-activation.TFIId complex.component *(TAF7)
CSS0022265.1	/	/	/	['PF02037.30', 'PF18953.3']	No Mercator4 annotation.other annotation available
CSS0045121.1	/	/	['GO:0005975', 'GO:0004553']	['PF00722.24']	No Mercator4 annotation.other annotation available
CSS0046428.1	/	K13448	['GO:0005509', 'GO:0004222', 'GO:0008270', 'GO:0046929', 'GO:0000272', 'GO:0005515', 'GO:0006508', 'GO:0004553']	['PF05042.16', 'PF00404.21', 'PF00036.35', 'PF17959.4', 'PF12763.10', 'PF13202.9', 'PF13405.9', 'PF13499.9', 'PF13833.9', 'PF14658.9', 'PF13517.9', 'PF01742.20', 'PF10591.12']	Multi-process regulation.calcium-dependent signalling.calcium sensor *(CML)
CSS0014478.1	FAR1	/	/	['PF11898.11', 'PF03101.18', 'PF05377.14', 'PF15905.8']	RNA biosynthesis.DNA-binding transcriptional regulation.beta-hairpin exposed by alpha/beta-scaffold structure.FRS/FRF transcription factor
CSS0017326.1	FAR1	/	/	['PF03101.18']	RNA biosynthesis.DNA-binding transcriptional regulation.beta-hairpin exposed by alpha/beta-scaffold structure.FRS/FRF transcription factor
CSS0024328.1	/	/	/	['PF12049.11']	No Mercator4 annotation.other annotation available
CSS0049057.1	FAR1	/	['GO:0006357', 'GO:0016592', 'GO:0003712']	['PF14643.9', 'PF03101.18', 'PF11221.11', 'PF07544.16']	RNA biosynthesis.DNA-binding transcriptional regulation.beta-hairpin exposed by alpha/beta-scaffold structure.FRS/FRF transcription factor
CSS0049743.1	/	/	['GO:0043531', 'GO:0005515']	['PF13173.9', 'PF13191.9', 'PF13671.9', 'PF12799.10', 'PF13855.9', 'PF05729.15', 'PF00931.25', 'PF18052.4']	No Mercator4 annotation.other annotation available
CSS0035310.1	/	/	['GO:0016829', 'GO:0002949', 'GO:0043531', 'GO:0005576', 'GO:0016887', 'GO:0005524']	['PF00004.32', 'PF13173.9', 'PF13191.9', 'PF13401.9', 'PF01637.21', 'PF02278.21', 'PF00931.25', 'PF18052.4', 'PF02367.20']	No Mercator4 annotation.other annotation available
CSS0023275.1	/	/	/	['PF00814.28']	No Mercator4 annotation.other annotation available
CSS0013999.1	/	/	['GO:0005525', 'GO:0002949', 'GO:0003924', 'GO:0043531', 'GO:0017111', 'GO:0005515', 'GO:0016887', 'GO:0005524']	['PF00004.32', 'PF13173.9', 'PF13191.9', 'PF13238.9', 'PF13401.9', 'PF13671.9', 'PF01637.21', 'PF03029.20', 'PF12055.11', 'PF12799.10', 'PF13855.9', 'PF05729.15', 'PF00931.25', 'PF03266.18', 'PF03193.19', 'PF18052.4', 'PF17107.8', 'PF02367.20', 'PF10146.12']	External stimuli response.pathogen.effector-triggered immunity (ETI) machinery.R-type immune receptor *(ZAR1)
CSS0025461.1	/	/	/	['PF00814.28']	RNA processing.RNA modification.tRNA modification.N6-threonylcarbamoyladenosine modification.KEOPS/EKC threonylcarbamoyl-AMP synthase complex.catalytic component *(KAE1)
CSS0030682.1	/	/	['GO:0002949', 'GO:0043531', 'GO:0017111', 'GO:0016887', 'GO:0005524']	['PF00004.32', 'PF13173.9', 'PF13191.9', 'PF13238.9', 'PF07724.17', 'PF13401.9', 'PF13671.9', 'PF12775.10', 'PF01637.21', 'PF05729.15', 'PF00931.25', 'PF03266.18', 'PF18052.4', 'PF02367.20']	No Mercator4 annotation.other annotation available
CSS0010871.1	/	/	['GO:0043531', 'GO:0016887', 'GO:0005524']	['PF00004.32', 'PF13173.9', 'PF13191.9', 'PF13401.9', 'PF13671.9', 'PF05729.15', 'PF00931.25', 'PF18052.4']	No Mercator4 annotation.other annotation available
CSS0024969.1	/	/	/	/	No Mercator4 annotation.no other annotation available
CSS0000567.1	/	/	/	['PF13034.9', 'PF00814.28']	RNA processing.RNA modification.tRNA modification.N6-threonylcarbamoyladenosine modification.KEOPS/EKC threonylcarbamoyl-AMP synthase complex.catalytic component *(KAE1)
CSS0041080.1	/	/	/	/	No Mercator4 annotation.other annotation available
CSS0017410.1	/	/	/	/	No Mercator4 annotation.other annotation available
CSS0049212.1	/	/	/	['PF10536.12']	No Mercator4 annotation.other annotation available
CSS0003981.1	/	/	/	/	No Mercator4 annotation.other annotation available
CSS0016488.1	/	/	['GO:0005525', 'GO:0004672', 'GO:0003924', 'GO:0006468', 'GO:0005524']	['PF00025.24', 'PF00069.28', 'PF07714.20']	Enzyme classification.EC_2 transferases.EC_2-7 transferase transferring phosphorus-containing group
CSS0002438.1	/	/	/	['PF00611.26', 'PF16312.8', 'PF07227.14']	RNA biosynthesis.transcriptional co-regulation.bridging activity of transcription factor to chromatin remodeling.chromatin-interacting factor *(OBE/TTA);Plant organogenesis.vascular system formation.phloem differentiation.coordination.transcriptional regulatory module.regulatory component *(OBERON3)
CSS0027725.1	/	K08360	/	['PF03188.19', 'PF13755.9']	Redox homeostasis.ascorbate-based redox regulation.cyt-b561 electron shuttle hemoprotein *(CYBASC)
CSS0032108.1	/	K15170	['GO:0016592']	['PF11571.11']	RNA biosynthesis.RNA polymerase II-dependent transcription.transcription co-activation.MEDIATOR complex.tail module.component *(MED3/MED27)
CSS0036811.1	/	/	/	['PF00689.24']	No Mercator4 annotation.other annotation available
CSS0039437.1	/	/	/	/	No Mercator4 annotation.other annotation available
CSS0038217.1	/	/	/	['PF05768.17', 'PF00462.27']	No Mercator4 annotation.other annotation available
CSS0045528.1	/	K07232	['GO:0003839', 'GO:0006751']	['PF04752.15', 'PF06570.14', 'PF13570.9', 'PF03527.17']	Redox homeostasis.glutathione-based redox regulation.glutathione degradation.gamma-glutamyl cyclotransferase *(GGCT1/2)
CSS0022408.1	/	/	/	['PF08647.14']	No Mercator4 annotation.other annotation available
CSS0026747.1	/	/	/	['PF00481.24']	No Mercator4 annotation.other annotation available
CSS0035343.1	/	/	/	['PF00481.24']	No Mercator4 annotation.other annotation available
CSS0000301.1	/	/	/	['PF01476.23']	No Mercator4 annotation.other annotation available
CSS0004297.1	/	K26118	['GO:0006367', 'GO:0005634', 'GO:0003677', 'GO:0032968', 'GO:0016887', 'GO:0005524']	['PF00004.32', 'PF03215.18', 'PF10428.12', 'PF05793.15']	Cell division.cell cycle organisation.sister chromatid separation.spindle assembly checkpoint machinery.checkpoint protein *(RAD17)
CSS0029014.1	/	/	['GO:0015629', 'GO:0005885', 'GO:0030041', 'GO:0034314']	['PF05856.15', 'PF00582.29']	No Mercator4 annotation.other annotation available
CSS0040543.1	/	/	['GO:0016020']	['PF04123.16', 'PF00892.23', 'PF03151.19']	Solute transport.carrier-mediated transport.DMT superfamily.NST-TPT group.phosphometabolite transporter *(KVAG)
CSS0047814.1	/	K11267	['GO:0016192', 'GO:0006886', 'GO:0030117', 'GO:0005515']	['PF01602.23', 'PF12717.10', 'PF12205.11', 'PF02985.25', 'PF20168.1']	Cell division.cell cycle organisation.sister chromatid separation.cohesin establishment.cohesin cofactor *(PDS5)
CSS0040709.1	/	/	/	['PF05340.15']	No Mercator4 annotation.other annotation available
CSS0001117.1	/	/	/	['PF04419.17', 'PF13865.9', 'PF05178.15', 'PF12936.10']	No Mercator4 annotation.other annotation available
CSS0020411.1	/	/	['GO:0016020']	['PF01740.24', 'PF13466.9', 'PF00916.23', 'PF05884.15']	Solute transport.carrier-mediated transport.APC superfamily.SulP family.sulfate transporter *(SULTR)
CSS0017152.1	/	/	/	['PF11642.11', 'PF18504.4']	No Mercator4 annotation.other annotation available
CSS0030707.1	/	/	['GO:0003779', 'GO:0006821']	['PF15462.9', 'PF20492.1', 'PF19525.2', 'PF07765.15']	Cytoskeleton organisation.microfilament network.actin-membrane compartment interaction.NET-type actin-membrane nexus protein families.actin-binding protein *(NET1)
CSS0010872.1	/	K01968	['GO:0046872', 'GO:0008716', 'GO:0005524']	['PF02655.17', 'PF13535.9', 'PF14397.9', 'PF14305.9', 'PF02785.22', 'PF00289.25', 'PF00364.25', 'PF13533.9', 'PF02786.20', 'PF07478.16', 'PF13437.9', 'PF16576.8', 'PF19331.2', 'PF13375.9']	Amino acid metabolism.amino acid degradation.branched-chain amino acids.leucine degradation.methylcrotonoyl-CoA carboxylase heterodimer.subunit alpha;Enzyme classification.EC_6 ligases.EC_6-4 ligase forming carbon-carbon bond
CSS0002517.1	/	/	['GO:0005524', 'GO:0006468', 'GO:0004672']	['PF03109.19', 'PF12330.11', 'PF14531.9', 'PF00069.28', 'PF17667.4', 'PF07714.20']	Multi-process regulation.MAP kinase cascade signalling.MAP3K-RAF/subgroup-C protein kinase family.subgroup-C7 protein kinase *(RAF33);Enzyme classification.EC_2 transferases.EC_2-7 transferase transferring phosphorus-containing group
CSS0004386.1	/	K00547	/	['PF02574.19']	Amino acid metabolism.aspartate group amino acid biosynthesis.aspartate-derived amino acids.methionine biosynthesis.S-methylmethionine cycle.homocysteine S-methyltransferase;Enzyme classification.EC_2 transferases.EC_2-1 transferase transferring one-carbon group
CSS0036584.1	/	/	['GO:0016485', 'GO:0004190', 'GO:0016020']	['PF01080.20']	No Mercator4 annotation.other annotation available
CSS0005681.1	/	K08851	['GO:0005524', 'GO:0006468', 'GO:0004672']	['PF03109.19', 'PF01636.26', 'PF01633.23', 'PF02958.23', 'PF20613.1', 'PF06293.17', 'PF00454.30', 'PF00069.28', 'PF17667.4', 'PF07714.20', 'PF01163.25', 'PF19974.2', 'PF06176.14']	RNA processing.RNA modification.tRNA modification.N6-threonylcarbamoyladenosine modification.KEOPS/EKC threonylcarbamoyl-AMP synthase complex.tRNA-binding component *(BUD32);Enzyme classification.EC_2 transferases.EC_2-7 transferase transferring phosphorus-containing group
CSS0043440.1	/	/	/	/	No Mercator4 annotation.other annotation available
CSS0024238.1	/	/	['GO:0003824']	['PF03372.26']	Multi-process regulation.phosphoinositide signalling.inositol phosphate metabolism.inositol polyphosphate phosphatase activities.type-I inositol-polyphosphate 5-phosphatase
CSS0035580.1	/	/	['GO:0008270']	['PF06467.17', 'PF04570.17']	Multi-process regulation.SnRK1-kinase regulatory system.regulatory protein *(FLZ) of SnRK1 complex
CSS0030606.1	/	/	['GO:0005975', 'GO:0071704', 'GO:0004553']	['PF00150.21', 'PF02836.20']	Cell wall organisation.hemicellulose.heteromannan.modification and degradation.endo-beta-1,4-mannanase *(MAN)
CSS0035133.2	/	/	['GO:0005524', 'GO:0006468', 'GO:0004672']	['PF03109.19', 'PF01636.26', 'PF13095.9', 'PF06293.17', 'PF14531.9', 'PF00069.28', 'PF17667.4', 'PF07714.20', 'PF07387.14', 'PF06176.14', 'PF10707.12']	Photosynthesis.photophosphorylation.photosystem II.photosynthetic acclimation.regulatory phosphorylation.protein kinase *(STN8);Protein modification.phosphorylation.CMGC protein kinase families.STN protein kinase;Enzyme classification.EC_2 transferases.EC_2-7 transferase transferring phosphorus-containing group
CSS0025642.1	/	K04688	['GO:0005524', 'GO:0006468', 'GO:0004672']	['PF03109.19', 'PF01636.26', 'PF19250.2', 'PF13095.9', 'PF12330.11', 'PF06293.17', 'PF14531.9', 'PF00069.28', 'PF17667.4', 'PF07714.20', 'PF01163.25', 'PF19974.2']	Protein modification.phosphorylation.AGC protein kinase families.AGC-VI protein kinase *(S6K1/2);Multi-process regulation.TOR (Target Of Rapamycin) signalling.TOR kinase substrates.TOR-dependent kinase *(S6K);Enzyme classification.EC_2 transferases.EC_2-7 transferase transferring phosphorus-containing group
CSS0040418.1	/	/	['GO:0006633', 'GO:0016747', 'GO:0016020']	['PF08392.15']	Lipid metabolism.fatty acid metabolism.endoplasmic reticulum-localized fatty acid elongase (FAE) system.fatty acid elongation complex.condensing enzyme activities.3-ketoacyl-CoA synthase *(KCS)
CSS0034537.1	/	K03242	['GO:0003924', 'GO:0005525']	['PF00350.26', 'PF09173.14', 'PF00009.30', 'PF03144.28', 'PF01926.26', 'PF16897.8', 'PF03193.19']	Protein biosynthesis.translation initiation.Pre-Initiation Complex (PIC) module.eIF2 Met-tRNA binding factor activity.eIF2 Met-tRNA binding factor complex.component *(eIF2-gamma)
CSS0023853.1	/	/	/	['PF03188.19', 'PF04588.16']	Cellular respiration.oxidative phosphorylation.cytochrome c oxidase complex.plant-specific components.component *(Cox-X1)
CSS0030868.1	/	K09518	/	['PF00226.34', 'PF09320.14']	No Mercator4 annotation.other annotation available
CSS0049595.1	/	K11491	['GO:0005515']	['PF12348.11', 'PF12717.10', 'PF12719.10', 'PF02985.25', 'PF13646.9', 'PF13513.9', 'PF14606.9', 'PF20168.1', 'PF10363.12', 'PF16772.8', 'PF07514.14']	Cell division.cell cycle organisation.chromatin condensation.condensin I/II complex.condensin-II-specific components.component *(CAP-D2B)
CSS0029129.1	/	/	/	['PF00838.20']	Multi-process regulation.TOR (Target Of Rapamycin) signalling.regulatory protein *(TCTP1/TCTP2)
CSS0018521.1	/	/	/	['PF00582.29']	No Mercator4 annotation.other annotation available
CSS0024026.1	/	K10393	['GO:0008017', 'GO:0007018', 'GO:0003777', 'GO:0005524']	['PF00225.26', 'PF16796.8']	Cell division.cell cycle organisation.chromosome segregation.microtubule destabilizing motor protein *(Kinesin-13);Cytoskeleton organisation.microtubular network.Kinesin microtubule-based motor protein activities.Kinesin-13-type motor protein
CSS0011099.1	/	K08592	['GO:0008234', 'GO:0006508']	['PF02902.22']	Protein homeostasis.ubiquitin-proteasome system.ubiquitin-fold protein deconjugation.SUMO deconjugation.protease *(ELS)
CSS0003607.1	/	/	['GO:0015299', 'GO:0006812', 'GO:0055085', 'GO:0016020']	['PF00999.24', 'PF00582.29']	Solute transport.carrier-mediated transport.CPA superfamily.CPA-2 family.proton:monovalent cation antiporter *(CHX)
CSS0045479.1	/	/	['GO:0015074', 'GO:0004843', 'GO:0030695']	['PF03564.18', 'PF06337.15', 'PF02188.20', 'PF14223.9', 'PF00665.29', 'PF07727.17']	No Mercator4 annotation.other annotation available
CSS0038313.1	/	/	['GO:0015299', 'GO:0006812', 'GO:0055085', 'GO:0016020']	['PF00999.24', 'PF00582.29']	Solute transport.carrier-mediated transport.CPA superfamily.CPA-2 family.proton:monovalent cation antiporter *(CHX)
CSS0004622.1	/	K05665	['GO:0005525', 'GO:0003924', 'GO:0003677', 'GO:0140359', 'GO:0016020', 'GO:0055085', 'GO:0003676', 'GO:0043531', 'GO:0016301', 'GO:0017111', 'GO:0006777', 'GO:0016887', 'GO:0140664', 'GO:0000166', 'GO:0005524']	['PF13175.9', 'PF13191.9', 'PF13304.9', 'PF13401.9', 'PF13476.9', 'PF13555.9', 'PF13604.9', 'PF12775.10', 'PF00664.26', 'PF00005.30', 'PF03029.20', 'PF02492.22', 'PF00270.32', 'PF19993.2', 'PF01935.20', 'PF00350.26', 'PF01580.21', 'PF03308.19', 'PF01926.26', 'PF03205.17', 'PF05729.15', 'PF00931.25', 'PF03266.18', 'PF08477.16', 'PF03193.19', 'PF02463.22', 'PF00437.23', 'PF10412.12', 'PF06414.15']	Solute transport.primary active transport.ABC superfamily.ABC1 family.subfamily ABCC transporter
CSS0048032.1	/	/	['GO:0004540', 'GO:0006886', 'GO:0005515', 'GO:0042802', 'GO:0016192', 'GO:0110001']	['PF12895.10', 'PF03704.20', 'PF09295.13', 'PF00637.23', 'PF06239.14', 'PF13934.9', 'PF10037.12', 'PF01535.23', 'PF12854.10', 'PF13041.9', 'PF13812.9', 'PF17177.7', 'PF11663.11', 'PF00515.31', 'PF13374.9', 'PF13424.9', 'PF13428.9', 'PF14559.9', 'PF07719.20', 'PF09976.12', 'PF07721.17', 'PF13176.9', 'PF14191.9']	No Mercator4 annotation.other annotation available
CSS0038505.1	/	/	/	['PF12348.11']	No Mercator4 annotation.other annotation available
CSS0019788.1	/	/	/	['PF11360.11']	No Mercator4 annotation.other annotation available
CSS0033123.1	/	/	['GO:0005524', 'GO:0000166', 'GO:0004812', 'GO:0006418']	['PF00133.25']	No Mercator4 annotation.other annotation available
CSS0032424.1	/	K01870	['GO:0004812', 'GO:0006418', 'GO:0002161', 'GO:0000166', 'GO:0005524']	['PF08264.16', 'PF00133.25', 'PF09334.14', 'PF13603.9', 'PF06827.17']	Protein biosynthesis.aminoacyl-tRNA synthetase activities.isoleucine-tRNA ligase
CSS0034707.1	/	K05931	['GO:0008168']	['PF03602.18', 'PF08241.15', 'PF13489.9', 'PF13649.9', 'PF13847.9', 'PF13679.9', 'PF02475.19', 'PF05175.17', 'PF06325.16', 'PF05185.19', 'PF17286.5']	Chromatin organisation.post-translational histone modification.histone methylation.arginine methylation.histone methylase *(PRMT4)
CSS0020780.1	/	K08238	['GO:0016757', 'GO:0016020']	['PF03314.17', 'PF05637.15']	Cell wall organisation.hemicellulose.xyloglucan.biosynthesis.1,6-alpha-xylosyltransferase *(XXT)
CSS0020997.1	/	/	['GO:0003714']	['PF06825.15']	Cell division.meiotic recombination.meiotic crossover.class-I/ZMM crossover pathway.HEI10 regulatory E3 ubiquitin ligase activity.transcriptional regulator *(HCR2)
CSS0016896.1	/	/	/	['PF00481.24', 'PF13672.9']	Protein modification.dephosphorylation.protein serine/threonine phosphatase families.PPM/PP2C Mn/Mg-dependent phosphatase families.clade C phosphatase
CSS0024922.1	/	/	['GO:0005940', 'GO:0000921', 'GO:0006869', 'GO:0008289', 'GO:0005576', 'GO:0016020']	['PF07464.14', 'PF10046.12', 'PF10891.11', 'PF12420.11', 'PF19538.2', 'PF12455.11', 'PF06160.15', 'PF13774.9', 'PF04888.15', 'PF00957.24', 'PF12732.10']	Cell division.cytokinesis.cell-plate formation.SNARE cell-plate vesicle fusion complex.R-type SNARE component *(VAMP721/VAMP722);Vesicle trafficking.vesicle target membrane fusion.SNARE membrane fusion complexes.R-type SNARE longin components.VAMP7-group component
CSS0003641.1	/	/	/	/	No Mercator4 annotation.other annotation available
CSS0011101.1	/	/	/	['PF00168.33', 'PF06346.15']	Cytoskeleton organisation.endoplasmic reticulum-cytoskeleton-plasma membrane interface.ER-anchored membrane contact site protein *(SRC2)
CSS0018730.1	/	/	/	/	Cellular respiration.oxidative phosphorylation.NADH dehydrogenase complex.assembly.assembly factor *(NDUFAF4)
CSS0019359.1	/	/	/	/	No Mercator4 annotation.no other annotation available
CSS0024141.1	/	/	/	['PF15366.9', 'PF13522.9', 'PF13537.9']	No Mercator4 annotation.other annotation available
CSS0034602.1	/	/	['GO:0004066', 'GO:0006529']	['PF00733.24', 'PF01171.23']	No Mercator4 annotation.other annotation available
CSS0018471.1	/	/	['GO:0003724', 'GO:0002949', 'GO:0009029', 'GO:0009245', 'GO:0043531', 'GO:0009378', 'GO:0016301', 'GO:0017111', 'GO:0006310', 'GO:0016887', 'GO:0004386', 'GO:0003723', 'GO:0005524', 'GO:0006281']	['PF00004.32', 'PF13086.9', 'PF13173.9', 'PF13191.9', 'PF13207.9', 'PF13238.9', 'PF13245.9', 'PF07724.17', 'PF13401.9', 'PF13479.9', 'PF13481.9', 'PF13521.9', 'PF13555.9', 'PF07726.14', 'PF13604.9', 'PF13671.9', 'PF07728.17', 'PF12775.10', 'PF12780.10', 'PF17862.4', 'PF00005.30', 'PF03969.19', 'PF06745.16', 'PF01637.21', 'PF00308.21', 'PF20030.2', 'PF02492.22', 'PF05673.16', 'PF01695.20', 'PF0260…	Protein homeostasis.ubiquitin-proteasome system.membrane-associated protein degradation.CDC48-NPL4-UFD1 chaperone complex.platform ATPase component *(CDC48)
CSS0048577.1	/	/	['GO:0005515']	['PF03704.20', 'PF17380.5', 'PF20431.1', 'PF01535.23', 'PF12854.10', 'PF13041.9', 'PF13812.9', 'PF17177.7', 'PF18768.4', 'PF10602.12', 'PF00515.31', 'PF13428.9', 'PF14559.9', 'PF13176.9', 'PF13181.9']	No Mercator4 annotation.other annotation available
CSS0049869.1	/	K00873	['GO:0004743', 'GO:0006096', 'GO:0008703', 'GO:0030955', 'GO:0000287', 'GO:0009231']	['PF00224.24', 'PF02887.19', 'PF01872.20']	Enzyme classification.EC_2 transferases.EC_2-7 transferase transferring phosphorus-containing group
CSS0008966.1	Trihelix	/	['GO:0042729', 'GO:0008608', 'GO:0006813', 'GO:0005876', 'GO:0030955', 'GO:0006355', 'GO:0005249', 'GO:0016020']	['PF00696.31', 'PF08287.14', 'PF04415.15', 'PF04504.17', 'PF07941.14', 'PF10545.12', 'PF12776.10', 'PF13837.9']	No Mercator4 annotation.other annotation available
CSS0025895.1	/	/	/	['PF00696.31', 'PF09413.13']	Enzyme classification.EC_2 transferases.EC_2-7 transferase transferring phosphorus-containing group
CSS0039918.1	/	/	['GO:0004672', 'GO:0051216', 'GO:0006468', 'GO:0005515', 'GO:0005524']	['PF03109.19', 'PF15756.8', 'PF15069.9', 'PF08263.15', 'PF00560.36', 'PF12799.10', 'PF13855.9', 'PF14580.9', 'PF00069.28', 'PF07714.20']	Protein modification.phosphorylation.TKL protein kinase families.LRR-III protein kinase;Enzyme classification.EC_2 transferases.EC_2-7 transferase transferring phosphorus-containing group
CSS0021317.1	/	/	/	/	No Mercator4 annotation.other annotation available
CSS0036264.1	/	/	/	['PF00153.30']	Solute transport.carrier-mediated transport.MTCC family.peroxisomal adenine nucleotide carrier *(PNC)
CSS0003365.1	/	/	['GO:0006355']	['PF16344.8', 'PF07818.16']	No Mercator4 annotation.other annotation available
CSS0043633.1	/	/	/	/	No Mercator4 annotation.other annotation available
CSS0039806.1	/	/	['GO:0003677', 'GO:0006355', 'GO:0005730', 'GO:0008134']	['PF04931.16']	No Mercator4 annotation.other annotation available
CSS0014119.1	/	/	['GO:0004672', 'GO:0007166', 'GO:0016020', 'GO:0006468', 'GO:0005515', 'GO:0097197', 'GO:0001772', 'GO:0005524']	['PF16492.8', 'PF01534.20', 'PF00560.36', 'PF12799.10', 'PF13516.9', 'PF13855.9', 'PF00069.28', 'PF07714.20', 'PF16101.8', 'PF15050.9', 'PF15102.9']	Protein modification.phosphorylation.TKL protein kinase families.LRR-VII protein kinase;Enzyme classification.EC_2 transferases.EC_2-7 transferase transferring phosphorus-containing group
CSS0029861.1	/	/	/	/	Protein translocation.nucleus.nuclear pore complex (NPC).nuclear basket.nucleoporin *(NUP1/NUP136)
CSS0019543.1	/	/	['GO:0005759']	['PF02330.19']	No Mercator4 annotation.other annotation available
CSS0001592.1	/	/	/	/	No Mercator4 annotation.no other annotation available
CSS0046975.1	/	/	/	['PF09753.12']	RNA biosynthesis.DNA-binding transcriptional regulation.basic DNA-binding domain.basic helix-loop-helix (bHLH) domain.bHLH class-XIV/SACL transcription factor
CSS0012256.1	/	/	['GO:0006457', 'GO:0000774', 'GO:0051087', 'GO:0005515', 'GO:0042803']	['PF00651.34', 'PF09789.12', 'PF20230.1', 'PF01025.22', 'PF03000.17']	Protein homeostasis.ubiquitin-proteasome system.ubiquitin-fold protein conjugation.CULLIN-based E3 ubiquitin ligase activities.CUL3-based E3 ubiquitin ligase complexes.BTB/POZ substrate adaptor component activities.substrate adaptor *(NPH3)
CSS0030899.1	/	/	/	['PF01535.23', 'PF12854.10', 'PF13041.9', 'PF13812.9', 'PF17177.7']	No Mercator4 annotation.other annotation available
CSS0040349.1	/	/	/	['PF07318.15']	No Mercator4 annotation.other annotation available
CSS0020751.1	/	/	/	/	No Mercator4 annotation.other annotation available
CSS0042020.1	/	/	/	/	No Mercator4 annotation.no other annotation available
CSS0048944.1	/	/	/	['PF10157.12', 'PF12325.11']	No Mercator4 annotation.other annotation available
CSS0007191.1	/	/	['GO:0046872', 'GO:0003676', 'GO:0004386', 'GO:0005743', 'GO:0003723', 'GO:0005524']	['PF00270.32', 'PF04408.26', 'PF00271.34', 'PF01485.24', 'PF00013.32', 'PF07717.19', 'PF14611.9', 'PF00097.28', 'PF13923.9', 'PF13639.9', 'PF14634.9']	Protein homeostasis.ubiquitin-proteasome system.ubiquitin-fold protein conjugation.RBR E3 ubiquitin ligase activities.E3 ubiquitin ligase *(RBR-Helicase)
CSS0050215.1	/	/	['GO:0008270']	['PF10551.12', 'PF04434.20']	No Mercator4 annotation.other annotation available
CSS0022001.1	/	/	/	['PF07727.17']	No Mercator4 annotation.other annotation available
CSS0001833.1	/	/	/	['PF00244.23']	No Mercator4 annotation.other annotation available
CSS0024964.1	/	/	/	['PF13772.9', 'PF03321.16']	Phytohormone action.auxin.conjugation and degradation.indole-3-acetic acid-amido synthetase *(GH3)
CSS0010725.1	/	/	/	/	No Mercator4 annotation.other annotation available
CSS0043416.1	/	/	['GO:0022857', 'GO:0055085', 'GO:0016020']	['PF00860.23']	Solute transport.carrier-mediated transport.APC superfamily.NCS-2 family.solute transporter *(NAT)
CSS0048950.1	/	/	['GO:0005198', 'GO:0019028']	['PF01543.20']	No Mercator4 annotation.no other annotation available
CSS0021262.1	/	/	/	['PF12734.10', 'PF09849.12', 'PF02162.20']	No Mercator4 annotation.other annotation available
CSS0022401.1	MYB-related	K09422	['GO:0006334', 'GO:0003677', 'GO:0000786']	['PF11839.11', 'PF08074.14', 'PF00538.22', 'PF00249.34', 'PF13921.9']	Chromatin organisation.post-translational histone modification.histone methylation.lysine methylation.class-I histone methyltransferase activities.PRC2 histone methylation complex.associated protein factors.PRC2-recruiting factor *(TRB)
CSS0000082.1	/	/	['GO:0007618', 'GO:0005577', 'GO:0005102', 'GO:0005096', 'GO:0030168', 'GO:0051258', 'GO:0005576', 'GO:0016032', 'GO:0039679']	['PF16526.8', 'PF14300.9', 'PF19353.2', 'PF19380.2', 'PF08702.13', 'PF00038.24', 'PF12257.11', 'PF15585.9', 'PF03082.17', 'PF05531.15', 'PF04508.15', 'PF08954.14']	No Mercator4 annotation.other annotation available
CSS0029011.1	/	/	['GO:0003924', 'GO:0010274', 'GO:0005524', 'GO:0005525']	['PF00005.30', 'PF00025.24', 'PF04759.16', 'PF02421.21', 'PF01926.26']	No Mercator4 annotation.other annotation available
CSS0011804.1	/	/	['GO:0005975', 'GO:0004553']	['PF02369.19', 'PF17962.4', 'PF13620.9', 'PF00331.23', 'PF17210.6', 'PF17802.4']	Enzyme classification.EC_3 hydrolases.EC_3-2 glycosylase
CSS0030350.1	/	/	['GO:0005515']	['PF11844.11', 'PF12937.10']	No Mercator4 annotation.other annotation available
CSS0043220.1	/	/	/	['PF00748.22', 'PF18977.3', 'PF05335.16', 'PF09581.13', 'PF15456.9', 'PF09636.13']	No Mercator4 annotation.other annotation available
CSS0031775.1	/	/	/	['PF10996.11', 'PF00753.30', 'PF12706.10', 'PF16661.8']	No Mercator4 annotation.other annotation available
CSS0021671.1	/	/	/	['PF00753.30', 'PF12706.10', 'PF16661.8']	No Mercator4 annotation.other annotation available
CSS0018878.1	/	/	['GO:0008234', 'GO:0006508']	['PF02902.22']	No Mercator4 annotation.other annotation available
CSS0020512.1	/	K18758	['GO:0003723', 'GO:0004540']	['PF17877.4', 'PF17849.4', 'PF00773.22', 'PF17216.6']	RNA processing.RNA homeostasis.mRNA deadenylation-dependent decay.exoribonuclease *(SOV)
CSS0009594.1	/	/	/	['PF02704.17']	Phytohormone action.signalling peptides.CRP (cysteine-rich-peptide) category.GASA/GAST-peptide activity.GASA-precursor polypeptide
CSS0045423.1	/	/	/	/	No Mercator4 annotation.other annotation available
CSS0003367.1	/	/	/	/	No Mercator4 annotation.no other annotation available
CSS0044144.1	/	/	['GO:0016020', 'GO:0140359', 'GO:0055085', 'GO:0005524']	['PF00664.26', 'PF00005.30']	Solute transport.primary active transport.ABC superfamily.ABC1 family.subfamily ABCC transporter
CSS0048435.1	/	/	/	['PF12776.10', 'PF02403.25']	No Mercator4 annotation.other annotation available
CSS0026863.1	/	/	/	/	No Mercator4 annotation.no other annotation available
CSS0021800.1	/	K07440	['GO:0004497', 'GO:0005506', 'GO:0020037', 'GO:0016705']	['PF00067.25']	Phytohormone action.gibberellin.conjugation and degradation.gibberellin modification enzyme *(ELA);Enzyme classification.EC_1 oxidoreductases.EC_1-14 oxidoreductase acting on paired donor with incorporation or reduction of molecular oxygen
CSS0038820.1	/	/	/	['PF11208.11']	No Mercator4 annotation.other annotation available
CSS0047491.1	/	/	['GO:0005524', 'GO:0006468', 'GO:0004672', 'GO:0048544']	['PF03109.19', 'PF01636.26', 'PF01453.27', 'PF08276.14', 'PF00069.28', 'PF07714.20', 'PF00954.23', 'PF01826.20', 'PF07495.16']	Protein modification.phosphorylation.TKL protein kinase families.Lectin receptor-like protein kinase families.G-Lectin protein kinase activity.SD-2 protein kinase;Enzyme classification.EC_2 transferases.EC_2-7 transferase transferring phosphorus-containing group
CSS0046529.1	/	/	/	['PF03171.23', 'PF14226.9']	Secondary metabolism.phenolics.flavonoid biosynthesis.flavonols.flavonol synthase *(FLS);Enzyme classification.EC_1 oxidoreductases.EC_1-14 oxidoreductase acting on paired donor with incorporation or reduction of molecular oxygen
CSS0011734.1	/	/	/	['PF12609.11']	No Mercator4 annotation.other annotation available
CSS0027845.1	/	/	/	['PF12609.11']	No Mercator4 annotation.other annotation available
CSS0020863.1	/	/	['GO:0048472', 'GO:0015979', 'GO:0005137', 'GO:0005577', 'GO:0006955', 'GO:0005102', 'GO:0030168', 'GO:0051258', 'GO:0008083', 'GO:0005576', 'GO:0009236', 'GO:0010207', 'GO:0016020']	['PF03186.16', 'PF08702.13', 'PF02025.18', 'PF11264.11', 'PF20308.1']	Cell division.plastid division.thylakoid organisation.regulatory protein *(THF1)
CSS0038386.1	/	K00901	['GO:0016301', 'GO:0003951', 'GO:0004143', 'GO:0007205', 'GO:0006741']	['PF00609.22', 'PF00781.27', 'PF01513.24']	Lipid metabolism.glycerolipid metabolism.phosphatidate biosynthesis.diacylglycerol kinase
CSS0005942.1	MYB	/	/	['PF00249.34', 'PF13921.9', 'PF15963.8']	RNA biosynthesis.DNA-binding transcriptional regulation.helix-turn-helix DNA-binding domain.MYB transcription factor family.R2R3-MYB transcription factor family.subgroup-11 transcription factor
CSS0034302.1	/	/	['GO:0016032', 'GO:0019031']	['PF01801.19', 'PF18066.4', 'PF01535.23', 'PF12854.10', 'PF13041.9', 'PF13812.9', 'PF17177.7', 'PF10602.12']	No Mercator4 annotation.other annotation available
CSS0038276.1	/	K15361	['GO:0005515']	['PF12894.10', 'PF11816.11', 'PF20426.1', 'PF16207.8', 'PF18571.4', 'PF00400.35']	Protein homeostasis.ubiquitin-proteasome system.ubiquitin-fold protein conjugation.CULLIN-based E3 ubiquitin ligase activities.CUL4-based E3 ubiquitin ligase complexes.DCAF substrate adaptor component activities.substrate adaptor
CSS0019282.1	/	/	['GO:0004523', 'GO:0003676']	['PF13456.9']	No Mercator4 annotation.other annotation available
CSS0031550.1	/	/	/	['PF04195.15']	No Mercator4 annotation.other annotation available
CSS0041938.1	/	/	['GO:0016987', 'GO:0003677', 'GO:0008270', 'GO:0006355', 'GO:0006352', 'GO:0003700']	['PF15188.9', 'PF05667.14', 'PF19111.3', 'PF04546.16', 'PF10779.12', 'PF06839.15']	No Mercator4 annotation.other annotation available
CSS0038530.1	/	/	/	['PF06678.14', 'PF02009.19']	No Mercator4 annotation.other annotation available
CSS0026398.1	/	/	/	['PF05477.14']	No Mercator4 annotation.other annotation available
CSS0036770.1	/	/	/	/	No Mercator4 annotation.no other annotation available
CSS0015694.1	/	/	['GO:0003824']	['PF03372.26', 'PF14529.9', 'PF00078.30']	No Mercator4 annotation.other annotation available
CSS0043090.1	/	/	/	/	No Mercator4 annotation.other annotation available
CSS0015466.1	/	/	/	/	No Mercator4 annotation.other annotation available
CSS0010274.1	/	K14713	['GO:0046873', 'GO:0030001', 'GO:0055085', 'GO:0016020']	['PF08391.13', 'PF02535.25']	Solute transport.carrier-mediated transport.ZIP family.metal cation transporter *(IAR)
CSS0026252.1	/	/	['GO:0008270']	['PF09331.14', 'PF10536.12', 'PF04434.20', 'PF13717.9']	No Mercator4 annotation.other annotation available
CSS0011982.1	/	K14713	['GO:0046873', 'GO:0030001', 'GO:0055085', 'GO:0016020']	['PF08391.13', 'PF02535.25']	Solute transport.carrier-mediated transport.ZIP family.metal cation transporter *(IAR)
CSS0047013.1	/	/	['GO:0008270', 'GO:0008237']	['PF01433.23']	No Mercator4 annotation.no other annotation available
CSS0026024.1	/	K16732	/	['PF03999.15', 'PF17190.7']	No Mercator4 annotation.other annotation available
CSS0032687.1	/	/	/	/	Cell division.cell cycle organisation.cell cycle control.CYCLIN regulatory protein activities.regulatory protein *(CYCJ18)
CSS0023692.1	/	/	/	['PF12776.10']	No Mercator4 annotation.other annotation available
CSS0020312.1	/	/	/	/	No Mercator4 annotation.other annotation available
CSS0020472.1	/	/	['GO:0003743', 'GO:0005852', 'GO:0005737']	['PF08597.13']	Protein biosynthesis.translation initiation.Pre-Initiation Complex (PIC) module.eIF3 mRNA-to-PIC binding complex.component *(eIF3j)
CSS0003510.1	/	/	['GO:0003824']	['PF03372.26']	Multi-process regulation.phosphoinositide signalling.inositol phosphate metabolism.inositol polyphosphate phosphatase activities.type-I inositol-polyphosphate 5-phosphatase;Enzyme classification.EC_3 hydrolases.EC_3-1 hydrolase acting on ester bond
CSS0045727.1	/	K08869	['GO:0004672', 'GO:0006468', 'GO:0003723', 'GO:0005524', 'GO:0019013']	['PF03109.19', 'PF01636.26', 'PF00937.21', 'PF00069.28', 'PF06176.14']	Redox homeostasis.tocopherol biosynthesis.regulatory protein kinase *(ABC1K3);Protein modification.phosphorylation.ABC1K protein kinase families.photosynthetic-specific clade.subgroup-5 protein kinase
CSS0031731.1	GNAT	K20791	['GO:0016747']	['PF00583.28', 'PF13673.10', 'PF17013.8', 'PF13302.10', 'PF13420.10', 'PF13508.10', 'PF13527.10', 'PF08445.13', 'PF04592.17']	Protein modification.acetylation.NatA/NatE N-terminal acetylase complexes.NatA catalytic component *(NAA10);Enzyme classification.EC_2 transferases.EC_2-3 acyltransferase
CSS0042219.2	/	K26224	['GO:0022857', 'GO:0055085', 'GO:0016020']	['PF00892.23', 'PF10112.12', 'PF06027.15', 'PF03151.19', 'PF08449.14']	Solute transport.carrier-mediated transport.DMT superfamily.NST-TPT group.nucleotide sugar transporter *(URGT/UXT)
CSS0011724.1	/	/	/	['PF00226.34', 'PF14308.9', 'PF12309.11', 'PF18494.4']	Protein homeostasis.protein quality control.cytosolic Hsp70 chaperone system.co-chaperone *(Hsp40)
CSS0044225.1	/	/	/	['PF02350.22', 'PF03201.19', 'PF00153.30']	Solute transport.carrier-mediated transport.MTCC family.peroxisomal NAD+ transporter *(PXN)
CSS0024632.1	/	/	/	['PF07747.14']	No Mercator4 annotation.other annotation available
CSS0024695.1	/	K02881	['GO:0005840', 'GO:0006412', 'GO:0003735']	['PF00861.25']	Protein biosynthesis.organellar translation machinery.plastidial ribosome biogenesis.large ribosomal subunit proteome.component *(uL18c)
CSS0023282.1	/	/	/	/	No Mercator4 annotation.other annotation available
CSS0030906.1	/	/	/	/	No Mercator4 annotation.other annotation available
CSS0000725.1	/	/	/	['PF17351.5']	No Mercator4 annotation.other annotation available
CSS0047194.1	/	/	['GO:0005747', 'GO:0005739']	['PF15088.9']	No Mercator4 annotation.no other annotation available
CSS0029102.1	/	/	['GO:0008194']	['PF00201.21']	Secondary metabolism.phenolics.flavonoid biosynthesis.flavonol glycosides.flavonol-3-O-glycoside rhamnosyltransferase *(UGT89A/B);Enzyme classification.EC_2 transferases.EC_2-4 glycosyltransferase
CSS0040142.1	/	/	/	/	No Mercator4 annotation.other annotation available
CSS0037950.1	/	/	/	['PF10950.11']	No Mercator4 annotation.other annotation available
CSS0034967.1	/	/	/	['PF19274.2']	No Mercator4 annotation.other annotation available
CSS0012395.1	/	K07897	['GO:0005525', 'GO:0003724', 'GO:0003924', 'GO:0003677', 'GO:0043531', 'GO:0006576', 'GO:0017111', 'GO:0032508', 'GO:0016887', 'GO:0003723', 'GO:0005524']	['PF13191.9', 'PF13401.9', 'PF13479.9', 'PF07728.17', 'PF12775.10', 'PF00025.24', 'PF01637.21', 'PF03029.20', 'PF02492.22', 'PF10236.12', 'PF00009.30', 'PF04670.15', 'PF00493.26', 'PF01926.26', 'PF05729.15', 'PF00931.25', 'PF03266.18', 'PF10662.12', 'PF00071.25', 'PF00910.25', 'PF08477.16', 'PF03193.19', 'PF00735.21', 'PF09439.13', 'PF05621.14']	Vesicle trafficking.vesicle tethering.RAB-GTPase activities.G-class RAB GTPase
CSS0019559.1	/	/	['GO:0005524', 'GO:0006468', 'GO:0004672']	['PF00069.28', 'PF07714.20']	Enzyme classification.EC_2 transferases.EC_2-7 transferase transferring phosphorus-containing group
CSS0037617.1	/	/	['GO:0005524', 'GO:0006468', 'GO:0004672']	['PF00069.28', 'PF07714.20']	Enzyme classification.EC_2 transferases.EC_2-7 transferase transferring phosphorus-containing group
CSS0029509.1	/	K17267	['GO:0030117', 'GO:0006886', 'GO:0005198', 'GO:0005515', 'GO:0030126', 'GO:0016192']	['PF01602.23', 'PF12717.10', 'PF16381.8', 'PF08752.13', 'PF14676.9', 'PF02985.25', 'PF13646.9', 'PF13513.9', 'PF20168.1', 'PF14666.9']	Vesicle trafficking.retrograde trafficking.Coat protein I (COPI) coatomer machinery.coat protein complex.cargo adaptor F-subcomplex.subunit gamma
CSS0008494.1	mTERF	K15032	['GO:0006355', 'GO:0003690', 'GO:0045892']	['PF09832.12', 'PF02536.17', 'PF02909.20']	RNA biosynthesis.organellar gene expression machinery.DNA-binding transcriptional regulation.regulatory factor *(mTERF11)
CSS0007779.1	/	K04536	['GO:0005515']	['PF12894.10', 'PF16529.8', 'PF20426.1', 'PF13570.9', 'PF00400.35']	Multi-process regulation.G-protein-dependent signalling.heterotrimeric G-protein complex.component beta
CSS0022837.1	/	/	['GO:0046872', 'GO:0033014', 'GO:0005975', 'GO:0004655', 'GO:0030246', 'GO:0004553']	['PF00490.24', 'PF00553.22', 'PF00332.21', 'PF07983.16']	Enzyme classification.EC_3 hydrolases.EC_3-2 glycosylase
CSS0017173.1	/	/	/	/	No Mercator4 annotation.no other annotation available
CSS0035253.1	/	/	['GO:0006508', 'GO:0004190']	['PF09668.13', 'PF13650.9', 'PF05585.15', 'PF13317.9', 'PF13975.9', 'PF08158.15', 'PF03732.20', 'PF17917.4', 'PF17919.4', 'PF00077.23', 'PF08284.14', 'PF00078.30']	No Mercator4 annotation.other annotation available
CSS0031831.1	/	/	['GO:0007010', 'GO:0003779']	['PF08603.14']	No Mercator4 annotation.other annotation available
CSS0001193.1	/	K17261	['GO:0007010', 'GO:0003779']	['PF08603.14', 'PF01213.22', 'PF07986.15']	Cytoskeleton organisation.microfilament network.actin organisation.regulatory protein *(CAP1)
CSS0038032.1	/	/	['GO:0005524', 'GO:0006468', 'GO:0004672']	['PF03109.19', 'PF16492.8', 'PF00069.28', 'PF07714.20']	Protein modification.phosphorylation.TKL protein kinase families.RLCK-V receptor-like protein kinase;Enzyme classification.EC_2 transferases.EC_2-7 transferase transferring phosphorus-containing group
CSS0023803.1	/	/	/	['PF15486.9']	No Mercator4 annotation.other annotation available
CSS0011140.1	/	/	/	/	No Mercator4 annotation.other annotation available
CSS0032905.1	/	/	['GO:0005524', 'GO:0005515', 'GO:0006468', 'GO:0004672']	['PF14531.9', 'PF00560.36', 'PF12799.10', 'PF13516.9', 'PF13855.9', 'PF00069.28', 'PF07714.20']	Protein modification.phosphorylation.TKL protein kinase families.LRR-XIV protein kinase;Enzyme classification.EC_2 transferases.EC_2-7 transferase transferring phosphorus-containing group
CSS0043665.1	/	/	['GO:0016757']	['PF00534.23', 'PF13692.9', 'PF16994.8']	No Mercator4 annotation.other annotation available
CSS0034848.1	/	K11714	/	['PF03407.19']	Cell wall organisation.pectin.rhamnogalacturonan II.biosynthesis.1,3-alpha-D-xylosyltransferase *(RGXT)
CSS0011311.2	/	/	/	['PF18124.4']	Cytoskeleton organisation.microfilament network.actin polymerisation.SCAR/WAVE ARP2/3-activating complex.component *(ABIL)
CSS0021990.1	/	/	/	['PF10184.12', 'PF17119.8', 'PF12680.10']	No Mercator4 annotation.other annotation available
CSS0015363.1	/	K01183	['GO:0005975']	['PF00704.31']	External stimuli response.pathogen.defense mechanisms.defense enzyme activities.chitinase activities.acidic chitinase *(CHIA)
CSS0033576.1	/	/	['GO:0005975']	['PF00704.31']	External stimuli response.pathogen.defense mechanisms.defense enzyme activities.chitinase activities.acidic chitinase *(CHIA)
CSS0009434.1	/	K21734	['GO:0006629']	['PF00173.31', 'PF00487.27', 'PF11779.11']	Lipid metabolism.sphingolipid metabolism.sphingolipid desaturation.clade-I delta-8 sphingolipid desaturase *(SLD)
CSS0002659.1	/	/	/	/	No Mercator4 annotation.other annotation available
CSS0000155.1	/	/	/	['PF16021.8', 'PF16524.8']	RNA processing.pre-RNA splicing.U12-type minor spliceosome.U11 snRNP complex.component *(U11-59K)
CSS0038344.1	/	/	/	['PF10375.12', 'PF17014.8', 'PF17287.5', 'PF16763.8']	Vesicle trafficking.vesicle tethering.Golgin-mediated tethering.Golgin-type membrane tethering protein *(GC3/GC4)
CSS0018241.1	/	/	/	['PF13515.9', 'PF02453.20']	Cell division.cytokinesis.endoplasmic reticulum (ER) reorganisation.ER-tubule curvature-inducing protein *(Reticulon)
CSS0023276.1	/	/	/	/	No Mercator4 annotation.other annotation available
CSS0003964.1	/	K08734	['GO:0030983', 'GO:0006298', 'GO:0005524']	['PF01119.22', 'PF02518.29', 'PF13589.9', 'PF16413.8']	Cell division.meiotic recombination.meiotic crossover.class-I/ZMM crossover pathway.MutL-gamma endonuclease heterodimer.component *(MLH1);DNA damage response.mismatch repair (MMR).MLH1-PMS1 heterodimer.component *(MLH1)
CSS0023243.1	/	K17784	['GO:0005743', 'GO:0061617']	['PF04418.15']	Lipid metabolism.glycerolipid metabolism.phosphatidylethanolamine biosynthesis.mitochondrial phosphatidylserine decarboxylation pathway.membrane juxtaposition-dependent route.MICOS complex.component *(Mic10)
CSS0014436.1	/	/	/	['PF00650.23', 'PF13716.9', 'PF03765.18', 'PF16900.8']	No Mercator4 annotation.other annotation available
CSS0042135.1	/	/	/	['PF00650.23', 'PF03765.18']	No Mercator4 annotation.other annotation available
CSS0027240.1	/	/	['GO:0022857', 'GO:0055085', 'GO:0016020']	['PF07690.19', 'PF00854.24']	Solute transport.carrier-mediated transport.MFS superfamily.anion transporter *(NRT1/PTR)
CSS0007839.1	/	K14638	['GO:0022857', 'GO:0055085', 'GO:0016020']	['PF07690.19', 'PF00854.24']	Solute transport.carrier-mediated transport.MFS superfamily.anion transporter *(NRT1/PTR)
CSS0003064.1	/	/	['GO:0022857', 'GO:0055085', 'GO:0016020']	['PF07274.15', 'PF19845.2', 'PF07690.19', 'PF06779.17', 'PF00854.24']	Solute transport.carrier-mediated transport.MFS superfamily.anion transporter *(NRT1/PTR)
CSS0049282.1	/	/	/	/	No Mercator4 annotation.no other annotation available
CSS0015911.1	bHLH	/	['GO:0046983']	['PF00010.29']	RNA biosynthesis.DNA-binding transcriptional regulation.basic DNA-binding domain.basic helix-loop-helix (bHLH) domain.bHLH class-IX transcription factor;Plant organogenesis.flower formation.photoperiodic pathway.transcriptional co-activator *(FBH)
CSS0031567.1	/	/	/	/	No Mercator4 annotation.other annotation available
CSS0021622.1	/	/	['GO:0005524', 'GO:0006468', 'GO:0004672']	['PF03109.19', 'PF01636.26', 'PF00069.28', 'PF17667.4', 'PF07714.20', 'PF00582.29']	Protein modification.phosphorylation.TKL protein kinase families.RLCK-VI receptor-like protein kinase;Multi-process regulation.ROP-GTPase regulatory system.interactive protein kinase of ROP-GTPase activity *(RBK/RRK);Enzyme classification.EC_2 transferases.EC_2-7 transferase transferring phosphorus-containing group
CSS0037706.1	/	/	['GO:0005524', 'GO:0006468', 'GO:0004672']	['PF00069.28', 'PF07714.20']	Enzyme classification.EC_2 transferases.EC_2-7 transferase transferring phosphorus-containing group
CSS0038827.1	/	/	/	/	No Mercator4 annotation.other annotation available
CSS0049118.1	/	/	/	['PF13439.9', 'PF00481.24', 'PF13672.9']	Protein modification.dephosphorylation.protein serine/threonine phosphatase families.PPM/PP2C Mn/Mg-dependent phosphatase families.clade J phosphatase
CSS0011092.1	/	/	['GO:0016788']	['PF00657.25']	No Mercator4 annotation.other annotation available
CSS0020112.1	/	/	/	['PF09331.14', 'PF10536.12']	No Mercator4 annotation.other annotation available
CSS0020967.1	/	/	/	['PF08670.14']	No Mercator4 annotation.other annotation available
CSS0028480.1	/	/	/	/	No Mercator4 annotation.other annotation available
CSS0030816.1	/	/	['GO:0005524', 'GO:0006468', 'GO:0004672']	['PF00069.28', 'PF07714.20']	No Mercator4 annotation.other annotation available
CSS0048725.1	/	/	['GO:0005524', 'GO:0006468', 'GO:0004672']	['PF03109.19', 'PF01636.26', 'PF00069.28', 'PF17667.4', 'PF07714.20']	Protein modification.phosphorylation.TKL protein kinase families.RLCK-XV receptor-like protein kinase;Enzyme classification.EC_2 transferases.EC_2-7 transferase transferring phosphorus-containing group
CSS0036610.1	/	/	['GO:0004523', 'GO:0003676']	['PF13456.9', 'PF13966.9']	No Mercator4 annotation.other annotation available
CSS0005361.1	/	/	['GO:0043531', 'GO:0005515']	['PF13173.9', 'PF13191.9', 'PF13401.9', 'PF00560.36', 'PF12799.10', 'PF13855.9', 'PF14580.9', 'PF05729.15', 'PF00931.25', 'PF08477.16', 'PF18052.4']	No Mercator4 annotation.other annotation available
CSS0029703.1	/	/	['GO:0005525', 'GO:0006614', 'GO:0043531', 'GO:0017111', 'GO:0006777', 'GO:0016887', 'GO:0005524']	['PF00004.32', 'PF13173.9', 'PF13191.9', 'PF13245.9', 'PF13401.9', 'PF07693.17', 'PF03205.17', 'PF05729.15', 'PF00931.25', 'PF03266.18', 'PF08477.16', 'PF00448.25']	No Mercator4 annotation.other annotation available
CSS0035016.1	/	/	['GO:0000148', 'GO:0006075', 'GO:0003843', 'GO:0016020']	['PF02364.18']	Enzyme classification.EC_2 transferases.EC_2-4 glycosyltransferase
CSS0022707.1	/	/	['GO:0006508', 'GO:0004190', 'GO:0008270', 'GO:0003676']	['PF09668.13', 'PF12773.10', 'PF17466.5', 'PF08284.14', 'PF00098.26', 'PF13696.9', 'PF13917.9', 'PF14392.9', 'PF15288.9']	No Mercator4 annotation.other annotation available
CSS0009226.1	/	/	['GO:0000381', 'GO:0005634', 'GO:0080009']	['PF04175.15', 'PF18829.4', 'PF14223.9', 'PF05099.16', 'PF19916.2', 'PF17098.8']	No Mercator4 annotation.other annotation available
CSS0012043.1	/	/	['GO:0043531', 'GO:0005515']	['PF13173.9', 'PF13191.9', 'PF13245.9', 'PF13401.9', 'PF12799.10', 'PF13855.9', 'PF05729.15', 'PF00931.25', 'PF08477.16', 'PF18052.4']	No Mercator4 annotation.other annotation available
CSS0020047.1	/	/	['GO:0005975', 'GO:0004553']	['PF00722.24']	No Mercator4 annotation.other annotation available
CSS0018868.1	/	/	['GO:0005525', 'GO:0003924', 'GO:0043531', 'GO:0017111', 'GO:0005524']	['PF13173.9', 'PF13191.9', 'PF13401.9', 'PF00005.30', 'PF03029.20', 'PF05729.15', 'PF00931.25', 'PF03266.18', 'PF08477.16', 'PF03193.19', 'PF18052.4']	No Mercator4 annotation.other annotation available
CSS0006288.1	/	/	['GO:0043531', 'GO:0005515']	['PF13173.9', 'PF13191.9', 'PF13401.9', 'PF12799.10', 'PF13855.9', 'PF14580.9', 'PF05729.15', 'PF00931.25', 'PF18052.4', 'PF08581.13']	No Mercator4 annotation.other annotation available
CSS0029187.1	/	/	['GO:0043531', 'GO:0005515']	['PF13173.9', 'PF13191.9', 'PF13401.9', 'PF12799.10', 'PF13855.9', 'PF05729.15', 'PF00931.25', 'PF08477.16', 'PF18052.4']	No Mercator4 annotation.other annotation available
CSS0027581.1	/	K14811	['GO:0003676', 'GO:0034511', 'GO:0005730', 'GO:0005524', 'GO:0006364']	['PF14617.9', 'PF00270.32', 'PF00271.34', 'PF13399.9', 'PF06862.15']	No Mercator4 annotation.other annotation available
CSS0035458.1	/	K19995	['GO:0016020', 'GO:0015031']	['PF04144.16']	Vesicle trafficking.exocytic trafficking.exocytosis regulation.regulatory protein *(SCAMP)
CSS0041235.1	/	K00855	['GO:0016301', 'GO:0005524']	['PF00485.21', 'PF05229.18']	Photosynthesis.calvin cycle.phosphoribulokinase *(PRK);Enzyme classification.EC_2 transferases.EC_2-7 transferase transferring phosphorus-containing group
CSS0008708.1	BBR-BPC	/	/	['PF06217.15']	RNA biosynthesis.DNA-binding transcriptional regulation.undefined DNA-binding domain.BBR transcription factor *(BPC)
CSS0018999.1	/	/	['GO:0016020', 'GO:0019031']	['PF03788.17', 'PF04172.19', 'PF10717.12']	Photosynthesis.photorespiration.glycerate:glycolate transporter;Solute transport.carrier-mediated transport.glycerate:glycolate transporter *(PLGG1)
CSS0006392.1	/	K21989	['GO:0016020']	['PF14703.9', 'PF02714.18', 'PF13967.9', 'PF19732.2']	Solute transport.channels.calcium-permeable channel *(OSCA)
CSS0044438.1	/	/	['GO:0003677', 'GO:0006351', 'GO:0003899', 'GO:0005515']	['PF12894.10', 'PF17814.4', 'PF20426.1', 'PF05000.20', 'PF00400.35']	Phytohormone action.auxin.perception and signal transduction.transcriptional co-repressor *(TPL/TPR);RNA biosynthesis.transcriptional co-regulation.JAZ-TPR transcriptional repressor complexes.TPR co-repressor component *(TPL)
CSS0023611.1	/	/	/	/	No Mercator4 annotation.no other annotation available
CSS0019226.1	/	/	['GO:0003677', 'GO:0006351', 'GO:0003899', 'GO:0005515']	['PF12894.10', 'PF20426.1', 'PF05000.20', 'PF00400.35']	No Mercator4 annotation.other annotation available
CSS0037050.1	/	/	/	/	No Mercator4 annotation.other annotation available
CSS0025460.1	/	/	['GO:0005515', 'GO:0042981']	['PF01335.24', 'PF20430.1', 'PF20431.1', 'PF01535.23', 'PF12854.10', 'PF13041.9', 'PF13812.9', 'PF17177.7', 'PF10602.12', 'PF00515.31', 'PF13428.9', 'PF14559.9', 'PF07719.20']	No Mercator4 annotation.other annotation available
CSS0048118.1	/	/	/	['PF00855.20']	Chromatin organisation.post-translational histone modification.histone methylation.lysine methylation.class-I histone methyltransferase activities.PRC2 histone methylation complex.associated protein factors.histone H3 methylation reader *(PWO)
CSS0033366.1	/	K00558	['GO:0005537', 'GO:0003682', 'GO:0038023', 'GO:0007041', 'GO:0008168']	['PF01426.21', 'PF00878.21', 'PF00145.20']	Chromatin organisation.epigenetic state regulation.RNA-independent DNA methylation.DNA chromomethylase *(CMT)
CSS0013309.1	/	/	['GO:0005525', 'GO:0002949', 'GO:0003924', 'GO:0006777', 'GO:0140664', 'GO:0005524']	['PF13173.9', 'PF13191.9', 'PF13238.9', 'PF13401.9', 'PF13476.9', 'PF13479.9', 'PF13555.9', 'PF00005.30', 'PF00025.24', 'PF01637.21', 'PF03029.20', 'PF01656.26', 'PF02492.22', 'PF07683.17', 'PF15548.9', 'PF00009.30', 'PF03308.19', 'PF03205.17', 'PF05729.15', 'PF03193.19', 'PF04592.17', 'PF09439.13', 'PF00437.23', 'PF10412.12', 'PF02367.20']	RNA biosynthesis.organellar gene expression machinery.plastid-encoded RNA polymerase (PEP) complex.regulatory co-factor components.component *(TAC17)
CSS0023343.1	GARP-G2-like	/	/	['PF14379.9', 'PF00249.34']	RNA biosynthesis.DNA-binding transcriptional regulation.helix-turn-helix DNA-binding domain.GARP-G2-like domain.PHL-type transcription factor
CSS0044837.1	/	/	/	['PF11412.11', 'PF07727.17']	No Mercator4 annotation.other annotation available
CSS0014000.1	/	/	/	/	No Mercator4 annotation.no other annotation available
CSS0009935.1	/	/	/	/	RNA biosynthesis.organellar gene expression machinery.plastid-encoded RNA polymerase (PEP) complex.PEP assembly/activity regulation.regulatory factor *(NCP/RCB)
CSS0029195.1	/	/	/	['PF14379.9']	No Mercator4 annotation.other annotation available
CSS0003360.1	/	/	/	['PF00085.23']	RNA biosynthesis.organellar gene expression machinery.plastid-encoded RNA polymerase (PEP) complex.PEP assembly/activity regulation.regulatory factor *(NCP/RCB)
CSS0017740.1	/	/	['GO:0016020', 'GO:0055085', 'GO:0015105', 'GO:0015700']	['PF02040.18', 'PF03600.19']	Solute transport.carrier-mediated transport.IT superfamily.putative silicon efflux transporter *(LSI2)
CSS0034204.1	/	/	/	/	No Mercator4 annotation.other annotation available
CSS0007369.1	MYB	/	['GO:0005975', 'GO:0016020', 'GO:0016758']	['PF19551.2', 'PF03414.16', 'PF00249.34', 'PF13921.9']	No Mercator4 annotation.other annotation available
CSS0034380.1	/	/	['GO:0009058', 'GO:0030170']	['PF00155.24']	No Mercator4 annotation.other annotation available
CSS0018531.1	MYB-related	K09522	/	['PF00226.34', 'PF00249.34']	Protein homeostasis.protein quality control.ribosome-associated chaperone activities.co-chaperone *(ZRF)
CSS0023266.1	/	K24816	['GO:0016192', 'GO:0006886', 'GO:0030117', 'GO:0005515']	['PF01602.23', 'PF12348.11', 'PF12717.10', 'PF12765.10', 'PF02985.25', 'PF13646.9', 'PF13513.9', 'PF14225.9', 'PF10363.12', 'PF10521.12', 'PF12755.10']	No Mercator4 annotation.other annotation available
CSS0025149.1	/	K00699	['GO:0008194']	['PF07249.15', 'PF00201.21']	Enzyme classification.EC_2 transferases.EC_2-4 glycosyltransferase
CSS0018425.1	/	K15255	['GO:0000723', 'GO:0003678', 'GO:0005524', 'GO:0006281']	['PF13245.9', 'PF13604.9', 'PF10923.11', 'PF09848.12', 'PF14247.9', 'PF02562.19', 'PF05970.17']	No Mercator4 annotation.other annotation available
CSS0006389.1	/	K13496	['GO:0008194']	['PF07249.15', 'PF10658.12', 'PF00201.21']	Enzyme classification.EC_2 transferases.EC_2-4 glycosyltransferase
CSS0005956.1	/	/	['GO:0051536', 'GO:0016491', 'GO:0020037']	['PF04358.16', 'PF01077.25']	Enzyme classification.EC_2 transferases.EC_2-4 glycosyltransferase
CSS0014764.1	/	/	['GO:0008194']	['PF07249.15', 'PF10658.12', 'PF00201.21']	Enzyme classification.EC_2 transferases.EC_2-4 glycosyltransferase
CSS0017104.1	Pseudo ARR-B	K12130	['GO:0000160', 'GO:0003700', 'GO:0006355', 'GO:0005515']	['PF02045.18', 'PF06203.17', 'PF00072.27']	Multi-process regulation.circadian clock system.time-of-day-dependent expressed repressor *(PRR)
CSS0016304.1	mTERF	/	['GO:0005634', 'GO:0003677', 'GO:0006355', 'GO:0003690', 'GO:0006302', 'GO:0006310']	['PF06648.14', 'PF02536.17', 'PF06632.15']	RNA biosynthesis.organellar gene expression machinery.plastid-encoded RNA polymerase (PEP) complex.regulatory co-factor components.component *(mTERF8)
CSS0006754.1	/	/	['GO:0008289']	['PF01852.22']	No Mercator4 annotation.other annotation available
CSS0022315.1	/	/	['GO:0006508', 'GO:0008233']	['PF05547.14']	No Mercator4 annotation.other annotation available
CSS0004881.1	/	K02942	/	['PF00428.22', 'PF14181.9']	Protein biosynthesis.ribosome biogenesis.large ribosomal subunit (LSU).LSU proteome.component *(RPP1)
CSS0046311.1	/	/	/	/	No Mercator4 annotation.no other annotation available
CSS0005488.1	/	K12890	['GO:0003723']	['PF07172.14', 'PF00076.25', 'PF08777.14', 'PF16367.8', 'PF16842.8']	RNA processing.pre-RNA splicing.spliceosome-associated non-snRNP factor activities.RNA splicing factor *(SR30/34)
CSS0003180.1	/	K01824	/	['PF05241.15']	Lipid metabolism.phytosterol metabolism.plant sterol pathway.sterol delta8-delta7 isomerase;Enzyme classification.EC_5 isomerases.EC_5-3 intramolecular oxidoreductase
CSS0022896.1	/	/	['GO:0005515']	['PF00023.33', 'PF12796.10', 'PF13606.9', 'PF13637.9', 'PF13857.9']	Protein homeostasis.ubiquitin-proteasome system.26S proteasome.19S regulatory particle.assembly.chaperone *(NAS6)
CSS0012825.1	/	/	/	/	No Mercator4 annotation.other annotation available
CSS0030866.1	BES1	/	['GO:0005840', 'GO:0006412', 'GO:0003735']	['PF05687.16', 'PF13136.9', 'PF01197.21']	Phytohormone action.brassinosteroid.perception and signal transduction.transcription factor *(BES/BZR);RNA biosynthesis.DNA-binding transcriptional regulation.basic DNA-binding domain.basic helix-loop-helix (bHLH) domain.BZR-type transcription factor;Protein biosynthesis.organellar translation machinery.plastidial ribosome biogenesis.large ribosomal subunit proteome.component *(bL31c)
CSS0044118.1	/	/	/	/	No Mercator4 annotation.other annotation available
CSS0030874.1	/	/	/	['PF00078.30', 'PF13966.9']	No Mercator4 annotation.other annotation available
CSS0009127.1	/	/	['GO:0008168']	['PF10294.12', 'PF13649.9', 'PF13679.9', 'PF05175.17', 'PF06325.16', 'PF05185.19']	Protein modification.methylation.arginine N-methyltransferase activities.type-II arginine N-methyltransferase *(PRMT7);Enzyme classification.EC_2 transferases.EC_2-1 transferase transferring one-carbon group
CSS0026472.1	/	/	/	['PF11969.11']	No Mercator4 annotation.other annotation available
CSS0032919.1	/	K13336	['GO:0005126', 'GO:0005778', 'GO:0005576', 'GO:0007031', 'GO:0016032', 'GO:0006952']	['PF04540.16', 'PF00143.22', 'PF04882.15', 'PF04508.15']	Cell division.peroxisome de novo formation.chaperone-docking protein *(PEX3)
CSS0022025.1	/	K14753	['GO:0005515']	['PF12894.10', 'PF16529.8', 'PF20426.1', 'PF11715.11', 'PF00400.35']	Protein biosynthesis.ribosome biogenesis.small ribosomal subunit (SSU).SSU proteome.component *(RACK1)
CSS0001327.1	MYB	K09422	['GO:0005546', 'GO:0006887', 'GO:0000145']	['PF03081.18', 'PF00249.34', 'PF13837.9', 'PF13921.9', 'PF15963.8', 'PF11626.11']	RNA biosynthesis.RNA polymerase II-dependent transcription.transcription initiation.SNAP snRNA transcription factor complex.component *(SNAPC4);RNA biosynthesis.DNA-binding transcriptional regulation.helix-turn-helix DNA-binding domain.MYB transcription factor family.R0R1R2R3-MYB transcription factor
CSS0010684.1	/	/	['GO:0009372', 'GO:0061579']	['PF17327.5', 'PF16087.8', 'PF10250.12']	No Mercator4 annotation.other annotation available
CSS0008481.1	/	K06324	['GO:0005507', 'GO:0016491']	['PF00394.25', 'PF07731.17', 'PF07732.18']	Nutrient uptake.micronutrient homeostasis.iron.Fe(III)-citrate translocation.Fe(II)-Fe(III) ferroxidase *(LPR1);Enzyme classification.EC_1 oxidoreductases.EC_1-10 oxidoreductase acting on diphenol or related substance as donor
CSS0007148.1	/	K06324	['GO:0005507', 'GO:0016491']	['PF00394.25', 'PF07731.17', 'PF07732.18', 'PF16729.8']	Nutrient uptake.micronutrient homeostasis.iron.Fe(III)-citrate translocation.Fe(II)-Fe(III) ferroxidase *(LPR1);Enzyme classification.EC_1 oxidoreductases.EC_1-10 oxidoreductase acting on diphenol or related substance as donor
CSS0050146.1	/	K12843	/	['PF06544.15', 'PF08572.13']	RNA processing.pre-RNA splicing.U2-type major spliceosome.U4-U6 di-snRNP complex.component *(PRPF3);RNA processing.pre-RNA splicing.U2-type major spliceosome.U4-U6-U5 tri-snRNP complex.component *(PRPF3)
CSS0041159.1	/	K04730	['GO:0004672', 'GO:0016020', 'GO:0006468', 'GO:0097197', 'GO:0001772', 'GO:0005524']	['PF03109.19', 'PF11721.11', 'PF12819.10', 'PF00069.28', 'PF07714.20', 'PF15050.9']	Phytohormone action.signalling peptides.CRP (cysteine-rich-peptide) category.RALF/RALFL-peptide activity.RALF-peptide receptor *(CrRLK1L);Protein modification.phosphorylation.TKL protein kinase families.CrlRLK1 protein kinase;Enzyme classification.EC_2 transferases.EC_2-7 transferase transferring phosphorus-containing group
CSS0009179.1	/	/	/	/	No Mercator4 annotation.other annotation available
CSS0013846.1	/	K09548	['GO:0016272', 'GO:0006457', 'GO:0046983', 'GO:0051082']	['PF01519.19', 'PF10805.11', 'PF14362.9', 'PF16421.8', 'PF05377.14', 'PF02636.20', 'PF01920.23', 'PF20155.2']	Cytoskeleton organisation.actin and tubulin folding.Prefoldin co-chaperone complex.component *(PFD1)
CSS0035275.1	/	/	/	/	No Mercator4 annotation.other annotation available
CSS0004983.1	/	/	/	['PF00130.25', 'PF03107.19', 'PF00628.32', 'PF17120.8']	No Mercator4 annotation.other annotation available
CSS0044079.1	/	/	['GO:0005680']	['PF05839.14']	No Mercator4 annotation.other annotation available
CSS0023123.1	/	/	['GO:0008270']	['PF14432.9', 'PF20430.1', 'PF20431.1', 'PF01535.23', 'PF12854.10', 'PF13041.9', 'PF13812.9', 'PF17177.7', 'PF10602.12']	No Mercator4 annotation.other annotation available
CSS0026938.1	/	K06617	/	['PF05691.15']	Carbohydrate metabolism.oligosaccharide metabolism.alkaline alpha-galactosidase *(RFS2)
CSS0020876.1	/	/	/	/	No Mercator4 annotation.no other annotation available
CSS0035033.1	/	/	['GO:0004497', 'GO:0005506', 'GO:0020037', 'GO:0016705']	['PF00067.25']	Enzyme classification.EC_1 oxidoreductases.EC_1-14 oxidoreductase acting on paired donor with incorporation or reduction of molecular oxygen
CSS0033649.1	/	/	/	/	No Mercator4 annotation.other annotation available
CSS0039981.1	/	/	['GO:0016020']	['PF00892.23']	Solute transport.carrier-mediated transport.DMT superfamily.solute transporter *(UmamiT)
CSS0025260.1	/	/	['GO:0003854', 'GO:0006694', 'GO:0016616']	['PF01073.22', 'PF00106.28', 'PF01370.24', 'PF16363.8', 'PF08659.13', 'PF13460.9', 'PF07993.15', 'PF05368.16', 'PF02719.18', 'PF04321.20']	No Mercator4 annotation.other annotation available
CSS0014750.1	/	/	/	['PF15862.8', 'PF19001.3']	No Mercator4 annotation.no other annotation available
CSS0015265.1	/	/	['GO:0016787']	['PF20408.1', 'PF08386.13', 'PF12695.10', 'PF01738.21']	No Mercator4 annotation.other annotation available
CSS0025848.1	/	/	/	['PF00561.23', 'PF20408.1', 'PF12697.10', 'PF19195.3', 'PF12146.11']	No Mercator4 annotation.other annotation available
CSS0017586.1	/	/	/	/	No Mercator4 annotation.other annotation available
CSS0002939.1	/	/	['GO:0005515']	['PF12894.10', 'PF20426.1', 'PF00400.35']	Protein biosynthesis.ribosome biogenesis.small ribosomal subunit (SSU).SSU proteome.component *(RACK1)
CSS0008212.1	/	/	/	/	No Mercator4 annotation.other annotation available
CSS0041240.1	/	/	/	/	No Mercator4 annotation.other annotation available
CSS0023888.1	/	K10997	/	['PF08895.14', 'PF04821.17']	No Mercator4 annotation.other annotation available
CSS0048785.1	/	K01634	['GO:0019752', 'GO:0009058', 'GO:0030170', 'GO:0016830']	['PF00155.24', 'PF00266.22', 'PF00282.22']	Lipid metabolism.sphingolipid metabolism.sphingolipid phosphorylation.long-chain base phosphate metabolism.sphingosine-1-phosphate lyase *(DPL1);Enzyme classification.EC_4 lyases.EC_4-1 carbon-carbon lyase
CSS0013139.1	/	/	/	/	External stimuli response.gravity.sensing and signalling.signalling protein factor *(LAZY)
CSS0041488.1	/	/	['GO:0009446', 'GO:0004668']	['PF04371.18']	Polyamine metabolism.putrescine biosynthesis.arginine decarboxylation pathway.agmatine iminohydrolase *(AIH)
CSS0030572.1	/	K17725	/	['PF00753.30']	Amino acid metabolism.amino acid degradation.cysteine degradation.sulfur dioxygenase;Enzyme classification.EC_3 hydrolases.EC_3-1 hydrolase acting on ester bond
CSS0034872.1	/	/	/	/	No Mercator4 annotation.no other annotation available
CSS0027870.1	/	/	/	['PF00168.33', 'PF17047.8']	No Mercator4 annotation.other annotation available
CSS0001065.1	/	/	/	['PF01535.23', 'PF12854.10', 'PF13041.9', 'PF13812.9', 'PF17177.7']	No Mercator4 annotation.other annotation available
CSS0009325.3	/	/	['GO:0008168']	['PF08241.15', 'PF13649.9', 'PF03141.19']	No Mercator4 annotation.other annotation available
CSS0015329.1	AUX/IAA	/	['GO:0003677', 'GO:0005634', 'GO:0006355', 'GO:0009725']	['PF06507.16', 'PF02309.19']	No Mercator4 annotation.other annotation available
CSS0017300.1	/	/	['GO:0005783', 'GO:0055085', 'GO:0016020', 'GO:0043248']	['PF11862.11', 'PF19592.2', 'PF00924.21', 'PF16094.8', 'PF14812.9']	Solute transport.channels.mechanosensitive ion channel *(MSL)
CSS0042451.2	/	K08829	['GO:0005524', 'GO:0006468', 'GO:0004672']	['PF03109.19', 'PF01636.26', 'PF19250.2', 'PF12330.11', 'PF00069.28', 'PF07714.20']	Protein modification.phosphorylation.CMGC protein kinase families.RCK protein kinase;Enzyme classification.EC_2 transferases.EC_2-7 transferase transferring phosphorus-containing group
CSS0001282.1	/	/	/	['PF08381.14', 'PF13713.9']	Plant organogenesis.root formation.lateral root.plasma membrane-to-nucleus signalling factor *(BRX)
CSS0030393.1	/	/	['GO:0060294', 'GO:0001534', 'GO:0060271']	['PF11947.11', 'PF04712.15']	Photosynthesis.photophosphorylation.photosystem II.assembly.assembly factor *(PAM68)
CSS0041908.1	/	K25476	/	['PF13883.9']	No Mercator4 annotation.other annotation available
CSS0001095.1	/	/	['GO:0005634', 'GO:0016730', 'GO:0007623', 'GO:0006351']	['PF02943.18', 'PF06529.14']	Redox homeostasis.thiol-based redox regulation.thioredoxin reductase activities.ferredoxin-dependent thioredoxin reductase (FTR) complex.subunit beta
CSS0001676.1	/	/	['GO:0004540', 'GO:0005739', 'GO:0045182', 'GO:0006417', 'GO:0006355', 'GO:0005515', 'GO:0003723', 'GO:0110001']	['PF00406.25', 'PF17049.8', 'PF12921.10', 'PF11848.11', 'PF06239.14', 'PF10037.12', 'PF19189.3', 'PF01707.19', 'PF09246.13', 'PF01535.23', 'PF12854.10', 'PF13041.9', 'PF13812.9', 'PF17177.7', 'PF03013.17', 'PF08579.14', 'PF11663.11', 'PF13424.9', 'PF13428.9', 'PF13176.9', 'PF04884.17']	No Mercator4 annotation.other annotation available
CSS0007032.1	/	/	/	['PF16487.8']	No Mercator4 annotation.other annotation available
CSS0010797.1	/	/	/	/	No Mercator4 annotation.other annotation available
CSS0021013.1	/	/	/	/	No Mercator4 annotation.other annotation available
CSS0020522.1	/	/	['GO:0005783']	['PF11820.11', 'PF06624.15']	No Mercator4 annotation.other annotation available
CSS0030675.1	/	/	['GO:0005515']	['PF12894.10', 'PF00400.35']	RNA processing.pre-RNA splicing.MAC/NTC spliceosome-associated complex.core components.substrate adaptor component *(MAC12/PRP17) of regulatory E3 ubiquitin ligase activity
CSS0010474.1	/	/	/	['PF20044.2']	No Mercator4 annotation.no other annotation available
CSS0035418.1	/	/	/	['PF18245.4']	No Mercator4 annotation.other annotation available
CSS0037271.1	/	/	['GO:0008270']	['PF06220.15']	RNA processing.pre-RNA splicing.U2-type major spliceosome.U1 snRNP complex.component *(U1C)
CSS0003285.1	/	K13207	['GO:0046872', 'GO:0005634', 'GO:0006402', 'GO:0003723', 'GO:0004535', 'GO:0005737']	['PF07576.15', 'PF08675.14', 'PF00076.25', 'PF13893.9', 'PF16367.8', 'PF16842.8']	No Mercator4 annotation.other annotation available
CSS0003223.1	/	/	['GO:0007165']	['PF00786.31', 'PF00620.30']	Multi-process regulation.ROP-GTPase regulatory system.RopGAP GTPase-activating activities.ROP-activating protein *(RopGAP)
CSS0029376.1	/	/	/	['PF05021.18', 'PF10893.11']	Protein homeostasis.ubiquitin-proteasome system.membrane-associated protein degradation.CDC48-NPL4-UFD1 chaperone complex.component *(NPL4)
CSS0040430.1	/	/	['GO:0018580', 'GO:0003824', 'GO:0016491']	['PF02679.18', 'PF01070.21', 'PF00478.28', 'PF03060.18', 'PF09370.13']	No Mercator4 annotation.other annotation available
CSS0002492.1	/	/	['GO:0018580']	['PF03060.18']	No Mercator4 annotation.other annotation available
CSS0040862.1	/	K23452	['GO:0008194']	['PF07249.15', 'PF00201.21']	Enzyme classification.EC_2 transferases.EC_2-4 glycosyltransferase
CSS0013552.1	/	/	['GO:0005524', 'GO:0006468', 'GO:0004672']	['PF00069.28']	Enzyme classification.EC_2 transferases.EC_2-7 transferase transferring phosphorus-containing group
CSS0047513.1	/	/	['GO:0006508', 'GO:0004190']	['PF09668.13', 'PF13975.9']	Protein homeostasis.ubiquitin-proteasome system.membrane-associated protein degradation.ER-associated protein degradation (ERAD).delivery to proteasome.ubiquitin-proteasome shuttle factor *(DDI1)
CSS0050340.1	/	/	['GO:0008194']	['PF00201.21']	No Mercator4 annotation.other annotation available
CSS0014097.1	/	K23452	['GO:0008194', 'GO:0016758']	['PF07249.15', 'PF04101.19', 'PF00201.21']	Enzyme classification.EC_2 transferases.EC_2-4 glycosyltransferase
CSS0024077.1	/	K00699	['GO:0008194', 'GO:0016758']	['PF04101.19', 'PF00201.21']	Enzyme classification.EC_2 transferases.EC_2-4 glycosyltransferase
CSS0014971.1	/	K03686	['GO:0031072', 'GO:0016151', 'GO:0051082', 'GO:0051604']	['PF15777.8', 'PF00226.34', 'PF01556.21', 'PF00684.22', 'PF01155.22', 'PF14354.9', 'PF16866.8']	Protein homeostasis.protein quality control.plastidial Hsp70 chaperone system.co-chaperone *(Hsp40)
CSS0049239.1	/	/	['GO:0005515']	['PF08263.15', 'PF00560.36', 'PF07723.16', 'PF12799.10', 'PF13516.9', 'PF13855.9', 'PF14580.9', 'PF09235.13', 'PF15102.9']	No Mercator4 annotation.other annotation available
CSS0049087.1	/	/	/	/	No Mercator4 annotation.no other annotation available
CSS0046531.1	/	/	['GO:0035091']	['PF08628.15', 'PF00787.27', 'PF02194.18', 'PF09720.13']	Vesicle trafficking.retrograde trafficking.protein retrieval and recycling.Retromer complex.regulatory protein *(SNX3/4)
CSS0001569.1	/	/	['GO:0003677']	['PF07460.14']	No Mercator4 annotation.other annotation available
CSS0010252.1	/	/	/	/	No Mercator4 annotation.other annotation available
CSS0007076.1	/	/	/	['PF17886.4', 'PF10988.11', 'PF18046.4', 'PF00011.24']	No Mercator4 annotation.other annotation available
CSS0031060.1	/	/	['GO:0003723']	['PF01985.24', 'PF05086.15', 'PF11921.11']	RNA processing.organelle RNA processing machinery.pre-RNA splicing.mitochondrial RNA splicing.RNA splicing factor *(mCSF1/2)
CSS0049033.1	/	/	['GO:0006508', 'GO:0008236']	['PF17766.4', 'PF00082.25']	No Mercator4 annotation.other annotation available
CSS0046424.1	/	/	/	/	No Mercator4 annotation.other annotation available
CSS0040926.1	/	K13510	['GO:0016746']	['PF01553.24']	Lipid metabolism.glycerolipid metabolism.phosphatidylethanolamine biosynthesis.lyso-phosphatidylethanolamine acyltransferase *(LPEAT)
CSS0019933.1	/	/	/	['PF10536.12']	No Mercator4 annotation.other annotation available
CSS0021612.1	/	/	/	['PF10536.12']	No Mercator4 annotation.other annotation available
CSS0013955.1	/	/	/	/	No Mercator4 annotation.other annotation available
CSS0020379.1	/	/	/	['PF17886.4', 'PF10988.11', 'PF18046.4', 'PF00011.24']	No Mercator4 annotation.other annotation available
CSS0016760.1	/	K17086	['GO:0015276', 'GO:0016020']	['PF05425.16', 'PF02990.19', 'PF00060.29']	No Mercator4 annotation.other annotation available
CSS0002596.1	/	/	/	['PF16561.8']	No Mercator4 annotation.other annotation available
CSS0040259.1	/	/	/	/	No Mercator4 annotation.other annotation available
CSS0046105.1	SNF2	/	['GO:0046872', 'GO:0140658', 'GO:0003677', 'GO:0003676', 'GO:0008270', 'GO:0016787', 'GO:0005515', 'GO:0005524']	['PF00270.32', 'PF00646.36', 'PF12937.10', 'PF00271.34', 'PF14447.9', 'PF04851.18', 'PF00176.26', 'PF00097.28', 'PF13920.9', 'PF07496.18', 'PF13445.9']	Chromatin organisation.nucleosome remodeling.other chromatin remodeling activities.SSO1653-like group.chromatin remodeling factor *(SHPRH)
CSS0027016.1	DBB	/	['GO:0008270']	['PF00130.25', 'PF16366.8', 'PF14471.9', 'PF18912.3', 'PF10080.12', 'PF00628.32', 'PF00643.27', 'PF13920.9', 'PF13901.9']	RNA biosynthesis.DNA-binding transcriptional regulation.other all-alpha-helix DNA-binding domain.BBX family.class-IV transcription factor
CSS0018226.1	/	/	['GO:0005975', 'GO:0004553']	['PF02837.21']	No Mercator4 annotation.other annotation available
CSS0011280.1	/	/	/	/	No Mercator4 annotation.no other annotation available
CSS0027518.1	/	/	['GO:0005975', 'GO:0004553']	['PF10097.12', 'PF02837.21']	No Mercator4 annotation.other annotation available
CSS0001243.1	/	/	['GO:0005975', 'GO:0004553']	['PF02837.21']	No Mercator4 annotation.other annotation available
CSS0030746.1	/	K02871	['GO:0005840', 'GO:0006412', 'GO:0003735']	['PF00572.21']	Protein biosynthesis.organellar translation machinery.mitochondrial ribosome biogenesis.large ribosomal subunit proteome.component *(uL13m)
CSS0027251.1	/	/	['GO:0005515']	['PF00023.33', 'PF12796.10', 'PF13606.9', 'PF13637.9', 'PF13857.9', 'PF12960.10']	No Mercator4 annotation.other annotation available
CSS0018840.1	/	/	['GO:0005524', 'GO:0006468', 'GO:0004672']	['PF03109.19', 'PF01636.26', 'PF12330.11', 'PF00069.28', 'PF17667.4', 'PF07714.20']	Enzyme classification.EC_2 transferases.EC_2-7 transferase transferring phosphorus-containing group
CSS0012001.1	/	/	['GO:0005515', 'GO:0051321']	['PF12895.10', 'PF08631.13', 'PF00515.31', 'PF13424.9', 'PF07719.20', 'PF13176.9', 'PF13181.9']	Cell division.meiotic recombination.meiotic crossover.class-I/ZMM crossover pathway.accessory scaffold protein *(SPO22/ZIP4)
CSS0005902.1	/	/	/	['PF09353.13', 'PF18977.3', 'PF07899.14', 'PF08741.13']	No Mercator4 annotation.other annotation available
CSS0017678.1	/	/	['GO:0005515']	['PF08667.13', 'PF08263.15', 'PF00560.36', 'PF12799.10', 'PF13516.9', 'PF13855.9']	No Mercator4 annotation.other annotation available
CSS0039424.1	/	/	['GO:0008270', 'GO:0003676']	['PF14223.9', 'PF00098.26', 'PF15288.9']	No Mercator4 annotation.other annotation available
CSS0036818.1	/	K15634	/	['PF00300.25']	No Mercator4 annotation.other annotation available
CSS0045204.1	/	/	/	['PF00611.26', 'PF15437.9']	No Mercator4 annotation.no other annotation available
CSS0007643.1	/	/	['GO:0006508', 'GO:0016787', 'GO:0008236']	['PF00561.23', 'PF07859.16', 'PF08386.13', 'PF05448.15', 'PF20434.1', 'PF01738.21', 'PF03959.16', 'PF12146.11', 'PF02129.21', 'PF00326.24']	No Mercator4 annotation.other annotation available
CSS0033112.1	/	/	/	['PF16523.8', 'PF04784.17', 'PF14389.9', 'PF07321.15']	No Mercator4 annotation.other annotation available
CSS0036187.1	/	K01719	['GO:0033014', 'GO:0004852']	['PF01261.27', 'PF02602.18', 'PF03698.16']	Coenzyme metabolism.tetrapyrrole biosynthesis.uroporphyrinogen III formation.uroporphyrinogen III synthase *(HemD)
CSS0047220.1	/	/	['GO:0006367', 'GO:0003723', 'GO:0005672']	['PF14605.9', 'PF14703.9', 'PF00076.25', 'PF08777.14', 'PF13893.9', 'PF16367.8', 'PF16842.8', 'PF03153.16']	RNA processing.RNA homeostasis.mRNA stress granule formation.regulatory factor *(RBP45/47)
CSS0004315.1	/	/	['GO:0001664']	['PF15854.8', 'PF07172.14']	Phytohormone action.signalling peptides.NCRP (non-cysteine-rich-peptide) category.CEP-peptide activity.CEP-precursor polypeptide;Nutrient uptake.nitrogen assimilation.systemic nitrogen signalling.signalling polypeptide *(CEP)
CSS0046933.1	/	/	['GO:0016787']	['PF00149.31']	No Mercator4 annotation.other annotation available
CSS0006484.1	/	/	['GO:0006788', 'GO:0004392']	['PF05086.15', 'PF10479.12', 'PF01126.23', 'PF06933.14']	Coenzyme metabolism.heme biosynthesis.heme oxygenase activities.alpha-helical heme oxygenase *(HO)
CSS0012651.1	/	K23504	['GO:0006629', 'GO:0008374', 'GO:0016788']	['PF12697.10', 'PF05057.17', 'PF05990.15', 'PF02450.18', 'PF07819.16']	No Mercator4 annotation.other annotation available
CSS0005653.1	/	/	['GO:0006629']	['PF01734.25']	Lipid metabolism.glycerolipid metabolism.glycerolipid degradation.phospholipase activities.phospholipase A2 activities.phospholipase-A2 *(pPLA2-II)
CSS0020754.1	/	/	['GO:0006629']	['PF01734.25']	Lipid metabolism.glycerolipid metabolism.glycerolipid degradation.phospholipase activities.phospholipase A2 activities.phospholipase-A2 *(pPLA2-II)
CSS0028444.1	/	/	/	['PF16353.8', 'PF03168.16']	No Mercator4 annotation.other annotation available
CSS0000740.1	/	/	/	['PF04480.15', 'PF18741.4', 'PF08373.13']	Protein biosynthesis.organellar translation machinery.plastidial ribosome biogenesis.rRNA maturation.16S-rRNA maturation factor *(RAP)
CSS0026130.1	/	K00975	['GO:0016779', 'GO:0009058']	['PF00132.27', 'PF00483.26']	Enzyme classification.EC_2 transferases.EC_2-7 transferase transferring phosphorus-containing group
CSS0013668.1	/	K00794	['GO:0009349', 'GO:0009231']	['PF00885.22']	Coenzyme metabolism.FMN/FAD biosynthesis.lumazine synthase *(RibE);Enzyme classification.EC_2 transferases.EC_2-5 transferase transferring alkyl or aryl group, other than methyl group
CSS0040769.1	/	/	['GO:0008270', 'GO:0045182', 'GO:0005515', 'GO:0006417']	['PF17049.8', 'PF14432.9', 'PF20430.1', 'PF20431.1', 'PF01535.23', 'PF12854.10', 'PF13041.9', 'PF13812.9', 'PF17177.7', 'PF13428.9', 'PF13432.9', 'PF14559.9', 'PF07719.20', 'PF13176.9']	No Mercator4 annotation.other annotation available
CSS0008419.1	/	K07759	['GO:0004649', 'GO:0006282']	['PF05028.17']	Protein modification.ADP-ribosylation.ADP-ribose glycohydrolase *(PARG)
CSS0020109.1	/	/	/	['PF00652.25', 'PF14005.9']	No Mercator4 annotation.no other annotation available
CSS0025584.1	/	/	/	/	No Mercator4 annotation.no other annotation available
CSS0013125.1	/	K07759	['GO:0004649', 'GO:0006282']	['PF05028.17']	Protein modification.ADP-ribosylation.ADP-ribose glycohydrolase *(PARG)
CSS0036850.1	/	/	['GO:0016192']	['PF00995.26']	No Mercator4 annotation.other annotation available
CSS0023258.1	/	/	/	['PF07333.15']	No Mercator4 annotation.no other annotation available
CSS0030180.1	/	/	/	/	No Mercator4 annotation.no other annotation available
CSS0035690.1	/	K22377	['GO:0046872', 'GO:0005856', 'GO:0097602', 'GO:0008270', 'GO:0031145', 'GO:0005680', 'GO:0061630']	['PF00130.25', 'PF11793.11', 'PF01485.24', 'PF14500.9', 'PF00784.20', 'PF10274.12', 'PF00628.32', 'PF12906.10', 'PF14169.9', 'PF12861.10', 'PF00097.28', 'PF13923.9', 'PF13920.9', 'PF12678.10', 'PF08746.14', 'PF17123.8', 'PF17120.8', 'PF13639.9', 'PF14570.9', 'PF14634.9', 'PF13445.9']	RNA processing.RNA homeostasis.NGD No-Go Decay.Ribosome-associated Quality Control (RQC) complex.E3 ubiquitin ligase component *(LTN1)
CSS0044168.1	/	/	/	['PF12680.10', 'PF07107.14']	No Mercator4 annotation.other annotation available
CSS0020538.1	/	/	['GO:0052689', 'GO:0050525', 'GO:0003854', 'GO:0006694', 'GO:0016616']	['PF01073.22', 'PF00106.28', 'PF13561.9', 'PF12740.10', 'PF01370.24', 'PF08659.13']	No Mercator4 annotation.other annotation available
CSS0007031.1	/	K11094	['GO:0006357', 'GO:1904868', 'GO:0016592', 'GO:0070034', 'GO:0003723', 'GO:0003712']	['PF15023.9', 'PF20043.2', 'PF10278.12', 'PF00076.25', 'PF13893.9', 'PF16842.8', 'PF19977.2']	RNA processing.pre-RNA splicing.U2-type major spliceosome.U2 snRNP complex.component *(U2B)
CSS0007269.1	/	/	['GO:0005515']	['PF00560.36', 'PF12799.10', 'PF13516.9', 'PF13855.9', 'PF01030.27']	Protein homeostasis.ubiquitin-proteasome system.ubiquitin-fold protein conjugation.CULLIN-based E3 ubiquitin ligase activities.CUL1-based/SCF E3 ubiquitin ligase complexes.F-BOX substrate adaptor component activities.substrate adaptor *(RAE1)
CSS0013701.1	WRKY	/	['GO:0003700', 'GO:0006355', 'GO:0043565']	['PF04500.19', 'PF07272.14', 'PF03106.18']	RNA biosynthesis.DNA-binding transcriptional regulation.beta-hairpin exposed by alpha/beta-scaffold structure.WRKY transcription factor activity.transcription factor *(WRKY);External stimuli response.pathogen.defense mechanisms.WRKY33-dependent plant immunity.transcription factor *(WRKY33)
CSS0032860.1	/	/	['GO:0008168']	['PF08241.15', 'PF05050.15', 'PF13649.9']	No Mercator4 annotation.other annotation available
CSS0035677.1	/	/	['GO:0015299', 'GO:0006812', 'GO:0055085', 'GO:0016020']	['PF06826.15', 'PF00999.24']	Solute transport.carrier-mediated transport.CPA superfamily.CPA-2 family.proton:monovalent cation antiporter *(CHX)
CSS0019780.1	/	/	/	['PF14009.9']	No Mercator4 annotation.other annotation available
CSS0025846.1	/	/	/	['PF16360.8', 'PF13167.9']	No Mercator4 annotation.other annotation available
CSS0020977.1	/	/	['GO:0016020', 'GO:0030244', 'GO:0016760']	['PF03552.17', 'PF13632.9', 'PF20479.1']	No Mercator4 annotation.other annotation available
CSS0035369.1	/	/	/	['PF20431.1', 'PF02410.18']	No Mercator4 annotation.other annotation available
CSS0012179.1	/	K02893	['GO:0005840', 'GO:0006412', 'GO:0003735']	['PF11766.11', 'PF00276.23', 'PF03939.16']	Protein biosynthesis.ribosome biogenesis.large ribosomal subunit (LSU).LSU proteome.component *(uL23)
CSS0031768.1	/	/	['GO:0005515']	['PF20431.1', 'PF01535.23', 'PF12854.10', 'PF13041.9', 'PF13812.9', 'PF17177.7', 'PF13374.9', 'PF13431.9', 'PF13176.9', 'PF10366.12']	No Mercator4 annotation.other annotation available
CSS0029754.1	/	K02893	['GO:0005840', 'GO:0006412', 'GO:0003735']	['PF11766.11', 'PF00276.23', 'PF03939.16']	Protein biosynthesis.ribosome biogenesis.large ribosomal subunit (LSU).LSU proteome.component *(uL23)
CSS0013569.1	/	/	/	['PF20253.1']	No Mercator4 annotation.other annotation available
CSS0026803.1	/	/	['GO:0005525', 'GO:0003924', 'GO:0003677', 'GO:0140359', 'GO:0016020', 'GO:0055085', 'GO:0003676', 'GO:0043531', 'GO:0016887', 'GO:0140664', 'GO:0000166', 'GO:0005524']	['PF13191.9', 'PF13238.9', 'PF13304.9', 'PF13401.9', 'PF13476.9', 'PF13479.9', 'PF13555.9', 'PF13604.9', 'PF12775.10', 'PF00664.26', 'PF00005.30', 'PF03029.20', 'PF02492.22', 'PF00270.32', 'PF13829.9', 'PF01935.20', 'PF00350.26', 'PF01580.21', 'PF03308.19', 'PF01078.24', 'PF01926.26', 'PF00931.25', 'PF03193.19', 'PF02463.22', 'PF00437.23', 'PF01443.21']	Solute transport.primary active transport.ABC superfamily.ABC1 family.subfamily ABCC transporter
CSS0016470.1	/	/	['GO:0005525', 'GO:0003924', 'GO:0003677', 'GO:0140359', 'GO:0016020', 'GO:0055085', 'GO:0003676', 'GO:0043531', 'GO:0016887', 'GO:0140664', 'GO:0000166', 'GO:0005524']	['PF12846.10', 'PF13191.9', 'PF13238.9', 'PF13304.9', 'PF13401.9', 'PF13476.9', 'PF13479.9', 'PF13555.9', 'PF13604.9', 'PF00664.26', 'PF00005.30', 'PF03029.20', 'PF02492.22', 'PF00270.32', 'PF01935.20', 'PF00350.26', 'PF01580.21', 'PF03308.19', 'PF01078.24', 'PF01926.26', 'PF00931.25', 'PF03193.19', 'PF02463.22', 'PF00437.23']	Solute transport.primary active transport.ABC superfamily.ABC1 family.subfamily ABCC transporter
CSS0044753.1	/	/	['GO:0004497', 'GO:0006614', 'GO:0005506', 'GO:0020037', 'GO:0048500', 'GO:0008312', 'GO:0016705']	['PF00067.25', 'PF08492.15']	Enzyme classification.EC_1 oxidoreductases.EC_1-14 oxidoreductase acting on paired donor with incorporation or reduction of molecular oxygen
CSS0047641.1	/	/	['GO:0004497', 'GO:0005506', 'GO:0020037', 'GO:0016705']	['PF06278.14', 'PF07318.15', 'PF00067.25']	Enzyme classification.EC_1 oxidoreductases.EC_1-14 oxidoreductase acting on paired donor with incorporation or reduction of molecular oxygen
CSS0010547.1	/	/	['GO:0004497', 'GO:0005506', 'GO:0020037', 'GO:0016705']	['PF00067.25']	Enzyme classification.EC_1 oxidoreductases.EC_1-14 oxidoreductase acting on paired donor with incorporation or reduction of molecular oxygen
CSS0026417.1	/	/	['GO:0004497', 'GO:0005506', 'GO:0020037', 'GO:0016705']	['PF00067.25']	Enzyme classification.EC_1 oxidoreductases.EC_1-14 oxidoreductase acting on paired donor with incorporation or reduction of molecular oxygen
CSS0015024.1	/	/	/	['PF14111.9']	No Mercator4 annotation.other annotation available
CSS0037021.1	/	/	['GO:0004497', 'GO:0005506', 'GO:0020037', 'GO:0016705']	['PF00067.25']	Enzyme classification.EC_1 oxidoreductases.EC_1-14 oxidoreductase acting on paired donor with incorporation or reduction of molecular oxygen
CSS0014999.1	/	/	['GO:0030599', 'GO:0042545']	['PF17342.5', 'PF01095.22']	No Mercator4 annotation.other annotation available
CSS0023316.1	/	/	['GO:0004518']	['PF00867.21', 'PF12813.10', 'PF00752.20']	No Mercator4 annotation.other annotation available
CSS0022894.1	/	/	['GO:0003677']	['PF03789.16', 'PF17445.5']	No Mercator4 annotation.other annotation available
CSS0049221.1	/	/	['GO:0005975', 'GO:0033925', 'GO:0005737']	['PF00704.31', 'PF03644.16']	Enzyme classification.EC_3 hydrolases.EC_3-2 glycosylase
CSS0037230.1	/	K01183	['GO:0005975']	['PF00704.31']	Enzyme classification.EC_3 hydrolases.EC_3-2 glycosylase
CSS0014449.1	/	/	['GO:0006520']	['PF00742.22']	No Mercator4 annotation.other annotation available
CSS0036006.1	MADS-M-type	/	['GO:0003677', 'GO:0046983']	['PF17455.5', 'PF00319.21']	RNA biosynthesis.DNA-binding transcriptional regulation.alpha-helix exposed by beta-structure.MADS/AGL transcription factor
CSS0018805.1	/	/	['GO:0016787']	['PF00149.31', 'PF12850.10']	No Mercator4 annotation.other annotation available
CSS0046487.1	/	/	['GO:0003677']	['PF04014.21', 'PF12776.10']	No Mercator4 annotation.other annotation available
CSS0047590.1	/	/	['GO:0005515']	['PF08263.15', 'PF00560.36', 'PF12799.10', 'PF13516.9', 'PF13855.9']	No Mercator4 annotation.other annotation available
CSS0007698.1	/	K16055	['GO:0003824', 'GO:0005992']	['PF00982.24', 'PF08282.15', 'PF02358.19']	Enzyme classification.EC_2 transferases.EC_2-4 glycosyltransferase
CSS0026203.1	/	/	/	['PF04859.15']	No Mercator4 annotation.other annotation available
CSS0038519.1	/	K10956	['GO:0016020', 'GO:0015031']	['PF19170.3', 'PF10559.12', 'PF00344.23']	Protein translocation.endoplasmic reticulum.co-translational insertion system.Sec61 subcomplex.subunit alpha
CSS0017453.1	/	K10949	['GO:0006621', 'GO:0016020', 'GO:0046923']	['PF00810.21', 'PF04193.17', 'PF03677.16']	Vesicle trafficking.retrograde trafficking.protein cargo receptor activities.K/HDEL-signature cargo receptor *(ERD2)
CSS0026052.1	/	/	/	['PF16455.8']	No Mercator4 annotation.other annotation available
CSS0009860.1	/	/	['GO:0002949', 'GO:0003677', 'GO:0009378', 'GO:0016887', 'GO:0009360', 'GO:0006260', 'GO:0003887', 'GO:0006310', 'GO:0005524', 'GO:0006281']	['PF00004.32', 'PF13191.9', 'PF13238.9', 'PF13401.9', 'PF13479.9', 'PF13671.9', 'PF06144.16', 'PF13177.9', 'PF12169.11', 'PF05496.15', 'PF06309.14', 'PF02367.20']	No Mercator4 annotation.other annotation available
CSS0035661.1	/	/	['GO:0004523', 'GO:0003676']	['PF13299.9', 'PF00075.27', 'PF17917.4', 'PF17919.4', 'PF13456.9']	No Mercator4 annotation.other annotation available
CSS0028963.1	/	/	['GO:0016818', 'GO:0005634', 'GO:0016567', 'GO:0003677', 'GO:0008270', 'GO:0004842', 'GO:0005515', 'GO:0006260', 'GO:0005524']	['PF00514.26', 'PF08072.14', 'PF19427.2', 'PF19584.2', 'PF04564.18', 'PF15227.9', 'PF11789.11', 'PF13445.9']	Protein homeostasis.ubiquitin-proteasome system.ubiquitin-fold protein conjugation.U-Box E3 ubiquitin ligase activities.group-II.E3 ubiquitin ligase *(PUB16)
CSS0033023.1	OFP	/	/	['PF15994.8', 'PF20008.2', 'PF19421.2', 'PF04844.16']	RNA biosynthesis.transcriptional co-regulation.OVATE transcriptional co-regulator *(OFP)
CSS0033904.1	/	/	/	/	No Mercator4 annotation.other annotation available
CSS0018625.1	/	/	['GO:0008194', 'GO:0016758']	['PF04101.19', 'PF00201.21']	Secondary metabolism.phenolics.flavonoid biosynthesis.flavonol glycosides.flavonol-3-O-glycoside rhamnosyltransferase *(UGT89A/B);Enzyme classification.EC_2 transferases.EC_2-4 glycosyltransferase
CSS0017038.1	/	/	['GO:0008194']	['PF00201.21']	Secondary metabolism.phenolics.flavonoid biosynthesis.flavonol glycosides.flavonol-3-O-glycoside rhamnosyltransferase *(UGT89A/B);Enzyme classification.EC_2 transferases.EC_2-4 glycosyltransferase
CSS0030211.1	/	K22611	['GO:0005525', 'GO:0005634', 'GO:0003924', 'GO:0006396', 'GO:0003723']	['PF00025.24', 'PF07889.15', 'PF05391.14', 'PF08424.13', 'PF00076.25', 'PF05843.17', 'PF13428.9']	RNA processing.pre-RNA splicing.U2-type major spliceosome.U4-U6 di-snRNP complex.U6-snRNA maturation factor *(SEAP1)
CSS0031436.1	zf-HD	/	/	['PF14394.9', 'PF04770.15']	RNA biosynthesis.DNA-binding transcriptional regulation.helix-turn-helix DNA-binding domain.HOMEO domain.zf-HD-type transcription factor
CSS0024774.1	/	/	['GO:0008168', 'GO:0008855', 'GO:0006308', 'GO:0009318']	['PF02609.19', 'PF08241.15', 'PF12847.10', 'PF13578.9', 'PF13649.9', 'PF13847.9', 'PF13679.9', 'PF10017.12', 'PF01795.22', 'PF05175.17', 'PF01135.22', 'PF06325.16', 'PF06962.15', 'PF01209.21']	No Mercator4 annotation.other annotation available
CSS0033452.1	/	K00927	['GO:0004618', 'GO:0006096']	['PF19303.2', 'PF00162.22']	Cellular respiration.glycolysis.cytosolic glycolysis.phosphoglycerate kinase *(PGK3);Enzyme classification.EC_2 transferases.EC_2-7 transferase transferring phosphorus-containing group
CSS0036422.1	/	K00927	['GO:0000160', 'GO:0006096', 'GO:0003677', 'GO:0000156', 'GO:0004618', 'GO:0005524']	['PF00162.22', 'PF06506.14']	Photosynthesis.calvin cycle.phosphoglycerate kinase;Carbohydrate metabolism.plastidial glycolysis.phosphoglycerate kinase *(PGK1);Enzyme classification.EC_2 transferases.EC_2-7 transferase transferring phosphorus-containing group
CSS0021332.1	/	/	/	['PF06912.14']	No Mercator4 annotation.other annotation available
CSS0004554.1	/	/	/	/	No Mercator4 annotation.other annotation available
CSS0019589.1	/	/	['GO:0003743', 'GO:0006413']	['PF05198.19']	No Mercator4 annotation.other annotation available
CSS0048833.1	/	/	/	['PF16641.8', 'PF13696.9', 'PF13917.9']	No Mercator4 annotation.other annotation available
CSS0014399.1	/	/	/	['PF17917.4', 'PF17919.4']	No Mercator4 annotation.other annotation available
CSS0042719.1	/	/	['GO:0005515']	['PF00646.36', 'PF08387.13', 'PF07723.16']	No Mercator4 annotation.other annotation available
CSS0029904.1	/	/	['GO:0016192', 'GO:0006886', 'GO:0005515', 'GO:0005739']	['PF06819.14', 'PF00637.23', 'PF19189.3', 'PF15531.9', 'PF01535.23', 'PF12854.10', 'PF13041.9', 'PF13812.9', 'PF17177.7', 'PF00515.31', 'PF13428.9', 'PF13429.9', 'PF14559.9', 'PF07719.20', 'PF13181.9']	No Mercator4 annotation.other annotation available
CSS0009963.1	/	K21843	['GO:0005515']	['PF12895.10', 'PF00515.31', 'PF13414.9', 'PF13424.9', 'PF13428.9', 'PF13432.9', 'PF13431.9', 'PF14559.9', 'PF07719.20', 'PF13176.9', 'PF13181.9', 'PF10366.12']	Multi-process regulation.phosphoinositide signalling.phosphoinositide homeostasis.phosphatidylinositol 4-kinase (PI4K-alpha) complex.component *(NPG)
CSS0043903.1	/	K12462	['GO:0007266', 'GO:0008083', 'GO:0005515', 'GO:0005094', 'GO:0016020', 'GO:0005737']	['PF13324.9', 'PF16183.8', 'PF00341.20', 'PF02115.20']	Multi-process regulation.ROP-GTPase regulatory system.guanine nucleotide dissociation inhibitor *(RopGDI)
CSS0027755.1	/	/	/	['PF05922.19']	RNA processing.organelle RNA processing machinery.RNA modification.C-to-U RNA editing.RNA editing factor *(MORF)
CSS0027562.1	/	/	['GO:0008270', 'GO:0003676']	['PF13976.9', 'PF14223.9', 'PF00098.26', 'PF13917.9']	No Mercator4 annotation.other annotation available
CSS0030645.1	/	K10683	['GO:0046872', 'GO:0008270', 'GO:0061630']	['PF02274.20', 'PF00533.29', 'PF16589.8', 'PF14447.9', 'PF12738.10', 'PF16770.8', 'PF00097.28', 'PF13923.9', 'PF13920.9', 'PF15227.9', 'PF13771.9', 'PF13832.9', 'PF11789.11', 'PF16685.8', 'PF13639.9', 'PF14634.9', 'PF14835.9', 'PF13445.9']	DNA damage response.homologous recombination repair (HR).BRCC regulatory holo-complex.BRCA1-BARD1 E3 ubiquitin ligase heterodimer.component *(BRCA1/BARD1)
CSS0025279.1	/	/	/	/	No Mercator4 annotation.no other annotation available
CSS0005315.1	/	K14411	['GO:0003723']	['PF14703.9', 'PF00076.25', 'PF16367.8']	No Mercator4 annotation.other annotation available
CSS0024374.1	/	/	['GO:0016798', 'GO:0005681', 'GO:0000776', 'GO:0003682', 'GO:0000398', 'GO:0003677', 'GO:0000070', 'GO:0006383', 'GO:0000775']	['PF02018.20', 'PF09026.13', 'PF04889.15', 'PF14671.9', 'PF08641.15', 'PF15531.9', 'PF11705.11']	No Mercator4 annotation.other annotation available
CSS0019363.1	GARP-G2-like	/	['GO:1900137', 'GO:0019957']	['PF19429.2', 'PF14379.9', 'PF00249.34']	RNA biosynthesis.DNA-binding transcriptional regulation.helix-turn-helix DNA-binding domain.GARP-G2-like domain.PHL-type transcription factor;Nutrient uptake.phosphorus assimilation.phosphate signalling.transcription factor *(PHR1)
CSS0002289.2	/	K13126	['GO:0003723']	['PF09707.13', 'PF03880.18', 'PF14703.9', 'PF00076.25', 'PF13893.9', 'PF16367.8', 'PF11835.11', 'PF16842.8']	Protein biosynthesis.organellar translation machinery.plastidial ribosome biogenesis.small ribosomal subunit proteome.component *(cS22)
CSS0013989.1	/	K06670	['GO:0005515']	['PF06278.14', 'PF04825.16']	Cell division.cell cycle organisation.sister chromatid separation.cohesin regulator complex.mitotic-specific Kleisin-type component *(SCC1)
CSS0016496.1	/	/	/	['PF06110.14', 'PF00085.23', 'PF13899.9', 'PF14595.9']	No Mercator4 annotation.other annotation available
CSS0030145.1	/	/	['GO:0005524', 'GO:0006468', 'GO:0004672']	['PF03109.19', 'PF01636.26', 'PF06293.17', 'PF14531.9', 'PF00069.28', 'PF07714.20', 'PF01163.25', 'PF07387.14']	Multi-process regulation.calcium-dependent signalling.CBL-CIPK calcium sensor and kinase pathways.CBL-dependent protein kinase *(CIPK);Enzyme classification.EC_2 transferases.EC_2-7 transferase transferring phosphorus-containing group
CSS0016794.1	/	/	/	/	No Mercator4 annotation.no other annotation available
CSS0001765.1	/	/	/	['PF05110.16', 'PF08205.15']	No Mercator4 annotation.other annotation available
CSS0021554.1	/	/	/	['PF13952.9', 'PF13960.9']	No Mercator4 annotation.other annotation available
CSS0024690.1	/	/	['GO:0019058']	['PF19439.2', 'PF05851.14', 'PF13873.9', 'PF03004.17', 'PF09733.12']	No Mercator4 annotation.other annotation available
CSS0028870.1	/	/	/	['PF09531.13', 'PF15744.8']	No Mercator4 annotation.other annotation available
CSS0027966.1	/	/	['GO:0003677', 'GO:0005666', 'GO:0005730', 'GO:0006383', 'GO:0006355', 'GO:0008134']	['PF04931.16', 'PF09331.14', 'PF10536.12', 'PF05132.17']	No Mercator4 annotation.other annotation available
CSS0034514.1	/	/	/	['PF10536.12']	No Mercator4 annotation.other annotation available
CSS0039569.1	/	/	['GO:0005634', 'GO:0042254', 'GO:0005576']	['PF08142.15', 'PF01117.23', 'PF07468.14', 'PF11586.11', 'PF05303.15', 'PF10500.12', 'PF12751.10']	No Mercator4 annotation.other annotation available
CSS0005894.1	/	/	['GO:0005524', 'GO:0006468', 'GO:0004672']	['PF00069.28', 'PF07714.20']	Protein modification.phosphorylation.TKL protein kinase families.RLCK-VII receptor-like protein kinase families.RLCK-VIIa receptor-like protein kinase;Enzyme classification.EC_2 transferases.EC_2-7 transferase transferring phosphorus-containing group
CSS0025315.1	/	/	/	['PF11026.11', 'PF05055.15']	No Mercator4 annotation.other annotation available
CSS0022314.1	/	/	/	['PF05120.15']	No Mercator4 annotation.other annotation available
CSS0042832.1	/	K25939	['GO:0051287', 'GO:0016491', 'GO:0003854', 'GO:0006694', 'GO:0016616']	['PF02826.22', 'PF01073.22', 'PF00106.28', 'PF13561.9', 'PF01370.24', 'PF08659.13', 'PF03435.21']	No Mercator4 annotation.other annotation available
CSS0012545.1	/	/	/	['PF11559.11', 'PF18249.4', 'PF12889.10', 'PF10536.12']	No Mercator4 annotation.other annotation available
CSS0017760.1	/	/	['GO:0005524', 'GO:0006468', 'GO:0004672']	['PF00069.28']	No Mercator4 annotation.other annotation available
CSS0016400.1	/	/	['GO:0005524', 'GO:0006468', 'GO:0004672']	['PF00069.28', 'PF07714.20']	Enzyme classification.EC_2 transferases.EC_2-7 transferase transferring phosphorus-containing group
CSS0048214.1	/	/	['GO:0016491']	['PF00106.28', 'PF13561.9', 'PF01370.24', 'PF08659.13', 'PF03435.21']	No Mercator4 annotation.other annotation available
CSS0027466.1	/	/	['GO:0003854', 'GO:0006694', 'GO:0016616']	['PF01073.22', 'PF00106.28', 'PF13561.9', 'PF01370.24', 'PF08659.13']	No Mercator4 annotation.other annotation available
CSS0008734.1	/	/	['GO:0005515']	['PF00646.36', 'PF12937.10', 'PF08268.15']	No Mercator4 annotation.other annotation available
CSS0014327.1	/	/	['GO:0005515']	['PF00646.36', 'PF12937.10', 'PF08268.15']	No Mercator4 annotation.other annotation available
CSS0011949.1	/	/	/	/	No Mercator4 annotation.other annotation available
CSS0021569.1	/	/	/	/	No Mercator4 annotation.other annotation available
CSS0040805.1	/	/	/	/	No Mercator4 annotation.other annotation available
CSS0018385.1	/	/	['GO:0016020', 'GO:0140359', 'GO:0016887', 'GO:0005524']	['PF13304.9', 'PF01061.27', 'PF19055.3', 'PF00005.30', 'PF20307.1']	Solute transport.primary active transport.ABC superfamily.ABC2 family.subfamily ABCG transporter
CSS0013972.1	/	/	['GO:0016788']	['PF00657.25']	Enzyme classification.EC_3 hydrolases.EC_3-1 hydrolase acting on ester bond
CSS0015446.1	/	/	['GO:0016788']	['PF00657.25']	No Mercator4 annotation.other annotation available
CSS0035826.1	/	/	/	/	No Mercator4 annotation.no other annotation available
CSS0047889.1	/	K12812	['GO:0003677', 'GO:0003676', 'GO:0016787', 'GO:0005524']	['PF14617.9', 'PF00270.32', 'PF00271.34', 'PF01540.19', 'PF04851.18', 'PF03105.22']	RNA processing.RNA transport.TREX/THO ribonucleoparticle (RNP) trafficking complex.helicase *(UAP56);Nutrient uptake.phosphorus assimilation.phosphate signalling.regulatory protein *(SPX)
CSS0023602.1	/	K11699	['GO:0046872', 'GO:0003968', 'GO:0003723', 'GO:0030001']	['PF05183.15', 'PF01163.25', 'PF00076.25', 'PF01297.20']	RNA processing.mRNA silencing.transacting siRNA pathway.ssRNA polymerase *(RDR6)
CSS0030082.1	AP2/ERF-ERF	/	['GO:0003700', 'GO:0006355']	['PF00847.23', 'PF02191.19', 'PF10500.12']	RNA biosynthesis.DNA-binding transcriptional regulation.beta-hairpin exposed by alpha/beta-scaffold structure.AP2/ERF family.ERF subfamily.subgroup ERF-V transcription factor *(SHN);Cell wall organisation.cutin and suberin.biosynthesis regulation.transcription factor *(SHN)
CSS0043028.2	/	/	['GO:0005751', 'GO:0003677', 'GO:0006886', 'GO:0000150', 'GO:0006123', 'GO:0005743', 'GO:0016192', 'GO:0006310']	['PF00637.23', 'PF02284.19', 'PF06239.14', 'PF01535.23', 'PF12854.10', 'PF13041.9', 'PF13812.9', 'PF17177.7', 'PF00239.24', 'PF08579.14', 'PF13428.9']	No Mercator4 annotation.other annotation available
CSS0001197.1	/	/	/	['PF13259.9']	No Mercator4 annotation.other annotation available
CSS0022348.1	/	K14515	['GO:0005515']	['PF00646.36', 'PF12937.10', 'PF00560.36', 'PF12799.10', 'PF13516.9', 'PF16975.8']	Phytohormone action.ethylene.perception and signal transduction.EIN3 transcription factor activity.substrate adaptor of SCF E3 ubiquitin ligase *(EBF)
CSS0025204.1	/	/	/	/	No Mercator4 annotation.other annotation available
CSS0005785.1	/	/	/	['PF06886.14']	Cytoskeleton organisation.microtubular network.microtubule dynamics.microtubule-stabilizing factor *(WDL)
CSS0044463.1	/	/	/	/	No Mercator4 annotation.other annotation available
CSS0040440.1	/	/	['GO:0004523', 'GO:0003676']	['PF13456.9']	No Mercator4 annotation.other annotation available
CSS0024480.1	/	/	['GO:0005524', 'GO:0006468', 'GO:0004672']	['PF03109.19', 'PF01636.26', 'PF01453.27', 'PF05961.14', 'PF01683.21', 'PF14531.9', 'PF00024.29', 'PF08276.14', 'PF08277.15', 'PF00069.28', 'PF07714.20']	Protein modification.phosphorylation.TKL protein kinase families.Lectin receptor-like protein kinase families.G-Lectin protein kinase activity.SD-2 protein kinase;Enzyme classification.EC_2 transferases.EC_2-7 transferase transferring phosphorus-containing group
CSS0040186.1	/	/	['GO:0005634', 'GO:0051382']	['PF11802.11', 'PF02798.23', 'PF13409.9', 'PF13417.9', 'PF17172.7']	Redox homeostasis.glutathione-based redox regulation.glutathione S-transferase activities.class tau glutathione S-transferase
CSS0028704.1	/	/	/	/	No Mercator4 annotation.no other annotation available
CSS0005380.1	/	/	/	['PF00043.28', 'PF13410.9', 'PF17171.7', 'PF02798.23', 'PF13409.9', 'PF13417.9', 'PF17172.7']	Redox homeostasis.glutathione-based redox regulation.glutathione S-transferase activities.class tau glutathione S-transferase
CSS0050021.1	/	/	/	['PF02798.23', 'PF13409.9', 'PF13417.9']	Redox homeostasis.glutathione-based redox regulation.glutathione S-transferase activities.class tau glutathione S-transferase
CSS0048355.1	/	/	/	['PF10358.12']	No Mercator4 annotation.other annotation available
CSS0015922.1	/	/	/	/	No Mercator4 annotation.other annotation available
CSS0000330.1	/	/	/	/	No Mercator4 annotation.other annotation available
CSS0018478.1	/	/	['GO:0003755', 'GO:0000413']	['PF00160.24']	Enzyme classification.EC_5 isomerases.EC_5-2 cis-trans-isomerase
CSS0040532.1	/	/	/	['PF20196.1', 'PF05762.17']	No Mercator4 annotation.other annotation available
CSS0031283.1	/	/	/	['PF03171.23', 'PF14226.9']	Phytohormone action.jasmonic acid.conjugation and degradation.jasmonic acid oxidase *(JOX/JAO);Enzyme classification.EC_1 oxidoreductases.EC_1-14 oxidoreductase acting on paired donor with incorporation or reduction of molecular oxygen
CSS0005346.1	B3	/	['GO:0003677']	['PF02362.24', 'PF19682.2']	RNA biosynthesis.DNA-binding transcriptional regulation.beta-barrel DNA-binding domain.REM family.subgroup-E transcription factor
CSS0017928.1	/	K02866	['GO:0005840', 'GO:0006412', 'GO:0003735']	['PF00252.21']	Protein biosynthesis.ribosome biogenesis.large ribosomal subunit (LSU).LSU proteome.component *(uL16)
CSS0026572.1	/	K04730	['GO:0005524', 'GO:0005515', 'GO:0006468', 'GO:0004672']	['PF03109.19', 'PF01636.26', 'PF08263.15', 'PF12799.10', 'PF13516.9', 'PF13855.9', 'PF14580.9', 'PF00069.28', 'PF07714.20']	Protein modification.phosphorylation.TKL protein kinase families.LRR-VIII protein kinase families.LRR-VIII-1 protein kinase;Enzyme classification.EC_2 transferases.EC_2-7 transferase transferring phosphorus-containing group
CSS0045290.1	/	/	/	['PF00226.34']	No Mercator4 annotation.other annotation available
CSS0011686.1	/	/	/	['PF00226.34']	No Mercator4 annotation.other annotation available
CSS0030664.1	/	/	['GO:0003676']	['PF00313.25']	No Mercator4 annotation.other annotation available
CSS0029625.1	/	/	['GO:0031072', 'GO:0051082']	['PF08792.13', 'PF15777.8', 'PF14537.9', 'PF01556.21', 'PF00684.22', 'PF07092.15', 'PF17302.5', 'PF12773.10', 'PF18912.3', 'PF16588.8']	No Mercator4 annotation.other annotation available
CSS0025573.1	/	/	/	['PF01556.21']	No Mercator4 annotation.other annotation available
CSS0014884.1	/	/	/	/	No Mercator4 annotation.other annotation available
CSS0017899.1	/	/	['GO:0006298', 'GO:0016020', 'GO:0006633', 'GO:0030983', 'GO:0004315', 'GO:0016747', 'GO:0005524']	['PF08545.13', 'PF08541.13', 'PF02797.18', 'PF00195.22', 'PF08392.15', 'PF05190.21']	Enzyme classification.EC_2 transferases.EC_2-3 acyltransferase
CSS0030315.1	/	/	['GO:0005515']	['PF00397.29']	No Mercator4 annotation.other annotation available
CSS0034351.1	/	/	['GO:0005515']	['PF00612.30']	No Mercator4 annotation.other annotation available
CSS0042759.1	/	/	/	['PF17181.7']	Phytohormone action.signalling peptides.CRP (cysteine-rich-peptide) category.EPF/EPFL-peptide activity.EPF/EPFL-precursor polypeptide
CSS0044405.1	/	/	/	/	No Mercator4 annotation.other annotation available
CSS0020676.1	/	/	/	['PF12023.11']	No Mercator4 annotation.other annotation available
CSS0016362.1	/	/	['GO:0005634', 'GO:0005643', 'GO:0016973']	['PF10147.12', 'PF08224.14', 'PF04316.16', 'PF14282.9', 'PF17681.4', 'PF07817.16', 'PF14662.9', 'PF03036.19', 'PF02996.20', 'PF08324.14', 'PF14970.9', 'PF10779.12']	No Mercator4 annotation.other annotation available
CSS0002772.1	/	/	['GO:0003723', 'GO:0019013']	['PF00937.21']	No Mercator4 annotation.other annotation available
CSS0016517.1	/	K13175	['GO:0005515', 'GO:0006355']	['PF12894.10', 'PF07569.14', 'PF20426.1', 'PF13570.9', 'PF00400.35']	RNA processing.RNA transport.TREX/THO ribonucleoparticle (RNP) trafficking complex.THO subcomplex.component *(THOC6/DWA1)
CSS0043699.1	/	K13459	['GO:0043531', 'GO:0005515', 'GO:0005524']	['PF13173.9', 'PF13479.9', 'PF13604.9', 'PF01637.21', 'PF07439.14', 'PF12799.10', 'PF13855.9', 'PF14580.9', 'PF00931.25', 'PF02403.25']	No Mercator4 annotation.other annotation available
CSS0020527.1	/	/	/	['PF00481.24']	No Mercator4 annotation.other annotation available
CSS0048734.1	/	/	/	['PF10184.12', 'PF12680.10']	No Mercator4 annotation.other annotation available
CSS0033709.1	/	/	/	['PF12662.10', 'PF13850.9', 'PF14670.9']	No Mercator4 annotation.other annotation available
CSS0005298.1	/	K09122	['GO:0003676', 'GO:0008408', 'GO:0006139']	['PF01612.23', 'PF17006.8', 'PF01927.19', 'PF14299.9']	No Mercator4 annotation.other annotation available
CSS0023308.1	PHD	K24406	['GO:0005515']	['PF00130.25', 'PF00628.32', 'PF00856.31']	Chromatin organisation.post-translational histone modification.histone methylation.lysine methylation.class-IV histone methyltransferase *(ATXR5/6)
CSS0023063.1	/	/	['GO:0004523', 'GO:0003676']	['PF00075.27', 'PF00078.30', 'PF13456.9']	No Mercator4 annotation.other annotation available
CSS0002575.1	/	K20240	/	['PF10887.11', 'PF02458.18']	Polyamine metabolism.polyamine conjugation.polyamine hydroxycinnamoyl-CoA acyltransferase;Enzyme classification.EC_2 transferases.EC_2-3 acyltransferase
CSS0039557.1	/	/	/	['PF08574.13', 'PF12885.10']	RNA biosynthesis.DNA-dependent RNA polymerase complexes.regulation.RNA polymerase auxiliary factor *(RDM4)
CSS0044977.1	/	/	/	['PF04195.15']	No Mercator4 annotation.other annotation available
CSS0041284.1	/	/	['GO:0022857', 'GO:0055085']	['PF13617.9', 'PF07690.19', 'PF06813.16']	Solute transport.carrier-mediated transport.MFS superfamily.UMF23-type solute transporter
CSS0012904.1	/	/	/	/	No Mercator4 annotation.other annotation available
CSS0002946.1	/	/	['GO:0003994', 'GO:0006099']	['PF11791.11', 'PF08044.14', 'PF03735.17', 'PF07216.15', 'PF16940.8']	Protein translocation.chloroplast.inner envelope TIC translocation system.translocation channel *(Tic110)
CSS0039036.1	/	/	['GO:0004601', 'GO:0006979', 'GO:0020037']	['PF00141.26']	Enzyme classification.EC_1 oxidoreductases.EC_1-11 oxidoreductase acting on peroxide as acceptor
CSS0028475.1	/	K20185	['GO:0005179', 'GO:0031083', 'GO:0005576']	['PF06320.16', 'PF00236.21']	Vesicle trafficking.retrograde trafficking.protein retrieval and recycling.BLOC-1 regulatory complex.component *(BLOS1)
CSS0035671.1	/	K02957	['GO:0005840', 'GO:0006412', 'GO:0003735']	['PF00410.22']	Protein biosynthesis.ribosome biogenesis.small ribosomal subunit (SSU).SSU proteome.component *(uS8)
CSS0033648.1	/	/	/	/	No Mercator4 annotation.other annotation available
CSS0042933.1	/	/	/	['PF12776.10']	No Mercator4 annotation.other annotation available
CSS0003586.1	LOB	/	/	['PF03195.17', 'PF05308.14', 'PF16101.8']	RNA biosynthesis.DNA-binding transcriptional regulation.zinc-coordinating DNA-binding domain.AS2/LOB transcription factor
CSS0023862.1	/	/	['GO:0008270', 'GO:0045182', 'GO:0006417']	['PF17049.8', 'PF14432.9', 'PF20430.1', 'PF20431.1', 'PF01535.23', 'PF12854.10', 'PF13041.9', 'PF13812.9', 'PF17177.7', 'PF14559.9']	No Mercator4 annotation.other annotation available
CSS0021315.1	/	/	['GO:0007165', 'GO:0006468', 'GO:0004672', 'GO:0005524']	['PF03109.19', 'PF01636.26', 'PF03822.17', 'PF00069.28', 'PF07714.20']	Enzyme classification.EC_2 transferases.EC_2-7 transferase transferring phosphorus-containing group
CSS0002166.1	/	/	/	['PF09548.13']	No Mercator4 annotation.other annotation available
CSS0041035.1	/	/	['GO:0005525', 'GO:0003924']	['PF00350.26', 'PF02421.21', 'PF00009.30', 'PF01926.26', 'PF03193.19', 'PF09439.13']	No Mercator4 annotation.other annotation available
CSS0049422.1	/	/	/	['PF17181.7']	Phytohormone action.signalling peptides.CRP (cysteine-rich-peptide) category.EPF/EPFL-peptide activity.EPF/EPFL-precursor polypeptide
CSS0009507.1	/	/	['GO:0016020', 'GO:0035673']	['PF05393.14', 'PF03169.18']	Solute transport.carrier-mediated transport.OPT family.oligopeptide transporter *(OPT)
CSS0033703.1	/	/	['GO:0000372', 'GO:0016192', 'GO:0006886', 'GO:1990904']	['PF12895.10', 'PF12921.10', 'PF00637.23', 'PF18026.4', 'PF12000.11', 'PF09613.13', 'PF13762.9', 'PF10037.12', 'PF01535.23', 'PF12854.10', 'PF13041.9', 'PF13812.9', 'PF17177.7', 'PF08579.14', 'PF14689.9', 'PF13428.9', 'PF14559.9', 'PF09454.13']	RNA processing.organelle RNA processing machinery.pre-RNA splicing.plastidial RNA splicing.RNA splicing factor *(WSL4)
CSS0029446.1	/	/	/	/	No Mercator4 annotation.other annotation available
CSS0016227.1	/	/	['GO:0004497', 'GO:0005506', 'GO:0020037', 'GO:0016705']	['PF00067.25']	Enzyme classification.EC_1 oxidoreductases.EC_1-14 oxidoreductase acting on paired donor with incorporation or reduction of molecular oxygen
CSS0027674.1	/	/	/	/	No Mercator4 annotation.no other annotation available
CSS0024107.1	/	/	/	/	No Mercator4 annotation.other annotation available
CSS0011897.1	/	/	['GO:0009052', 'GO:0004751']	['PF06026.17']	No Mercator4 annotation.other annotation available
CSS0036972.1	/	/	['GO:0004497', 'GO:0005506', 'GO:0020037', 'GO:0016705']	['PF00067.25']	Enzyme classification.EC_1 oxidoreductases.EC_1-14 oxidoreductase acting on paired donor with incorporation or reduction of molecular oxygen
CSS0029001.1	/	/	/	/	No Mercator4 annotation.other annotation available
CSS0019604.1	/	K01807	['GO:0009052', 'GO:0004751']	['PF06026.17']	No Mercator4 annotation.other annotation available
CSS0039059.1	/	/	/	/	No Mercator4 annotation.other annotation available
CSS0013491.2	Jumonji	/	['GO:0005634']	['PF05965.17', 'PF05964.17', 'PF02373.25', 'PF02375.20', 'PF02928.19']	Chromatin organisation.post-translational histone modification.histone methylation.JmjC-domain histone demethylase activities.histone demethylase *(PKDM7)
CSS0019083.1	C2C2-LSD	/	['GO:0005840', 'GO:0007275', 'GO:0006412', 'GO:0003735']	['PF01667.20', 'PF04690.16', 'PF06943.15']	Multi-process regulation.Programmed Cell Death (PCD) system.regulatory protein *(LSD/LOL)
CSS0015956.1	/	K12191	['GO:0007034', 'GO:0008239', 'GO:0008017', 'GO:0005506', 'GO:0009055', 'GO:0022900', 'GO:0048870', 'GO:0020037', 'GO:0070009', 'GO:0031514', 'GO:0042597']	['PF06657.16', 'PF07361.14', 'PF14348.9', 'PF19979.2', 'PF20570.1', 'PF00700.24', 'PF13851.9', 'PF14701.9', 'PF09278.14', 'PF10459.12', 'PF03357.24', 'PF08286.14', 'PF11068.11']	Vesicle trafficking.endocytic trafficking.ESCRT-mediated sorting.ESCRT-III complex.component *(VPS2/CHMP2)
CSS0029896.1	/	/	['GO:0004497', 'GO:0005506', 'GO:0020037', 'GO:0016705']	['PF00067.25']	Enzyme classification.EC_1 oxidoreductases.EC_1-14 oxidoreductase acting on paired donor with incorporation or reduction of molecular oxygen
CSS0029712.1	/	/	['GO:0004497', 'GO:0005506', 'GO:0020037', 'GO:0016705']	['PF00067.25']	Enzyme classification.EC_1 oxidoreductases.EC_1-14 oxidoreductase acting on paired donor with incorporation or reduction of molecular oxygen
CSS0028779.1	/	/	['GO:0004497', 'GO:0005506', 'GO:0020037', 'GO:0016705']	['PF00067.25']	Enzyme classification.EC_1 oxidoreductases.EC_1-14 oxidoreductase acting on paired donor with incorporation or reduction of molecular oxygen
CSS0048234.1	/	/	['GO:0042147']	['PF10474.12', 'PF07928.15']	Vesicle trafficking.vesicle tethering.GARP/EARP complexes.GARP-specific component *(VPS54)
CSS0025814.1	/	/	/	/	No Mercator4 annotation.no other annotation available
CSS0035493.1	/	/	['GO:0016020']	['PF07782.16']	Vesicle trafficking.vesicle tethering.GARP/EARP complexes.GARP-specific component *(VPS54)
CSS0015411.1	/	/	/	/	Vesicle trafficking.vesicle tethering.GARP/EARP complexes.GARP-specific component *(VPS54)
CSS0036853.1	/	/	/	/	No Mercator4 annotation.other annotation available
CSS0019519.2	/	K08266	['GO:0006508', 'GO:0005515', 'GO:0006355', 'GO:0008236']	['PF12894.10', 'PF08662.14', 'PF16529.8', 'PF07569.14', 'PF20426.1', 'PF08801.14', 'PF11715.11', 'PF00082.25', 'PF13570.9', 'PF08553.13', 'PF00400.35']	Multi-process regulation.TOR (Target Of Rapamycin) signalling.TORC complex.regulatory component *(LST8)
CSS0004224.1	/	K13523	['GO:0016746']	['PF01553.24', 'PF16076.8']	Lipid metabolism.glycerolipid metabolism.phosphatidate biosynthesis.endoplasmic reticulum phosphatidate biosynthesis.lysophosphatidate acyltransferase *(LPAT)
CSS0048764.1	/	K13523	['GO:0016746', 'GO:0055085']	['PF01553.24', 'PF16076.8', 'PF06157.14', 'PF04120.15']	Lipid metabolism.glycerolipid metabolism.phosphatidate biosynthesis.endoplasmic reticulum phosphatidate biosynthesis.lysophosphatidate acyltransferase *(LPAT)
CSS0038023.1	/	/	/	['PF07974.16', 'PF03016.18']	Cell wall organisation.cell wall proteins.hydroxyproline-rich glycoprotein activities.extensin activities.extensin glycosylation.alpha-1,3-arabinofuranosyltransferase *(ExAD)
CSS0011959.1	/	K01939	['GO:0004019', 'GO:0006164', 'GO:0000166']	['PF00709.24']	Nucleotide metabolism.purines.ribonucleotide (RN) anabolism.adenylosuccinate synthetase *(PUR11);Enzyme classification.EC_6 ligases.EC_6-3 ligase forming carbon-nitrogen bond
CSS0039490.1	/	/	['GO:0005525', 'GO:0006614', 'GO:0003678', 'GO:0000723', 'GO:0003677', 'GO:0003676', 'GO:0009378', 'GO:0016787', 'GO:0016887', 'GO:0004386', 'GO:0004788', 'GO:0140664', 'GO:0009229', 'GO:0006310', 'GO:0005524', 'GO:0006281']	['PF00004.32', 'PF13086.9', 'PF13087.9', 'PF13191.9', 'PF13245.9', 'PF13401.9', 'PF13476.9', 'PF13481.9', 'PF13604.9', 'PF13671.9', 'PF07728.17', 'PF12775.10', 'PF00005.30', 'PF06745.16', 'PF16846.8', 'PF00270.32', 'PF09848.12', 'PF10979.11', 'PF05127.17', 'PF01695.20', 'PF02562.19', 'PF05970.17', 'PF03215.18', 'PF04851.18', 'PF05496.15', 'PF00448.25', 'PF00437.23', 'PF04263.19', 'PF00580.24', 'P…	No Mercator4 annotation.other annotation available
CSS0020089.1	/	/	['GO:0140580', 'GO:0000423']	['PF08589.13', 'PF00130.25', 'PF00628.32', 'PF13831.9', 'PF13771.9']	No Mercator4 annotation.other annotation available
CSS0020291.1	/	/	/	/	No Mercator4 annotation.other annotation available
CSS0012565.1	/	K03327	['GO:0015297', 'GO:0042910', 'GO:0055085', 'GO:0016020']	['PF01554.21', 'PF14667.9']	Solute transport.carrier-mediated transport.MOP superfamily.MATE family.metabolite transporter *(DTX);Solute transport.carrier-mediated transport.MOP superfamily.MATE family.metal-citrate complex transporter *(FRD);Nutrient uptake.micronutrient homeostasis.iron.Fe(III)-citrate translocation.Fe(III)-citrate complex transporter *(FRD)
CSS0026046.1	C3H	K23048	['GO:0046872', 'GO:0005515']	['PF00023.33', 'PF12796.10', 'PF13606.9', 'PF13637.9', 'PF13857.9', 'PF16131.8', 'PF00642.27', 'PF14608.9', 'PF18044.4', 'PF18345.4']	RNA processing.RNA homeostasis.post-transcriptional regulation.CCCH-ZF-type RNA-binding activity.tandem-ZF-type RNA-binding activity.regulatory protein *(OXS2)
CSS0019984.1	/	/	['GO:0005524', 'GO:0006468', 'GO:0004672', 'GO:0048544']	['PF01453.27', 'PF00024.29', 'PF14295.9', 'PF00069.28', 'PF07714.20', 'PF00954.23']	Protein modification.phosphorylation.TKL protein kinase families.Lectin receptor-like protein kinase families.G-Lectin protein kinase activity.SD-2 protein kinase;Enzyme classification.EC_2 transferases.EC_2-7 transferase transferring phosphorus-containing group
CSS0013735.1	/	K23558	['GO:0003854', 'GO:0006694', 'GO:0016616']	['PF01073.22', 'PF01370.24', 'PF16363.8', 'PF13460.9', 'PF07993.15', 'PF05368.16', 'PF06398.14', 'PF02719.18', 'PF02453.20', 'PF04321.20']	Lipid metabolism.phytosterol metabolism.phytosterol C4-demethylation complex.3-beta hydroxysteroid dehydrogenase component *(CSD);Enzyme classification.EC_1 oxidoreductases.EC_1-1 oxidoreductase acting on CH-OH group of donor
CSS0044432.1	/	/	['GO:0003677', 'GO:0046983']	['PF05699.17', 'PF14372.9']	No Mercator4 annotation.other annotation available
CSS0012940.1	/	/	['GO:0005509', 'GO:0004672', 'GO:0006468', 'GO:0005515', 'GO:0005524']	['PF03109.19', 'PF00036.35', 'PF08976.14', 'PF12763.10', 'PF13202.9', 'PF13405.9', 'PF13499.9', 'PF13833.9', 'PF14658.9', 'PF06293.17', 'PF14531.9', 'PF00069.28', 'PF07714.20', 'PF10591.12']	Protein modification.phosphorylation.CAMK protein kinase families.CDPK protein kinase;Multi-process regulation.calcium-dependent signalling.calcium sensor and kinase *(CPK);Enzyme classification.EC_2 transferases.EC_2-7 transferase transferring phosphorus-containing group
CSS0014652.1	/	/	['GO:0016192', 'GO:0045182', 'GO:0006417', 'GO:0006886']	['PF17049.8', 'PF12921.10', 'PF06662.16', 'PF00637.23', 'PF06239.14', 'PF10037.12', 'PF01535.23', 'PF12854.10', 'PF13041.9', 'PF13812.9', 'PF17177.7', 'PF14559.9', 'PF07719.20']	No Mercator4 annotation.other annotation available
CSS0031724.1	/	K19023	/	['PF00928.24']	Vesicle trafficking.AP-5 cargo adaptor complex.medium subunit mu *(AP5M)
CSS0041788.1	/	K10268	['GO:0005515']	['PF17497.5', 'PF00560.36', 'PF07723.16', 'PF12799.10', 'PF13516.9', 'PF09235.13']	Protein homeostasis.ubiquitin-proteasome system.ubiquitin-fold protein conjugation.CULLIN-based E3 ubiquitin ligase activities.CUL1-based/SCF E3 ubiquitin ligase complexes.F-BOX substrate adaptor component activities.substrate adaptor *(FBL4)
CSS0047134.1	/	/	['GO:0004619', 'GO:0006007', 'GO:0006412', 'GO:0003735', 'GO:0030145', 'GO:0005840', 'GO:0005737']	['PF06415.16', 'PF08569.14', 'PF13102.9', 'PF16320.8']	Multi-process regulation.RAM (Regulation of Ace2 and Morphogenesis) signalling.scaffold component *(MO25)
CSS0024139.1	/	/	['GO:0016020', 'GO:0030244', 'GO:0016760']	['PF03909.20', 'PF03552.17']	RNA biosynthesis.DNA-binding transcriptional regulation.undefined DNA-binding domain.BSD family.transcription factor
CSS0042457.1	/	K00558	['GO:0008168', 'GO:0003682']	['PF01426.21', 'PF00145.20', 'PF12047.11']	Chromatin organisation.epigenetic state regulation.RNA-independent DNA methylation.DNA methyltransferase *(MET)
CSS0032113.1	/	/	['GO:0006468', 'GO:0004672']	['PF07714.20']	No Mercator4 annotation.other annotation available
CSS0022251.1	/	/	/	/	No Mercator4 annotation.other annotation available
CSS0021463.1	/	/	/	/	No Mercator4 annotation.no other annotation available
CSS0032893.1	/	/	['GO:0008168', 'GO:0003682']	['PF01426.21', 'PF00145.20']	No Mercator4 annotation.other annotation available
CSS0037434.1	/	/	['GO:0008168']	['PF00145.20']	No Mercator4 annotation.other annotation available
CSS0006993.1	/	/	['GO:0005525', 'GO:0002949', 'GO:0003924', 'GO:0016757', 'GO:0005524']	['PF13191.9', 'PF13238.9', 'PF13401.9', 'PF13521.9', 'PF13555.9', 'PF13604.9', 'PF13671.9', 'PF12775.10', 'PF00005.30', 'PF00106.28', 'PF13561.9', 'PF13506.9', 'PF03193.19', 'PF03151.19', 'PF02367.20']	No Mercator4 annotation.other annotation available
CSS0049645.1	/	/	['GO:0005763', 'GO:0006260', 'GO:0016020']	['PF14943.9', 'PF05062.15', 'PF07851.16', 'PF08581.13', 'PF06156.16']	No Mercator4 annotation.other annotation available
CSS0042356.1	/	/	/	['PF13720.9', 'PF18829.4', 'PF14223.9', 'PF19916.2']	No Mercator4 annotation.other annotation available
CSS0021256.1	/	K12598	['GO:0003676', 'GO:0005524']	['PF00270.32', 'PF08148.15', 'PF00271.34', 'PF13234.9']	RNA processing.RNA homeostasis.Exosome complex.TRAMP (Trf4-Air2-Mtr4 Polyadenylation) nucleolar regulation complex.RNA helicase component *(MTR4)
CSS0032872.1	/	/	['GO:0003677', 'GO:0005634', 'GO:0006355', 'GO:0009725']	['PF06507.16', 'PF02309.19']	No Mercator4 annotation.other annotation available
CSS0007365.1	B3	/	['GO:0003677']	['PF02362.24']	RNA biosynthesis.DNA-binding transcriptional regulation.beta-barrel DNA-binding domain.ARF transcription factor
CSS0016468.1	/	K06679	['GO:0015979', 'GO:0005509', 'GO:0006614', 'GO:0009523', 'GO:0048500', 'GO:0009654', 'GO:0008312', 'GO:0019898', 'GO:0007094']	['PF05557.16', 'PF01789.19', 'PF02978.22']	Cell division.cell cycle organisation.sister chromatid separation.spindle assembly checkpoint machinery.checkpoint protein *(MAD1)
CSS0014169.1	/	/	['GO:0022857', 'GO:0055085', 'GO:0016020']	['PF00854.24']	Solute transport.carrier-mediated transport.MFS superfamily.anion transporter *(NRT1/PTR)
CSS0022364.1	/	/	/	['PF07727.17', 'PF08623.13']	No Mercator4 annotation.other annotation available
CSS0017136.1	/	/	/	['PF04884.17']	No Mercator4 annotation.other annotation available
CSS0006493.1	zf-HD	/	/	['PF14394.9', 'PF04770.15']	RNA biosynthesis.DNA-binding transcriptional regulation.helix-turn-helix DNA-binding domain.HOMEO domain.zf-HD-type transcription factor
CSS0036760.1	/	K22611	['GO:0005525', 'GO:0005634', 'GO:0003924', 'GO:0006396', 'GO:1904868', 'GO:0070034', 'GO:0003723']	['PF00025.24', 'PF15578.9', 'PF05391.14', 'PF08424.13', 'PF00076.25', 'PF05843.17', 'PF13428.9', 'PF19977.2']	RNA processing.pre-RNA splicing.U2-type major spliceosome.U4-U6 di-snRNP complex.U6-snRNA maturation factor *(SEAP1)
CSS0006349.1	/	K08247	['GO:0009058', 'GO:0008168', 'GO:0030170']	['PF00155.24', 'PF08241.15', 'PF08242.15', 'PF13489.9', 'PF13649.9', 'PF13847.9', 'PF13679.9', 'PF02475.19', 'PF05175.17', 'PF06325.16']	Amino acid metabolism.aspartate group amino acid biosynthesis.aspartate-derived amino acids.methionine biosynthesis.S-methylmethionine cycle.methionine S-methyltransferase;Enzyme classification.EC_2 transferases.EC_2-1 transferase transferring one-carbon group
CSS0029897.1	/	/	/	['PF00011.24', 'PF17093.8', 'PF04024.15', 'PF15912.8']	No Mercator4 annotation.other annotation available
CSS0049249.1	/	K00549	['GO:0009086', 'GO:0008270', 'GO:0008652', 'GO:0003871']	['PF08267.15', 'PF01717.21', 'PF14512.9']	Amino acid metabolism.aspartate group amino acid biosynthesis.aspartate-derived amino acids.methionine biosynthesis.L-homocysteine S-methyltransferase activities.methyl-tetrahydrofolate-dependent methionine synthase;Enzyme classification.EC_2 transferases.EC_2-1 transferase transferring one-carbon group
CSS0038227.1	/	K15376	['GO:0032324']	['PF00994.27', 'PF03454.18', 'PF03453.20']	Coenzyme metabolism.molybdenum cofactor biosynthesis.molybdenum ion insertion.bifunctional molybdopterin adenylyltransferase and molybdenumtransferase *(CNX1);Enzyme classification.EC_2 transferases.EC_2-10 transferase transferring molybdenum-containing group
CSS0047120.1	/	/	/	/	No Mercator4 annotation.other annotation available
CSS0041572.1	/	/	['GO:0006355']	['PF02311.22', 'PF00190.25', 'PF07883.14', 'PF08007.15']	No Mercator4 annotation.other annotation available
CSS0040380.1	/	/	/	/	No Mercator4 annotation.other annotation available
CSS0041974.1	/	/	/	/	No Mercator4 annotation.other annotation available
CSS0039464.1	/	/	['GO:0005525', 'GO:0003924', 'GO:0003677', 'GO:0003676', 'GO:0043531', 'GO:0016301', 'GO:0006355', 'GO:0008134', 'GO:0016887', 'GO:0140664', 'GO:0000166', 'GO:0005524']	['PF13191.9', 'PF13304.9', 'PF13401.9', 'PF13476.9', 'PF13555.9', 'PF13604.9', 'PF09818.12', 'PF00005.30', 'PF03029.20', 'PF02492.22', 'PF00270.32', 'PF05673.16', 'PF01935.20', 'PF00350.26', 'PF01580.21', 'PF03308.19', 'PF01926.26', 'PF00931.25', 'PF03193.19', 'PF00158.29', 'PF02463.22', 'PF00437.23', 'PF10412.12', 'PF01443.21', 'PF06414.15']	Solute transport.primary active transport.ABC superfamily.ABC1 family.subfamily ABCC transporter
CSS0041941.1	/	K03253	['GO:0006508', 'GO:0033588', 'GO:0002098', 'GO:0003723']	['PF12894.10', 'PF00930.24', 'PF08662.14', 'PF04762.15', 'PF00076.25', 'PF12680.10']	Protein biosynthesis.translation initiation.Pre-Initiation Complex (PIC) module.eIF3 mRNA-to-PIC binding complex.component *(eIF3b)
CSS0005414.1	/	K10742	['GO:0003677', 'GO:0016787', 'GO:0005524', 'GO:0004386']	['PF13086.9', 'PF13087.9', 'PF13245.9', 'PF13604.9', 'PF01930.20', 'PF08696.14', 'PF05127.17', 'PF12705.10', 'PF04851.18', 'PF00580.24', 'PF13361.9', 'PF01443.21']	Cell division.DNA replication.maturation.auxiliary factor *(JHS1/DNA2)
CSS0042045.1	/	K11271	['GO:0007064', 'GO:0031390']	['PF09724.12', 'PF19955.2']	No Mercator4 annotation.other annotation available
CSS0007018.1	/	/	/	['PF13650.9', 'PF03732.20', 'PF08284.14', 'PF19259.2']	No Mercator4 annotation.other annotation available
CSS0001368.1	/	/	['GO:0032418', 'GO:0017154']	['PF09784.12', 'PF03954.17', 'PF10158.12', 'PF20170.1']	RNA biosynthesis.organellar gene expression machinery.plastid-encoded RNA polymerase (PEP) complex.PEP assembly/activity regulation.regulatory factor *(RP8) of RpoA activity
CSS0020341.1	/	/	/	['PF07173.15']	No Mercator4 annotation.other annotation available
CSS0002828.1	/	/	/	/	No Mercator4 annotation.no other annotation available
CSS0017677.1	/	/	['GO:0005515', 'GO:0019028']	['PF17035.8', 'PF00439.28', 'PF06112.14', 'PF10500.12', 'PF19532.2']	Chromatin organisation.post-translational histone modification.histone acetylation.GTE histone acetylation reader *(GTE1);RNA processing.RNA transport.RNA nuclear import pathway.nuclear import factor *(VIRP1)
CSS0016764.1	/	/	['GO:0005975', 'GO:0004553']	['PF14310.9', 'PF00933.24', 'PF01915.25']	Cell wall organisation.pectin.rhamnogalacturonan I.modification and degradation.alpha-L-arabinofuranosidase activities.bifunctional alpha-L-arabinofuranosidase and beta-D-xylosidase *(BXL);Enzyme classification.EC_3 hydrolases.EC_3-2 glycosylase
CSS0005153.1	/	/	['GO:0016757']	['PF04577.17']	Cell wall organisation.hemicellulose.xylan.biosynthesis.xylosyltransferase activities.xylosyltransferase *(MUCI21)
CSS0015830.1	/	/	['GO:0003777', 'GO:0008017', 'GO:0007018', 'GO:0019836', 'GO:0005515', 'GO:0005576', 'GO:0005524']	['PF08025.14', 'PF00307.34', 'PF00225.26']	No Mercator4 annotation.other annotation available
CSS0033447.1	/	K10406	['GO:0019901', 'GO:0003777', 'GO:0006606', 'GO:0008017', 'GO:0051607', 'GO:0007018', 'GO:0006904', 'GO:0005515', 'GO:0000145', 'GO:0006260', 'GO:0005524']	['PF18035.4', 'PF10157.12', 'PF16716.8', 'PF00307.34', 'PF13863.9', 'PF20379.1', 'PF20570.1', 'PF14282.9', 'PF00225.26', 'PF16796.8', 'PF18595.4', 'PF14295.9', 'PF15898.8', 'PF04048.17', 'PF04102.15', 'PF07926.15', 'PF06156.16', 'PF10368.12']	Cytoskeleton organisation.microtubular network.Kinesin microtubule-based motor protein activities.Kinesin-14-type motor protein activities.kinesin motor protein *(KIN14i)
CSS0039724.1	MADS-MIKC	K09260	['GO:0005634', 'GO:0003677', 'GO:0006355', 'GO:0003700', 'GO:0046983']	['PF19800.2', 'PF20570.1', 'PF01486.20', 'PF00319.21']	RNA biosynthesis.DNA-binding transcriptional regulation.alpha-helix exposed by beta-structure.MADS/AGL transcription factor
CSS0035523.1	/	/	['GO:0010274']	['PF04759.16']	No Mercator4 annotation.other annotation available
CSS0049407.1	/	/	/	/	No Mercator4 annotation.no other annotation available
CSS0018222.1	/	K19828	['GO:0005525', 'GO:0000462', 'GO:0003924', 'GO:0030515', 'GO:0005524', 'GO:0016020']	['PF13191.9', 'PF04548.19', 'PF01637.21', 'PF05205.15', 'PF00350.26', 'PF02421.21', 'PF05049.16', 'PF01926.26', 'PF03193.19', 'PF00735.21', 'PF08640.14']	Protein biosynthesis.organellar translation machinery.mitochondrial ribosome biogenesis.mitochondrial ribosome-associated proteins.ribosome biogenesis GTPase *(SIN2)
CSS0008595.1	/	K00384	['GO:0004497', 'GO:0016491']	['PF01266.27', 'PF00890.27', 'PF12831.10', 'PF01134.25', 'PF05768.17', 'PF00462.27', 'PF03486.17', 'PF13434.9', 'PF13450.9', 'PF04756.16', 'PF00070.30', 'PF07992.17', 'PF13738.9', 'PF01946.20', 'PF00085.23', 'PF13098.9', 'PF13192.9', 'PF13899.9', 'PF13905.9', 'PF04820.17']	Redox homeostasis.thiol-based redox regulation.thioredoxin reductase activities.NADPH-dependent thioredoxin reductase *(NTRC)
CSS0027348.1	/	/	/	['PF08293.14']	Protein biosynthesis.organellar translation machinery.mitochondrial ribosome biogenesis.small ribosomal subunit proteome.component *(mS33)
CSS0035815.1	/	/	/	['PF11848.11', 'PF17014.8', 'PF10037.12', 'PF01535.23', 'PF12854.10', 'PF13041.9', 'PF13812.9', 'PF17177.7', 'PF14559.9']	No Mercator4 annotation.other annotation available
CSS0013067.1	/	/	['GO:0022857', 'GO:0055085', 'GO:0009847', 'GO:0016020']	['PF00324.24', 'PF13520.9', 'PF13906.9', 'PF03845.16', 'PF05101.16']	Solute transport.carrier-mediated transport.APC superfamily.APC family.cationic amino acid transporter *(CAT)
CSS0001449.1	/	/	['GO:0033130', 'GO:0007268', 'GO:0045182', 'GO:0006417', 'GO:0043495', 'GO:0006508']	['PF17049.8', 'PF12921.10', 'PF11848.11', 'PF08367.14', 'PF17014.8', 'PF10037.12', 'PF01535.23', 'PF12854.10', 'PF13041.9', 'PF13812.9', 'PF17177.7', 'PF10579.12', 'PF14559.9', 'PF09454.13']	No Mercator4 annotation.other annotation available
CSS0038094.1	/	/	['GO:0005886', 'GO:0022857', 'GO:0010756', 'GO:0055085', 'GO:0016020']	['PF00324.24', 'PF13520.9', 'PF13906.9', 'PF10166.12', 'PF05101.16']	Solute transport.carrier-mediated transport.APC superfamily.APC family.cationic amino acid transporter *(CAT)
CSS0017166.1	/	K02728	['GO:0051603', 'GO:0005839', 'GO:0019773', 'GO:0006511']	['PF00227.29', 'PF10584.12']	Protein homeostasis.ubiquitin-proteasome system.26S proteasome.20S core particle.alpha-type components.alpha-type-3 component *(PAC);Enzyme classification.EC_3 hydrolases.EC_3-4 hydrolase acting on peptide bond (peptidase)
CSS0042842.1	MYB-related	/	['GO:0003677', 'GO:0005634', 'GO:0006338']	['PF00249.34', 'PF08914.14', 'PF13921.9', 'PF09111.13']	No Mercator4 annotation.other annotation available
CSS0046867.1	MBF1	K03627	/	['PF12844.10', 'PF01381.25', 'PF13560.9', 'PF13936.9', 'PF08523.13']	RNA biosynthesis.transcriptional co-regulation.transcriptional co-regulator *(MBF1)
CSS0031111.1	/	K08737	['GO:0030983', 'GO:0006298', 'GO:0005524']	['PF13555.9', 'PF01624.23', 'PF05188.20', 'PF05192.21', 'PF00488.24']	DNA damage response.mismatch repair (MMR).MSH2-x mismatch repair heterodimer components.component *(MSH7)
CSS0031605.1	/	K18443	['GO:0032012', 'GO:0005085']	['PF01369.23', 'PF12783.10']	Vesicle trafficking.retrograde trafficking.Coat protein I (COPI) coatomer machinery.coat protein recruiting.ARF-GTPase guanyl-nucleotide exchange.ARF-GEF factor *(GBF)
CSS0038444.1	/	K14006	['GO:0008270', 'GO:0006886', 'GO:0030127', 'GO:0006888']	['PF00626.25', 'PF08033.15', 'PF04815.18', 'PF04811.18', 'PF16988.8', 'PF04810.18']	Vesicle trafficking.anterograde trafficking.Coat protein II (COPII) coatomer machinery.coat protein complex.Sec23/24 cargo adaptor subcomplex.component *(Sec23)
CSS0032185.1	/	K18801	/	['PF04669.16']	Cell wall organisation.hemicellulose.xylan.modification and degradation.glucuronoxylan 4-O-methyltransferase *(GXM1/2/3)
CSS0018644.1	/	/	/	['PF16417.8']	No Mercator4 annotation.other annotation available
CSS0001417.1	/	/	/	/	No Mercator4 annotation.no other annotation available
CSS0032229.1	/	/	['GO:0005524', 'GO:0004674', 'GO:0006468', 'GO:0004672']	['PF11883.11', 'PF12398.11', 'PF00069.28', 'PF07714.20']	Enzyme classification.EC_2 transferases.EC_2-7 transferase transferring phosphorus-containing group
CSS0012212.1	/	/	['GO:0005524', 'GO:0004674', 'GO:0006468', 'GO:0004672']	['PF06365.15', 'PF11883.11', 'PF00069.28', 'PF07714.20']	Enzyme classification.EC_2 transferases.EC_2-7 transferase transferring phosphorus-containing group
CSS0036801.1	/	K00826	['GO:0003824']	['PF01063.22']	Amino acid metabolism.aspartate group amino acid biosynthesis.aspartate-derived amino acids.isoleucine biosynthesis.valine/leucine/isoleucine aminotransferase;Amino acid metabolism.pyruvate group amino acid biosynthesis.pyruvate-derived amino acids.valine/leucine/isoleucine aminotransferase;Amino acid metabolism.amino acid degradation.branched-chain amino acids.branched-chain aminotransferase *(B…
CSS0034271.1	MYB	K09422	/	['PF00249.34', 'PF13921.9']	RNA biosynthesis.DNA-binding transcriptional regulation.helix-turn-helix DNA-binding domain.MYB transcription factor family.R2R3-MYB transcription factor family.subgroup-14 transcription factor
CSS0022887.1	/	/	['GO:0055085']	['PF03151.19', 'PF08449.14']	No Mercator4 annotation.other annotation available
CSS0048473.1	/	/	/	['PF09925.12']	No Mercator4 annotation.no other annotation available
CSS0046929.1	/	/	/	['PF16478.8']	No Mercator4 annotation.other annotation available
CSS0039432.1	/	/	['GO:0016020']	['PF14703.9', 'PF02714.18', 'PF13967.9']	Solute transport.channels.calcium-permeable channel *(OSCA)
CSS0032721.1	/	/	['GO:0015299', 'GO:0055085', 'GO:0006812', 'GO:0016491', 'GO:0016020']	['PF00999.24', 'PF14027.9']	Solute transport.carrier-mediated transport.CPA superfamily.CPA-2 family.proton:potassium cation antiporter *(KEA)
CSS0023813.1	/	/	/	['PF03171.23', 'PF14226.9']	Enzyme classification.EC_1 oxidoreductases.EC_1-14 oxidoreductase acting on paired donor with incorporation or reduction of molecular oxygen
CSS0040388.1	/	/	/	['PF11510.11']	No Mercator4 annotation.other annotation available
CSS0043530.1	/	/	['GO:0046789', 'GO:0004672', 'GO:0007165', 'GO:0006468', 'GO:0019064', 'GO:0005524', 'GO:0019031']	['PF03109.19', 'PF01636.26', 'PF01633.23', 'PF00509.21', 'PF02149.22', 'PF06293.17', 'PF14531.9', 'PF03822.17', 'PF00069.28', 'PF07714.20']	Protein modification.phosphorylation.CAMK protein kinase families.SnRK3 SNF1-related protein kinase;Multi-process regulation.calcium-dependent signalling.CBL-CIPK calcium sensor and kinase pathways.CBL-dependent protein kinase *(CIPK);Enzyme classification.EC_2 transferases.EC_2-7 transferase transferring phosphorus-containing group
CSS0031435.1	/	/	['GO:0008270', 'GO:0006886', 'GO:0030127', 'GO:0006888']	['PF08271.15', 'PF04810.18']	No Mercator4 annotation.other annotation available
CSS0011634.1	/	/	['GO:0007165', 'GO:0006468', 'GO:0004672', 'GO:0005524']	['PF03109.19', 'PF01636.26', 'PF12330.11', 'PF06293.17', 'PF14531.9', 'PF13847.9', 'PF03822.17', 'PF00069.28', 'PF07714.20']	Protein modification.phosphorylation.CAMK protein kinase families.SnRK3 SNF1-related protein kinase;Multi-process regulation.calcium-dependent signalling.CBL-CIPK calcium sensor and kinase pathways.CBL-dependent protein kinase *(CIPK);Enzyme classification.EC_2 transferases.EC_2-7 transferase transferring phosphorus-containing group
CSS0010076.1	/	/	/	['PF13976.9', 'PF07727.17']	No Mercator4 annotation.other annotation available
CSS0017789.1	/	/	/	['PF00130.25', 'PF03107.19']	No Mercator4 annotation.other annotation available
CSS0012670.1	/	/	['GO:0043531', 'GO:0005515', 'GO:0016887', 'GO:0005524']	['PF00004.32', 'PF13191.9', 'PF13238.9', 'PF13401.9', 'PF13604.9', 'PF07728.17', 'PF01637.21', 'PF00560.36', 'PF12799.10', 'PF13855.9', 'PF05729.15', 'PF00931.25']	No Mercator4 annotation.other annotation available
CSS0026242.1	/	/	['GO:0003677', 'GO:0008270', 'GO:0043565', 'GO:0006355', 'GO:0003700']	['PF14949.9', 'PF00130.25', 'PF03107.19', 'PF10235.12', 'PF02318.19', 'PF00628.32', 'PF13831.9', 'PF08209.14', 'PF10367.12', 'PF02892.18', 'PF12171.11', 'PF00105.21', 'PF17120.8']	No Mercator4 annotation.other annotation available
CSS0043307.1	/	/	/	/	No Mercator4 annotation.other annotation available
CSS0000328.1	/	/	['GO:0000148', 'GO:0006075', 'GO:0003843', 'GO:0016020']	['PF02364.18', 'PF13023.9']	Enzyme classification.EC_2 transferases.EC_2-4 glycosyltransferase
CSS0021727.1	/	/	/	['PF10536.12']	No Mercator4 annotation.other annotation available
CSS0050444.1	/	/	['GO:0051258', 'GO:0005102', 'GO:0005577', 'GO:0030168']	['PF14255.9', 'PF08702.13', 'PF03732.20', 'PF14223.9']	No Mercator4 annotation.other annotation available
CSS0006730.1	/	/	['GO:0000287', 'GO:0008253', 'GO:0005737']	['PF12710.10', 'PF00702.29', 'PF05822.15']	No Mercator4 annotation.other annotation available
CSS0042303.1	/	/	['GO:0005515']	['PF01344.28', 'PF07646.18', 'PF13854.9', 'PF13964.9']	No Mercator4 annotation.other annotation available
CSS0037601.1	/	/	['GO:0003924', 'GO:0005525', 'GO:0007224']	['PF10186.12', 'PF05262.14', 'PF15927.8', 'PF17380.5', 'PF02212.21', 'PF11351.11', 'PF15324.9', 'PF18443.4']	No Mercator4 annotation.other annotation available
CSS0045946.1	/	/	['GO:0005525', 'GO:0003724', 'GO:0002949', 'GO:0003924', 'GO:0003677', 'GO:0140359', 'GO:0016020', 'GO:0055085', 'GO:0043531', 'GO:0016301', 'GO:0017111', 'GO:0006777', 'GO:0016887', 'GO:0140664', 'GO:0003723', 'GO:0000166', 'GO:0005524']	['PF12846.10', 'PF13191.9', 'PF13238.9', 'PF13304.9', 'PF13401.9', 'PF13476.9', 'PF13481.9', 'PF13555.9', 'PF13604.9', 'PF13671.9', 'PF12775.10', 'PF00664.26', 'PF00005.30', 'PF03029.20', 'PF02492.22', 'PF19993.2', 'PF04341.15', 'PF01935.20', 'PF00350.26', 'PF01580.21', 'PF00009.30', 'PF03308.19', 'PF01078.24', 'PF01926.26', 'PF03205.17', 'PF05729.15', 'PF00931.25', 'PF03266.18', 'PF00910.25', 'P…	Solute transport.primary active transport.ABC superfamily.ABC1 family.subfamily ABCC transporter
CSS0030048.1	/	/	['GO:0009058']	['PF00494.22']	Cellular respiration.oxidative phosphorylation.NADH dehydrogenase complex.assembly.assembly factor *(NDUFAF6)
CSS0020508.1	/	/	['GO:0009058']	['PF00494.22']	Cellular respiration.oxidative phosphorylation.NADH dehydrogenase complex.assembly.assembly factor *(NDUFAF6)
CSS0048586.1	/	/	['GO:0005524']	['PF00005.30', 'PF02463.22']	No Mercator4 annotation.other annotation available
CSS0020491.1	/	/	/	/	No Mercator4 annotation.other annotation available
CSS0010623.1	/	/	['GO:0016020', 'GO:0140359', 'GO:0055085', 'GO:0005524']	['PF00664.26', 'PF18485.4']	No Mercator4 annotation.other annotation available
CSS0009991.1	/	/	/	['PF16707.8', 'PF00753.30', 'PF12706.10', 'PF19583.2']	Cellular respiration.glycolysis.methylglyoxal degradation.hydroxy-acyl-glutathione hydrolase *(GLX-II);Enzyme classification.EC_3 hydrolases.EC_3-1 hydrolase acting on ester bond
CSS0009930.1	/	K08057	['GO:0005509', 'GO:0006457', 'GO:0051082', 'GO:0005783']	['PF00262.21']	Protein homeostasis.protein quality control.ER Quality Control (ERQC) machinery.calnexin/calreticulin chaperone system.CNX-CRT cycle.ER luminal lectin chaperone *(CRT);Protein homeostasis.protein quality control.ER Quality Control (ERQC) machinery.calnexin/calreticulin chaperone system.CNX-CRT cycle.POD1-SUN-CRT3 ER luminal chaperone complex.component *(CRT3)
CSS0021096.1	/	/	/	['PF06075.15']	Cytoskeleton organisation.microtubular network.microtubule dynamics.cortical microtubule organisation.regulatory protein *(CORD)
CSS0013705.1	/	/	['GO:0005840', 'GO:0006412', 'GO:0003735']	['PF16536.8', 'PF01781.21']	Protein biosynthesis.ribosome biogenesis.large ribosomal subunit (LSU).LSU proteome.component *(eL38)
CSS0039667.1	/	K02923	['GO:0005840', 'GO:0006412', 'GO:0003735']	['PF01781.21']	Protein biosynthesis.ribosome biogenesis.large ribosomal subunit (LSU).LSU proteome.component *(eL38)
CSS0034349.1	GRAS	/	/	['PF03514.17']	RNA biosynthesis.DNA-binding transcriptional regulation.undefined DNA-binding domain.GRAS transcription factor;External stimuli response.gravity.sensing and signalling.transcription factor *(SHR)
CSS0006680.1	/	/	/	['PF04266.17']	No Mercator4 annotation.other annotation available
CSS0009025.1	/	/	/	/	No Mercator4 annotation.no other annotation available
CSS0015309.1	/	/	['GO:0005747', 'GO:0006120']	['PF07219.16', 'PF09782.12']	No Mercator4 annotation.no other annotation available
CSS0016179.1	/	/	['GO:0003824']	['PF03372.26', 'PF03195.17', 'PF00078.30']	No Mercator4 annotation.other annotation available
CSS0033096.1	/	/	/	/	No Mercator4 annotation.other annotation available
CSS0046536.1	/	/	/	/	No Mercator4 annotation.no other annotation available
CSS0000573.1	/	K01113	/	['PF17259.5', 'PF09423.13']	No Mercator4 annotation.other annotation available
CSS0040946.1	/	/	/	['PF20428.1']	Cell division.cytokinesis.endoplasmic reticulum (ER) reorganisation.ER-tubule formation factor *(RHD3/RL)
CSS0046753.1	/	/	/	/	No Mercator4 annotation.other annotation available
CSS0048113.1	/	K06199	['GO:0016020']	['PF02537.18', 'PF09775.12', 'PF06066.14']	Solute transport.channels.fluoride anion export channel *(FEX)
CSS0041474.1	/	/	/	/	No Mercator4 annotation.no other annotation available
CSS0016222.1	/	/	['GO:0005778', 'GO:0007031']	['PF04882.15']	Cell division.peroxisome de novo formation.chaperone-docking protein *(PEX3)
CSS0034695.1	/	/	['GO:0005840', 'GO:0006412', 'GO:0003735']	['PF00366.23']	No Mercator4 annotation.other annotation available
CSS0012384.1	/	K02350	['GO:0003677', 'GO:0000166']	['PF20286.1', 'PF00136.24', 'PF03104.22', 'PF12773.10', 'PF18912.3', 'PF14260.9', 'PF13248.9', 'PF13240.9']	DNA damage response.DNA damage tolerance (DDT) pathways.DNA polymerase zeta heterodimer.catalytic component *(REV3)
CSS0026781.1	/	K17964	/	['PF10037.12', 'PF01535.23', 'PF12854.10', 'PF13041.9', 'PF13812.9', 'PF17177.7', 'PF08579.14', 'PF14689.9', 'PF13374.9', 'PF14559.9']	RNA processing.organelle RNA processing machinery.pre-RNA splicing.mitochondrial RNA splicing.RNA splicing factor *(TANG2)
CSS0038097.1	/	K00461	['GO:0046872', 'GO:0005515', 'GO:0016702']	['PF00305.22', 'PF01477.26']	Redox homeostasis.reactive electrophilic lipid homeostasis.oxylipin generation.9-lipoxygenase;Enzyme classification.EC_1 oxidoreductases.EC_1-13 oxidoreductase acting on single donor with incorporation of molecular oxygen (oxygenase)
CSS0013532.1	/	/	/	/	No Mercator4 annotation.other annotation available
CSS0026807.1	/	K00461	['GO:0046872', 'GO:0005515', 'GO:0016702']	['PF00305.22', 'PF01477.26']	Redox homeostasis.reactive electrophilic lipid homeostasis.oxylipin generation.9-lipoxygenase;Enzyme classification.EC_1 oxidoreductases.EC_1-13 oxidoreductase acting on single donor with incorporation of molecular oxygen (oxygenase)
CSS0038845.1	/	/	/	/	No Mercator4 annotation.other annotation available
CSS0005342.1	/	/	['GO:0006368', 'GO:0006396', 'GO:0003677', 'GO:0005730', 'GO:0006270', 'GO:0016570', 'GO:0006383', 'GO:0005789', 'GO:0006355', 'GO:0008134', 'GO:0016593']	['PF02724.17', 'PF04931.16', 'PF10446.12', 'PF15928.8', 'PF11250.11', 'PF07133.14', 'PF03985.16', 'PF11705.11', 'PF03896.19', 'PF01509.21']	No Mercator4 annotation.other annotation available
CSS0047561.1	/	K15718	['GO:0046872', 'GO:0005515', 'GO:0016702']	['PF00305.22', 'PF01477.26']	Redox homeostasis.reactive electrophilic lipid homeostasis.oxylipin generation.9-lipoxygenase;Enzyme classification.EC_1 oxidoreductases.EC_1-13 oxidoreductase acting on single donor with incorporation of molecular oxygen (oxygenase)
CSS0047446.1	/	/	/	/	No Mercator4 annotation.no other annotation available
CSS0018202.1	/	/	/	['PF12047.11']	No Mercator4 annotation.other annotation available
CSS0029183.1	/	/	/	['PF00078.30']	No Mercator4 annotation.other annotation available
CSS0016140.1	/	/	['GO:0005975', 'GO:0004553']	['PF00332.21', 'PF07983.16']	Enzyme classification.EC_3 hydrolases.EC_3-2 glycosylase
CSS0049434.1	/	/	/	/	No Mercator4 annotation.no other annotation available
CSS0024615.1	/	/	/	['PF04720.15']	No Mercator4 annotation.other annotation available
CSS0033645.1	/	/	/	['PF20431.1', 'PF01535.23', 'PF12854.10', 'PF13041.9', 'PF13812.9']	Vesicle trafficking.clathrin coated vesicle (CCV) machinery.CCV accessory factor activities.clathrin uncoating protein *(AUL)
CSS0034307.2	/	/	/	['PF16025.8', 'PF10814.11', 'PF13632.9']	No Mercator4 annotation.other annotation available
CSS0025793.1	/	K03595	['GO:0005525', 'GO:0003924', 'GO:0003677', 'GO:0006576', 'GO:0005730', 'GO:0006355', 'GO:0008134', 'GO:0003723', 'GO:0005524']	['PF13238.9', 'PF13479.9', 'PF04548.19', 'PF03029.20', 'PF02492.22', 'PF04931.16', 'PF00350.26', 'PF02421.21', 'PF00009.30', 'PF07650.20', 'PF01926.26', 'PF16897.8', 'PF10662.12', 'PF07543.15', 'PF00071.25', 'PF08477.16', 'PF03193.19']	No Mercator4 annotation.other annotation available
CSS0042795.1	/	/	/	['PF14364.9']	No Mercator4 annotation.other annotation available
CSS0004017.1	/	/	['GO:0008168']	['PF03492.18']	Phytohormone action.strigolactone.biosynthesis.carlactonoic acid carboxyl methyltransferase *(CLAMT);Enzyme classification.EC_2 transferases.EC_2-1 transferase transferring one-carbon group
CSS0049012.1	/	/	['GO:0046872', 'GO:0071203', 'GO:0006357', 'GO:0016592', 'GO:0003712']	['PF10152.12', 'PF05129.16', 'PF00403.29', 'PF11593.11']	No Mercator4 annotation.other annotation available
CSS0017426.1	/	/	/	['PF19823.2', 'PF09370.13', 'PF06792.14']	No Mercator4 annotation.other annotation available
CSS0036554.1	/	/	['GO:0003724', 'GO:0006744', 'GO:0009378', 'GO:0006310', 'GO:0016887', 'GO:0004386', 'GO:0140664', 'GO:0003723', 'GO:0005524', 'GO:0006281']	['PF00004.32', 'PF13086.9', 'PF13191.9', 'PF13401.9', 'PF13476.9', 'PF13479.9', 'PF13521.9', 'PF13555.9', 'PF07728.17', 'PF12775.10', 'PF14363.9', 'PF20030.2', 'PF05019.16', 'PF05673.16', 'PF00910.25', 'PF05496.15']	Enzyme classification.EC_3 hydrolases.EC_3-6 hydrolase acting on acid anhydride
CSS0008912.1	/	/	['GO:0003724', 'GO:0006281', 'GO:0003678', 'GO:0003677', 'GO:0009378', 'GO:0006357', 'GO:0006310', 'GO:0016592', 'GO:0016887', 'GO:0004386', 'GO:0006260', 'GO:0003723', 'GO:0005524', 'GO:0003712']	['PF00004.32', 'PF13086.9', 'PF13191.9', 'PF13238.9', 'PF13401.9', 'PF13479.9', 'PF13521.9', 'PF13555.9', 'PF07728.17', 'PF12775.10', 'PF14363.9', 'PF20030.2', 'PF05673.16', 'PF10232.12', 'PF00519.20', 'PF00910.25', 'PF05496.15']	Enzyme classification.EC_3 hydrolases.EC_3-6 hydrolase acting on acid anhydride
CSS0036707.1	/	/	/	['PF15809.8', 'PF00085.23']	Cytoskeleton organisation.microtubular network.microtubule Tubulin heterodimer formation.CCT-interacting tubulin folding cofactor *(PLP3)
CSS0027506.1	/	/	['GO:0043531', 'GO:0005515']	['PF13173.9', 'PF13191.9', 'PF13238.9', 'PF13401.9', 'PF01935.20', 'PF00560.36', 'PF12799.10', 'PF13855.9', 'PF00931.25', 'PF06521.14', 'PF08477.16', 'PF05659.14', 'PF18052.4', 'PF04102.15']	External stimuli response.pathogen.effector-triggered immunity (ETI) machinery.R-type immune receptor *(ZAR1)
CSS0011327.1	/	/	/	['PF00650.23', 'PF13716.9', 'PF03765.18']	Multi-process regulation.phosphoinositide signalling.inositol phosphate metabolism.regulation.phosphoinositide transfer protein *(SFH)
CSS0036486.1	bZIP	/	['GO:0019901', 'GO:0070206', 'GO:0003677', 'GO:0009288', 'GO:0006357', 'GO:0006355', 'GO:0003700', 'GO:0071973']	['PF00170.24', 'PF07716.18', 'PF03131.20', 'PF14197.9', 'PF02050.19', 'PF15898.8', 'PF07558.14', 'PF10500.12', 'PF16331.8', 'PF01166.21']	RNA biosynthesis.DNA-binding transcriptional regulation.basic DNA-binding domain.basic leucine zipper (bZIP) domain.bZIP class-S/SE transcription factor
CSS0007178.1	/	/	['GO:0051082']	['PF11241.11', 'PF07767.14', 'PF03938.17', 'PF03004.17']	No Mercator4 annotation.other annotation available
CSS0007477.1	/	/	/	['PF19089.3', 'PF09814.12', 'PF15656.9']	No Mercator4 annotation.other annotation available
CSS0015402.1	/	/	/	['PF14761.9', 'PF19584.2', 'PF05659.14']	No Mercator4 annotation.other annotation available
CSS0005081.1	/	/	/	/	No Mercator4 annotation.other annotation available
CSS0019767.1	/	/	['GO:0016787']	['PF04290.15', 'PF01150.20', 'PF02541.19']	Nucleotide metabolism.purines.extracellular ATP.apyrase *(APY);Enzyme classification.EC_3 hydrolases.EC_3-6 hydrolase acting on acid anhydride
CSS0044757.1	/	K01078	/	['PF00328.25']	Multi-process regulation.phosphoinositide signalling.inositol phosphate metabolism.inositol hexakisphosphate biosynthesis.phytase activities.HAP-type phytase *(PHY2)
CSS0015743.1	/	/	/	/	No Mercator4 annotation.other annotation available
CSS0042128.1	/	/	['GO:0005975', 'GO:0008194', 'GO:0016758', 'GO:0030259']	['PF07249.15', 'PF19908.2', 'PF03033.23', 'PF13579.9', 'PF00201.21']	Enzyme classification.EC_2 transferases.EC_2-4 glycosyltransferase
CSS0015042.1	/	/	['GO:0005524', 'GO:0005515', 'GO:0006468', 'GO:0004672']	['PF03109.19', 'PF01636.26', 'PF00560.36', 'PF12799.10', 'PF13516.9', 'PF13855.9', 'PF00069.28', 'PF17667.4', 'PF07714.20', 'PF01163.25']	Enzyme classification.EC_2 transferases.EC_2-7 transferase transferring phosphorus-containing group
CSS0003201.1	/	/	/	/	No Mercator4 annotation.other annotation available
CSS0020465.1	/	/	/	/	No Mercator4 annotation.other annotation available
CSS0014716.1	/	K00522	['GO:0046872', 'GO:0016491', 'GO:0008199']	['PF00210.27', 'PF02915.20']	Nutrient uptake.micronutrient homeostasis.iron.iron storage protein *(FER);Enzyme classification.EC_1 oxidoreductases.EC_1-16 oxidoreductase oxidizing metal ion
CSS0024165.1	/	/	['GO:0004497', 'GO:0005506', 'GO:0020037', 'GO:0016705']	['PF00067.25']	Enzyme classification.EC_1 oxidoreductases.EC_1-14 oxidoreductase acting on paired donor with incorporation or reduction of molecular oxygen
CSS0003177.1	/	/	/	['PF13359.9', 'PF10983.11', 'PF04827.17']	No Mercator4 annotation.other annotation available
CSS0038194.1	/	/	/	/	No Mercator4 annotation.other annotation available
CSS0007995.1	/	/	['GO:0009052', 'GO:0004751']	['PF06026.17']	No Mercator4 annotation.other annotation available
CSS0023438.1	/	/	['GO:0004497', 'GO:0005506', 'GO:0020037', 'GO:0016705']	['PF00067.25']	No Mercator4 annotation.other annotation available
CSS0007845.1	/	/	/	['PF07727.17']	No Mercator4 annotation.other annotation available
CSS0041633.1	/	K19783	['GO:0005525', 'GO:0006614', 'GO:0003678', 'GO:0000723', 'GO:0003677', 'GO:0003676', 'GO:0009378', 'GO:0016787', 'GO:0016887', 'GO:0004386', 'GO:0140664', 'GO:0006310', 'GO:0005524', 'GO:0006281']	['PF00004.32', 'PF13086.9', 'PF13087.9', 'PF13191.9', 'PF13245.9', 'PF13401.9', 'PF13476.9', 'PF13479.9', 'PF13481.9', 'PF13604.9', 'PF13671.9', 'PF07728.17', 'PF12775.10', 'PF00005.30', 'PF06745.16', 'PF16846.8', 'PF00270.32', 'PF09848.12', 'PF10979.11', 'PF05127.17', 'PF01695.20', 'PF02562.19', 'PF05970.17', 'PF03215.18', 'PF04851.18', 'PF05496.15', 'PF00448.25', 'PF00437.23', 'PF00580.24', 'PF…	No Mercator4 annotation.other annotation available
CSS0013558.1	/	/	['GO:0003824']	['PF03372.26']	No Mercator4 annotation.other annotation available
CSS0039378.1	/	K01939	['GO:0004019', 'GO:0006164', 'GO:0000166']	['PF00709.24']	Nucleotide metabolism.purines.ribonucleotide (RN) anabolism.adenylosuccinate synthetase *(PUR11);Enzyme classification.EC_6 ligases.EC_6-3 ligase forming carbon-nitrogen bond
CSS0007994.1	/	/	/	['PF03016.18']	No Mercator4 annotation.other annotation available
CSS0009576.1	/	K01939	['GO:0004019', 'GO:0006164', 'GO:0000166']	['PF00709.24']	Nucleotide metabolism.purines.ribonucleotide (RN) anabolism.adenylosuccinate synthetase *(PUR11);Enzyme classification.EC_6 ligases.EC_6-3 ligase forming carbon-nitrogen bond
CSS0006699.1	/	K19783	['GO:0005525', 'GO:0006614', 'GO:0003677', 'GO:0003676', 'GO:0009378', 'GO:0016787', 'GO:0016887', 'GO:0004386', 'GO:0140664', 'GO:0006310', 'GO:0005524', 'GO:0006281']	['PF00004.32', 'PF13086.9', 'PF13087.9', 'PF13191.9', 'PF13245.9', 'PF13401.9', 'PF13476.9', 'PF13481.9', 'PF13604.9', 'PF13671.9', 'PF12775.10', 'PF00005.30', 'PF06745.16', 'PF16846.8', 'PF00270.32', 'PF09848.12', 'PF05127.17', 'PF01695.20', 'PF02562.19', 'PF03215.18', 'PF04851.18', 'PF05496.15', 'PF00448.25', 'PF00437.23', 'PF00580.24', 'PF13538.9', 'PF01443.21', 'PF05707.15']	No Mercator4 annotation.other annotation available
CSS0018822.1	/	/	['GO:0140580', 'GO:0000423']	['PF08589.13', 'PF00130.25', 'PF00249.34', 'PF13921.9', 'PF00628.32', 'PF13831.9', 'PF13771.9']	Cell division.DNA replication.telomere replication.telomeric dsDNA-binding protein
CSS0001099.1	/	/	/	['PF00078.30']	No Mercator4 annotation.other annotation available
CSS0050097.1	/	/	/	/	No Mercator4 annotation.other annotation available
CSS0030304.1	/	/	['GO:0015297', 'GO:0042910', 'GO:0055085', 'GO:0016020']	['PF17105.8', 'PF01554.21', 'PF14667.9', 'PF16101.8']	Solute transport.carrier-mediated transport.MOP superfamily.MATE family.metal-citrate complex transporter *(FRD);Nutrient uptake.micronutrient homeostasis.iron.Fe(III)-citrate translocation.Fe(III)-citrate complex transporter *(FRD)
CSS0022598.1	C3H	/	['GO:0046872', 'GO:0005515']	['PF00023.33', 'PF12796.10', 'PF13606.9', 'PF13637.9', 'PF13857.9', 'PF00642.27', 'PF18044.4', 'PF18345.4']	RNA processing.RNA homeostasis.post-transcriptional regulation.CCCH-ZF-type RNA-binding activity.tandem-ZF-type RNA-binding activity.regulatory protein *(OXS2)
CSS0003399.1	/	/	['GO:0003854', 'GO:0006694', 'GO:0016616']	['PF01073.22', 'PF01370.24', 'PF16363.8', 'PF13460.9', 'PF07993.15', 'PF05368.16', 'PF06398.14', 'PF02453.20', 'PF04321.20']	Lipid metabolism.phytosterol metabolism.phytosterol C4-demethylation complex.3-beta hydroxysteroid dehydrogenase component *(CSD);Enzyme classification.EC_1 oxidoreductases.EC_1-1 oxidoreductase acting on CH-OH group of donor
CSS0026890.1	/	/	['GO:0005509', 'GO:0004672', 'GO:0006468', 'GO:0005515', 'GO:0005524']	['PF03109.19', 'PF00036.35', 'PF08976.14', 'PF12763.10', 'PF13202.9', 'PF13405.9', 'PF13499.9', 'PF13833.9', 'PF14658.9', 'PF06293.17', 'PF14531.9', 'PF00069.28', 'PF07714.20', 'PF10591.12']	Protein modification.phosphorylation.CAMK protein kinase families.CDPK protein kinase;Multi-process regulation.calcium-dependent signalling.calcium sensor and kinase *(CPK);Enzyme classification.EC_2 transferases.EC_2-7 transferase transferring phosphorus-containing group
CSS0001998.1	/	/	['GO:0016846', 'GO:0005840', 'GO:0006412', 'GO:0003735']	['PF04828.17', 'PF01907.22']	No Mercator4 annotation.other annotation available
CSS0005001.1	/	/	/	['PF12358.11']	No Mercator4 annotation.other annotation available
CSS0013173.1	/	/	['GO:0005525', 'GO:0003924', 'GO:0003677', 'GO:0000166', 'GO:0005524']	['PF01580.21', 'PF00009.30', 'PF08433.13']	No Mercator4 annotation.other annotation available
CSS0017748.1	/	K04799	['GO:0003677', 'GO:0003824', 'GO:0004518']	['PF01367.23', 'PF11553.11', 'PF12826.10', 'PF00867.21', 'PF00752.20']	Cell division.DNA replication.maturation.flap structure-specific endonuclease *(FEN1);DNA damage response.base excision repair (BER).flap structure-specific endonuclease *(FEN1)
CSS0043678.1	/	/	['GO:0006367', 'GO:0005634', 'GO:0005681', 'GO:0000398', 'GO:0003677', 'GO:0032968']	['PF04889.15', 'PF10536.12', 'PF05793.15']	No Mercator4 annotation.other annotation available
CSS0046462.1	/	/	['GO:0004674', 'GO:0006468', 'GO:0004672']	['PF11883.11', 'PF07714.20']	No Mercator4 annotation.other annotation available
CSS0045975.1	/	/	['GO:0005524', 'GO:0006468', 'GO:0004672']	['PF03109.19', 'PF01636.26', 'PF12330.11', 'PF05308.14', 'PF15065.9', 'PF00069.28', 'PF07714.20', 'PF16101.8', 'PF01657.20']	Protein modification.phosphorylation.TKL protein kinase families.DUF26 protein kinase;Enzyme classification.EC_2 transferases.EC_2-7 transferase transferring phosphorus-containing group
CSS0043212.1	SBP	/	['GO:0019008', 'GO:0051539', 'GO:0006777', 'GO:0003677']	['PF06463.16', 'PF03110.17']	RNA biosynthesis.DNA-binding transcriptional regulation.zinc-coordinating DNA-binding domain.SBP transcription factor
CSS0048067.1	/	/	['GO:0044423']	['PF01785.20']	No Mercator4 annotation.other annotation available
CSS0000556.1	MADS-MIKC	K09264	['GO:0005634', 'GO:0015743', 'GO:0003677', 'GO:0006355', 'GO:0003700', 'GO:0046983']	['PF11744.11', 'PF04977.18', 'PF06698.14', 'PF10956.11', 'PF11922.11', 'PF07217.14', 'PF01486.20', 'PF00319.21']	RNA biosynthesis.DNA-binding transcriptional regulation.alpha-helix exposed by beta-structure.MADS/AGL transcription factor;Plant organogenesis.flower formation.floral meristem identity.transcriptional regulator *(AP1/CAL/FUL)
CSS0039996.1	/	/	['GO:0046872', 'GO:0097602', 'GO:0008270', 'GO:0031145', 'GO:0005680', 'GO:0043130', 'GO:0061630']	['PF14471.9', 'PF18912.3', 'PF11793.11', 'PF14447.9', 'PF12906.10', 'PF15750.8', 'PF12861.10', 'PF17122.8', 'PF00097.28', 'PF13923.9', 'PF13920.9', 'PF15227.9', 'PF11789.11', 'PF12678.10', 'PF13248.9', 'PF17123.8', 'PF17120.8', 'PF13639.9', 'PF14570.9', 'PF14634.9', 'PF13445.9']	Protein homeostasis.ubiquitin-proteasome system.ubiquitin-fold protein conjugation.RING E3 ubiquitin ligase activities.RING-H2-class.E3 ubiquitin ligase *(AIRP1)
CSS0032473.1	/	/	/	['PF00582.29']	No Mercator4 annotation.other annotation available
CSS0013036.1	/	K14766	['GO:0032040']	['PF03715.16', 'PF04147.15']	Protein biosynthesis.ribosome biogenesis.small ribosomal subunit (SSU).SSU processome.pre-40S ribosomal subunit nuclear assembly.assembly factor *(UTP2/NOP14)
CSS0048705.1	/	/	['GO:0015074']	['PF00665.29', 'PF13683.9', 'PF07727.17']	No Mercator4 annotation.other annotation available
CSS0030562.1	/	/	/	['PF08847.14', 'PF14190.9', 'PF07727.17']	No Mercator4 annotation.other annotation available
CSS0024829.1	/	/	/	['PF05918.14']	No Mercator4 annotation.other annotation available
CSS0010210.1	MYB-related	/	/	['PF00249.34', 'PF13921.9']	RNA biosynthesis.DNA-binding transcriptional regulation.helix-turn-helix DNA-binding domain.MYB transcription factor family.R2R3-MYB transcription factor family.subgroup-19/20 transcription factor
CSS0030008.1	/	/	['GO:0004497', 'GO:0005506', 'GO:0020037', 'GO:0016705']	['PF00067.25']	No Mercator4 annotation.other annotation available
CSS0009698.1	/	/	['GO:0009052', 'GO:0004751']	['PF06026.17']	No Mercator4 annotation.other annotation available
CSS0038509.1	/	/	/	['PF13976.9']	No Mercator4 annotation.other annotation available
CSS0037848.1	/	/	['GO:0003723']	['PF14605.9', 'PF16866.8', 'PF00076.25', 'PF13893.9', 'PF16842.8', 'PF16588.8', 'PF14392.9']	Cell division.cell cycle organisation.metaphase to anaphase transition.Anaphase-Promoting Complex/Cyclosome (APC/C)-dependent ubiquitination.APC/C E3 ubiquitin ligase complex.platform subcomplex.component *(APC4)
CSS0029321.1	/	/	/	/	No Mercator4 annotation.no other annotation available
CSS0017741.1	/	K13172	/	['PF08312.15']	No Mercator4 annotation.other annotation available
CSS0036995.1	/	/	['GO:0004497', 'GO:0005506', 'GO:0020037', 'GO:0016705']	['PF00067.25']	Enzyme classification.EC_1 oxidoreductases.EC_1-14 oxidoreductase acting on paired donor with incorporation or reduction of molecular oxygen
CSS0036876.1	/	/	/	/	No Mercator4 annotation.other annotation available
CSS0048348.1	/	/	/	['PF11094.11']	No Mercator4 annotation.other annotation available
CSS0010127.1	/	/	['GO:0022857', 'GO:0015694', 'GO:0055085', 'GO:0015097', 'GO:0016020']	['PF13567.9', 'PF05052.15', 'PF07690.19', 'PF00854.24']	Solute transport.carrier-mediated transport.MFS superfamily.anion transporter *(NRT1/PTR)
CSS0032961.1	/	K00616	['GO:0005975']	['PF00923.22']	Carbohydrate metabolism.oxidative pentose phosphate pathway.non-oxidative phase.transaldolase
CSS0043377.1	/	/	/	['PF00650.23', 'PF13716.9', 'PF03765.18']	No Mercator4 annotation.other annotation available
CSS0030064.1	/	K00411	['GO:0051537', 'GO:0008121']	['PF00355.29', 'PF02921.17']	Cellular respiration.oxidative phosphorylation.cytochrome c reductase complex.Rieske iron-sulphur component *(UCR1);Enzyme classification.EC_1 oxidoreductases.EC_1-10 oxidoreductase acting on diphenol or related substance as donor
CSS0040285.1	/	/	['GO:0005515']	['PF08263.15', 'PF00560.36', 'PF12799.10', 'PF13516.9', 'PF13855.9']	Protein modification.phosphorylation.TKL protein kinase families.LRR-XI protein kinase
CSS0025966.1	/	/	/	['PF12645.10']	No Mercator4 annotation.other annotation available
CSS0018365.1	/	/	['GO:0003677', 'GO:0003676', 'GO:0006313', 'GO:0016787', 'GO:0006260', 'GO:0003887', 'GO:0005524']	['PF13401.9', 'PF00270.32', 'PF04364.16', 'PF16203.8', 'PF00271.34', 'PF04851.18', 'PF03811.16']	RNA processing.RNA modification.rRNA modification.rRNA maturation.RNA helicase *(RH50/RH39);Protein biosynthesis.organellar translation machinery.plastidial ribosome biogenesis.rRNA maturation.23S-rRNA maturation helicase *(RH39)
CSS0034397.1	/	K14488	['GO:0009733']	['PF02519.17']	No Mercator4 annotation.other annotation available
CSS0031485.1	/	K18163	['GO:0009058']	['PF00494.22']	Cellular respiration.oxidative phosphorylation.NADH dehydrogenase complex.assembly.assembly factor *(NDUFAF6)
CSS0019152.1	/	/	['GO:0005525', 'GO:0003924', 'GO:0043531', 'GO:0017111', 'GO:0006355', 'GO:0008134', 'GO:0016887', 'GO:0005524']	['PF00004.32', 'PF13173.9', 'PF13191.9', 'PF13401.9', 'PF13671.9', 'PF07728.17', 'PF00005.30', 'PF03969.19', 'PF01637.21', 'PF05729.15', 'PF00931.25', 'PF03266.18', 'PF03193.19', 'PF00158.29']	No Mercator4 annotation.other annotation available
CSS0002521.1	/	/	/	/	No Mercator4 annotation.other annotation available
CSS0020429.1	/	/	/	['PF12500.11', 'PF04884.17']	No Mercator4 annotation.other annotation available
CSS0034523.1	/	/	/	['PF00206.23']	No Mercator4 annotation.other annotation available
CSS0002603.1	/	/	/	['PF13353.9', 'PF10250.12']	No Mercator4 annotation.other annotation available
CSS0038177.1	/	/	['GO:0005739']	['PF16189.8', 'PF20431.1', 'PF10037.12', 'PF19189.3', 'PF18066.4', 'PF01535.23', 'PF12854.10', 'PF13041.9', 'PF13812.9', 'PF17177.7']	No Mercator4 annotation.other annotation available
CSS0033828.1	/	/	/	['PF15809.8', 'PF00085.23']	Cytoskeleton organisation.microtubular network.microtubule Tubulin heterodimer formation.CCT-interacting tubulin folding cofactor *(PLP3)
CSS0028119.1	/	K22138	['GO:0005743', 'GO:0006850']	['PF03650.16']	Lipid metabolism.fatty acid metabolism.citrate shuttle.MPC pyruvate carrier complex.component *(MPC1);Solute transport.carrier-mediated transport.MPC pyruvate carrier complex.component *(MPC1)
CSS0010332.1	/	K24940	/	['PF04677.18', 'PF04676.17']	RNA processing.RNA homeostasis.post-transcriptional regulation.CWF19-type post-transcriptional regulator
CSS0004245.1	/	/	/	['PF00385.27']	No Mercator4 annotation.other annotation available
CSS0031702.1	/	/	['GO:0008289']	['PF01852.22']	No Mercator4 annotation.other annotation available
CSS0030513.1	/	/	/	['PF06886.14']	Cytoskeleton organisation.microtubular network.microtubule dynamics.microtubule-stabilizing factor *(WDL)
CSS0021746.1	/	/	/	['PF14739.9', 'PF17942.4']	No Mercator4 annotation.other annotation available
CSS0033728.1	/	/	['GO:0005655', 'GO:0000172', 'GO:0001682', 'GO:0006396', 'GO:0003676']	['PF01918.24', 'PF16230.8', 'PF12328.11']	RNA biosynthesis.RNA polymerase II-dependent transcription.transcription termination.R-loop removal.R-loop reader protein *(ALBA1/2)
CSS0045300.1	FAR1	/	['GO:0008270']	['PF03101.18', 'PF10551.12', 'PF04434.20']	RNA biosynthesis.DNA-binding transcriptional regulation.beta-hairpin exposed by alpha/beta-scaffold structure.FRS/FRF transcription factor
CSS0031458.1	/	/	['GO:0005634', 'GO:0051082', 'GO:0003677', 'GO:0006886', 'GO:0006302', 'GO:0006310', 'GO:0006281']	['PF14631.9', 'PF03938.17', 'PF03643.18', 'PF06632.15']	DNA damage response.nonhomologous end-joining (NHEJ) repair.LIG4-XRCC4 ligase complex.component *(XRCC4)
CSS0043760.1	/	K24940	/	['PF09210.14', 'PF04677.18', 'PF04676.17', 'PF07149.14', 'PF15917.8']	RNA processing.RNA homeostasis.post-transcriptional regulation.CWF19-type post-transcriptional regulator
CSS0035225.1	SWI/SNF-BAF60b	/	/	['PF02201.21', 'PF16031.8']	Chromatin organisation.organelle machinery.SWI-B chromatin-remodeling complexes.component *(SWIB)
CSS0002041.1	/	/	['GO:0016987', 'GO:0003677', 'GO:0006355', 'GO:0006352', 'GO:0003700']	['PF05339.14', 'PF01381.25', 'PF00140.23', 'PF04542.17', 'PF04539.19', 'PF04545.19']	RNA biosynthesis.organellar gene expression machinery.DNA-binding transcriptional regulation.Sigma transcription initiation factor *(SIG1)
CSS0016210.1	MADS-M-type	/	['GO:0007165', 'GO:0046983', 'GO:0003677']	['PF01682.22', 'PF16471.8', 'PF16517.8', 'PF00319.21']	RNA biosynthesis.DNA-binding transcriptional regulation.alpha-helix exposed by beta-structure.MADS/AGL transcription factor
CSS0023446.1	/	/	['GO:0001181', 'GO:0006361', 'GO:0003723']	['PF14812.9', 'PF00076.25', 'PF05327.14']	RNA processing.organelle RNA processing machinery.pre-RNA splicing.plastidial RNA splicing.RNA splicing factor *(HPE1)
CSS0013441.1	/	/	['GO:0004523', 'GO:0003676']	['PF01693.19', 'PF00075.27', 'PF13456.9']	RNA biosynthesis.organellar gene expression machinery.R-loop homeostasis.ribonuclease *(RNH1)
CSS0021776.1	/	/	/	['PF01851.25']	No Mercator4 annotation.other annotation available
CSS0035221.1	/	/	['GO:0005975', 'GO:0004553']	['PF06564.15', 'PF04616.17', 'PF07727.17']	No Mercator4 annotation.other annotation available
CSS0005360.1	/	/	/	['PF07727.17']	No Mercator4 annotation.other annotation available
CSS0020572.1	C2H2	/	/	['PF00096.29', 'PF12756.10', 'PF13894.9', 'PF13912.9', 'PF12171.11', 'PF13465.9', 'PF12874.10']	RNA biosynthesis.DNA-binding transcriptional regulation.zinc-coordinating DNA-binding domain.Cys2-His2-related domain.WIP-type transcription factor
CSS0038139.1	/	K10798	['GO:0005179', 'GO:0005576']	['PF00533.29', 'PF16589.8', 'PF00049.21', 'PF08063.15', 'PF05406.18']	Protein modification.ADP-ribosylation.poly-ADP-ribosyltransferase *(PARP)
CSS0037628.1	/	K00780	['GO:0008373', 'GO:0006486']	['PF00777.21']	Cell wall organisation.hemicellulose.arabinogalactan.biosynthesis.beta-1,6-galactosyltransferase *(GALT29)
CSS0007169.1	/	/	['GO:0005515']	['PF12539.11', 'PF13489.9']	No Mercator4 annotation.other annotation available
CSS0004237.1	/	/	['GO:0035673']	['PF09843.12', 'PF03169.18']	Solute transport.carrier-mediated transport.OPT family.oligopeptide transporter *(OPT)
CSS0013165.1	/	/	['GO:0035673']	['PF09843.12', 'PF03169.18']	Solute transport.carrier-mediated transport.OPT family.oligopeptide transporter *(OPT)
CSS0049210.1	/	/	/	['PF18669.4']	No Mercator4 annotation.no other annotation available
CSS0038605.1	/	/	/	['PF03767.17', 'PF11019.11', 'PF13419.9', 'PF00702.29', 'PF13344.9', 'PF13242.9', 'PF01248.29', 'PF00078.30']	Photosynthesis.photorespiration.phosphoglycolate phosphatase;Enzyme classification.EC_3 hydrolases.EC_3-1 hydrolase acting on ester bond
CSS0024123.1	/	/	/	['PF00168.33', 'PF15627.9', 'PF02893.23', 'PF16016.8']	No Mercator4 annotation.other annotation available
CSS0045827.1	/	K13216	['GO:0005515']	['PF00498.29', 'PF16697.8']	No Mercator4 annotation.other annotation available
CSS0012063.1	/	/	/	['PF03000.17']	No Mercator4 annotation.other annotation available
CSS0039952.1	/	K06268	['GO:0005509', 'GO:0005515']	['PF10004.12', 'PF00036.35', 'PF12763.10', 'PF13202.9', 'PF13405.9', 'PF13499.9', 'PF13833.9', 'PF10591.12']	Multi-process regulation.calcium-dependent signalling.CBL-CIPK calcium sensor and kinase pathways.calcium sensor *(CBL)
CSS0011496.2	/	/	['GO:0006352', 'GO:0030880']	['PF04027.16', 'PF03874.19']	RNA biosynthesis.DNA-dependent RNA polymerase complexes.RNA polymerase IV complex.component *(NRPD4);RNA biosynthesis.DNA-dependent RNA polymerase complexes.RNA polymerase V complex.component *(NRPE4)
CSS0026096.1	/	/	['GO:0003682', 'GO:0003677', 'GO:0005730', 'GO:0006270', 'GO:0070042', 'GO:0070475', 'GO:0090266', 'GO:0006355', 'GO:0005680', 'GO:0008134', 'GO:0000775']	['PF15243.9', 'PF10354.12', 'PF02724.17', 'PF09026.13', 'PF04931.16']	No Mercator4 annotation.other annotation available
CSS0011818.1	/	/	['GO:0005975', 'GO:0004553']	['PF00332.21', 'PF07983.16']	Enzyme classification.EC_3 hydrolases.EC_3-2 glycosylase
CSS0016937.1	/	/	/	['PF17463.5']	No Mercator4 annotation.no other annotation available
CSS0000237.1	/	K00850	['GO:0006096', 'GO:0016301', 'GO:0003872', 'GO:0003951', 'GO:0042981', 'GO:0006741']	['PF02180.20', 'PF00781.27', 'PF01513.24', 'PF00365.23']	No Mercator4 annotation.other annotation available
CSS0024029.1	/	/	['GO:0140662', 'GO:0005524', 'GO:0019031']	['PF09981.12', 'PF00012.23', 'PF18100.4', 'PF03286.17', 'PF06637.14']	No Mercator4 annotation.other annotation available
CSS0004868.1	/	/	/	['PF04195.15']	No Mercator4 annotation.other annotation available
CSS0004995.1	/	/	/	/	No Mercator4 annotation.no other annotation available
CSS0040641.1	/	K13123	['GO:0006396', 'GO:0003676', 'GO:0003723', 'GO:0006397']	['PF07713.16', 'PF01585.26', 'PF01805.23']	RNA processing.mRNA silencing.miRNA pathway.miRNA biogenesis.DCL1-HYL1 miRNA biogenesis complex.component *(TOUGH)
CSS0016530.2	NF-YB	K21751	['GO:0003677', 'GO:0051382', 'GO:0000278', 'GO:0016020']	['PF00808.26', 'PF15510.9', 'PF00125.27', 'PF05887.14']	RNA biosynthesis.RNA polymerase II-dependent transcription.transcription initiation.TATA box-binding protein (TBP) regulation.NC2 regulator heterodimer.component beta
CSS0047843.1	/	/	['GO:0010274']	['PF04759.16']	No Mercator4 annotation.other annotation available
CSS0035005.1	/	K26157	['GO:0003777', 'GO:0008017', 'GO:0007018', 'GO:0003677', 'GO:0016787', 'GO:0140664', 'GO:0005524']	['PF13191.9', 'PF13476.9', 'PF17675.4', 'PF06698.14', 'PF17015.8', 'PF14932.9', 'PF00225.26', 'PF16796.8', 'PF12808.10', 'PF04851.18', 'PF03670.16', 'PF06785.14']	Cytoskeleton organisation.microtubular network.Kinesin microtubule-based motor protein activities.Kinesin-8-type motor protein
CSS0009835.1	/	/	/	['PF14223.9']	No Mercator4 annotation.other annotation available
CSS0017712.1	/	K18749	/	['PF09532.13', 'PF12701.10', 'PF14438.9']	No Mercator4 annotation.other annotation available
CSS0033246.1	/	/	['GO:0003677', 'GO:0046983']	['PF05699.17', 'PF14372.9', 'PF02892.18']	No Mercator4 annotation.other annotation available
CSS0029737.1	/	K03680	['GO:0044237']	['PF01008.20']	Protein biosynthesis.translation initiation.Pre-Initiation Complex (PIC) module.eIF2 Met-tRNA binding factor activity.eIF2B GDP recycling complex.component *(eIF2B-delta)
CSS0041105.1	/	/	/	['PF02679.18']	No Mercator4 annotation.other annotation available
CSS0025952.1	/	/	['GO:0005524', 'GO:0005515', 'GO:0006468', 'GO:0004672']	['PF03109.19', 'PF01636.26', 'PF14531.9', 'PF08263.15', 'PF00560.36', 'PF12799.10', 'PF13516.9', 'PF13855.9', 'PF00069.28', 'PF17667.4', 'PF07714.20']	Phytohormone action.signalling peptides.NCRP (non-cysteine-rich-peptide) category.phytosulfokine activity.pythosulfokine peptide receptor *(PSKR);Protein modification.phosphorylation.TKL protein kinase families.LRR-X protein kinase families.LRR-Xb protein kinase;Enzyme classification.EC_2 transferases.EC_2-7 transferase transferring phosphorus-containing group
CSS0025612.1	/	K18097	/	['PF00248.24', 'PF18953.3']	Enzyme classification.EC_1 oxidoreductases.EC_1-1 oxidoreductase acting on CH-OH group of donor
CSS0047698.1	/	K02541	['GO:0003677', 'GO:0006355', 'GO:0032508', 'GO:0008134', 'GO:0016887', 'GO:0005524']	['PF07726.14', 'PF07728.17', 'PF00493.26', 'PF17855.4', 'PF14551.9', 'PF17207.6', 'PF01078.24', 'PF00158.29']	Cell division.DNA replication.preinitiation.MCM replicative DNA helicase complex.component *(MCM3)
CSS0004851.1	/	/	/	['PF01145.28']	Vesicle trafficking.endocytic trafficking.clathrin-independent machinery.adapter protein *(FLOT)
CSS0034601.1	/	/	/	['PF06454.14']	External stimuli response.virus.virus replication.tobamovirus multiplication.replication host factor *(TOM1)
CSS0009103.1	/	K00416	['GO:0005739']	['PF02297.20', 'PF16860.8', 'PF02320.19', 'PF05254.15']	Cellular respiration.oxidative phosphorylation.cytochrome c reductase complex.component *(QCR6)
CSS0013216.1	/	K10355	/	['PF00022.22']	Cytoskeleton organisation.microfilament network.actin filament protein
CSS0028998.1	/	/	/	/	No Mercator4 annotation.other annotation available
CSS0038478.1	/	/	/	/	No Mercator4 annotation.other annotation available
CSS0049906.1	/	/	['GO:0051287']	['PF03949.18']	No Mercator4 annotation.other annotation available
CSS0036342.1	/	/	['GO:0004471', 'GO:0051287']	['PF00390.22', 'PF03949.18', 'PF01946.20']	No Mercator4 annotation.other annotation available
CSS0020995.1	/	/	/	/	No Mercator4 annotation.other annotation available
CSS0001514.1	/	K19613	['GO:0005524', 'GO:0005515', 'GO:0006468', 'GO:0004672']	['PF03109.19', 'PF01636.26', 'PF17590.5', 'PF18462.4', 'PF17870.4', 'PF08263.15', 'PF00560.36', 'PF12799.10', 'PF13855.9', 'PF00069.28', 'PF07714.20']	Protein modification.phosphorylation.TKL protein kinase families.LRR-XII protein kinase;Enzyme classification.EC_2 transferases.EC_2-7 transferase transferring phosphorus-containing group
CSS0011385.1	/	/	['GO:0051603', 'GO:0005839', 'GO:0019773', 'GO:0006511']	['PF12953.10', 'PF00227.29', 'PF10584.12', 'PF10493.12']	Enzyme classification.EC_3 hydrolases.EC_3-4 hydrolase acting on peptide bond (peptidase)
CSS0033549.1	/	/	['GO:0006281']	['PF08827.14', 'PF00817.23']	DNA damage response.DNA damage tolerance (DDT) pathways.DNA polymerase eta *(POLH)
CSS0029313.1	/	/	/	['PF03292.17']	No Mercator4 annotation.other annotation available
CSS0039701.1	/	/	/	['PF17681.4']	Cytoskeleton organisation.microtubular network.microtubule Tubulin heterodimer formation.gamma-Tubulin Ring Complex (gamma-TuRC).component *(GCP6)
CSS0002418.1	MYB-related	/	/	['PF12958.10', 'PF11831.11', 'PF00249.34', 'PF13921.9']	RNA processing.pre-RNA splicing.MAC/NTC spliceosome-associated complex.core components.component *(CDC5/MAC1)
CSS0044269.1	/	/	['GO:0016829', 'GO:0005615', 'GO:0009058', 'GO:0019346', 'GO:0016830', 'GO:0008483', 'GO:0006520', 'GO:0030170', 'GO:0019752', 'GO:0005576']	['PF00155.24', 'PF00202.24', 'PF00266.22', 'PF01212.24', 'PF01053.23', 'PF01041.20', 'PF00282.22', 'PF20490.1', 'PF08115.14']	Amino acid metabolism.amino acid degradation.threonine degradation.threonine aldolase;Enzyme classification.EC_4 lyases.EC_4-1 carbon-carbon lyase
CSS0039354.1	/	/	/	['PF04852.15']	RNA biosynthesis.DNA-binding transcriptional regulation.undefined DNA-binding domain.ALOG transcription factor
CSS0049630.1	/	/	['GO:0097367', 'GO:1901135']	['PF00571.31', 'PF01380.25', 'PF13580.9', 'PF14438.9']	Cell wall organisation.pectin.rhamnogalacturonan II.biosynthesis.2-keto-3-deoxymanno-octulosonic acid (KDO) biosynthesis.D-arabinose-5-phosphate isomerase *(KdsD)
CSS0040175.1	/	K22809	['GO:0016757', 'GO:0006486']	['PF20226.1', 'PF01501.23', 'PF11051.11', 'PF07332.14', 'PF18405.4']	Lipid metabolism.sphingolipid metabolism.complex sphingolipid biosynthesis.glycosylinositol phosphorylceramide (GIPC) biosynthesis.inositol phosphorylceramide glucuronosyltransferase *(IPUT1)
CSS0038372.1	/	/	['GO:0006457', 'GO:0006606', 'GO:0000774', 'GO:0071771', 'GO:0051087', 'GO:0015986', 'GO:0042626', 'GO:0006357', 'GO:0005515', 'GO:0016592', 'GO:0042803', 'GO:0033178', 'GO:0003712']	['PF11266.11', 'PF08112.14', 'PF01923.21', 'PF06584.16', 'PF20098.2', 'PF20379.1', 'PF05266.17', 'PF02181.26', 'PF01025.22', 'PF00917.29', 'PF07544.16', 'PF05278.15', 'PF14712.9', 'PF07926.15', 'PF02620.20']	No Mercator4 annotation.other annotation available
CSS0027043.1	/	/	['GO:0005515']	['PF00917.29']	No Mercator4 annotation.other annotation available
CSS0004203.1	/	/	['GO:0003678', 'GO:0005739', 'GO:0005515', 'GO:0019475', 'GO:0006260', 'GO:0005524', 'GO:0016740']	['PF12921.10', 'PF05853.15', 'PF00772.24', 'PF10037.12', 'PF19189.3', 'PF05131.17', 'PF01535.23', 'PF12854.10', 'PF13041.9', 'PF13812.9', 'PF17177.7', 'PF18118.4', 'PF00515.31', 'PF07719.20', 'PF13176.9', 'PF13181.9']	Protein biosynthesis.organellar translation machinery.mitochondrial ribosome biogenesis.small ribosomal subunit proteome.component *(mS78/mS79)
CSS0015676.1	/	/	['GO:0016829', 'GO:0010333', 'GO:0000287']	['PF01397.24', 'PF03936.19', 'PF19086.3']	Secondary metabolism.terpenoids.terpene biosynthesis.mono-/sesquiterpene-/diterpene synthase;Enzyme classification.EC_4 lyases.EC_4-2 carbon-oxygen lyase
CSS0006380.1	/	K02899	['GO:0005840', 'GO:0006412', 'GO:0003735']	['PF01016.22']	Protein biosynthesis.organellar translation machinery.mitochondrial ribosome biogenesis.large ribosomal subunit proteome.component *(bL27m)
CSS0006759.1	/	/	/	['PF12021.11']	No Mercator4 annotation.other annotation available
CSS0017603.1	/	/	['GO:0006508', 'GO:0008236']	['PF17766.4', 'PF05922.19', 'PF02225.25', 'PF00082.25']	Protein homeostasis.proteolysis.serine peptidase activities.SBT-type protease activities.protease *(SBT5)
CSS0044511.1	/	/	['GO:0004497', 'GO:0005506', 'GO:0020037', 'GO:0016705']	['PF00067.25', 'PF08453.13']	Phytohormone action.brassinosteroid.biosynthesis.steroid 22-alpha-hydroxylase *(DWF4);Enzyme classification.EC_1 oxidoreductases.EC_1-14 oxidoreductase acting on paired donor with incorporation or reduction of molecular oxygen
CSS0013464.1	/	K07877	['GO:0003924', 'GO:0005525']	['PF13401.9', 'PF00025.24', 'PF10236.12', 'PF00009.30', 'PF04670.15', 'PF01926.26', 'PF00071.25', 'PF08477.16', 'PF03193.19', 'PF17920.4']	Vesicle trafficking.vesicle tethering.RAB-GTPase activities.B-class RAB GTPase
CSS0027173.1	/	K00975	['GO:0016772', 'GO:0009058', 'GO:0016779']	['PF07959.15', 'PF00132.27', 'PF00483.26', 'PF12804.10']	Carbohydrate metabolism.starch metabolism.biosynthesis.ADP-glucose pyrophosphorylase complex.small subunit *(APS);Enzyme classification.EC_2 transferases.EC_2-7 transferase transferring phosphorus-containing group
CSS0049780.1	MYB-related	/	/	['PF10235.12', 'PF02318.19', 'PF13325.9', 'PF00249.34', 'PF13873.9', 'PF13921.9', 'PF13831.9', 'PF03833.16']	Cell division.DNA replication.telomere replication.telomeric dsDNA-binding protein
CSS0049029.1	/	/	['GO:0003723']	['PF15023.9', 'PF00076.25', 'PF08777.14', 'PF13893.9', 'PF16367.8', 'PF16842.8']	No Mercator4 annotation.other annotation available
CSS0033751.1	/	/	['GO:0003723']	['PF00076.25']	No Mercator4 annotation.other annotation available
CSS0035149.1	/	/	['GO:0006367', 'GO:0005672']	['PF07744.16', 'PF03153.16']	No Mercator4 annotation.other annotation available
CSS0038039.1	/	K17086	['GO:0016020']	['PF02990.19']	Nutrient uptake.micronutrient homeostasis.iron.regulatory protein *(TMN11)
CSS0032241.1	/	/	['GO:0003746', 'GO:0006414']	['PF00889.22', 'PF18121.4']	Protein biosynthesis.organellar translation machinery.translation elongation.elongation factor *(EF-Ts)
CSS0018005.1	/	K08909	/	['PF00504.24']	Photosynthesis.photophosphorylation.photosystem I.LHC-I complex.component *(LHCa3)
CSS0041027.1	/	/	/	/	No Mercator4 annotation.no other annotation available
CSS0034931.1	/	K03009	['GO:0006351', 'GO:0051536', 'GO:0003899', 'GO:0003677', 'GO:0016151', 'GO:0051604']	['PF03604.16', 'PF07295.14', 'PF19133.3', 'PF12773.10', 'PF04060.16', 'PF01155.22', 'PF07282.14', 'PF00628.32', 'PF14446.9', 'PF18073.4', 'PF08274.15', 'PF13824.9', 'PF13248.9', 'PF13451.9', 'PF18439.4', 'PF09855.12', 'PF13240.9']	RNA biosynthesis.DNA-dependent RNA polymerase complexes.RNA polymerase I/II/III/IV/V shared components.component *(NRP-ABCDE12)
CSS0037872.1	/	/	['GO:0016020']	['PF00892.23']	Solute transport.carrier-mediated transport.DMT superfamily.solute transporter *(UmamiT)
CSS0002384.1	/	/	['GO:0016020']	['PF00892.23', 'PF19360.2']	Solute transport.carrier-mediated transport.DMT superfamily.solute transporter *(UmamiT)
CSS0041283.1	/	/	/	/	No Mercator4 annotation.other annotation available
CSS0003968.1	/	/	['GO:0016020']	['PF07278.14', 'PF00892.23', 'PF14541.9']	Solute transport.carrier-mediated transport.DMT superfamily.solute transporter *(UmamiT)
CSS0049275.1	/	/	['GO:0007186', 'GO:0016151', 'GO:0004930', 'GO:0051604']	['PF12172.11', 'PF12773.10', 'PF18912.3', 'PF01155.22', 'PF07562.17', 'PF18551.4', 'PF00641.21', 'PF13248.9']	No Mercator4 annotation.other annotation available
CSS0049444.1	/	/	['GO:0016020']	['PF00892.23']	Solute transport.carrier-mediated transport.DMT superfamily.solute transporter *(UmamiT)
CSS0035502.1	/	/	['GO:0016020']	['PF00892.23']	Solute transport.carrier-mediated transport.DMT superfamily.solute transporter *(UmamiT)
CSS0013090.1	/	/	['GO:0016020']	['PF00892.23']	Solute transport.carrier-mediated transport.DMT superfamily.solute transporter *(UmamiT)
CSS0030912.1	/	/	['GO:0016020']	['PF01490.21', 'PF18964.3', 'PF12537.11']	Solute transport.carrier-mediated transport.APC superfamily.AAAP family.solute transporter *(AAAP)
CSS0002861.1	/	/	['GO:0016020']	['PF00892.23']	Solute transport.carrier-mediated transport.DMT superfamily.solute transporter *(UmamiT)
CSS0049962.1	/	/	['GO:0016020']	['PF01490.21', 'PF12537.11']	Solute transport.carrier-mediated transport.APC superfamily.AAAP family.solute transporter *(AAAP)
CSS0047818.1	/	/	['GO:0005886', 'GO:0140359', 'GO:0055085', 'GO:0016020']	['PF12679.10', 'PF08592.14', 'PF16492.8', 'PF07254.15', 'PF09972.12', 'PF14126.9', 'PF19747.2', 'PF09716.13', 'PF06024.15', 'PF06687.15', 'PF00335.23', 'PF10140.12']	Vesicle trafficking.exocytic trafficking.cross-kingdom extracellular vesicle trafficking.regulatory protein *(TET8/9)
CSS0011269.1	bHLH	/	['GO:0046983']	['PF00010.29']	RNA biosynthesis.DNA-binding transcriptional regulation.basic DNA-binding domain.basic helix-loop-helix (bHLH) domain.bHLH class-VIIIa transcription factor
CSS0013840.1	/	/	['GO:0003824']	['PF03372.26']	No Mercator4 annotation.other annotation available
CSS0030738.1	/	K05579	['GO:0051287', 'GO:0048038', 'GO:0016020', 'GO:0016651']	['PF00346.22', 'PF00146.24']	No Mercator4 annotation.other annotation available
CSS0037269.1	DBB	/	['GO:0000398', 'GO:0003676', 'GO:0008270', 'GO:0004519']	['PF16366.8', 'PF09963.12', 'PF19817.2', 'PF12773.10', 'PF10080.12', 'PF01844.26', 'PF03660.17', 'PF00643.27', 'PF13901.9', 'PF07191.15']	RNA biosynthesis.DNA-binding transcriptional regulation.other all-alpha-helix DNA-binding domain.BBX family.class-I transcription factor activity.transcription factor *(CO);Plant organogenesis.flower formation.photoperiodic pathway.floral promoter *(CONSTANS)
CSS0003587.1	/	/	/	['PF01217.23', 'PF13034.9']	Vesicle trafficking.clathrin coated vesicle (CCV) machinery.TPLATE cargo adaptor complex.component *(LOLITA)
CSS0006297.1	/	K13648	['GO:0016757']	['PF18404.4', 'PF01501.23']	Cell wall organisation.pectin.modification and degradation.pectin-dependent cell adhesion.glycosyltransferase *(QUA1);Enzyme classification.EC_2 transferases.EC_2-4 glycosyltransferase
CSS0015963.1	bZIP	/	['GO:0048309', 'GO:0051028', 'GO:0003677', 'GO:0033103', 'GO:0043565', 'GO:0006355', 'GO:0006260', 'GO:0005815', 'GO:0003700', 'GO:0033104']	['PF00170.24', 'PF07716.18', 'PF03131.20', 'PF07989.14', 'PF11652.11', 'PF02183.21', 'PF17078.8', 'PF17541.5', 'PF06156.16']	RNA biosynthesis.DNA-binding transcriptional regulation.basic DNA-binding domain.basic leucine zipper (bZIP) domain.bZIP class-S/SE transcription factor
CSS0018882.1	/	/	/	['PF05911.14']	No Mercator4 annotation.other annotation available
CSS0025726.1	/	/	/	/	Cell division.cell cycle organisation.cell cycle control.CYCLIN regulatory protein activities.regulatory protein *(CYL1)
CSS0050029.1	/	/	/	['PF07727.17']	No Mercator4 annotation.other annotation available
CSS0025691.1	/	/	['GO:0004800', 'GO:0007165']	['PF00837.20', 'PF13676.9']	No Mercator4 annotation.other annotation available
CSS0004270.1	/	K00588	['GO:0008171']	['PF13578.9', 'PF01596.20', 'PF13847.9']	Cell wall organisation.lignin.monolignol biosynthesis.caffeoyl-CoA 3-O-methyltransferase *(CCoA-OMT);Enzyme classification.EC_2 transferases.EC_2-1 transferase transferring one-carbon group
CSS0035180.1	/	/	['GO:0046872', 'GO:0097602', 'GO:0008270', 'GO:0031145', 'GO:0005680', 'GO:0061630']	['PF14447.9', 'PF12906.10', 'PF12861.10', 'PF00097.28', 'PF13923.9', 'PF13920.9', 'PF15227.9', 'PF12678.10', 'PF08746.14', 'PF17123.8', 'PF17120.8', 'PF13639.9', 'PF14634.9', 'PF13445.9']	Protein homeostasis.ubiquitin-proteasome system.ubiquitin-fold protein conjugation.RING E3 ubiquitin ligase activities.RING-H2-class.CTL-subclass E3 ubiquitin ligase
CSS0022923.1	bHLH	/	['GO:0006412', 'GO:0003735', 'GO:0005840', 'GO:0046983', 'GO:0003723']	['PF00010.29', 'PF01649.21', 'PF14153.9']	RNA biosynthesis.DNA-binding transcriptional regulation.basic DNA-binding domain.basic helix-loop-helix (bHLH) domain.bHLH class-VIIa/b transcription factor
CSS0048864.1	/	K01276	['GO:0006508', 'GO:0008236']	['PF00561.23', 'PF12697.10', 'PF11144.11', 'PF12146.11', 'PF05577.15', 'PF00326.24']	Protein homeostasis.proteolysis.serine peptidase activities.SCPL-type carboxypeptidase activities.carboxypeptidase;Enzyme classification.EC_3 hydrolases.EC_3-4 hydrolase acting on peptide bond (peptidase)
CSS0017774.1	B3	K09287	['GO:0003677']	['PF03754.16', 'PF02362.24']	RNA biosynthesis.DNA-binding transcriptional regulation.beta-barrel DNA-binding domain.RAV-NGATHA transcription factor
CSS0003637.1	/	/	/	['PF19618.2']	No Mercator4 annotation.other annotation available
CSS0038005.1	/	/	['GO:0003677', 'GO:0003916', 'GO:0005694', 'GO:0006265']	['PF16363.8', 'PF01396.22']	No Mercator4 annotation.other annotation available
CSS0011936.1	/	/	['GO:0006355', 'GO:0008134', 'GO:0003854', 'GO:0006694', 'GO:0016616', 'GO:0005524']	['PF01073.22', 'PF00106.28', 'PF19893.2', 'PF01370.24', 'PF16363.8', 'PF08659.13', 'PF13460.9', 'PF07993.15', 'PF05368.16', 'PF04321.20', 'PF01488.23', 'PF14532.9']	Coenzyme metabolism.chlorophyll metabolism.chlorophyll biosynthesis.divinyl chlorophyllide-a 8-vinyl-reductase *(DVR)
CSS0011260.1	/	/	['GO:0005886', 'GO:0016020']	['PF04535.15', 'PF19226.3', 'PF06900.14', 'PF13273.9', 'PF02687.24', 'PF01284.26', 'PF10099.12']	No Mercator4 annotation.other annotation available
CSS0000790.1	/	K10144	['GO:0046872', 'GO:0008270']	['PF00097.28', 'PF13923.9', 'PF13920.9', 'PF05495.15', 'PF13639.9', 'PF14634.9', 'PF13445.9', 'PF14599.9']	Protein homeostasis.ubiquitin-proteasome system.ubiquitin-fold protein conjugation.RING E3 ubiquitin ligase activities.RING-H2-class.E3 ubiquitin ligase *(CHYR)
CSS0024611.1	/	/	['GO:0006629', 'GO:0016788', 'GO:0016787']	['PF20408.1', 'PF12695.10', 'PF12697.10', 'PF00756.23', 'PF12146.11', 'PF01764.28', 'PF11187.11', 'PF08237.14', 'PF07819.16']	No Mercator4 annotation.other annotation available
CSS0040673.1	/	K01609	['GO:0004425', 'GO:0006051', 'GO:0047465', 'GO:0000105']	['PF00977.24', 'PF00218.24', 'PF04131.17', 'PF05690.17']	Amino acid metabolism.shikimate group amino acid biosynthesis.tryptophan biosynthesis.indole-3-glycerol phosphate synthase
CSS0033334.1	/	/	['GO:0005840', 'GO:0006412', 'GO:0003735']	['PF13352.9', 'PF06073.15', 'PF00861.25']	No Mercator4 annotation.other annotation available
CSS0003394.1	/	/	/	['PF17862.4']	No Mercator4 annotation.other annotation available
CSS0024218.1	/	/	['GO:0003677', 'GO:0006260', 'GO:0003887']	['PF06440.14', 'PF04890.16', 'PF07723.16']	No Mercator4 annotation.other annotation available
CSS0009291.1	/	/	/	['PF18052.4', 'PF14392.9']	No Mercator4 annotation.other annotation available
CSS0003798.1	/	/	['GO:0043531', 'GO:0005515']	['PF13173.9', 'PF13191.9', 'PF00560.36', 'PF12799.10', 'PF13855.9', 'PF05729.15', 'PF00931.25', 'PF18052.4']	No Mercator4 annotation.other annotation available
CSS0035947.1	SET	/	['GO:0005515']	['PF09273.14', 'PF00856.31']	Photosynthesis.calvin cycle.ribulose-1,5-bisphosphat carboxylase/oxygenase (RuBisCo) activity.RuBisCo regulation.lysine N-methyltransferase *(RbcMT);Enzyme classification.EC_2 transferases.EC_2-1 transferase transferring one-carbon group
CSS0020520.1	/	/	/	['PF12442.11', 'PF13396.9']	No Mercator4 annotation.other annotation available
CSS0010667.1	/	/	['GO:0003723']	['PF14605.9', 'PF08206.14', 'PF14703.9', 'PF00076.25', 'PF16367.8']	No Mercator4 annotation.other annotation available
CSS0048251.1	/	/	/	['PF06972.14']	No Mercator4 annotation.other annotation available
CSS0003588.1	/	/	/	/	No Mercator4 annotation.other annotation available
CSS0043365.1	/	/	['GO:0005515', 'GO:0005506', 'GO:0009055', 'GO:0020037']	['PF00514.26', 'PF04826.16', 'PF01322.23', 'PF19980.2', 'PF02985.25', 'PF05804.15']	No Mercator4 annotation.other annotation available
CSS0022065.1	/	/	/	['PF10250.12']	No Mercator4 annotation.other annotation available
CSS0010283.1	/	/	/	/	No Mercator4 annotation.other annotation available
CSS0023567.1	/	K16285	['GO:0046872', 'GO:0005634', 'GO:0097602', 'GO:0008270', 'GO:0031145', 'GO:0006355', 'GO:0005680', 'GO:0061630']	['PF11793.11', 'PF14446.9', 'PF14447.9', 'PF12906.10', 'PF12861.10', 'PF06221.16', 'PF00097.28', 'PF13923.9', 'PF13920.9', 'PF15227.9', 'PF11789.11', 'PF12678.10', 'PF08746.14', 'PF17123.8', 'PF16744.8', 'PF17120.8', 'PF13639.9', 'PF14570.9', 'PF14634.9', 'PF13445.9']	External stimuli response.salinity.gibberellin-abscisic acid signalling pathways crosstalk.E3 ubiquitin ligase *(XERICO)
CSS0006640.2	C2C2-CO-like	/	['GO:0008270', 'GO:0005515']	['PF06203.17', 'PF16366.8', 'PF00643.27']	RNA biosynthesis.DNA-binding transcriptional regulation.other all-alpha-helix DNA-binding domain.BBX family.class-II transcription factor
CSS0013649.1	/	/	/	['PF05910.15']	No Mercator4 annotation.other annotation available
CSS0015415.1	/	/	/	['PF01018.25']	No Mercator4 annotation.other annotation available
CSS0018751.1	/	/	/	['PF10536.12', 'PF02957.18']	No Mercator4 annotation.other annotation available
CSS0017108.1	/	/	['GO:0006364']	['PF08145.15', 'PF07767.14', 'PF07149.14', 'PF08432.13']	Protein biosynthesis.ribosome biogenesis.large ribosomal subunit (LSU).LSU processome.pre-60S ribosomal subunit nuclear assembly.assembly factor *(SMO4)
CSS0048659.1	/	/	['GO:0003333']	['PF01490.21', 'PF09990.12', 'PF03222.16']	Solute transport.carrier-mediated transport.APC superfamily.AAAP family.solute transporter *(AAAP)
CSS0031412.1	/	/	/	['PF04578.16']	No Mercator4 annotation.other annotation available
CSS0036344.1	/	/	/	/	No Mercator4 annotation.no other annotation available
CSS0027120.1	/	/	['GO:0016020', 'GO:0015276']	['PF00060.29', 'PF00497.23']	Solute transport.channels.ligand-gated cation channel *(GLR)
CSS0021205.1	/	/	/	/	No Mercator4 annotation.other annotation available
CSS0043429.1	/	/	/	/	No Mercator4 annotation.no other annotation available
CSS0035413.1	/	/	['GO:0005975', 'GO:0004565', 'GO:0071704', 'GO:0004553', 'GO:0009341']	['PF00150.21', 'PF02449.18']	Cell wall organisation.hemicellulose.heteromannan.modification and degradation.endo-beta-1,4-mannanase *(MAN)
CSS0025169.1	/	/	/	/	No Mercator4 annotation.other annotation available
CSS0040706.1	/	/	['GO:0005515']	['PF00646.36', 'PF12937.10', 'PF13516.9']	RNA processing.mRNA silencing.miRNA pathway.RNA-induced silencing complex (RISC) assembly and export.regulatory protein *(FBW2);Protein homeostasis.ubiquitin-proteasome system.ubiquitin-fold protein conjugation.CULLIN-based E3 ubiquitin ligase activities.CUL1-based/SCF E3 ubiquitin ligase complexes.F-BOX substrate adaptor component activities.substrate adaptor *(SKIP18)
CSS0027250.1	/	/	/	['PF00385.27', 'PF17921.4']	No Mercator4 annotation.other annotation available
CSS0004465.1	/	/	['GO:0005516']	['PF12515.11', 'PF00226.34']	No Mercator4 annotation.other annotation available
CSS0044065.1	/	/	/	['PF01423.25']	No Mercator4 annotation.other annotation available
CSS0006867.1	bHLH	/	['GO:0046983']	['PF04325.16', 'PF00010.29']	RNA biosynthesis.DNA-binding transcriptional regulation.basic DNA-binding domain.basic helix-loop-helix (bHLH) domain.bHLH class-Ib transcription factor
CSS0036872.1	MYB	K09422	/	['PF00249.34', 'PF13921.9', 'PF15963.8']	RNA biosynthesis.DNA-binding transcriptional regulation.helix-turn-helix DNA-binding domain.MYB transcription factor family.R2R3-MYB transcription factor family.subgroup-1 transcription factor
CSS0049698.1	/	/	['GO:0003676', 'GO:0005576', 'GO:0005524']	['PF13401.9', 'PF00270.32', 'PF00271.34', 'PF04792.15']	No Mercator4 annotation.other annotation available
CSS0014505.1	/	/	/	/	No Mercator4 annotation.no other annotation available
CSS0012276.1	/	/	/	['PF00132.27']	No Mercator4 annotation.other annotation available
CSS0045596.1	/	/	['GO:0004386']	['PF04408.26', 'PF00271.34', 'PF07717.19']	No Mercator4 annotation.other annotation available
CSS0010554.3	/	/	/	['PF05641.15', 'PF01519.19', 'PF11932.11', 'PF14584.9', 'PF15057.9', 'PF05266.17', 'PF16454.8']	Chromatin organisation.post-translational histone modification.histone methylation.lysine methylation.histone H3K9 methylation.histone H3K9 methylation reader *(AGDP1)
CSS0008228.1	/	K22074	['GO:0016226', 'GO:0051536', 'GO:0005506']	['PF01106.20']	Coenzyme metabolism.iron-sulfur cluster assembly machinery.plastidial SUF system.transfer phase.scaffold protein *(NFU1/2/3)
CSS0018726.1	/	K04125	/	['PF03171.23', 'PF14226.9']	Phytohormone action.gibberellin.conjugation and degradation.gibberellin 2-oxidase *(Ga2-Ox);Enzyme classification.EC_1 oxidoreductases.EC_1-14 oxidoreductase acting on paired donor with incorporation or reduction of molecular oxygen
CSS0016793.1	/	/	/	['PF03732.20']	No Mercator4 annotation.other annotation available
CSS0026822.1	/	/	['GO:0003779']	['PF07374.14', 'PF07765.15', 'PF08954.14']	No Mercator4 annotation.other annotation available
CSS0034418.1	/	/	['GO:0003755']	['PF00254.31']	Protein modification.protein folding.FKBP-type chaperone activities.peptidyl-prolyl cis-trans isomerase *(FKBP16-4)
CSS0029207.1	/	/	['GO:0005524', 'GO:0030247', 'GO:0006468', 'GO:0004672']	['PF03109.19', 'PF07974.16', 'PF12947.10', 'PF13947.9', 'PF12330.11', 'PF00069.28', 'PF07714.20', 'PF18278.4']	Protein modification.phosphorylation.TKL protein kinase families.WAK/WAKL protein kinase;Enzyme classification.EC_2 transferases.EC_2-7 transferase transferring phosphorus-containing group
CSS0043785.1	/	K25058	['GO:0005515']	['PF09732.12', 'PF10312.12', 'PF11596.11']	No Mercator4 annotation.other annotation available
CSS0033792.1	/	/	/	/	No Mercator4 annotation.other annotation available
CSS0028175.1	/	K13126	['GO:0003723']	['PF14605.9', 'PF08206.14', 'PF00658.21', 'PF00076.25', 'PF08777.14', 'PF16367.8', 'PF16842.8', 'PF11767.11']	Protein biosynthesis.translation initiation.mRNA loading.mRNA poly-A-tail binding factor *(PABP)
CSS0005306.1	/	/	/	['PF00026.26', 'PF14543.9', 'PF10571.12']	Protein homeostasis.proteolysis.aspartic peptidase activities.Pepsin-type protease
CSS0005739.1	/	/	['GO:0003723']	['PF00076.25', 'PF13893.9']	No Mercator4 annotation.other annotation available
CSS0049694.1	/	/	/	['PF00271.34', 'PF01190.20']	No Mercator4 annotation.other annotation available
CSS0043170.1	/	/	/	['PF10270.12']	Protein translocation.endoplasmic reticulum.co-translational insertion system.EMC membrane protein insertion complex.component *(EMC5);Solute transport.channels.magnesium cation transporter *(MMgT)
CSS0013430.1	/	/	/	['PF20207.1', 'PF07200.16']	Vesicle trafficking.endocytic trafficking.ESCRT-mediated sorting.ESCRT-I complex.component *(VPS37)
CSS0011708.1	/	/	['GO:0007165', 'GO:0043531', 'GO:0005515', 'GO:0016887', 'GO:0005524']	['PF00004.32', 'PF13191.9', 'PF08937.14', 'PF07725.15', 'PF12799.10', 'PF13306.9', 'PF13855.9', 'PF05729.15', 'PF00931.25', 'PF01582.23', 'PF13676.9']	External stimuli response.pathogen.effector-triggered immunity (ETI) machinery.TNL-mediated effector-triggered immunity.effector receptor *(NLR)
CSS0027177.1	/	/	/	/	No Mercator4 annotation.other annotation available
CSS0009349.1	/	/	/	['PF00026.26', 'PF14541.9']	Protein homeostasis.proteolysis.aspartic peptidase activities.Pepsin-type protease
CSS0049474.1	/	/	/	['PF00271.34']	No Mercator4 annotation.other annotation available
CSS0029178.1	/	/	['GO:0007165']	['PF08937.14', 'PF01582.23', 'PF13676.9']	External stimuli response.pathogen.effector-triggered immunity (ETI) machinery.TNL-mediated effector-triggered immunity.effector receptor *(NLR)
CSS0034569.1	/	/	/	/	No Mercator4 annotation.other annotation available
CSS0029385.1	/	/	/	['PF00026.26', 'PF14541.9', 'PF14543.9', 'PF10571.12']	Protein homeostasis.proteolysis.aspartic peptidase activities.Pepsin-type protease
CSS0003713.1	/	/	/	/	No Mercator4 annotation.other annotation available
CSS0002077.1	/	K13379	/	['PF03214.16']	Carbohydrate metabolism.nucleotide sugar biosynthesis.UDP-L-arabinose biosynthesis.UDP-L-arabinose mutase
CSS0029071.1	/	/	/	/	Lipid metabolism.cytoplasmic lipid droplet-associated activities.lipid droplet-plasma membrane tethering complex.lipid droplet-localized component *(SLDP)
CSS0043883.1	/	/	['GO:0000772', 'GO:0005576', 'GO:0019953']	['PF08037.14']	No Mercator4 annotation.other annotation available
CSS0020340.1	/	/	/	['PF14291.9']	No Mercator4 annotation.other annotation available
CSS0050053.1	/	/	['GO:0004497', 'GO:0005506', 'GO:0036376', 'GO:0020037', 'GO:0015081', 'GO:0016020', 'GO:0016705']	['PF18712.4', 'PF04277.16', 'PF00067.25']	Enzyme classification.EC_1 oxidoreductases.EC_1-14 oxidoreductase acting on paired donor with incorporation or reduction of molecular oxygen
CSS0026405.1	/	/	['GO:0006508', 'GO:0005515', 'GO:0008236', 'GO:0004222']	['PF13200.9', 'PF00595.27', 'PF13180.9', 'PF17820.4', 'PF02163.25', 'PF03572.21', 'PF14684.9', 'PF14685.9']	Protein modification.targeting peptide maturation.plastid.carboxy-terminal processing peptidase *(CtpA)
CSS0004300.2	/	K17985	['GO:0005515']	['PF12894.10', 'PF11715.11', 'PF07676.15', 'PF00400.35']	No Mercator4 annotation.other annotation available
CSS0003801.1	/	K01177	['GO:0000272', 'GO:0016161']	['PF01373.20', 'PF01301.22']	Carbohydrate metabolism.starch metabolism.degradation.hydrolysis and phosphorolysis.amylase activities.beta amylase *(BMY);Enzyme classification.EC_3 hydrolases.EC_3-2 glycosylase
CSS0012027.1	/	/	/	/	No Mercator4 annotation.other annotation available
CSS0008964.1	/	/	['GO:0006406', 'GO:0008541', 'GO:0043248']	['PF05160.16']	RNA processing.RNA transport.TREX-2 ribonucleoparticle (RNP) trafficking complex.regulatory component *(DSS1/Sem1)
CSS0005130.1	/	/	['GO:0005524', 'GO:0006468', 'GO:0004672', 'GO:0048544']	['PF01453.27', 'PF08276.14', 'PF00069.28', 'PF07714.20', 'PF00954.23']	Enzyme classification.EC_2 transferases.EC_2-7 transferase transferring phosphorus-containing group
CSS0034893.1	/	/	['GO:0016192', 'GO:0006886', 'GO:0030117']	['PF01602.23']	No Mercator4 annotation.other annotation available
CSS0022931.1	/	/	/	['PF12500.11', 'PF04884.17']	No Mercator4 annotation.other annotation available
CSS0017819.1	/	/	/	['PF06454.14']	External stimuli response.virus.virus replication.tobamovirus multiplication.replication host factor *(TOM1)
CSS0040495.1	/	K13989	['GO:0016020']	['PF04511.18', 'PF13965.9']	Protein homeostasis.ubiquitin-proteasome system.membrane-associated protein degradation.ER-associated protein degradation (ERAD).substrate extraction.membrane protein retrotranslocase *(DFM1)
CSS0033539.1	/	/	['GO:0005515']	['PF12937.10', 'PF12799.10']	No Mercator4 annotation.no other annotation available
CSS0001531.1	/	/	/	/	No Mercator4 annotation.other annotation available
CSS0014987.1	/	/	/	['PF15486.9', 'PF07727.17']	No Mercator4 annotation.other annotation available
CSS0038669.1	/	/	/	/	No Mercator4 annotation.other annotation available
CSS0035266.1	/	/	['GO:0003677', 'GO:0009446', 'GO:0032508', 'GO:0004668', 'GO:0005524']	['PF00493.26', 'PF17855.4', 'PF04371.18']	No Mercator4 annotation.other annotation available
CSS0011068.1	/	/	/	/	No Mercator4 annotation.other annotation available
CSS0005823.1	/	/	['GO:0005515']	['PF07893.16', 'PF07646.18']	No Mercator4 annotation.other annotation available
CSS0032271.1	/	/	/	/	No Mercator4 annotation.no other annotation available
CSS0046474.1	/	/	/	/	No Mercator4 annotation.other annotation available
CSS0020297.1	/	/	['GO:0005515']	['PF00514.26', 'PF00307.34', 'PF00612.30']	Cytoskeleton organisation.microtubular network.microtubule dynamics.microtubule minus-end control.regulatory protein *(ASPM)
CSS0008785.1	/	/	['GO:0016757', 'GO:0016020']	['PF04646.15', 'PF02434.19']	No Mercator4 annotation.other annotation available
CSS0033011.1	Others	/	['GO:0005515', 'GO:0000160']	['PF01590.29', 'PF00072.27']	Enzyme classification.EC_2 transferases.EC_2-7 transferase transferring phosphorus-containing group
CSS0019879.1	/	/	/	['PF17675.4', 'PF10721.12', 'PF13460.9', 'PF05368.16', 'PF04321.20']	RNA biosynthesis.organellar gene expression machinery.plastid-encoded RNA polymerase (PEP) complex.regulatory co-factor components.component *(TAC16)
CSS0028261.1	/	/	/	/	No Mercator4 annotation.other annotation available
CSS0025874.1	/	K00454	['GO:0046872', 'GO:0005515', 'GO:0016702']	['PF00305.22', 'PF01477.26']	Phytohormone action.jasmonic acid.biosynthesis.13-lipoxygenase *(LOX);Enzyme classification.EC_1 oxidoreductases.EC_1-13 oxidoreductase acting on single donor with incorporation of molecular oxygen (oxygenase)
CSS0004066.1	/	/	/	/	Phytohormone action.signalling peptides.NCRP (non-cysteine-rich-peptide) category.SCREW-peptide activity.SCREW precursor polypeptide
CSS0018177.1	/	/	/	/	Phytohormone action.signalling peptides.NCRP (non-cysteine-rich-peptide) category.SCREW-peptide activity.SCREW precursor polypeptide
CSS0030628.1	/	/	['GO:0009378', 'GO:0006310', 'GO:0016887', 'GO:0005524', 'GO:0003724', 'GO:0003723', 'GO:0006281']	['PF00004.32', 'PF13173.9', 'PF13191.9', 'PF13207.9', 'PF13238.9', 'PF07724.17', 'PF13401.9', 'PF13479.9', 'PF13481.9', 'PF13671.9', 'PF07728.17', 'PF12775.10', 'PF17862.4', 'PF06745.16', 'PF01637.21', 'PF20030.2', 'PF05673.16', 'PF01695.20', 'PF01078.24', 'PF04212.21', 'PF05729.15', 'PF02562.19', 'PF00910.25', 'PF05496.15', 'PF06068.16', 'PF06309.14', 'PF07719.20', 'PF08969.14']	Vesicle trafficking.endocytic trafficking.ESCRT-mediated sorting.VPS4-VTA1 ESCRT-disassembly complex.ATPase component *(VPS4/SKD1);Enzyme classification.EC_3 hydrolases.EC_3-6 hydrolase acting on acid anhydride
CSS0006358.1	/	/	['GO:0006508', 'GO:0008233']	['PF01343.21']	RNA processing.organelle RNA processing machinery.RNA modification.C-to-U RNA editing.RNA editing factor *(MORF)
CSS0009769.1	/	/	/	/	No Mercator4 annotation.other annotation available
CSS0031371.1	/	/	/	['PF03902.16', 'PF02114.19']	No Mercator4 annotation.other annotation available
CSS0047966.1	/	K12177	['GO:0120013', 'GO:0005737', 'GO:0120009']	['PF08718.14', 'PF01399.30']	Protein homeostasis.ubiquitin-proteasome system.ubiquitin-fold protein deconjugation.RUB deconjugation.COP9 signalosome complex.component *(CSN3)
CSS0002510.1	/	/	['GO:0030117', 'GO:0006886', 'GO:0005198', 'GO:0030126', 'GO:0016192']	['PF01602.23', 'PF07718.15', 'PF13324.9', 'PF17634.5']	Vesicle trafficking.clathrin coated vesicle (CCV) machinery.TPLATE cargo adaptor complex.component *(TPLATE)
CSS0043551.1	/	/	/	['PF09273.14']	Redox homeostasis.reactive oxygen-induced signalling.singlet oxygen-induced signalling.protein lysine N-methyltransferase *(SAFE1)
CSS0012381.1	/	/	['GO:0005515']	['PF07893.16', 'PF01344.28', 'PF07646.18', 'PF13415.9', 'PF13418.9', 'PF13854.9', 'PF13964.9', 'PF13570.9']	No Mercator4 annotation.other annotation available
CSS0044186.1	/	K00413	['GO:0009055', 'GO:0020037']	['PF13442.9', 'PF00034.24', 'PF02167.18']	Cellular respiration.oxidative phosphorylation.cytochrome c reductase complex.apocytochrome c1 component
CSS0001402.1	/	/	/	/	No Mercator4 annotation.other annotation available
CSS0046485.1	/	/	['GO:0015074']	['PF13683.9', 'PF07638.14']	No Mercator4 annotation.other annotation available
CSS0040265.1	/	/	['GO:0008017', 'GO:0051536', 'GO:0009055', 'GO:0000226']	['PF13085.9', 'PF14925.9']	No Mercator4 annotation.other annotation available
CSS0001792.1	/	/	/	['PF14223.9']	No Mercator4 annotation.other annotation available
CSS0009517.1	/	/	/	['PF20431.1', 'PF01535.23', 'PF12854.10', 'PF13041.9', 'PF13812.9', 'PF17177.7', 'PF13428.9', 'PF14559.9']	No Mercator4 annotation.other annotation available
CSS0049850.1	/	K19045	['GO:0046872', 'GO:0097602', 'GO:0008270', 'GO:0031145', 'GO:0005680', 'GO:0061630']	['PF12226.11', 'PF00628.32', 'PF14446.9', 'PF14447.9', 'PF12906.10', 'PF12861.10', 'PF17122.8', 'PF00097.28', 'PF13923.9', 'PF13920.9', 'PF11789.11', 'PF12678.10', 'PF17123.8', 'PF17120.8', 'PF13639.9', 'PF14634.9', 'PF13445.9']	Protein homeostasis.ubiquitin-proteasome system.ubiquitin-fold protein conjugation.RING E3 ubiquitin ligase activities.RING-H2-class.CTL-subclass E3 ubiquitin ligase
CSS0040108.1	/	/	/	/	No Mercator4 annotation.other annotation available
CSS0032654.1	/	/	['GO:0006351', 'GO:0003899', 'GO:0005739', 'GO:0003677', 'GO:0000372', 'GO:0005515', 'GO:1990904']	['PF12895.10', 'PF13762.9', 'PF10037.12', 'PF19189.3', 'PF01535.23', 'PF12854.10', 'PF13041.9', 'PF13812.9', 'PF17177.7', 'PF04983.21', 'PF08579.14', 'PF00515.31', 'PF14559.9', 'PF07719.20']	No Mercator4 annotation.other annotation available
CSS0040733.1	/	/	['GO:0008270']	['PF03704.20', 'PF14432.9', 'PF20430.1', 'PF20431.1', 'PF10748.12', 'PF01535.23', 'PF12854.10', 'PF13041.9', 'PF13812.9', 'PF17177.7', 'PF13428.9', 'PF14559.9', 'PF07719.20']	No Mercator4 annotation.other annotation available
CSS0003916.1	/	K24193	['GO:0022857', 'GO:0055085', 'GO:0044660', 'GO:0003725', 'GO:0016020']	['PF01005.22', 'PF07690.19', 'PF04550.15', 'PF00083.27']	Solute transport.carrier-mediated transport.MFS superfamily.sugar transporter SP family.monosaccharide transporter *(STP)
CSS0035181.1	/	/	['GO:0016209', 'GO:0048511', 'GO:0016491']	['PF00578.24', 'PF07449.14', 'PF07689.15', 'PF04756.16', 'PF08534.13', 'PF00085.23', 'PF13098.9', 'PF13848.9', 'PF13899.9', 'PF13905.9', 'PF14595.9', 'PF13728.9']	Redox homeostasis.thiol-based redox regulation.thioredoxin activities.X-type thioredoxin *(Trx-X)
CSS0036913.1	/	/	['GO:0046872', 'GO:0008270', 'GO:0061630']	['PF15777.8', 'PF00130.25', 'PF12773.10', 'PF00628.32', 'PF14446.9', 'PF08271.15', 'PF17122.8', 'PF00097.28', 'PF13923.9', 'PF13920.9', 'PF13832.9', 'PF12678.10', 'PF17123.8', 'PF17120.8', 'PF13639.9', 'PF14634.9', 'PF13445.9', 'PF14369.9']	Protein homeostasis.ubiquitin-proteasome system.ubiquitin-fold protein conjugation.RING E3 ubiquitin ligase activities.RING-H2-class.BTL-subclass E3 ubiquitin ligase
CSS0007455.1	TCP	K16221	/	['PF03634.16']	RNA biosynthesis.DNA-binding transcriptional regulation.beta-hairpin exposed by alpha/beta-scaffold structure.TCP transcription factor activity.transcription factor *(TCP);Multi-process regulation.circadian clock system.morning element regulation.repression factor *(CHE)
CSS0001435.1	/	K04797	/	['PF02996.20']	Cytoskeleton organisation.actin and tubulin folding.Prefoldin co-chaperone complex.component *(PFD5)
CSS0012432.1	/	/	/	/	No Mercator4 annotation.no other annotation available
CSS0011251.1	/	K17605	['GO:0019211', 'GO:0005576', 'GO:0050840']	['PF07174.14', 'PF03095.18']	No Mercator4 annotation.other annotation available
CSS0029785.1	/	/	/	['PF12776.10']	No Mercator4 annotation.other annotation available
CSS0032346.1	/	/	/	/	No Mercator4 annotation.other annotation available
CSS0042974.1	/	/	/	['PF14429.9']	No Mercator4 annotation.other annotation available
CSS0012196.1	/	/	/	/	No Mercator4 annotation.other annotation available
CSS0025770.1	/	K21852	/	['PF06920.16', 'PF20422.1', 'PF20421.1']	Multi-process regulation.ROP-GTPase regulatory system.RopGEF guanine nucleotide exchange factor activities.exchange factor *(SPIKE)
CSS0003335.1	/	/	['GO:0005515']	['PF12921.10', 'PF20431.1', 'PF05172.16', 'PF01535.23', 'PF12854.10', 'PF13041.9', 'PF13812.9', 'PF17177.7', 'PF14559.9', 'PF13176.9']	No Mercator4 annotation.other annotation available
CSS0027601.1	/	K04564	['GO:0046872', 'GO:0004784', 'GO:0006801']	['PF02777.21', 'PF00081.25']	Redox homeostasis.reactive oxygen scavenging.superoxide dismutase activities.iron superoxide dismutase *(FSD);RNA biosynthesis.organellar gene expression machinery.plastid-encoded RNA polymerase (PEP) complex.essential co-factor components.component *(PAP4/FSD3)
CSS0023766.1	/	/	/	/	No Mercator4 annotation.no other annotation available
CSS0000948.1	/	/	['GO:0046983']	['PF05699.17']	No Mercator4 annotation.other annotation available
CSS0018203.1	/	K24674	/	['PF02635.18', 'PF14291.9']	No Mercator4 annotation.other annotation available
CSS0039822.1	/	/	['GO:0003774', 'GO:0016459', 'GO:0003676', 'GO:0016301', 'GO:0005515', 'GO:0007094', 'GO:0005524']	['PF13191.9', 'PF13401.9', 'PF01656.26', 'PF00270.32', 'PF00612.30', 'PF05557.16', 'PF00063.24', 'PF06414.15']	Cytoskeleton organisation.microfilament network.myosin microfilament-based motor protein activities.class VIII myosin motor protein
CSS0035224.1	/	K22949	['GO:0003824', 'GO:0009058', 'GO:0003919', 'GO:0009231']	['PF01467.29', 'PF06574.15']	Coenzyme metabolism.FMN/FAD biosynthesis.FAD synthetase *(RibF)
CSS0031932.1	/	K13126	['GO:0003723']	['PF11608.11', 'PF14605.9', 'PF00658.21', 'PF14703.9', 'PF00076.25', 'PF08777.14', 'PF13893.9', 'PF16367.8', 'PF16842.8', 'PF11767.11', 'PF11181.11']	Protein biosynthesis.translation initiation.mRNA loading.mRNA poly-A-tail binding factor *(PABP)
CSS0004628.1	/	/	/	/	No Mercator4 annotation.no other annotation available
CSS0006980.1	/	/	['GO:0003924', 'GO:0005524', 'GO:0006576', 'GO:0005525']	['PF13191.9', 'PF13479.9', 'PF00025.24', 'PF00009.30', 'PF04670.15', 'PF01926.26', 'PF05729.15', 'PF10662.12', 'PF00071.25', 'PF08477.16', 'PF03193.19', 'PF00735.21']	Vesicle trafficking.vesicle tethering.RAB-GTPase activities.G-class RAB GTPase
CSS0016395.1	/	/	/	['PF13055.9', 'PF11709.11']	No Mercator4 annotation.other annotation available
CSS0045165.1	/	/	/	/	No Mercator4 annotation.other annotation available
CSS0015534.1	/	K01855	['GO:0009451', 'GO:0001522', 'GO:0009982', 'GO:0003723']	['PF15627.9', 'PF01416.23']	RNA processing.RNA modification.RNA pseudouridylation.stand-alone pseudouridine synthase activities.TruA-type tRNA pseudouridine synthase activities.tRNA pseudouridine synthase;Enzyme classification.EC_5 isomerases.EC_5-4 intramolecular transferase
CSS0035962.1	/	K10365	['GO:0051016', 'GO:0008290']	['PF01115.20']	Cytoskeleton organisation.microfilament network.actin polymerisation.actin capping protein heterodimer.component beta
CSS0016948.1	/	K15730	/	['PF04969.19']	Protein homeostasis.protein quality control.Hsp90 chaperone system.Hsp90-co-chaperone *(P23)
CSS0002381.1	/	/	['GO:0007218']	['PF02044.20', 'PF13599.9']	No Mercator4 annotation.no other annotation available
[truncated: 48,527 more rows]
