# Supplementary material for: A method for mining condition-specific co-expressed genes in Camellia sinensis based on k-means clustering
Source: BMC Plant Biol. 2024 May 8;24:373. doi: 10.1186/s12870-024-05086-5 (PMC11077725; doi:10.1186/s12870-024-05086-5)
Supplement: Supplementary file 6 — Supplementary Material 6. [file 12870_2024_5086_MOESM6_ESM.xls]

## Sheet: TableS4_A
Table S4. Enrichment analysis of metadata terms for cluster samples. (A) FDR values for cultivars.
	Cluster 1	Cluster 2	Cluster 3	Cluster 4
Anji Baicha	0.99994	0.999448	0.681326	0.000883747
Echa 1	0.99994	0.999448	0.000429642	0.319395
Fuding Dabaicha	0.99994	0.999448	0.999976	7.57895e-19
Huangdan	0.129031	0.0626392	0.999976	1
Huangjinya	5.08452e-10	0.999448	0.999976	1
Jinxuan	0.949105	0.999448	0.000178526	1
Longjing 43	0.99994	0.00271498	0.000440774	1
Longjing Changye	0.844517	0.999448	0.832001	0.0100381
Shuchazao	0.99994	0.00123008	0.383097	1
Tieguanyin	0.24258	0.999448	0.383097	1
Yunkang 10	0.234737	0.999448	0.73037	1
Zhongcha 108	0.175224	0.999448	0.999976	0.000174132
Zijuan	0.129031	0.0626392	0.999976	1

## Sheet: TableS4_B
Table S4. Enrichment analysis of metadata terms for cluster samples. (B) FDR values for tissues.
	Cluster 1	Cluster 2	Cluster 3	Cluster 4
leaf and bud	7.32521e-31	0	1	1
stem	1	1	2.06545e-15	1
root	1	1	1	0
flower	1	1	2.06545e-15	0.261745

## Sheet: TableS4_C
Table S4. Enrichment analysis of metadata terms for cluster samples. (C) FDR values for experimental treatments.
	Cluster 1	Cluster 2	Cluster 3	Cluster 4
cold stress	0.999988	0.0165212	0.0335919	0.999507
albino	0.999988	0.999957	0.987205	6.78698e-07
NAA	0.999988	0.999957	2.46185e-05	0.921249
selenite	0.999988	0.999957	0.0521727	0.0209735
nitrogen	0.999988	0.999957	0.999988	6.89188e-13
As	0.999988	0.999957	0.999988	0
Cd	0.999988	0.999957	0.999988	0
insect infestation	0.999988	0.999957	0.00406126	0.999507
light quality	0.610016	0.137937	0.999988	0.999507
shading	0.0112851	0.00537472	0.999988	0.999507
MeJA	0.0421192	0.999957	0.590178	0.999507
mechanical damaged	0.999988	0.999957	0	0.921249
UV-B	0.747383	0.999957	0.0257323	0.999507
Colletotrichum	2.32041e-08	0.999957	0.999988	0.999507
withering	0.0115996	0.999957	0.224326	0.999507
heat stress	0.366021	0.999957	0.104683	0.999507
drought	0.747383	0.999957	0.224326	0.999507
fluoride	0	0.999957	0.999988	0.921249
flowering period	0.999988	0.999957	0	0.999507
salicylic acid	0	0.999957	0.999988	0.999507
sucrose	0	0.999957	0.999988	0.999507
Na2SeO3	0.999988	0.999957	0.999988	0

## Sheet: TableS4_D
Table S4. Enrichment analysis of metadata terms for cluster samples. (D) Rich factors for cultivars.
	Cluster 1	Cluster 2	Cluster 3	Cluster 4
Anji Baicha	0.142857	0.171429	0.342857	0.342857
Echa 1	0.0666667	0.177778	0.577778	0.177778
Fuding Dabaicha	0.272727	0.102273	0.136364	0.488636
Huangdan	0.5	0.4375	0.0625	0
Huangjinya	0.709091	0.145455	0.145455	0
Jinxuan	0.277778	0.0833333	0.638889	0
Longjing 43	0.19084	0.351145	0.458015	0
Longjing Changye	0.3	0.1	0.3	0.3
Shuchazao	0.274074	0.362963	0.355556	0.00740741
Tieguanyin	0.384615	0.128205	0.384615	0.102564
Yunkang 10	0.37931	0.224138	0.327586	0.0689655
Zhongcha 108	0.393443	0.196721	0.0983607	0.311475
Zijuan	0.451613	0.387097	0.16129	0

## Sheet: TableS4_E
Table S4. Enrichment analysis of metadata terms for cluster samples. (E) Rich factors for tissues.
	Cluster 1	Cluster 2	Cluster 3	Cluster 4
leaf and bud	0.393277	0.304202	0.282353	0.0201681
stem	0.0277778	0	0.916667	0.0555556
root	0	0	0	1
flower	0	0	0.826923	0.173077

## Sheet: TableS4_F
Table S4. Enrichment analysis of metadata terms for cluster samples. (F) Rich factors for experimental treatments.
	Cluster 1	Cluster 2	Cluster 3	Cluster 4
cold stress	0.0454545	0.409091	0.477273	0.0681818
albino	0	0.142857	0.285714	0.571429
NAA	0	0	0.857143	0.142857
selenite	0	0	0.6	0.4
nitrogen	0.157895	0.0263158	0.210526	0.605263
As	0	0	0	1
Cd	0	0	0	1
insect infestation	0.222222	0	0.777778	0
light quality	0.35	0.4	0.25	0
shading	0.5	0.452381	0.047619	0
MeJA	0.666667	0	0.333333	0
mechanical damaged	0	0	1	0
UV-B	0.285714	0	0.714286	0
Colletotrichum	0.75	0	0.25	0
withering	0.571429	0	0.428571	0
heat stress	0.428571	0	0.571429	0
drought	0.3125	0.25	0.4375	0
fluoride	1	0	0	0
flowering period	0	0	1	0
salicylic acid	1	0	0	0
sucrose	1	0	0	0
Na2SeO3	0	0	0	1
