# Supplementary material for: A method for mining condition-specific co-expressed genes in Camellia sinensis based on k-means clustering
Source: BMC Plant Biol. 2024 May 8;24:373. doi: 10.1186/s12870-024-05086-5 (PMC11077725; doi:10.1186/s12870-024-05086-5)
Supplement: Supplementary file 7 — Supplementary Material 7. [file 12870_2024_5086_MOESM7_ESM.xls]

## Sheet: TableS5_A
Table S5. Module coding color of Camellia sinensis genes in the global module and cluster-specific modules, and the gene-module consistency coefficient (GMC) and correlation difference value (CDV) of each gene. (A) Module coding colors.
Gene	Global	Cluster 1	Cluster 2	Cluster 3	Cluster 4
CSS0016834.1	turquoise	turquoise	grey	black	turquoise
CSS0008926.1	turquoise	turquoise	turquoise	turquoise	turquoise
CSS0023502.1	blue	turquoise	turquoise	darkgrey	turquoise
CSS0027901.1	turquoise	turquoise	turquoise	turquoise	turquoise
CSS0039287.1	turquoise	turquoise	turquoise	turquoise	turquoise
CSS0018482.1	turquoise	turquoise	turquoise	turquoise	turquoise
CSS0015101.1	turquoise	turquoise	turquoise	turquoise	turquoise
CSS0040030.1	turquoise	turquoise	turquoise	turquoise	turquoise
CSS0000078.1	turquoise	turquoise	turquoise	turquoise	turquoise
CSS0026935.1	turquoise	turquoise	turquoise	turquoise	turquoise
CSS0008255.1	turquoise	turquoise	grey	turquoise	turquoise
CSS0001295.1	brown	turquoise	turquoise	blue	blue
CSS0038526.1	brown	turquoise	turquoise	turquoise	blue
CSS0033605.1	grey	grey	grey	turquoise	greenyellow
CSS0047334.1	turquoise	turquoise	turquoise	turquoise	turquoise
CSS0023626.1	turquoise	pink	darkgreen	turquoise	turquoise
CSS0025453.1	cyan	turquoise	brown	turquoise	turquoise
CSS0021668.1	turquoise	turquoise	turquoise	turquoise	turquoise
CSS0046195.1	turquoise	turquoise	darkgrey	turquoise	turquoise
CSS0012092.1	turquoise	turquoise	turquoise	turquoise	turquoise
CSS0014006.1	turquoise	turquoise	turquoise	turquoise	turquoise
CSS0021786.1	turquoise	turquoise	turquoise	turquoise	turquoise
CSS0002613.1	turquoise	turquoise	turquoise	turquoise	turquoise
CSS0011548.1	turquoise	turquoise	turquoise	turquoise	turquoise
CSS0045323.1	turquoise	turquoise	turquoise	turquoise	turquoise
CSS0044818.1	cyan	grey	grey	grey	turquoise
CSS0015247.1	turquoise	turquoise	turquoise	turquoise	turquoise
CSS0018390.1	turquoise	turquoise	turquoise	turquoise	turquoise
CSS0014874.1	grey	black	green	grey	turquoise
CSS0021878.1	grey	grey	green	grey	turquoise
CSS0041593.1	turquoise	turquoise	grey	turquoise	turquoise
CSS0028559.1	turquoise	turquoise	turquoise	turquoise	turquoise
CSS0035786.1	grey	turquoise	blue	turquoise	turquoise
CSS0032512.1	grey	black	turquoise	turquoise	greenyellow
CSS0024171.1	turquoise	grey	blue	turquoise	blue
CSS0018960.1	turquoise	turquoise	turquoise	turquoise	turquoise
CSS0023189.1	turquoise	turquoise	turquoise	turquoise	turquoise
CSS0039656.1	turquoise	turquoise	turquoise	turquoise	turquoise
CSS0049201.1	turquoise	turquoise	turquoise	blue	turquoise
CSS0028305.1	turquoise	turquoise	blue	turquoise	turquoise
CSS0037827.1	turquoise	turquoise	grey	turquoise	turquoise
CSS0040885.1	grey	turquoise	yellow	grey60	turquoise
CSS0020099.1	turquoise	turquoise	turquoise	turquoise	turquoise
CSS0016043.1	turquoise	turquoise	turquoise	turquoise	turquoise
CSS0011926.1	grey	turquoise	purple	grey	blue
CSS0018620.1	grey	lightyellow	salmon	turquoise	turquoise
CSS0043263.1	midnightblue	turquoise	grey	turquoise	turquoise
CSS0043254.1	turquoise	turquoise	turquoise	turquoise	turquoise
CSS0001408.1	turquoise	turquoise	turquoise	turquoise	turquoise
CSS0036517.1	turquoise	turquoise	turquoise	turquoise	turquoise
CSS0007025.1	grey	turquoise	turquoise	turquoise	turquoise
CSS0016265.1	cyan	grey	grey	orange	red
CSS0002848.1	turquoise	turquoise	turquoise	turquoise	turquoise
CSS0038452.1	turquoise	turquoise	turquoise	turquoise	turquoise
CSS0031215.1	turquoise	turquoise	grey	turquoise	turquoise
CSS0048327.1	turquoise	turquoise	turquoise	turquoise	turquoise
CSS0029843.1	turquoise	turquoise	turquoise	turquoise	turquoise
CSS0020714.1	turquoise	pink	turquoise	turquoise	turquoise
CSS0038948.1	turquoise	black	grey	tan	tan
CSS0024768.1	turquoise	turquoise	turquoise	turquoise	turquoise
CSS0008518.1	turquoise	turquoise	darkgrey	turquoise	turquoise
CSS0044875.1	turquoise	turquoise	turquoise	turquoise	turquoise
CSS0026797.1	turquoise	turquoise	grey	turquoise	turquoise
CSS0009114.1	grey	turquoise	grey	cyan	turquoise
CSS0006496.1	turquoise	grey	cyan	turquoise	turquoise
CSS0013697.1	black	turquoise	turquoise	grey	turquoise
CSS0032967.1	turquoise	turquoise	turquoise	turquoise	turquoise
CSS0006075.1	turquoise	turquoise	turquoise	turquoise	turquoise
CSS0017390.1	turquoise	turquoise	grey	blue	turquoise
CSS0003732.1	turquoise	grey	grey	turquoise	turquoise
CSS0017733.1	orange	turquoise	black	grey	turquoise
CSS0022324.2	turquoise	turquoise	turquoise	turquoise	turquoise
CSS0016119.1	turquoise	turquoise	turquoise	turquoise	turquoise
CSS0010085.1	brown	turquoise	turquoise	blue	blue
CSS0029508.1	turquoise	turquoise	turquoise	turquoise	turquoise
CSS0010940.1	turquoise	turquoise	greenyellow	turquoise	turquoise
CSS0044466.1	yellow	black	turquoise	black	turquoise
CSS0046776.1	grey	grey	yellow	turquoise	blue
CSS0045644.1	turquoise	turquoise	darkred	turquoise	turquoise
CSS0006115.1	turquoise	turquoise	turquoise	turquoise	turquoise
CSS0020559.1	blue	black	turquoise	tan	turquoise
CSS0026893.1	grey	turquoise	yellow	greenyellow	turquoise
CSS0009759.1	brown	cyan	blue	blue	blue
CSS0050025.1	turquoise	turquoise	turquoise	turquoise	turquoise
CSS0005650.1	turquoise	turquoise	turquoise	turquoise	turquoise
CSS0031542.1	turquoise	turquoise	turquoise	turquoise	greenyellow
CSS0025824.1	turquoise	turquoise	turquoise	grey	lightgreen
CSS0035492.1	turquoise	turquoise	turquoise	turquoise	turquoise
CSS0018679.1	turquoise	turquoise	turquoise	turquoise	turquoise
CSS0017446.1	purple	turquoise	turquoise	lightgreen	turquoise
CSS0038940.1	purple	turquoise	turquoise	lightgreen	blue
CSS0022245.1	turquoise	grey	pink	grey	turquoise
CSS0005177.1	turquoise	turquoise	turquoise	turquoise	turquoise
CSS0047630.1	turquoise	turquoise	turquoise	turquoise	turquoise
CSS0008090.1	turquoise	turquoise	turquoise	turquoise	turquoise
CSS0043566.1	turquoise	turquoise	turquoise	turquoise	turquoise
CSS0032442.1	turquoise	turquoise	grey	turquoise	turquoise
CSS0009526.1	grey	grey	grey	blue	greenyellow
CSS0021667.1	turquoise	turquoise	turquoise	turquoise	turquoise
CSS0041961.1	turquoise	turquoise	turquoise	turquoise	turquoise
CSS0013434.1	turquoise	grey	turquoise	grey	blue
CSS0019578.1	turquoise	turquoise	green	turquoise	turquoise
CSS0026035.1	grey	black	turquoise	turquoise	turquoise
CSS0002803.1	turquoise	turquoise	turquoise	turquoise	turquoise
CSS0016932.1	turquoise	turquoise	grey	turquoise	turquoise
CSS0027887.1	turquoise	turquoise	turquoise	turquoise	turquoise
CSS0029700.1	darkturquoise	greenyellow	green	darkgreen	turquoise
CSS0040914.1	grey	green	turquoise	turquoise	turquoise
CSS0011763.1	turquoise	turquoise	turquoise	turquoise	turquoise
CSS0023025.1	turquoise	turquoise	turquoise	turquoise	turquoise
CSS0003127.1	blue	lightyellow	turquoise	tan	tan
CSS0022518.1	turquoise	turquoise	turquoise	turquoise	green
CSS0028875.1	turquoise	turquoise	turquoise	turquoise	turquoise
CSS0034731.1	turquoise	turquoise	grey	grey	turquoise
CSS0034450.1	turquoise	turquoise	turquoise	turquoise	turquoise
CSS0005538.1	turquoise	turquoise	turquoise	turquoise	turquoise
CSS0037943.1	turquoise	turquoise	turquoise	turquoise	turquoise
CSS0020443.1	turquoise	turquoise	turquoise	turquoise	turquoise
CSS0017437.1	turquoise	turquoise	green	grey	blue
CSS0006467.1	turquoise	turquoise	turquoise	darkturquoise	turquoise
CSS0030349.1	turquoise	turquoise	turquoise	turquoise	green
CSS0043168.1	turquoise	turquoise	turquoise	turquoise	turquoise
CSS0048567.1	turquoise	turquoise	turquoise	turquoise	turquoise
CSS0040122.1	turquoise	turquoise	turquoise	turquoise	red
CSS0034896.1	grey	black	grey	grey	turquoise
CSS0035064.1	turquoise	turquoise	turquoise	turquoise	turquoise
CSS0013289.1	yellow	black	turquoise	blue	turquoise
CSS0039957.1	turquoise	turquoise	turquoise	turquoise	turquoise
CSS0025202.1	turquoise	green	turquoise	turquoise	turquoise
CSS0004278.1	turquoise	turquoise	turquoise	turquoise	turquoise
CSS0023237.1	turquoise	grey	turquoise	turquoise	blue
CSS0025506.2	grey	grey	turquoise	grey	turquoise
CSS0048083.1	turquoise	turquoise	black	turquoise	turquoise
CSS0047587.1	turquoise	turquoise	pink	turquoise	turquoise
CSS0019701.1	turquoise	turquoise	turquoise	turquoise	turquoise
CSS0005142.1	turquoise	turquoise	turquoise	turquoise	turquoise
CSS0027945.1	turquoise	turquoise	turquoise	turquoise	turquoise
CSS0003712.1	turquoise	black	turquoise	turquoise	turquoise
CSS0013018.1	turquoise	black	turquoise	grey	grey
CSS0017088.1	turquoise	turquoise	turquoise	grey	turquoise
CSS0019557.1	turquoise	turquoise	darkred	turquoise	turquoise
CSS0027457.1	grey	grey	pink	turquoise	green
CSS0017863.1	turquoise	turquoise	turquoise	turquoise	turquoise
CSS0025918.1	turquoise	black	turquoise	turquoise	turquoise
CSS0006067.1	turquoise	turquoise	turquoise	turquoise	green
CSS0029711.2	turquoise	turquoise	blue	turquoise	turquoise
CSS0041618.1	turquoise	turquoise	turquoise	turquoise	turquoise
CSS0040506.1	turquoise	turquoise	turquoise	turquoise	turquoise
CSS0019585.1	turquoise	lightcyan	purple	turquoise	cyan
CSS0021684.1	grey60	lightcyan	turquoise	darkred	turquoise
CSS0009529.1	blue	black	darkgrey	tan	turquoise
CSS0027593.1	turquoise	turquoise	turquoise	turquoise	turquoise
CSS0030311.1	pink	turquoise	blue	grey	grey
CSS0032296.1	turquoise	turquoise	blue	turquoise	greenyellow
CSS0002345.1	turquoise	turquoise	turquoise	turquoise	turquoise
CSS0038864.1	turquoise	turquoise	turquoise	turquoise	turquoise
CSS0022253.1	turquoise	turquoise	turquoise	turquoise	turquoise
CSS0024853.1	turquoise	turquoise	skyblue	turquoise	greenyellow
CSS0050183.1	turquoise	turquoise	turquoise	turquoise	turquoise
CSS0031659.2	midnightblue	turquoise	grey	turquoise	turquoise
CSS0034245.1	turquoise	turquoise	turquoise	turquoise	turquoise
CSS0024840.1	grey	black	grey	grey	turquoise
CSS0021415.1	turquoise	turquoise	turquoise	turquoise	turquoise
CSS0030650.1	turquoise	turquoise	turquoise	turquoise	turquoise
CSS0016252.1	purple	turquoise	turquoise	darkturquoise	turquoise
CSS0023617.1	turquoise	turquoise	turquoise	turquoise	turquoise
CSS0049716.1	turquoise	turquoise	turquoise	turquoise	turquoise
CSS0038119.1	turquoise	turquoise	turquoise	turquoise	turquoise
CSS0009730.1	turquoise	turquoise	turquoise	turquoise	greenyellow
CSS0018449.1	turquoise	turquoise	turquoise	turquoise	turquoise
CSS0020141.1	grey	turquoise	grey	greenyellow	greenyellow
CSS0031728.1	grey	grey	turquoise	darkturquoise	greenyellow
CSS0013197.1	turquoise	turquoise	grey	turquoise	lightgreen
CSS0009287.1	turquoise	turquoise	turquoise	turquoise	turquoise
CSS0036243.1	turquoise	turquoise	grey	turquoise	turquoise
CSS0025985.1	grey	grey	grey	grey	turquoise
CSS0035164.1	turquoise	turquoise	turquoise	turquoise	turquoise
CSS0038049.1	turquoise	turquoise	turquoise	turquoise	turquoise
CSS0033600.1	turquoise	turquoise	grey	turquoise	lightgreen
CSS0039932.1	turquoise	turquoise	turquoise	turquoise	turquoise
CSS0020945.1	turquoise	turquoise	turquoise	turquoise	turquoise
CSS0050250.1	midnightblue	turquoise	magenta	turquoise	turquoise
CSS0010106.1	turquoise	turquoise	turquoise	turquoise	turquoise
CSS0017013.1	turquoise	turquoise	turquoise	turquoise	turquoise
CSS0011945.1	turquoise	turquoise	turquoise	turquoise	turquoise
CSS0004410.1	turquoise	turquoise	turquoise	turquoise	turquoise
CSS0001165.1	turquoise	turquoise	turquoise	turquoise	turquoise
CSS0007604.1	turquoise	grey	turquoise	turquoise	turquoise
CSS0030347.1	turquoise	turquoise	turquoise	turquoise	turquoise
CSS0046367.1	turquoise	turquoise	turquoise	turquoise	turquoise
CSS0003552.1	turquoise	turquoise	darkred	turquoise	turquoise
CSS0020287.1	turquoise	turquoise	turquoise	turquoise	turquoise
CSS0018349.1	turquoise	turquoise	turquoise	turquoise	turquoise
CSS0010000.1	turquoise	turquoise	turquoise	turquoise	turquoise
CSS0038118.1	turquoise	turquoise	turquoise	turquoise	turquoise
CSS0029079.1	turquoise	turquoise	turquoise	turquoise	turquoise
CSS0026789.1	grey	black	grey	tan	turquoise
CSS0038298.1	turquoise	turquoise	turquoise	turquoise	turquoise
CSS0018316.1	turquoise	turquoise	turquoise	turquoise	turquoise
CSS0037743.2	turquoise	turquoise	turquoise	turquoise	turquoise
CSS0020825.1	turquoise	turquoise	black	turquoise	grey60
CSS0001967.1	turquoise	turquoise	turquoise	turquoise	turquoise
CSS0003462.1	turquoise	turquoise	turquoise	turquoise	turquoise
CSS0033485.1	turquoise	turquoise	turquoise	turquoise	turquoise
CSS0028097.1	grey	grey	pink	grey	turquoise
CSS0014663.1	blue	black	grey	turquoise	grey
CSS0041534.1	black	turquoise	yellow	grey	greenyellow
CSS0008361.1	turquoise	turquoise	turquoise	turquoise	turquoise
CSS0046016.1	turquoise	turquoise	turquoise	turquoise	turquoise
CSS0029226.1	brown	turquoise	turquoise	blue	blue
CSS0024241.1	turquoise	turquoise	turquoise	turquoise	turquoise
CSS0017291.1	turquoise	turquoise	turquoise	turquoise	turquoise
CSS0039613.1	turquoise	turquoise	turquoise	turquoise	turquoise
CSS0007548.1	turquoise	turquoise	grey	turquoise	turquoise
CSS0038663.1	turquoise	turquoise	turquoise	turquoise	turquoise
CSS0012633.1	turquoise	turquoise	turquoise	turquoise	turquoise
CSS0014754.2	turquoise	turquoise	turquoise	turquoise	turquoise
CSS0030638.1	turquoise	turquoise	turquoise	turquoise	turquoise
CSS0049882.1	turquoise	turquoise	turquoise	turquoise	turquoise
CSS0038055.1	cyan	grey	brown	orange	turquoise
CSS0005173.1	turquoise	black	grey	tan	turquoise
CSS0045641.1	yellow	turquoise	turquoise	black	turquoise
CSS0036185.1	turquoise	turquoise	turquoise	turquoise	turquoise
CSS0023558.1	turquoise	turquoise	turquoise	turquoise	turquoise
CSS0012566.1	cyan	turquoise	grey	turquoise	turquoise
CSS0050145.1	grey	turquoise	grey	lightgreen	turquoise
CSS0001386.1	turquoise	grey	magenta	turquoise	magenta
CSS0044620.1	turquoise	turquoise	turquoise	turquoise	turquoise
CSS0036018.1	turquoise	turquoise	turquoise	turquoise	turquoise
CSS0035394.1	turquoise	black	grey	turquoise	turquoise
CSS0005912.1	turquoise	turquoise	turquoise	turquoise	turquoise
CSS0014444.1	turquoise	turquoise	turquoise	turquoise	turquoise
CSS0042862.1	turquoise	turquoise	turquoise	turquoise	turquoise
CSS0034857.1	turquoise	turquoise	turquoise	turquoise	turquoise
CSS0038539.1	turquoise	turquoise	midnightblue	turquoise	turquoise
CSS0027015.1	midnightblue	turquoise	steelblue	turquoise	turquoise
CSS0029949.1	turquoise	turquoise	grey	turquoise	turquoise
CSS0023119.1	turquoise	turquoise	turquoise	turquoise	turquoise
CSS0022921.1	darkgrey	grey	royalblue	salmon	turquoise
CSS0016053.1	turquoise	grey	green	turquoise	turquoise
CSS0048022.1	turquoise	turquoise	turquoise	turquoise	turquoise
CSS0009339.1	brown	turquoise	turquoise	blue	blue
CSS0039340.1	turquoise	turquoise	grey	turquoise	turquoise
CSS0048874.1	turquoise	turquoise	turquoise	turquoise	turquoise
CSS0017780.1	turquoise	turquoise	turquoise	turquoise	turquoise
CSS0033183.1	turquoise	turquoise	turquoise	turquoise	turquoise
CSS0050143.1	turquoise	turquoise	brown	turquoise	turquoise
CSS0018736.1	turquoise	turquoise	turquoise	turquoise	turquoise
CSS0043572.1	turquoise	turquoise	turquoise	turquoise	turquoise
CSS0022085.1	turquoise	turquoise	grey	turquoise	turquoise
CSS0048726.1	turquoise	turquoise	pink	turquoise	turquoise
CSS0003739.1	turquoise	turquoise	turquoise	turquoise	turquoise
CSS0047476.1	turquoise	turquoise	grey	turquoise	turquoise
CSS0021012.1	turquoise	turquoise	turquoise	turquoise	turquoise
CSS0011464.1	turquoise	turquoise	turquoise	turquoise	turquoise
CSS0032634.1	turquoise	turquoise	turquoise	turquoise	turquoise
CSS0010740.1	turquoise	turquoise	turquoise	turquoise	turquoise
CSS0047094.1	turquoise	turquoise	turquoise	turquoise	turquoise
CSS0032163.1	turquoise	turquoise	grey	turquoise	turquoise
CSS0022565.1	turquoise	turquoise	green	turquoise	turquoise
CSS0040466.1	brown	turquoise	turquoise	blue	blue
CSS0040774.1	turquoise	turquoise	grey	turquoise	turquoise
CSS0000434.1	turquoise	turquoise	turquoise	turquoise	turquoise
CSS0002322.1	blue	black	turquoise	tan	turquoise
CSS0010753.1	turquoise	turquoise	turquoise	turquoise	turquoise
CSS0039920.1	brown	turquoise	turquoise	blue	blue
CSS0006546.1	turquoise	turquoise	pink	turquoise	turquoise
CSS0026487.1	turquoise	turquoise	turquoise	turquoise	turquoise
CSS0040017.1	turquoise	turquoise	blue	turquoise	turquoise
CSS0036325.1	turquoise	turquoise	turquoise	turquoise	turquoise
CSS0019544.1	turquoise	black	cyan	turquoise	turquoise
CSS0046428.1	brown	cyan	orange	blue	blue
CSS0014478.1	turquoise	turquoise	pink	turquoise	turquoise
CSS0017326.1	turquoise	pink	turquoise	grey	grey
CSS0049057.1	turquoise	turquoise	turquoise	turquoise	turquoise
CSS0002438.1	turquoise	turquoise	turquoise	turquoise	turquoise
CSS0027725.1	turquoise	turquoise	turquoise	turquoise	turquoise
CSS0032108.1	turquoise	turquoise	turquoise	turquoise	turquoise
CSS0045528.1	turquoise	turquoise	turquoise	turquoise	turquoise
CSS0004297.1	turquoise	turquoise	turquoise	turquoise	turquoise
CSS0040543.1	brown	turquoise	grey	blue	turquoise
CSS0047814.1	turquoise	turquoise	turquoise	turquoise	turquoise
CSS0010872.1	turquoise	black	turquoise	turquoise	turquoise
CSS0002517.1	turquoise	turquoise	turquoise	turquoise	turquoise
CSS0004386.1	turquoise	turquoise	turquoise	turquoise	turquoise
CSS0005681.1	turquoise	black	pink	turquoise	turquoise
CSS0035580.1	turquoise	turquoise	turquoise	turquoise	turquoise
CSS0030606.1	turquoise	turquoise	turquoise	turquoise	turquoise
CSS0035133.2	turquoise	turquoise	brown	turquoise	turquoise
CSS0025642.1	lightyellow	black	grey	turquoise	turquoise
CSS0034537.1	turquoise	turquoise	turquoise	turquoise	turquoise
CSS0023853.1	turquoise	turquoise	turquoise	turquoise	turquoise
CSS0049595.1	turquoise	turquoise	turquoise	turquoise	turquoise
CSS0029129.1	blue	turquoise	turquoise	turquoise	turquoise
CSS0024026.1	grey	grey	turquoise	turquoise	turquoise
CSS0011099.1	turquoise	turquoise	greenyellow	turquoise	turquoise
CSS0004622.1	turquoise	grey	turquoise	turquoise	salmon
CSS0032424.1	turquoise	turquoise	turquoise	turquoise	turquoise
CSS0034707.1	turquoise	turquoise	turquoise	turquoise	turquoise
CSS0020780.1	turquoise	cyan	turquoise	turquoise	cyan
CSS0020997.1	grey	grey	grey	grey	greenyellow
CSS0016896.1	turquoise	turquoise	turquoise	turquoise	turquoise
CSS0024922.1	turquoise	turquoise	turquoise	turquoise	turquoise
CSS0011101.1	grey	grey	blue	salmon	greenyellow
CSS0018471.1	turquoise	turquoise	turquoise	turquoise	turquoise
CSS0049869.1	grey	turquoise	magenta	turquoise	turquoise
CSS0025895.1	turquoise	turquoise	turquoise	turquoise	turquoise
CSS0039918.1	turquoise	turquoise	blue	turquoise	turquoise
CSS0014119.1	turquoise	turquoise	turquoise	turquoise	turquoise
CSS0029861.1	turquoise	turquoise	turquoise	turquoise	turquoise
CSS0046975.1	turquoise	grey	pink	turquoise	turquoise
CSS0012256.1	turquoise	turquoise	turquoise	turquoise	turquoise
CSS0022401.1	turquoise	turquoise	turquoise	turquoise	turquoise
CSS0009594.1	purple	turquoise	turquoise	lightgreen	turquoise
CSS0046529.1	turquoise	turquoise	pink	greenyellow	magenta
CSS0020863.1	turquoise	turquoise	turquoise	turquoise	turquoise
CSS0038386.1	turquoise	turquoise	turquoise	turquoise	turquoise
CSS0038276.1	turquoise	turquoise	turquoise	turquoise	turquoise
CSS0010274.1	turquoise	turquoise	turquoise	turquoise	turquoise
CSS0011982.1	turquoise	turquoise	turquoise	turquoise	turquoise
CSS0045727.1	turquoise	turquoise	turquoise	turquoise	turquoise
CSS0031731.1	grey	grey	blue	magenta	blue
CSS0042219.2	turquoise	turquoise	pink	turquoise	turquoise
CSS0011724.1	turquoise	turquoise	grey	grey	turquoise
CSS0044225.1	turquoise	turquoise	pink	turquoise	turquoise
CSS0024695.1	turquoise	turquoise	pink	turquoise	turquoise
CSS0029102.1	turquoise	lightcyan	turquoise	turquoise	turquoise
CSS0012395.1	turquoise	turquoise	turquoise	turquoise	turquoise
CSS0019559.1	brown	turquoise	turquoise	blue	blue
CSS0037617.1	brown	turquoise	turquoise	blue	blue
CSS0029509.1	grey	grey	turquoise	turquoise	grey60
CSS0008494.1	turquoise	turquoise	blue	turquoise	turquoise
CSS0007779.1	turquoise	turquoise	turquoise	turquoise	green
CSS0022837.1	turquoise	turquoise	turquoise	turquoise	turquoise
CSS0001193.1	turquoise	turquoise	turquoise	turquoise	turquoise
CSS0038032.1	turquoise	turquoise	turquoise	turquoise	turquoise
CSS0011311.2	turquoise	turquoise	turquoise	turquoise	turquoise
CSS0015363.1	turquoise	turquoise	turquoise	turquoise	turquoise
CSS0009434.1	grey	cyan	purple	grey60	cyan
CSS0018241.1	turquoise	grey	turquoise	turquoise	tan
CSS0003964.1	turquoise	turquoise	turquoise	turquoise	turquoise
CSS0023243.1	grey	grey	green	grey	turquoise
CSS0007839.1	turquoise	turquoise	turquoise	turquoise	turquoise
CSS0003064.1	salmon	black	grey	turquoise	turquoise
CSS0015911.1	turquoise	turquoise	turquoise	turquoise	turquoise
CSS0035458.1	grey	grey	green	turquoise	turquoise
CSS0041235.1	cyan	darkgreen	darkgreen	orange	red
CSS0008708.1	turquoise	turquoise	turquoise	turquoise	turquoise
CSS0018999.1	cyan	darkgreen	darkgreen	turquoise	turquoise
CSS0006392.1	turquoise	turquoise	turquoise	turquoise	turquoise
CSS0044438.1	grey	grey	turquoise	grey	grey60
CSS0048118.1	turquoise	turquoise	turquoise	turquoise	turquoise
CSS0033366.1	salmon	turquoise	grey	turquoise	turquoise
CSS0013309.1	turquoise	turquoise	grey	turquoise	turquoise
CSS0006389.1	turquoise	turquoise	turquoise	turquoise	turquoise
CSS0017104.1	turquoise	turquoise	purple	turquoise	turquoise
CSS0016304.1	turquoise	turquoise	turquoise	turquoise	turquoise
CSS0004881.1	turquoise	turquoise	darkred	turquoise	turquoise
CSS0003180.1	turquoise	grey	grey	brown	greenyellow
CSS0022896.1	turquoise	turquoise	turquoise	turquoise	turquoise
CSS0030866.1	turquoise	turquoise	turquoise	turquoise	turquoise
CSS0009127.1	turquoise	turquoise	turquoise	turquoise	turquoise
CSS0032919.1	turquoise	turquoise	turquoise	turquoise	turquoise
CSS0022025.1	darkturquoise	greenyellow	green	darkgreen	turquoise
CSS0001327.1	turquoise	turquoise	turquoise	turquoise	turquoise
CSS0050146.1	turquoise	turquoise	turquoise	turquoise	turquoise
CSS0013846.1	turquoise	lightyellow	grey	turquoise	turquoise
CSS0026938.1	grey	grey	cyan	turquoise	turquoise
CSS0035033.1	turquoise	turquoise	turquoise	turquoise	turquoise
CSS0039981.1	turquoise	turquoise	turquoise	turquoise	turquoise
CSS0002939.1	turquoise	turquoise	turquoise	turquoise	turquoise
CSS0048785.1	turquoise	black	turquoise	turquoise	turquoise
CSS0013139.1	turquoise	turquoise	turquoise	turquoise	turquoise
CSS0030572.1	turquoise	turquoise	turquoise	turquoise	turquoise
CSS0017300.1	turquoise	turquoise	pink	turquoise	turquoise
CSS0042451.2	grey	grey	turquoise	turquoise	blue
CSS0030393.1	turquoise	turquoise	grey	turquoise	turquoise
CSS0001095.1	turquoise	turquoise	turquoise	turquoise	turquoise
CSS0037271.1	turquoise	turquoise	turquoise	turquoise	turquoise
CSS0003223.1	turquoise	turquoise	grey	turquoise	turquoise
CSS0040862.1	turquoise	turquoise	turquoise	turquoise	turquoise
CSS0013552.1	turquoise	turquoise	turquoise	turquoise	turquoise
CSS0047513.1	turquoise	turquoise	turquoise	turquoise	turquoise
CSS0014097.1	turquoise	turquoise	turquoise	blue	turquoise
CSS0014971.1	yellow	grey	grey	black	turquoise
CSS0046531.1	turquoise	turquoise	turquoise	turquoise	turquoise
CSS0031060.1	turquoise	turquoise	turquoise	turquoise	turquoise
CSS0040926.1	turquoise	turquoise	turquoise	turquoise	turquoise
CSS0046105.1	turquoise	turquoise	turquoise	turquoise	turquoise
CSS0027016.1	turquoise	turquoise	turquoise	turquoise	turquoise
CSS0030746.1	turquoise	turquoise	turquoise	turquoise	turquoise
CSS0036187.1	turquoise	turquoise	grey	turquoise	turquoise
CSS0047220.1	grey	lightcyan	turquoise	turquoise	turquoise
CSS0004315.1	magenta	turquoise	cyan	cyan	green
CSS0006484.1	turquoise	turquoise	turquoise	turquoise	turquoise
CSS0005653.1	blue	turquoise	turquoise	darkgrey	turquoise
CSS0000740.1	turquoise	turquoise	turquoise	turquoise	turquoise
CSS0013668.1	turquoise	turquoise	green	turquoise	turquoise
CSS0013125.1	turquoise	turquoise	turquoise	turquoise	turquoise
CSS0035690.1	turquoise	turquoise	turquoise	turquoise	turquoise
CSS0007031.1	turquoise	turquoise	black	turquoise	turquoise
CSS0007269.1	turquoise	turquoise	turquoise	turquoise	turquoise
CSS0013701.1	lightgreen	cyan	blue	salmon	cyan
CSS0012179.1	turquoise	turquoise	darkred	turquoise	turquoise
CSS0029754.1	turquoise	turquoise	turquoise	turquoise	turquoise
CSS0026803.1	turquoise	turquoise	turquoise	turquoise	turquoise
CSS0047641.1	turquoise	turquoise	turquoise	turquoise	turquoise
CSS0007698.1	turquoise	turquoise	turquoise	turquoise	turquoise
CSS0038519.1	grey	lightgreen	turquoise	grey	greenyellow
CSS0017453.1	turquoise	turquoise	turquoise	turquoise	turquoise
CSS0028963.1	turquoise	turquoise	turquoise	turquoise	turquoise
CSS0017038.1	turquoise	turquoise	cyan	turquoise	turquoise
CSS0030211.1	turquoise	turquoise	turquoise	turquoise	turquoise
CSS0031436.1	turquoise	turquoise	grey	turquoise	turquoise
CSS0033452.1	turquoise	turquoise	turquoise	turquoise	turquoise
CSS0036422.1	cyan	darkgreen	blue	orange	red
CSS0009963.1	turquoise	turquoise	turquoise	turquoise	turquoise
CSS0043903.1	turquoise	black	royalblue	turquoise	turquoise
CSS0027755.1	grey	grey	grey	grey	turquoise
CSS0030645.1	turquoise	turquoise	turquoise	turquoise	turquoise
CSS0019363.1	turquoise	turquoise	turquoise	turquoise	turquoise
CSS0002289.2	cyan	grey	brown	turquoise	turquoise
CSS0030145.1	turquoise	turquoise	turquoise	turquoise	turquoise
CSS0005894.1	turquoise	turquoise	turquoise	turquoise	turquoise
CSS0016400.1	turquoise	turquoise	turquoise	turquoise	turquoise
CSS0013972.1	turquoise	turquoise	turquoise	turquoise	greenyellow
CSS0047889.1	turquoise	grey	grey	grey	turquoise
CSS0030082.1	turquoise	grey	grey	turquoise	turquoise
CSS0022348.1	turquoise	turquoise	grey	turquoise	turquoise
CSS0005785.1	turquoise	turquoise	turquoise	grey	blue
CSS0024480.1	turquoise	turquoise	turquoise	turquoise	turquoise
CSS0040186.1	turquoise	turquoise	turquoise	turquoise	turquoise
CSS0005380.1	grey	turquoise	yellow	grey60	grey
CSS0018478.1	turquoise	turquoise	skyblue	turquoise	greenyellow
CSS0031283.1	turquoise	lightcyan	turquoise	turquoise	turquoise
CSS0017928.1	turquoise	turquoise	darkred	turquoise	turquoise
CSS0016517.1	turquoise	turquoise	turquoise	turquoise	turquoise
CSS0023308.1	turquoise	turquoise	turquoise	turquoise	turquoise
CSS0039557.1	turquoise	turquoise	turquoise	turquoise	turquoise
CSS0041284.1	turquoise	turquoise	grey	turquoise	turquoise
CSS0002946.1	turquoise	grey	brown	turquoise	turquoise
CSS0039036.1	turquoise	turquoise	turquoise	cyan	turquoise
CSS0028475.1	turquoise	turquoise	turquoise	turquoise	turquoise
CSS0003586.1	turquoise	turquoise	turquoise	turquoise	turquoise
CSS0049422.1	turquoise	turquoise	yellow	turquoise	turquoise
CSS0033703.1	turquoise	turquoise	grey	turquoise	turquoise
CSS0013491.2	turquoise	turquoise	turquoise	turquoise	turquoise
CSS0019083.1	grey	black	grey	turquoise	blue
CSS0015956.1	salmon	grey60	grey	turquoise	turquoise
CSS0048234.1	turquoise	turquoise	turquoise	turquoise	turquoise
CSS0035493.1	turquoise	turquoise	turquoise	turquoise	turquoise
CSS0015411.1	turquoise	turquoise	turquoise	turquoise	turquoise
CSS0004224.1	turquoise	turquoise	turquoise	turquoise	turquoise
CSS0048764.1	turquoise	grey	grey	turquoise	turquoise
CSS0038023.1	turquoise	turquoise	turquoise	turquoise	turquoise
CSS0011959.1	turquoise	turquoise	grey	turquoise	turquoise
CSS0012565.1	turquoise	turquoise	grey	brown	turquoise
CSS0026046.1	turquoise	turquoise	turquoise	turquoise	turquoise
CSS0013735.1	turquoise	turquoise	turquoise	turquoise	turquoise
CSS0012940.1	turquoise	turquoise	turquoise	turquoise	blue
CSS0031724.1	turquoise	turquoise	turquoise	turquoise	turquoise
CSS0042457.1	turquoise	turquoise	grey	turquoise	turquoise
CSS0021256.1	turquoise	turquoise	turquoise	turquoise	turquoise
CSS0007365.1	turquoise	turquoise	darkgrey	turquoise	turquoise
CSS0016468.1	turquoise	turquoise	turquoise	turquoise	turquoise
CSS0014169.1	turquoise	turquoise	turquoise	cyan	green
CSS0006493.1	turquoise	turquoise	grey	turquoise	turquoise
CSS0036760.1	turquoise	turquoise	turquoise	turquoise	turquoise
CSS0006349.1	turquoise	turquoise	turquoise	turquoise	turquoise
CSS0049249.1	grey	grey	turquoise	turquoise	grey60
CSS0038227.1	turquoise	turquoise	turquoise	turquoise	turquoise
CSS0039464.1	turquoise	turquoise	grey	turquoise	turquoise
CSS0041941.1	turquoise	turquoise	black	turquoise	grey60
CSS0005414.1	turquoise	turquoise	turquoise	turquoise	turquoise
CSS0001368.1	turquoise	turquoise	turquoise	turquoise	turquoise
CSS0017677.1	turquoise	turquoise	midnightblue	turquoise	turquoise
CSS0016764.1	turquoise	turquoise	turquoise	turquoise	turquoise
CSS0008595.1	turquoise	turquoise	turquoise	turquoise	turquoise
CSS0017166.1	grey	turquoise	midnightblue	turquoise	turquoise
CSS0046867.1	darkred	lightgreen	white	royalblue	yellow
CSS0038444.1	turquoise	turquoise	turquoise	turquoise	turquoise
CSS0032185.1	black	turquoise	yellow	turquoise	greenyellow
CSS0036801.1	turquoise	turquoise	turquoise	turquoise	salmon
CSS0023813.1	magenta	turquoise	turquoise	cyan	turquoise
CSS0043530.1	turquoise	turquoise	yellow	grey60	turquoise
CSS0011634.1	turquoise	turquoise	turquoise	turquoise	turquoise
CSS0009991.1	turquoise	turquoise	pink	turquoise	turquoise
CSS0009930.1	turquoise	turquoise	turquoise	turquoise	turquoise
CSS0013705.1	grey	grey	grey	grey	grey
CSS0039667.1	turquoise	turquoise	grey	turquoise	turquoise
CSS0040946.1	brown	black	grey	turquoise	blue
CSS0048113.1	turquoise	lightcyan	cyan	brown	turquoise
CSS0026807.1	turquoise	turquoise	turquoise	turquoise	turquoise
CSS0047561.1	turquoise	turquoise	turquoise	blue	turquoise
CSS0033645.1	turquoise	turquoise	turquoise	turquoise	turquoise
CSS0004017.1	turquoise	turquoise	turquoise	turquoise	turquoise
CSS0036554.1	turquoise	turquoise	turquoise	turquoise	turquoise
CSS0008912.1	turquoise	black	purple	grey	turquoise
CSS0036707.1	turquoise	turquoise	grey	turquoise	turquoise
CSS0027506.1	turquoise	turquoise	turquoise	turquoise	turquoise
CSS0011327.1	brown	turquoise	turquoise	blue	blue
CSS0036486.1	turquoise	turquoise	turquoise	turquoise	turquoise
CSS0019767.1	turquoise	turquoise	turquoise	turquoise	turquoise
CSS0044757.1	turquoise	turquoise	grey	turquoise	turquoise
CSS0042128.1	black	grey	grey	grey	greenyellow
CSS0014716.1	turquoise	grey	grey	grey	lightgreen
CSS0009576.1	turquoise	turquoise	grey	turquoise	turquoise
CSS0030304.1	turquoise	turquoise	turquoise	turquoise	turquoise
CSS0003399.1	turquoise	turquoise	turquoise	turquoise	turquoise
CSS0026890.1	turquoise	turquoise	turquoise	turquoise	turquoise
CSS0017748.1	midnightblue	turquoise	black	turquoise	turquoise
CSS0043212.1	turquoise	turquoise	turquoise	turquoise	turquoise
CSS0000556.1	turquoise	turquoise	turquoise	turquoise	turquoise
CSS0039996.1	turquoise	turquoise	turquoise	turquoise	turquoise
CSS0013036.1	turquoise	turquoise	grey	turquoise	turquoise
CSS0037848.1	turquoise	turquoise	turquoise	turquoise	turquoise
CSS0010127.1	turquoise	grey	grey	turquoise	turquoise
CSS0032961.1	grey	turquoise	pink	turquoise	turquoise
CSS0030064.1	turquoise	turquoise	pink	turquoise	turquoise
CSS0018365.1	turquoise	turquoise	grey	turquoise	turquoise
CSS0033828.1	turquoise	turquoise	grey	turquoise	turquoise
CSS0028119.1	turquoise	turquoise	grey	turquoise	turquoise
CSS0010332.1	turquoise	turquoise	turquoise	turquoise	turquoise
CSS0030513.1	turquoise	turquoise	pink	turquoise	turquoise
CSS0033728.1	brown	turquoise	turquoise	blue	blue
CSS0031458.1	turquoise	turquoise	turquoise	turquoise	turquoise
CSS0043760.1	turquoise	turquoise	grey	turquoise	turquoise
CSS0035225.1	grey	grey	pink	greenyellow	turquoise
CSS0002041.1	turquoise	turquoise	grey	turquoise	turquoise
CSS0023446.1	turquoise	turquoise	brown	turquoise	turquoise
CSS0013441.1	turquoise	turquoise	turquoise	turquoise	turquoise
CSS0038605.1	turquoise	turquoise	skyblue	turquoise	turquoise
CSS0039952.1	turquoise	lightyellow	grey	grey	turquoise
CSS0011496.2	turquoise	black	turquoise	turquoise	turquoise
CSS0011818.1	turquoise	turquoise	turquoise	turquoise	turquoise
CSS0040641.1	turquoise	turquoise	turquoise	turquoise	turquoise
CSS0016530.2	grey	grey	turquoise	turquoise	grey
CSS0035005.1	turquoise	turquoise	turquoise	turquoise	turquoise
CSS0029737.1	turquoise	turquoise	turquoise	turquoise	turquoise
CSS0025952.1	turquoise	turquoise	turquoise	turquoise	turquoise
CSS0025612.1	turquoise	turquoise	turquoise	turquoise	magenta
CSS0047698.1	salmon	grey60	black	turquoise	turquoise
CSS0034601.1	grey	turquoise	grey	turquoise	greenyellow
CSS0009103.1	turquoise	turquoise	salmon	turquoise	turquoise
CSS0013216.1	greenyellow	grey	grey	brown	green
CSS0002418.1	turquoise	turquoise	turquoise	turquoise	turquoise
CSS0040175.1	turquoise	turquoise	turquoise	turquoise	turquoise
CSS0004203.1	turquoise	turquoise	turquoise	turquoise	turquoise
CSS0013464.1	grey	turquoise	turquoise	turquoise	turquoise
CSS0027173.1	turquoise	turquoise	grey	turquoise	turquoise
CSS0038039.1	turquoise	turquoise	turquoise	lightgreen	turquoise
CSS0032241.1	turquoise	turquoise	turquoise	turquoise	turquoise
CSS0018005.1	grey	greenyellow	midnightblue	turquoise	turquoise
CSS0034931.1	darkturquoise	greenyellow	green	lightgreen	turquoise
CSS0003968.1	turquoise	turquoise	turquoise	turquoise	turquoise
CSS0049444.1	blue	black	turquoise	tan	greenyellow
CSS0047818.1	grey60	lightcyan	blue	lightyellow	turquoise
CSS0037269.1	blue	black	blue	tan	turquoise
CSS0003587.1	turquoise	lightyellow	grey	turquoise	turquoise
CSS0006297.1	turquoise	turquoise	turquoise	turquoise	turquoise
CSS0015963.1	turquoise	turquoise	turquoise	turquoise	turquoise
CSS0025726.1	turquoise	turquoise	grey	turquoise	turquoise
CSS0004270.1	grey	green	turquoise	brown	turquoise
CSS0035180.1	turquoise	turquoise	turquoise	turquoise	turquoise
CSS0022923.1	turquoise	turquoise	turquoise	turquoise	turquoise
CSS0011936.1	turquoise	turquoise	turquoise	turquoise	turquoise
CSS0000790.1	blue	black	turquoise	tan	blue
CSS0040673.1	grey	lightcyan	turquoise	grey	turquoise
CSS0035947.1	turquoise	black	grey	turquoise	turquoise
CSS0023567.1	grey60	lightcyan	grey	turquoise	turquoise
CSS0006640.2	turquoise	grey	purple	grey	turquoise
CSS0017108.1	turquoise	turquoise	turquoise	turquoise	turquoise
CSS0048659.1	turquoise	turquoise	turquoise	turquoise	turquoise
CSS0040706.1	midnightblue	turquoise	grey	turquoise	turquoise
CSS0006867.1	turquoise	turquoise	turquoise	turquoise	turquoise
CSS0036872.1	turquoise	turquoise	grey	turquoise	turquoise
CSS0010554.3	blue	black	turquoise	tan	turquoise
CSS0008228.1	grey	grey	grey	grey	turquoise
CSS0034418.1	turquoise	turquoise	turquoise	turquoise	turquoise
CSS0011708.1	turquoise	turquoise	turquoise	turquoise	turquoise
CSS0029178.1	turquoise	turquoise	turquoise	turquoise	turquoise
CSS0029385.1	turquoise	turquoise	turquoise	turquoise	turquoise
CSS0002077.1	turquoise	turquoise	turquoise	turquoise	turquoise
CSS0029071.1	turquoise	turquoise	turquoise	turquoise	turquoise
CSS0050053.1	black	turquoise	turquoise	turquoise	turquoise
CSS0003801.1	lightyellow	black	turquoise	salmon	turquoise
CSS0008964.1	turquoise	lightyellow	grey	turquoise	turquoise
CSS0017819.1	turquoise	grey	grey	turquoise	turquoise
CSS0040495.1	turquoise	grey	pink	grey	turquoise
CSS0019879.1	turquoise	grey	midnightblue	turquoise	turquoise
CSS0004066.1	turquoise	turquoise	turquoise	turquoise	turquoise
CSS0030628.1	turquoise	turquoise	turquoise	turquoise	turquoise
CSS0006358.1	turquoise	turquoise	blue	turquoise	greenyellow
CSS0047966.1	turquoise	turquoise	turquoise	turquoise	turquoise
CSS0002510.1	turquoise	turquoise	turquoise	turquoise	turquoise
CSS0043551.1	turquoise	turquoise	grey	turquoise	turquoise
CSS0049850.1	grey	turquoise	pink	grey	turquoise
CSS0003916.1	purple	turquoise	turquoise	lightgreen	turquoise
CSS0035181.1	turquoise	greenyellow	turquoise	turquoise	turquoise
CSS0036913.1	turquoise	turquoise	blue	turquoise	turquoise
CSS0007455.1	turquoise	greenyellow	green	turquoise	turquoise
CSS0001435.1	blue	lightyellow	grey	turquoise	turquoise
CSS0025770.1	turquoise	turquoise	grey	turquoise	turquoise
CSS0027601.1	turquoise	turquoise	turquoise	turquoise	turquoise
CSS0039822.1	turquoise	turquoise	grey	turquoise	turquoise
CSS0035224.1	turquoise	turquoise	turquoise	turquoise	turquoise
CSS0006980.1	turquoise	grey	turquoise	turquoise	turquoise
CSS0015534.1	turquoise	turquoise	turquoise	turquoise	turquoise
CSS0016948.1	turquoise	greenyellow	green	turquoise	turquoise
CSS0035528.1	turquoise	turquoise	turquoise	turquoise	turquoise
CSS0017441.1	turquoise	turquoise	turquoise	turquoise	turquoise
CSS0022469.1	turquoise	turquoise	turquoise	turquoise	turquoise
CSS0014684.1	turquoise	turquoise	turquoise	turquoise	turquoise
CSS0019384.1	grey60	cyan	purple	turquoise	cyan
CSS0027544.1	turquoise	turquoise	turquoise	turquoise	grey
CSS0036450.1	turquoise	grey	turquoise	turquoise	turquoise
CSS0028788.1	grey	grey	darkgrey	turquoise	turquoise
CSS0003227.1	turquoise	turquoise	turquoise	turquoise	turquoise
CSS0009365.1	turquoise	lightcyan	grey	turquoise	turquoise
CSS0015636.1	turquoise	turquoise	turquoise	turquoise	turquoise
CSS0027721.1	turquoise	turquoise	turquoise	turquoise	turquoise
CSS0024500.1	turquoise	turquoise	turquoise	turquoise	turquoise
CSS0014160.1	turquoise	turquoise	grey	turquoise	turquoise
CSS0048424.1	turquoise	turquoise	turquoise	turquoise	turquoise
CSS0022238.1	turquoise	turquoise	turquoise	turquoise	turquoise
CSS0030523.1	grey	black	grey	turquoise	turquoise
CSS0012069.1	turquoise	turquoise	turquoise	turquoise	turquoise
CSS0009745.1	turquoise	black	pink	turquoise	greenyellow
CSS0010915.1	turquoise	turquoise	grey	turquoise	turquoise
CSS0016279.1	turquoise	turquoise	turquoise	turquoise	turquoise
CSS0015321.1	turquoise	turquoise	blue	turquoise	turquoise
CSS0040110.1	turquoise	cyan	turquoise	turquoise	turquoise
CSS0015685.1	grey	grey	pink	grey	turquoise
CSS0000884.1	turquoise	turquoise	turquoise	turquoise	turquoise
CSS0005525.1	turquoise	turquoise	turquoise	turquoise	turquoise
CSS0036125.1	lightgreen	cyan	blue	turquoise	cyan
CSS0008925.1	turquoise	turquoise	turquoise	turquoise	turquoise
CSS0007544.1	turquoise	turquoise	turquoise	turquoise	turquoise
CSS0034362.1	turquoise	turquoise	turquoise	turquoise	turquoise
CSS0018181.1	turquoise	turquoise	turquoise	turquoise	turquoise
CSS0037887.1	turquoise	grey	orange	turquoise	turquoise
CSS0044503.1	turquoise	turquoise	turquoise	turquoise	turquoise
CSS0016690.1	turquoise	turquoise	turquoise	turquoise	turquoise
CSS0026132.1	turquoise	turquoise	turquoise	white	lightgreen
CSS0035942.1	turquoise	turquoise	grey	turquoise	turquoise
CSS0045157.1	turquoise	turquoise	turquoise	turquoise	turquoise
CSS0039982.1	turquoise	turquoise	turquoise	turquoise	turquoise
CSS0028049.1	turquoise	turquoise	turquoise	turquoise	turquoise
CSS0028256.1	turquoise	turquoise	grey	turquoise	grey
CSS0039638.1	turquoise	turquoise	turquoise	turquoise	turquoise
CSS0015023.1	turquoise	turquoise	turquoise	turquoise	turquoise
CSS0032447.1	turquoise	grey	turquoise	turquoise	turquoise
CSS0023795.1	turquoise	turquoise	turquoise	turquoise	turquoise
CSS0010513.1	turquoise	turquoise	turquoise	turquoise	blue
CSS0025761.1	turquoise	turquoise	turquoise	turquoise	turquoise
CSS0002055.1	turquoise	turquoise	turquoise	turquoise	turquoise
CSS0002078.1	turquoise	turquoise	grey	turquoise	turquoise
CSS0020774.1	turquoise	turquoise	turquoise	turquoise	turquoise
CSS0029208.1	turquoise	pink	grey	grey	grey
CSS0014095.1	turquoise	turquoise	turquoise	turquoise	turquoise
CSS0032034.1	grey	lightyellow	grey	turquoise	turquoise
CSS0026706.1	turquoise	turquoise	turquoise	turquoise	turquoise
CSS0026095.1	turquoise	turquoise	pink	turquoise	turquoise
CSS0017008.1	turquoise	turquoise	turquoise	turquoise	turquoise
CSS0049108.1	brown	turquoise	turquoise	blue	blue
CSS0012235.1	turquoise	grey	grey	turquoise	turquoise
CSS0050326.1	turquoise	turquoise	turquoise	turquoise	turquoise
CSS0035072.1	cyan	turquoise	grey	turquoise	turquoise
CSS0029063.1	purple	turquoise	turquoise	lightgreen	turquoise
CSS0014041.1	turquoise	black	pink	tan	turquoise
CSS0007361.1	turquoise	turquoise	turquoise	turquoise	turquoise
CSS0028799.1	turquoise	turquoise	turquoise	turquoise	turquoise
CSS0037854.1	turquoise	turquoise	turquoise	turquoise	turquoise
CSS0008222.1	blue	black	turquoise	turquoise	blue
CSS0035881.1	turquoise	black	turquoise	tan	royalblue
CSS0003002.1	turquoise	turquoise	turquoise	turquoise	turquoise
CSS0004540.1	cyan	grey	brown	orange	turquoise
CSS0017777.1	turquoise	turquoise	turquoise	turquoise	turquoise
CSS0027215.1	turquoise	turquoise	turquoise	turquoise	turquoise
CSS0023330.1	turquoise	turquoise	darkgrey	turquoise	turquoise
CSS0032057.1	turquoise	turquoise	turquoise	turquoise	turquoise
CSS0004781.2	turquoise	turquoise	brown	turquoise	turquoise
CSS0039688.1	turquoise	turquoise	turquoise	turquoise	turquoise
CSS0032226.1	turquoise	turquoise	grey	turquoise	turquoise
CSS0045191.1	turquoise	turquoise	turquoise	turquoise	turquoise
CSS0030576.1	turquoise	turquoise	turquoise	turquoise	turquoise
CSS0039194.1	turquoise	turquoise	grey	grey	greenyellow
CSS0036330.1	turquoise	turquoise	salmon	turquoise	turquoise
CSS0034620.1	turquoise	turquoise	turquoise	turquoise	turquoise
CSS0015608.1	turquoise	turquoise	turquoise	turquoise	turquoise
CSS0006474.1	turquoise	turquoise	turquoise	turquoise	turquoise
CSS0002443.1	turquoise	turquoise	turquoise	turquoise	turquoise
CSS0040751.1	turquoise	turquoise	turquoise	turquoise	turquoise
CSS0027548.1	turquoise	turquoise	blue	turquoise	turquoise
CSS0041160.1	turquoise	turquoise	turquoise	turquoise	turquoise
CSS0005621.1	grey	grey	yellow	turquoise	grey
CSS0021476.1	brown	turquoise	turquoise	blue	blue
CSS0005554.1	turquoise	turquoise	darkgrey	turquoise	turquoise
CSS0006862.1	grey	pink	grey	turquoise	grey60
CSS0018832.1	turquoise	turquoise	turquoise	turquoise	turquoise
CSS0028254.1	grey	turquoise	darkgrey	turquoise	greenyellow
CSS0009766.1	turquoise	turquoise	turquoise	turquoise	turquoise
CSS0002447.1	turquoise	turquoise	turquoise	grey	turquoise
CSS0022325.1	turquoise	turquoise	turquoise	turquoise	turquoise
CSS0023033.2	grey	black	turquoise	turquoise	tan
CSS0038558.1	grey	grey	grey	grey	blue
CSS0046145.1	turquoise	turquoise	turquoise	turquoise	turquoise
CSS0029802.1	turquoise	grey	turquoise	turquoise	blue
CSS0014409.1	grey	grey	turquoise	turquoise	turquoise
CSS0042957.1	turquoise	turquoise	turquoise	turquoise	turquoise
CSS0034509.1	turquoise	turquoise	blue	turquoise	turquoise
CSS0013553.1	turquoise	turquoise	darkgrey	turquoise	turquoise
CSS0023893.1	turquoise	turquoise	grey	turquoise	turquoise
CSS0009106.1	salmon	grey60	grey	turquoise	magenta
CSS0037777.1	grey	green	orange	blue	blue
CSS0021061.2	turquoise	turquoise	turquoise	blue	turquoise
CSS0048723.1	turquoise	turquoise	grey	turquoise	turquoise
CSS0019093.1	grey	grey	grey	grey	turquoise
CSS0026870.1	turquoise	turquoise	turquoise	turquoise	turquoise
CSS0013897.2	turquoise	turquoise	turquoise	turquoise	turquoise
CSS0008062.1	turquoise	turquoise	turquoise	turquoise	turquoise
CSS0047631.1	turquoise	turquoise	turquoise	turquoise	turquoise
CSS0007951.1	turquoise	turquoise	turquoise	turquoise	turquoise
CSS0041266.1	turquoise	grey	turquoise	lightgreen	greenyellow
CSS0039549.1	turquoise	turquoise	grey	turquoise	turquoise
CSS0027774.1	brown	turquoise	turquoise	blue	blue
CSS0010531.1	turquoise	turquoise	grey	turquoise	turquoise
CSS0038168.1	brown	turquoise	turquoise	blue	blue
CSS0036538.1	turquoise	black	grey	tan	turquoise
CSS0021065.1	cyan	grey	darkorange	orange	red
CSS0013329.1	turquoise	turquoise	black	turquoise	turquoise
CSS0003768.1	turquoise	turquoise	turquoise	turquoise	turquoise
CSS0045288.1	turquoise	turquoise	grey	turquoise	turquoise
CSS0048264.1	brown	turquoise	turquoise	turquoise	blue
CSS0008420.1	turquoise	turquoise	turquoise	turquoise	turquoise
CSS0043110.1	turquoise	turquoise	turquoise	darkgreen	turquoise
CSS0050048.1	turquoise	turquoise	turquoise	turquoise	turquoise
CSS0022603.1	yellow	turquoise	turquoise	black	greenyellow
CSS0034106.1	turquoise	turquoise	turquoise	turquoise	turquoise
CSS0021200.1	turquoise	turquoise	turquoise	turquoise	turquoise
CSS0035227.1	turquoise	turquoise	turquoise	turquoise	turquoise
CSS0037478.1	turquoise	turquoise	turquoise	turquoise	turquoise
CSS0022453.1	turquoise	turquoise	darkgrey	turquoise	turquoise
CSS0008911.1	lightcyan	grey	grey	magenta	blue
CSS0027631.1	turquoise	pink	grey	turquoise	turquoise
CSS0003336.1	turquoise	turquoise	turquoise	turquoise	turquoise
CSS0017998.2	grey	turquoise	turquoise	turquoise	turquoise
CSS0021269.1	turquoise	turquoise	turquoise	turquoise	turquoise
CSS0018934.1	grey	black	turquoise	tan	turquoise
CSS0046263.1	turquoise	turquoise	grey	turquoise	turquoise
CSS0038901.1	turquoise	turquoise	grey	turquoise	turquoise
CSS0027484.1	turquoise	turquoise	turquoise	turquoise	turquoise
CSS0042699.1	cyan	darkgreen	darkgreen	turquoise	turquoise
CSS0023819.1	turquoise	turquoise	turquoise	turquoise	turquoise
CSS0002811.1	turquoise	turquoise	turquoise	turquoise	turquoise
CSS0029798.1	turquoise	turquoise	blue	turquoise	turquoise
CSS0038648.1	turquoise	turquoise	turquoise	turquoise	turquoise
CSS0029485.1	turquoise	turquoise	turquoise	turquoise	turquoise
CSS0032001.1	turquoise	turquoise	turquoise	turquoise	tan
CSS0009692.1	turquoise	turquoise	turquoise	turquoise	turquoise
CSS0002135.1	turquoise	turquoise	turquoise	turquoise	turquoise
CSS0042434.1	turquoise	greenyellow	green	turquoise	turquoise
CSS0003736.1	yellow	turquoise	turquoise	black	turquoise
CSS0002725.2	yellow	grey	brown	black	turquoise
CSS0018622.1	turquoise	turquoise	turquoise	turquoise	turquoise
CSS0025733.1	turquoise	turquoise	grey	turquoise	turquoise
CSS0017775.1	turquoise	turquoise	turquoise	turquoise	turquoise
CSS0028838.1	turquoise	lightyellow	grey	turquoise	turquoise
CSS0029576.1	turquoise	turquoise	black	turquoise	turquoise
CSS0045701.1	grey	grey	cyan	cyan	turquoise
CSS0005857.1	turquoise	turquoise	turquoise	salmon	green
CSS0012922.1	turquoise	turquoise	turquoise	turquoise	turquoise
CSS0033659.1	turquoise	turquoise	turquoise	turquoise	turquoise
CSS0037460.1	turquoise	turquoise	turquoise	turquoise	turquoise
CSS0028203.1	turquoise	turquoise	pink	turquoise	turquoise
CSS0043279.1	turquoise	turquoise	pink	turquoise	turquoise
CSS0012686.1	turquoise	turquoise	grey	turquoise	turquoise
CSS0003053.1	turquoise	turquoise	pink	turquoise	turquoise
CSS0008087.1	turquoise	turquoise	turquoise	turquoise	turquoise
CSS0008159.1	turquoise	turquoise	turquoise	turquoise	turquoise
CSS0047910.1	magenta	turquoise	turquoise	cyan	yellow
CSS0047777.1	turquoise	turquoise	grey	turquoise	turquoise
CSS0048411.1	turquoise	turquoise	turquoise	grey	turquoise
CSS0042905.1	turquoise	turquoise	turquoise	turquoise	greenyellow
CSS0004812.1	turquoise	turquoise	turquoise	turquoise	turquoise
CSS0037482.1	turquoise	turquoise	turquoise	turquoise	turquoise
CSS0015585.1	turquoise	turquoise	darkred	turquoise	turquoise
CSS0047405.1	pink	turquoise	blue	turquoise	turquoise
CSS0000182.1	turquoise	turquoise	turquoise	turquoise	turquoise
CSS0042619.1	turquoise	turquoise	turquoise	turquoise	turquoise
CSS0000531.1	grey	lightcyan	purple	grey	turquoise
CSS0024462.1	turquoise	turquoise	turquoise	turquoise	turquoise
CSS0007144.1	turquoise	turquoise	turquoise	turquoise	turquoise
CSS0041040.1	turquoise	turquoise	turquoise	turquoise	turquoise
CSS0042843.1	turquoise	turquoise	turquoise	turquoise	turquoise
CSS0000960.1	grey	grey	grey	brown	grey
CSS0017909.1	grey	grey	grey	turquoise	turquoise
CSS0016158.1	turquoise	turquoise	purple	grey	turquoise
CSS0048446.1	turquoise	turquoise	turquoise	turquoise	turquoise
CSS0019800.2	turquoise	black	turquoise	turquoise	turquoise
CSS0034243.1	turquoise	turquoise	turquoise	turquoise	turquoise
CSS0042966.1	turquoise	turquoise	cyan	turquoise	turquoise
CSS0003418.1	turquoise	black	turquoise	turquoise	turquoise
CSS0030206.1	turquoise	turquoise	turquoise	turquoise	turquoise
CSS0009314.1	turquoise	turquoise	turquoise	turquoise	turquoise
CSS0030648.1	turquoise	black	blue	turquoise	turquoise
CSS0005543.1	turquoise	turquoise	turquoise	turquoise	turquoise
CSS0049804.1	grey	pink	turquoise	grey	turquoise
CSS0026968.1	turquoise	cyan	turquoise	turquoise	turquoise
CSS0033195.1	grey	grey	brown	turquoise	turquoise
CSS0000245.1	turquoise	grey	cyan	turquoise	turquoise
CSS0044911.1	turquoise	turquoise	turquoise	turquoise	turquoise
CSS0007400.1	cyan	grey	darkorange	orange	red
CSS0038905.1	turquoise	turquoise	turquoise	turquoise	turquoise
CSS0044574.1	turquoise	turquoise	turquoise	turquoise	tan
CSS0019823.1	turquoise	turquoise	grey	turquoise	turquoise
CSS0032969.1	turquoise	turquoise	turquoise	turquoise	turquoise
CSS0016532.1	turquoise	turquoise	turquoise	turquoise	turquoise
CSS0033658.1	turquoise	turquoise	grey	turquoise	turquoise
CSS0035558.1	turquoise	turquoise	turquoise	turquoise	turquoise
CSS0041783.1	brown	lightcyan	grey	turquoise	blue
CSS0027170.1	turquoise	grey	magenta	turquoise	grey60
CSS0016442.1	cyan	grey	grey	turquoise	turquoise
CSS0041261.1	turquoise	turquoise	turquoise	turquoise	turquoise
CSS0031618.1	yellow	turquoise	turquoise	blue	turquoise
CSS0001103.1	turquoise	turquoise	turquoise	turquoise	turquoise
CSS0019942.1	turquoise	turquoise	turquoise	turquoise	turquoise
CSS0016680.1	turquoise	turquoise	turquoise	turquoise	turquoise
CSS0049606.1	turquoise	turquoise	grey	turquoise	turquoise
CSS0021369.1	turquoise	turquoise	turquoise	turquoise	turquoise
CSS0001521.1	turquoise	turquoise	turquoise	turquoise	turquoise
CSS0003826.1	turquoise	turquoise	grey	turquoise	turquoise
CSS0007737.1	turquoise	turquoise	turquoise	turquoise	turquoise
CSS0011920.1	turquoise	turquoise	turquoise	turquoise	turquoise
CSS0016229.1	turquoise	turquoise	turquoise	turquoise	turquoise
CSS0005686.1	turquoise	turquoise	turquoise	turquoise	turquoise
CSS0045250.1	turquoise	turquoise	turquoise	turquoise	turquoise
CSS0045760.1	black	turquoise	turquoise	turquoise	greenyellow
CSS0042715.1	turquoise	turquoise	turquoise	turquoise	greenyellow
CSS0027434.1	turquoise	turquoise	turquoise	turquoise	turquoise
CSS0021330.1	turquoise	black	turquoise	turquoise	turquoise
CSS0007229.1	turquoise	turquoise	turquoise	turquoise	turquoise
CSS0049334.1	turquoise	turquoise	pink	turquoise	turquoise
CSS0019941.1	turquoise	turquoise	turquoise	turquoise	turquoise
CSS0017286.1	turquoise	turquoise	turquoise	turquoise	turquoise
CSS0016774.1	pink	cyan	blue	turquoise	greenyellow
CSS0020032.1	turquoise	turquoise	turquoise	turquoise	turquoise
CSS0029891.1	turquoise	turquoise	pink	turquoise	turquoise
CSS0038197.1	purple	turquoise	turquoise	lightgreen	greenyellow
CSS0023716.1	blue	black	pink	grey	turquoise
CSS0015575.1	turquoise	turquoise	turquoise	turquoise	turquoise
CSS0037090.1	turquoise	turquoise	turquoise	turquoise	turquoise
CSS0037273.1	grey	grey	salmon	turquoise	turquoise
CSS0046291.1	turquoise	turquoise	turquoise	turquoise	turquoise
CSS0009464.1	turquoise	turquoise	turquoise	turquoise	turquoise
CSS0029094.1	cyan	grey	green	turquoise	turquoise
CSS0034855.1	turquoise	turquoise	darkred	turquoise	turquoise
CSS0049991.1	turquoise	turquoise	turquoise	turquoise	turquoise
CSS0038849.1	magenta	lightcyan	grey	cyan	green
CSS0046070.1	turquoise	turquoise	brown	turquoise	turquoise
CSS0023309.1	turquoise	turquoise	grey	turquoise	turquoise
CSS0030030.1	turquoise	turquoise	turquoise	turquoise	turquoise
CSS0012881.1	turquoise	turquoise	turquoise	turquoise	turquoise
CSS0047816.1	turquoise	turquoise	magenta	turquoise	turquoise
CSS0018867.2	turquoise	turquoise	turquoise	turquoise	turquoise
CSS0011655.1	turquoise	black	pink	turquoise	turquoise
CSS0043862.1	turquoise	turquoise	turquoise	turquoise	turquoise
CSS0036530.1	turquoise	turquoise	grey	turquoise	turquoise
CSS0010665.1	turquoise	turquoise	turquoise	turquoise	turquoise
CSS0028909.1	salmon	turquoise	grey	grey	turquoise
CSS0000760.1	turquoise	turquoise	turquoise	turquoise	turquoise
CSS0008967.1	turquoise	turquoise	turquoise	turquoise	turquoise
CSS0015648.1	turquoise	turquoise	turquoise	turquoise	turquoise
CSS0045663.1	black	turquoise	turquoise	turquoise	greenyellow
CSS0038424.1	turquoise	turquoise	turquoise	turquoise	turquoise
CSS0030462.1	turquoise	turquoise	grey	turquoise	turquoise
CSS0009392.1	turquoise	turquoise	turquoise	turquoise	turquoise
CSS0050258.1	turquoise	turquoise	turquoise	turquoise	turquoise
CSS0008186.1	turquoise	grey	grey	turquoise	greenyellow
CSS0008541.1	lightcyan	grey	grey	magenta	turquoise
CSS0022854.1	turquoise	turquoise	turquoise	turquoise	turquoise
CSS0023103.1	turquoise	turquoise	grey	turquoise	turquoise
CSS0021558.1	turquoise	turquoise	turquoise	turquoise	turquoise
CSS0040935.1	purple	turquoise	turquoise	darkturquoise	turquoise
CSS0028479.1	turquoise	grey	turquoise	grey	grey
CSS0034612.1	turquoise	pink	turquoise	purple	yellow
CSS0031429.1	turquoise	pink	turquoise	turquoise	turquoise
CSS0004135.1	turquoise	turquoise	turquoise	turquoise	yellow
CSS0004991.1	turquoise	turquoise	turquoise	turquoise	turquoise
CSS0029511.1	turquoise	turquoise	turquoise	turquoise	turquoise
CSS0020741.1	turquoise	turquoise	turquoise	turquoise	turquoise
CSS0037085.1	turquoise	turquoise	turquoise	turquoise	turquoise
CSS0020469.1	grey	turquoise	turquoise	white	turquoise
CSS0043922.1	turquoise	turquoise	turquoise	turquoise	turquoise
CSS0036750.1	turquoise	turquoise	blue	turquoise	turquoise
CSS0033436.2	turquoise	turquoise	turquoise	turquoise	turquoise
CSS0047156.1	turquoise	grey	turquoise	turquoise	turquoise
CSS0006826.1	turquoise	grey	grey	turquoise	turquoise
CSS0020517.1	grey	lightcyan	turquoise	cyan	green
CSS0025009.1	turquoise	cyan	turquoise	turquoise	turquoise
CSS0000517.1	grey	pink	turquoise	grey	turquoise
CSS0012716.1	blue	black	blue	tan	turquoise
CSS0017921.1	turquoise	turquoise	turquoise	turquoise	turquoise
CSS0024694.1	blue	black	grey	turquoise	turquoise
CSS0037993.1	turquoise	turquoise	turquoise	turquoise	turquoise
CSS0045766.1	turquoise	turquoise	grey	turquoise	turquoise
CSS0023739.1	turquoise	turquoise	turquoise	turquoise	turquoise
CSS0034667.1	turquoise	turquoise	turquoise	turquoise	turquoise
CSS0018704.1	turquoise	turquoise	turquoise	turquoise	turquoise
CSS0039405.1	turquoise	turquoise	turquoise	turquoise	turquoise
CSS0026670.1	turquoise	turquoise	brown	turquoise	turquoise
CSS0028606.1	turquoise	turquoise	pink	turquoise	turquoise
CSS0029518.1	turquoise	turquoise	turquoise	turquoise	turquoise
CSS0016377.1	grey	grey	grey	grey	turquoise
CSS0028517.1	turquoise	turquoise	turquoise	turquoise	turquoise
CSS0004058.1	blue	pink	yellow	turquoise	greenyellow
CSS0025022.1	turquoise	turquoise	turquoise	turquoise	turquoise
CSS0034940.1	turquoise	turquoise	turquoise	turquoise	turquoise
CSS0010978.1	turquoise	turquoise	turquoise	turquoise	turquoise
CSS0029316.1	turquoise	turquoise	grey	turquoise	turquoise
CSS0005512.1	turquoise	turquoise	turquoise	turquoise	turquoise
CSS0040972.1	turquoise	turquoise	turquoise	turquoise	turquoise
CSS0045082.1	turquoise	grey	turquoise	turquoise	turquoise
CSS0021418.1	turquoise	turquoise	turquoise	turquoise	turquoise
CSS0021389.1	turquoise	turquoise	turquoise	turquoise	turquoise
CSS0049665.1	turquoise	turquoise	turquoise	turquoise	turquoise
CSS0008283.1	turquoise	grey	grey	turquoise	turquoise
CSS0013835.1	turquoise	turquoise	grey	turquoise	greenyellow
CSS0046520.1	turquoise	turquoise	turquoise	turquoise	turquoise
CSS0042969.1	turquoise	turquoise	turquoise	turquoise	turquoise
CSS0021560.1	turquoise	turquoise	turquoise	turquoise	turquoise
CSS0024573.1	turquoise	turquoise	turquoise	turquoise	turquoise
CSS0023386.1	turquoise	turquoise	turquoise	turquoise	turquoise
CSS0045268.1	turquoise	turquoise	turquoise	turquoise	turquoise
CSS0032403.1	turquoise	pink	turquoise	turquoise	turquoise
CSS0029439.1	turquoise	turquoise	turquoise	turquoise	turquoise
CSS0011036.1	turquoise	turquoise	darkred	turquoise	turquoise
CSS0010613.1	turquoise	turquoise	darkred	turquoise	turquoise
CSS0045490.1	turquoise	turquoise	turquoise	turquoise	turquoise
CSS0023669.1	grey	grey	turquoise	turquoise	turquoise
CSS0026415.1	grey	grey	darkgrey	turquoise	turquoise
CSS0047585.1	turquoise	black	pink	turquoise	turquoise
CSS0012489.1	turquoise	turquoise	turquoise	turquoise	turquoise
CSS0004566.1	turquoise	turquoise	turquoise	turquoise	turquoise
CSS0045716.1	turquoise	turquoise	turquoise	turquoise	turquoise
CSS0002671.1	grey	turquoise	magenta	magenta	turquoise
CSS0015720.1	turquoise	turquoise	turquoise	turquoise	turquoise
CSS0026057.1	turquoise	turquoise	turquoise	turquoise	turquoise
CSS0013076.1	turquoise	turquoise	turquoise	turquoise	turquoise
CSS0009428.2	turquoise	turquoise	turquoise	turquoise	turquoise
CSS0024502.1	turquoise	turquoise	turquoise	turquoise	turquoise
CSS0049378.1	turquoise	turquoise	turquoise	turquoise	turquoise
CSS0019774.1	turquoise	turquoise	blue	turquoise	turquoise
CSS0046632.1	turquoise	lightyellow	grey	turquoise	turquoise
CSS0020745.1	turquoise	turquoise	turquoise	turquoise	turquoise
CSS0034347.1	turquoise	turquoise	turquoise	turquoise	turquoise
CSS0046391.1	lightyellow	black	grey	turquoise	blue
CSS0025979.1	turquoise	turquoise	turquoise	turquoise	turquoise
CSS0029025.1	turquoise	turquoise	turquoise	turquoise	turquoise
CSS0038044.1	greenyellow	lightcyan	turquoise	brown	turquoise
CSS0020685.1	grey	grey	yellow	grey60	turquoise
CSS0049461.1	turquoise	turquoise	grey	turquoise	turquoise
CSS0016995.1	turquoise	turquoise	turquoise	turquoise	turquoise
CSS0011481.1	turquoise	turquoise	turquoise	turquoise	turquoise
CSS0040323.1	turquoise	turquoise	turquoise	turquoise	turquoise
CSS0046936.1	grey	grey	green	grey	grey
CSS0041307.1	grey	grey	grey	grey	grey
CSS0022105.1	cyan	turquoise	turquoise	grey	turquoise
CSS0020891.1	turquoise	turquoise	turquoise	turquoise	turquoise
CSS0014088.1	turquoise	turquoise	blue	turquoise	turquoise
CSS0006341.1	yellow	turquoise	turquoise	black	turquoise
CSS0038910.1	turquoise	black	pink	turquoise	turquoise
CSS0042136.1	turquoise	turquoise	green	turquoise	turquoise
CSS0022981.1	turquoise	turquoise	turquoise	turquoise	turquoise
CSS0010337.1	turquoise	turquoise	turquoise	turquoise	turquoise
CSS0014255.1	cyan	grey	green	orange	turquoise
CSS0049756.1	brown	turquoise	turquoise	blue	blue
CSS0019627.1	turquoise	turquoise	turquoise	turquoise	blue
CSS0042424.1	turquoise	turquoise	grey	turquoise	turquoise
CSS0026521.1	turquoise	turquoise	turquoise	turquoise	turquoise
CSS0025546.1	yellow	lightcyan	purple	black	green
CSS0001409.1	turquoise	turquoise	turquoise	turquoise	turquoise
CSS0010802.1	turquoise	turquoise	turquoise	turquoise	turquoise
CSS0013447.1	turquoise	turquoise	turquoise	turquoise	grey
CSS0050010.1	turquoise	turquoise	pink	grey	turquoise
CSS0023374.1	turquoise	turquoise	turquoise	turquoise	turquoise
CSS0041776.1	turquoise	turquoise	turquoise	turquoise	turquoise
CSS0041675.1	turquoise	turquoise	turquoise	turquoise	turquoise
CSS0001559.1	turquoise	turquoise	turquoise	turquoise	turquoise
CSS0022304.1	turquoise	turquoise	yellow	turquoise	turquoise
CSS0042177.1	turquoise	turquoise	grey	turquoise	turquoise
CSS0043580.1	turquoise	turquoise	turquoise	turquoise	turquoise
CSS0015110.1	turquoise	turquoise	turquoise	turquoise	turquoise
CSS0006766.1	lightyellow	green	yellow	brown	turquoise
CSS0017810.1	turquoise	turquoise	purple	turquoise	greenyellow
CSS0044630.1	turquoise	turquoise	turquoise	turquoise	turquoise
CSS0023487.1	turquoise	turquoise	grey	turquoise	turquoise
CSS0018562.1	turquoise	turquoise	turquoise	turquoise	turquoise
CSS0047103.1	salmon	grey	darkred	grey	turquoise
CSS0021835.1	turquoise	turquoise	turquoise	turquoise	turquoise
CSS0018841.1	turquoise	turquoise	turquoise	turquoise	turquoise
CSS0011429.1	turquoise	turquoise	pink	turquoise	turquoise
CSS0046617.1	turquoise	turquoise	turquoise	turquoise	turquoise
CSS0014662.1	turquoise	turquoise	midnightblue	turquoise	turquoise
CSS0037274.1	turquoise	grey	grey	grey	turquoise
CSS0009123.1	turquoise	turquoise	grey	turquoise	turquoise
CSS0022919.1	turquoise	turquoise	grey	turquoise	turquoise
CSS0049362.1	turquoise	turquoise	turquoise	turquoise	turquoise
CSS0010186.1	turquoise	turquoise	turquoise	turquoise	turquoise
CSS0005644.1	turquoise	turquoise	turquoise	turquoise	turquoise
CSS0020761.1	turquoise	turquoise	cyan	turquoise	turquoise
CSS0016000.1	turquoise	turquoise	turquoise	turquoise	turquoise
CSS0045903.1	turquoise	turquoise	blue	turquoise	turquoise
CSS0005920.1	turquoise	turquoise	turquoise	turquoise	turquoise
CSS0019684.1	turquoise	turquoise	turquoise	turquoise	turquoise
CSS0005347.1	turquoise	turquoise	turquoise	turquoise	turquoise
CSS0032937.1	cyan	grey	grey	turquoise	turquoise
CSS0021794.1	turquoise	turquoise	turquoise	turquoise	turquoise
CSS0007569.1	grey	lightyellow	salmon	turquoise	turquoise
CSS0029860.1	turquoise	turquoise	grey	turquoise	turquoise
CSS0042637.1	grey	pink	grey	grey	turquoise
CSS0034102.1	turquoise	turquoise	turquoise	turquoise	turquoise
CSS0027209.1	turquoise	turquoise	greenyellow	turquoise	turquoise
CSS0033429.1	turquoise	turquoise	turquoise	turquoise	turquoise
CSS0017628.1	turquoise	turquoise	turquoise	turquoise	turquoise
CSS0048991.1	turquoise	turquoise	turquoise	turquoise	turquoise
CSS0033022.1	turquoise	turquoise	turquoise	turquoise	turquoise
CSS0009401.1	grey	grey	yellow	black	turquoise
CSS0021318.1	turquoise	turquoise	green	turquoise	turquoise
CSS0018446.1	turquoise	turquoise	black	turquoise	turquoise
CSS0006410.2	turquoise	turquoise	turquoise	turquoise	turquoise
CSS0038438.1	turquoise	turquoise	turquoise	turquoise	turquoise
CSS0048843.1	turquoise	turquoise	midnightblue	turquoise	turquoise
CSS0038974.1	turquoise	turquoise	turquoise	turquoise	turquoise
CSS0032697.1	turquoise	turquoise	grey	turquoise	turquoise
CSS0009859.1	turquoise	turquoise	turquoise	turquoise	turquoise
CSS0023863.1	turquoise	turquoise	turquoise	turquoise	turquoise
CSS0017855.1	turquoise	turquoise	turquoise	turquoise	turquoise
CSS0029596.1	blue	black	grey	tan	royalblue
CSS0014629.1	turquoise	turquoise	turquoise	turquoise	turquoise
CSS0022270.1	turquoise	turquoise	turquoise	turquoise	turquoise
CSS0033561.1	turquoise	lightgreen	white	turquoise	turquoise
CSS0037166.1	turquoise	turquoise	blue	turquoise	turquoise
CSS0028575.1	turquoise	turquoise	grey	turquoise	turquoise
CSS0036815.1	turquoise	turquoise	turquoise	turquoise	turquoise
CSS0004247.1	turquoise	grey	grey	turquoise	turquoise
CSS0004763.1	turquoise	turquoise	turquoise	turquoise	turquoise
CSS0005374.1	turquoise	turquoise	grey	turquoise	greenyellow
CSS0030297.1	turquoise	turquoise	turquoise	turquoise	turquoise
CSS0021457.1	turquoise	lightyellow	grey	grey	turquoise
CSS0015297.1	grey	grey	turquoise	greenyellow	turquoise
CSS0022699.1	turquoise	turquoise	turquoise	turquoise	turquoise
CSS0011722.1	turquoise	turquoise	turquoise	turquoise	turquoise
CSS0038034.1	turquoise	turquoise	turquoise	turquoise	turquoise
CSS0047432.1	turquoise	turquoise	turquoise	turquoise	turquoise
CSS0039670.1	black	turquoise	turquoise	turquoise	greenyellow
CSS0024539.1	turquoise	turquoise	turquoise	turquoise	turquoise
CSS0037210.1	turquoise	black	turquoise	turquoise	turquoise
CSS0021502.1	turquoise	turquoise	turquoise	turquoise	turquoise
CSS0031438.1	turquoise	turquoise	turquoise	turquoise	turquoise
CSS0026170.1	grey	grey	pink	turquoise	turquoise
CSS0007219.1	turquoise	turquoise	turquoise	turquoise	turquoise
CSS0023230.1	purple	turquoise	turquoise	lightgreen	turquoise
CSS0020215.1	grey	turquoise	turquoise	white	grey
CSS0023513.2	grey	black	turquoise	turquoise	turquoise
CSS0020697.1	turquoise	turquoise	turquoise	turquoise	turquoise
CSS0007304.1	turquoise	turquoise	turquoise	turquoise	turquoise
CSS0014986.1	turquoise	turquoise	turquoise	turquoise	turquoise
CSS0026915.1	turquoise	turquoise	turquoise	turquoise	turquoise
CSS0021845.1	turquoise	turquoise	turquoise	turquoise	turquoise
CSS0039757.1	blue	black	turquoise	turquoise	turquoise
CSS0005717.1	turquoise	turquoise	turquoise	turquoise	turquoise
CSS0049202.1	turquoise	turquoise	turquoise	turquoise	turquoise
CSS0041810.2	turquoise	turquoise	turquoise	turquoise	turquoise
CSS0028065.2	grey	turquoise	magenta	turquoise	grey60
CSS0017106.1	turquoise	turquoise	turquoise	turquoise	turquoise
CSS0039793.1	turquoise	black	turquoise	turquoise	turquoise
CSS0039708.1	turquoise	turquoise	turquoise	turquoise	turquoise
CSS0012736.1	turquoise	turquoise	turquoise	turquoise	turquoise
CSS0043127.2	turquoise	turquoise	turquoise	turquoise	turquoise
CSS0045927.3	darkgrey	pink	grey	brown	turquoise
CSS0035727.1	grey	green	magenta	turquoise	blue
CSS0047705.1	turquoise	turquoise	steelblue	turquoise	turquoise
CSS0033231.1	turquoise	turquoise	turquoise	turquoise	turquoise
CSS0048907.1	turquoise	turquoise	turquoise	turquoise	turquoise
CSS0020955.1	turquoise	turquoise	turquoise	turquoise	turquoise
CSS0016704.1	turquoise	turquoise	turquoise	turquoise	turquoise
CSS0015778.1	purple	turquoise	turquoise	lightgreen	turquoise
CSS0028880.1	turquoise	turquoise	turquoise	turquoise	turquoise
CSS0009696.1	turquoise	turquoise	turquoise	turquoise	magenta
CSS0014839.1	grey	black	royalblue	cyan	green
CSS0015427.1	turquoise	turquoise	turquoise	turquoise	turquoise
CSS0045586.1	turquoise	turquoise	turquoise	turquoise	turquoise
CSS0001397.1	turquoise	turquoise	turquoise	turquoise	turquoise
CSS0007355.1	turquoise	turquoise	turquoise	turquoise	turquoise
CSS0001640.1	turquoise	turquoise	turquoise	turquoise	turquoise
CSS0000590.1	turquoise	turquoise	turquoise	turquoise	turquoise
CSS0020092.1	turquoise	turquoise	grey	turquoise	turquoise
CSS0039148.1	grey	grey	grey	turquoise	blue
CSS0013929.1	grey	grey	grey	grey	turquoise
CSS0042006.1	turquoise	turquoise	turquoise	turquoise	turquoise
CSS0010658.1	blue	black	turquoise	tan	turquoise
CSS0009537.1	greenyellow	green	turquoise	brown	yellow
CSS0001579.1	turquoise	turquoise	turquoise	turquoise	greenyellow
CSS0026117.1	turquoise	turquoise	grey	turquoise	turquoise
CSS0041343.1	turquoise	turquoise	black	turquoise	magenta
CSS0032779.1	cyan	grey	brown	orange	turquoise
CSS0045500.1	turquoise	turquoise	grey	turquoise	turquoise
CSS0046377.1	turquoise	black	grey	grey	grey
CSS0033819.1	turquoise	turquoise	turquoise	turquoise	turquoise
CSS0039244.1	turquoise	turquoise	grey	turquoise	turquoise
CSS0044565.1	turquoise	turquoise	turquoise	turquoise	red
CSS0043925.1	turquoise	turquoise	turquoise	turquoise	turquoise
CSS0034079.1	turquoise	turquoise	turquoise	turquoise	turquoise
CSS0027219.1	turquoise	turquoise	turquoise	turquoise	turquoise
CSS0033413.1	turquoise	turquoise	turquoise	turquoise	turquoise
CSS0001302.1	grey	grey	grey	lightyellow	grey
CSS0011524.1	turquoise	turquoise	turquoise	turquoise	turquoise
CSS0018093.1	turquoise	turquoise	turquoise	turquoise	turquoise
CSS0046465.1	turquoise	turquoise	turquoise	turquoise	turquoise
CSS0025601.1	turquoise	turquoise	turquoise	turquoise	turquoise
CSS0003202.1	grey	lightyellow	grey	grey	grey
CSS0028265.1	turquoise	turquoise	midnightblue	turquoise	turquoise
CSS0008726.2	turquoise	turquoise	turquoise	turquoise	turquoise
CSS0036441.1	turquoise	turquoise	blue	turquoise	turquoise
CSS0016334.1	turquoise	turquoise	turquoise	turquoise	turquoise
CSS0039802.1	yellow	grey	grey	turquoise	green
CSS0003833.1	turquoise	turquoise	grey	turquoise	turquoise
CSS0044707.1	turquoise	turquoise	turquoise	turquoise	turquoise
CSS0034311.1	turquoise	turquoise	turquoise	turquoise	turquoise
CSS0018494.1	turquoise	turquoise	turquoise	turquoise	turquoise
CSS0023217.1	turquoise	turquoise	turquoise	turquoise	turquoise
CSS0021715.1	turquoise	turquoise	turquoise	turquoise	turquoise
CSS0011375.1	turquoise	turquoise	turquoise	darkred	blue
CSS0044038.1	turquoise	turquoise	turquoise	turquoise	turquoise
CSS0043188.1	turquoise	turquoise	turquoise	turquoise	greenyellow
CSS0010817.1	turquoise	turquoise	turquoise	turquoise	turquoise
CSS0002602.1	turquoise	turquoise	turquoise	turquoise	turquoise
CSS0005309.1	turquoise	turquoise	turquoise	turquoise	turquoise
CSS0019692.1	turquoise	turquoise	royalblue	turquoise	greenyellow
CSS0023495.1	blue	lightyellow	turquoise	turquoise	green
CSS0031954.1	turquoise	turquoise	turquoise	turquoise	turquoise
CSS0032262.1	turquoise	turquoise	turquoise	turquoise	turquoise
CSS0017874.1	turquoise	turquoise	turquoise	turquoise	turquoise
CSS0040459.1	magenta	turquoise	grey	cyan	turquoise
CSS0028328.1	turquoise	turquoise	skyblue	turquoise	turquoise
CSS0043221.1	turquoise	turquoise	turquoise	turquoise	turquoise
CSS0011991.1	turquoise	turquoise	turquoise	turquoise	turquoise
CSS0004439.1	turquoise	turquoise	turquoise	turquoise	turquoise
CSS0036463.1	turquoise	turquoise	grey	turquoise	tan
CSS0021160.1	turquoise	turquoise	turquoise	turquoise	turquoise
CSS0010201.1	turquoise	turquoise	turquoise	turquoise	turquoise
CSS0000943.1	yellow	turquoise	turquoise	blue	turquoise
CSS0012307.1	turquoise	black	grey	turquoise	turquoise
CSS0037171.1	turquoise	turquoise	turquoise	turquoise	turquoise
CSS0041253.1	turquoise	turquoise	turquoise	turquoise	turquoise
CSS0003929.1	turquoise	turquoise	turquoise	turquoise	turquoise
CSS0049676.1	turquoise	grey	turquoise	turquoise	turquoise
CSS0039030.1	turquoise	turquoise	turquoise	turquoise	turquoise
CSS0047278.1	turquoise	turquoise	grey	turquoise	turquoise
CSS0008965.1	turquoise	turquoise	turquoise	turquoise	turquoise
CSS0031466.1	turquoise	turquoise	turquoise	turquoise	turquoise
CSS0035678.1	grey	turquoise	green	turquoise	turquoise
CSS0024183.1	turquoise	turquoise	turquoise	turquoise	turquoise
CSS0023358.1	turquoise	turquoise	turquoise	turquoise	turquoise
CSS0012149.1	turquoise	turquoise	turquoise	turquoise	turquoise
CSS0048863.1	turquoise	turquoise	turquoise	turquoise	turquoise
CSS0031480.1	turquoise	turquoise	grey	turquoise	turquoise
CSS0041010.1	grey	turquoise	pink	grey	red
CSS0003908.1	turquoise	turquoise	blue	turquoise	turquoise
CSS0008880.1	turquoise	turquoise	turquoise	turquoise	turquoise
CSS0027941.1	turquoise	turquoise	turquoise	turquoise	turquoise
CSS0042805.1	turquoise	turquoise	turquoise	turquoise	turquoise
CSS0043810.1	turquoise	turquoise	turquoise	turquoise	turquoise
CSS0041619.1	turquoise	turquoise	purple	grey60	turquoise
CSS0036628.1	turquoise	turquoise	turquoise	turquoise	turquoise
CSS0048197.1	turquoise	turquoise	turquoise	turquoise	turquoise
CSS0036883.1	blue	black	grey	tan	yellow
CSS0039337.1	turquoise	greenyellow	green	turquoise	turquoise
CSS0037582.1	turquoise	turquoise	purple	turquoise	tan
CSS0045070.1	grey	turquoise	turquoise	turquoise	green
CSS0034093.1	turquoise	turquoise	turquoise	turquoise	turquoise
CSS0044649.1	turquoise	turquoise	turquoise	turquoise	turquoise
CSS0027038.1	turquoise	turquoise	turquoise	turquoise	turquoise
CSS0041663.1	turquoise	grey	turquoise	greenyellow	turquoise
CSS0002106.1	darkred	lightgreen	white	royalblue	greenyellow
CSS0041882.1	turquoise	turquoise	turquoise	turquoise	turquoise
CSS0021470.1	cyan	grey	darkorange	orange	red
CSS0042879.1	turquoise	turquoise	grey	turquoise	turquoise
CSS0035900.1	magenta	black	grey	cyan	turquoise
CSS0047383.1	turquoise	turquoise	turquoise	turquoise	turquoise
CSS0008668.1	cyan	grey	brown	orange	turquoise
CSS0028888.1	brown	turquoise	turquoise	blue	blue
CSS0027862.1	grey	turquoise	turquoise	turquoise	turquoise
CSS0003881.1	turquoise	turquoise	brown	grey	turquoise
CSS0020515.1	cyan	darkgreen	brown	turquoise	turquoise
CSS0013986.1	turquoise	turquoise	turquoise	grey	salmon
CSS0002997.1	brown	grey	grey	turquoise	blue
CSS0047722.1	turquoise	turquoise	turquoise	turquoise	greenyellow
CSS0007932.1	turquoise	turquoise	turquoise	turquoise	turquoise
CSS0037286.1	turquoise	turquoise	turquoise	turquoise	turquoise
CSS0028020.1	turquoise	turquoise	turquoise	turquoise	turquoise
CSS0024132.1	turquoise	turquoise	blue	turquoise	lightgreen
CSS0005898.1	turquoise	turquoise	turquoise	turquoise	turquoise
CSS0016963.1	turquoise	turquoise	turquoise	turquoise	turquoise
CSS0001879.1	turquoise	turquoise	turquoise	turquoise	turquoise
CSS0000939.1	turquoise	turquoise	turquoise	turquoise	turquoise
CSS0031819.1	turquoise	turquoise	turquoise	turquoise	turquoise
CSS0011161.1	turquoise	turquoise	turquoise	turquoise	turquoise
CSS0037159.1	turquoise	turquoise	turquoise	turquoise	turquoise
CSS0003258.1	turquoise	turquoise	grey	turquoise	magenta
CSS0048948.1	turquoise	turquoise	turquoise	turquoise	turquoise
CSS0029935.1	turquoise	turquoise	turquoise	turquoise	turquoise
CSS0036160.1	turquoise	turquoise	grey	turquoise	turquoise
CSS0050390.1	turquoise	turquoise	turquoise	turquoise	turquoise
CSS0003363.1	turquoise	turquoise	turquoise	turquoise	turquoise
CSS0028565.1	grey	lightcyan	grey	salmon	green
CSS0003340.1	turquoise	turquoise	turquoise	turquoise	turquoise
CSS0010587.1	turquoise	turquoise	turquoise	turquoise	turquoise
CSS0033069.1	turquoise	turquoise	yellow	turquoise	turquoise
CSS0001226.1	turquoise	turquoise	turquoise	turquoise	turquoise
CSS0026804.1	turquoise	turquoise	turquoise	turquoise	turquoise
CSS0012294.1	turquoise	turquoise	grey	turquoise	turquoise
CSS0024260.1	brown	turquoise	turquoise	blue	blue
CSS0020489.1	turquoise	turquoise	turquoise	turquoise	turquoise
CSS0005476.1	turquoise	turquoise	grey	turquoise	green
CSS0024347.1	darkturquoise	greenyellow	green	darkgreen	turquoise
CSS0040791.1	yellow	lightcyan	purple	black	green
CSS0036537.1	turquoise	turquoise	turquoise	turquoise	turquoise
CSS0045298.1	turquoise	turquoise	turquoise	turquoise	turquoise
CSS0029381.1	turquoise	turquoise	turquoise	turquoise	turquoise
CSS0035254.2	turquoise	turquoise	turquoise	turquoise	turquoise
CSS0011749.1	turquoise	turquoise	black	turquoise	turquoise
CSS0021126.1	turquoise	turquoise	turquoise	turquoise	turquoise
CSS0034367.1	turquoise	turquoise	grey	greenyellow	turquoise
CSS0050452.1	turquoise	turquoise	turquoise	turquoise	turquoise
CSS0019649.1	turquoise	turquoise	turquoise	turquoise	turquoise
CSS0043998.1	turquoise	turquoise	turquoise	turquoise	turquoise
CSS0028076.1	turquoise	turquoise	turquoise	turquoise	greenyellow
CSS0049637.1	yellow	pink	turquoise	black	turquoise
CSS0037079.1	turquoise	turquoise	darkgrey	turquoise	turquoise
CSS0007694.1	turquoise	turquoise	turquoise	turquoise	turquoise
CSS0009937.1	turquoise	turquoise	turquoise	turquoise	turquoise
CSS0021871.1	turquoise	turquoise	turquoise	turquoise	turquoise
CSS0048182.1	turquoise	turquoise	turquoise	turquoise	turquoise
CSS0022276.1	turquoise	turquoise	turquoise	turquoise	turquoise
CSS0001002.1	turquoise	turquoise	turquoise	turquoise	turquoise
CSS0042225.1	turquoise	turquoise	turquoise	turquoise	turquoise
CSS0034010.1	turquoise	turquoise	turquoise	turquoise	turquoise
CSS0046994.1	turquoise	turquoise	turquoise	turquoise	turquoise
CSS0035176.1	turquoise	turquoise	turquoise	turquoise	turquoise
CSS0032051.1	turquoise	turquoise	turquoise	turquoise	turquoise
CSS0017471.1	turquoise	turquoise	pink	turquoise	turquoise
CSS0013347.1	turquoise	turquoise	turquoise	turquoise	turquoise
CSS0034582.1	turquoise	pink	turquoise	turquoise	turquoise
CSS0013847.1	turquoise	turquoise	pink	turquoise	turquoise
CSS0022783.1	turquoise	turquoise	turquoise	turquoise	turquoise
CSS0034908.1	turquoise	turquoise	turquoise	turquoise	turquoise
CSS0002594.1	turquoise	turquoise	turquoise	turquoise	turquoise
CSS0036043.1	turquoise	turquoise	turquoise	turquoise	turquoise
CSS0019594.1	turquoise	black	turquoise	turquoise	greenyellow
CSS0024985.1	turquoise	turquoise	turquoise	turquoise	turquoise
CSS0034438.1	turquoise	turquoise	grey	turquoise	turquoise
CSS0001909.1	turquoise	turquoise	turquoise	turquoise	turquoise
CSS0003413.1	turquoise	turquoise	turquoise	turquoise	turquoise
CSS0028462.1	grey	grey	magenta	turquoise	turquoise
CSS0024499.1	turquoise	turquoise	turquoise	turquoise	turquoise
CSS0014069.1	grey	lightgreen	grey	grey	turquoise
CSS0029675.1	turquoise	turquoise	grey	turquoise	turquoise
CSS0016348.1	turquoise	turquoise	turquoise	turquoise	turquoise
CSS0048050.1	turquoise	grey	grey	turquoise	turquoise
CSS0022625.1	turquoise	turquoise	grey	turquoise	turquoise
CSS0033117.1	turquoise	turquoise	turquoise	turquoise	turquoise
CSS0049084.1	turquoise	turquoise	turquoise	turquoise	turquoise
CSS0046285.1	turquoise	turquoise	grey	turquoise	turquoise
CSS0035192.1	lightyellow	turquoise	grey	lightyellow	grey
CSS0048675.1	turquoise	turquoise	turquoise	turquoise	turquoise
CSS0046286.1	turquoise	turquoise	turquoise	turquoise	turquoise
CSS0006717.1	turquoise	turquoise	turquoise	turquoise	turquoise
CSS0048299.1	turquoise	turquoise	turquoise	turquoise	turquoise
CSS0003935.1	turquoise	turquoise	turquoise	turquoise	turquoise
CSS0020951.1	turquoise	turquoise	turquoise	turquoise	turquoise
CSS0022963.1	turquoise	turquoise	turquoise	turquoise	turquoise
CSS0018180.1	turquoise	turquoise	turquoise	turquoise	cyan
CSS0010652.1	turquoise	grey	grey	turquoise	yellow
CSS0016776.1	salmon	grey	grey	grey	turquoise
CSS0014496.1	turquoise	turquoise	turquoise	turquoise	turquoise
CSS0049195.1	turquoise	turquoise	pink	turquoise	turquoise
CSS0001584.1	turquoise	grey	turquoise	grey	grey
CSS0043747.1	turquoise	turquoise	turquoise	turquoise	turquoise
CSS0003794.1	turquoise	turquoise	turquoise	turquoise	turquoise
CSS0013456.1	turquoise	turquoise	turquoise	turquoise	turquoise
CSS0003141.1	turquoise	turquoise	turquoise	turquoise	turquoise
CSS0025459.1	salmon	turquoise	grey	turquoise	turquoise
CSS0040201.1	turquoise	turquoise	turquoise	salmon	turquoise
CSS0000791.1	turquoise	turquoise	turquoise	turquoise	turquoise
CSS0048575.1	turquoise	turquoise	turquoise	turquoise	green
CSS0037390.1	turquoise	turquoise	turquoise	turquoise	turquoise
CSS0037476.1	turquoise	black	turquoise	tan	turquoise
CSS0024606.1	turquoise	turquoise	turquoise	turquoise	turquoise
CSS0049127.1	turquoise	turquoise	turquoise	turquoise	turquoise
CSS0005878.1	turquoise	turquoise	grey	turquoise	turquoise
CSS0012339.1	turquoise	lightcyan	turquoise	turquoise	turquoise
CSS0012036.1	turquoise	turquoise	turquoise	turquoise	turquoise
CSS0028122.1	turquoise	turquoise	turquoise	turquoise	turquoise
CSS0007744.1	turquoise	turquoise	turquoise	turquoise	turquoise
CSS0034282.1	grey	turquoise	grey	grey	turquoise
CSS0040237.1	turquoise	turquoise	turquoise	turquoise	turquoise
CSS0004924.2	grey	grey	turquoise	turquoise	turquoise
CSS0027821.1	turquoise	turquoise	turquoise	turquoise	turquoise
CSS0039298.1	turquoise	turquoise	turquoise	turquoise	turquoise
CSS0000359.1	turquoise	turquoise	turquoise	turquoise	turquoise
CSS0009066.1	turquoise	turquoise	turquoise	turquoise	turquoise
CSS0039477.1	salmon	grey60	grey	turquoise	turquoise
CSS0013364.1	blue	turquoise	turquoise	darkgrey	turquoise
CSS0007138.1	turquoise	turquoise	turquoise	turquoise	turquoise
CSS0028717.1	blue	turquoise	turquoise	darkgrey	turquoise
CSS0031008.1	darkgreen	turquoise	turquoise	purple	turquoise
CSS0005953.1	grey	turquoise	midnightblue	magenta	grey
CSS0029538.1	turquoise	turquoise	turquoise	turquoise	turquoise
CSS0004214.1	turquoise	turquoise	blue	turquoise	magenta
CSS0002840.1	turquoise	turquoise	turquoise	turquoise	turquoise
CSS0008506.1	grey	grey	skyblue	turquoise	turquoise
CSS0047172.1	grey	grey	grey	grey	greenyellow
CSS0002999.1	turquoise	turquoise	turquoise	turquoise	turquoise
CSS0044604.1	grey	lightyellow	grey	turquoise	greenyellow
CSS0012047.1	turquoise	turquoise	turquoise	grey	turquoise
CSS0018836.1	turquoise	turquoise	turquoise	turquoise	turquoise
CSS0010689.1	turquoise	lightcyan	pink	grey	tan
CSS0004139.1	turquoise	grey	turquoise	turquoise	turquoise
CSS0015916.1	lightyellow	lightyellow	grey	lightyellow	blue
CSS0048028.1	turquoise	turquoise	turquoise	turquoise	turquoise
CSS0015989.1	grey	turquoise	grey	turquoise	turquoise
CSS0033800.1	turquoise	turquoise	turquoise	grey	turquoise
CSS0028805.1	turquoise	turquoise	darkgrey	turquoise	grey
CSS0034232.1	turquoise	turquoise	grey	turquoise	turquoise
CSS0047681.1	turquoise	turquoise	yellow	magenta	turquoise
CSS0034972.1	turquoise	turquoise	turquoise	turquoise	turquoise
CSS0011362.1	turquoise	turquoise	turquoise	turquoise	turquoise
CSS0040354.1	turquoise	turquoise	turquoise	turquoise	turquoise
CSS0021571.1	turquoise	turquoise	turquoise	turquoise	turquoise
CSS0042263.1	turquoise	turquoise	blue	turquoise	turquoise
CSS0030854.1	turquoise	turquoise	turquoise	turquoise	turquoise
CSS0003973.1	turquoise	turquoise	turquoise	darkred	turquoise
CSS0012189.1	turquoise	turquoise	turquoise	turquoise	turquoise
CSS0014851.1	turquoise	turquoise	turquoise	turquoise	turquoise
CSS0033130.1	turquoise	turquoise	turquoise	turquoise	turquoise
CSS0035433.1	turquoise	turquoise	turquoise	turquoise	turquoise
CSS0010741.1	turquoise	turquoise	turquoise	turquoise	turquoise
CSS0007797.1	turquoise	turquoise	turquoise	turquoise	turquoise
CSS0034628.1	brown	turquoise	turquoise	blue	blue
CSS0017929.1	brown	turquoise	turquoise	blue	blue
CSS0009618.1	turquoise	turquoise	turquoise	turquoise	lightgreen
CSS0032175.1	turquoise	green	cyan	brown	turquoise
CSS0018062.1	turquoise	turquoise	turquoise	turquoise	turquoise
CSS0007528.1	turquoise	turquoise	turquoise	turquoise	turquoise
CSS0016566.1	black	grey	turquoise	turquoise	greenyellow
CSS0006050.1	turquoise	turquoise	turquoise	turquoise	turquoise
CSS0013524.1	turquoise	turquoise	grey	turquoise	turquoise
CSS0033262.1	turquoise	turquoise	turquoise	turquoise	turquoise
CSS0044264.1	turquoise	turquoise	turquoise	turquoise	turquoise
CSS0008981.1	turquoise	turquoise	turquoise	turquoise	turquoise
CSS0031042.1	turquoise	turquoise	turquoise	turquoise	turquoise
CSS0005725.1	turquoise	turquoise	turquoise	blue	turquoise
CSS0035548.1	turquoise	turquoise	turquoise	turquoise	turquoise
CSS0037567.1	turquoise	turquoise	turquoise	turquoise	turquoise
CSS0049684.1	turquoise	turquoise	turquoise	turquoise	turquoise
CSS0039075.1	turquoise	turquoise	turquoise	turquoise	turquoise
CSS0028019.1	turquoise	turquoise	pink	turquoise	turquoise
CSS0018795.1	turquoise	black	turquoise	turquoise	turquoise
CSS0006138.1	turquoise	turquoise	turquoise	turquoise	turquoise
CSS0036068.1	turquoise	pink	grey	grey	turquoise
CSS0034760.1	turquoise	turquoise	turquoise	turquoise	turquoise
CSS0046211.1	turquoise	turquoise	turquoise	turquoise	turquoise
CSS0015234.1	grey	turquoise	grey	grey	salmon
CSS0036616.1	turquoise	turquoise	turquoise	turquoise	turquoise
CSS0018328.1	turquoise	lightyellow	grey	turquoise	grey
CSS0012726.2	turquoise	turquoise	turquoise	turquoise	turquoise
CSS0035325.1	grey	grey	pink	turquoise	turquoise
CSS0034196.1	turquoise	turquoise	turquoise	turquoise	turquoise
CSS0007414.1	turquoise	turquoise	turquoise	turquoise	turquoise
CSS0024315.1	turquoise	turquoise	turquoise	turquoise	turquoise
CSS0000336.1	grey	lightcyan	turquoise	grey	turquoise
CSS0039221.1	turquoise	turquoise	turquoise	turquoise	turquoise
CSS0040123.1	turquoise	turquoise	darkgrey	turquoise	turquoise
CSS0028000.1	turquoise	turquoise	grey	turquoise	turquoise
CSS0047380.1	greenyellow	green	turquoise	brown	turquoise
CSS0046376.1	turquoise	turquoise	turquoise	turquoise	turquoise
CSS0022510.1	turquoise	turquoise	turquoise	turquoise	turquoise
CSS0041681.1	turquoise	turquoise	turquoise	turquoise	turquoise
CSS0007831.1	turquoise	turquoise	turquoise	turquoise	turquoise
CSS0019927.1	grey	grey	grey	turquoise	turquoise
CSS0039636.1	grey	grey	grey	grey	tan
CSS0001925.1	turquoise	turquoise	turquoise	turquoise	turquoise
CSS0022068.1	turquoise	turquoise	turquoise	turquoise	turquoise
CSS0026969.1	turquoise	turquoise	turquoise	turquoise	turquoise
CSS0014229.1	turquoise	turquoise	turquoise	turquoise	turquoise
CSS0050369.1	turquoise	turquoise	turquoise	turquoise	turquoise
CSS0007206.1	grey	lightyellow	green	grey	turquoise
CSS0022627.1	grey	turquoise	turquoise	turquoise	salmon
CSS0049398.1	turquoise	turquoise	turquoise	turquoise	turquoise
CSS0010176.1	turquoise	turquoise	grey	lightgreen	turquoise
CSS0030788.1	turquoise	turquoise	turquoise	turquoise	turquoise
CSS0036348.1	turquoise	turquoise	turquoise	turquoise	blue
CSS0016473.1	turquoise	turquoise	turquoise	turquoise	turquoise
CSS0040952.1	turquoise	grey	blue	turquoise	greenyellow
CSS0008099.1	turquoise	turquoise	turquoise	turquoise	turquoise
CSS0018170.1	turquoise	turquoise	turquoise	turquoise	turquoise
CSS0034579.1	turquoise	turquoise	turquoise	turquoise	turquoise
CSS0006541.1	turquoise	turquoise	turquoise	turquoise	turquoise
CSS0046653.1	turquoise	turquoise	grey	turquoise	turquoise
CSS0045061.1	blue	black	darkgreen	tan	turquoise
CSS0004261.1	grey	black	turquoise	grey	turquoise
CSS0030665.1	turquoise	turquoise	turquoise	turquoise	turquoise
CSS0013733.1	grey	grey	yellow	turquoise	salmon
CSS0015344.1	blue	black	grey	tan	grey
CSS0001562.1	turquoise	turquoise	turquoise	turquoise	turquoise
CSS0000974.1	grey	turquoise	turquoise	grey	turquoise
CSS0041873.1	turquoise	turquoise	darkgrey	turquoise	turquoise
CSS0042929.1	turquoise	grey	grey	turquoise	turquoise
CSS0032005.1	turquoise	turquoise	turquoise	turquoise	turquoise
CSS0030704.1	turquoise	turquoise	turquoise	turquoise	turquoise
CSS0040205.1	yellow	lightcyan	grey	black	turquoise
CSS0025132.1	magenta	turquoise	turquoise	cyan	green
CSS0049178.1	turquoise	turquoise	turquoise	turquoise	greenyellow
CSS0048598.1	turquoise	turquoise	turquoise	turquoise	turquoise
CSS0042207.1	turquoise	turquoise	turquoise	turquoise	turquoise
CSS0027331.1	turquoise	turquoise	turquoise	turquoise	blue
CSS0011176.1	cyan	grey	darkgreen	orange	turquoise
CSS0018441.1	cyan	grey	grey	grey	turquoise
CSS0007048.1	turquoise	turquoise	grey	turquoise	turquoise
CSS0039173.1	salmon	grey60	turquoise	turquoise	turquoise
CSS0005232.1	grey	grey	turquoise	grey	turquoise
CSS0005989.1	turquoise	turquoise	turquoise	turquoise	turquoise
CSS0016005.2	turquoise	turquoise	grey	turquoise	turquoise
CSS0035740.1	turquoise	turquoise	turquoise	turquoise	turquoise
CSS0011384.1	grey	grey	pink	grey	turquoise
CSS0015853.1	turquoise	turquoise	turquoise	turquoise	turquoise
CSS0026357.1	turquoise	turquoise	turquoise	turquoise	turquoise
CSS0007224.1	grey	grey	turquoise	grey	turquoise
CSS0030575.1	turquoise	turquoise	turquoise	turquoise	turquoise
CSS0017835.1	turquoise	turquoise	turquoise	turquoise	turquoise
CSS0024118.1	pink	turquoise	blue	grey	grey
CSS0015255.1	turquoise	turquoise	grey	turquoise	turquoise
CSS0040056.1	turquoise	turquoise	grey	turquoise	turquoise
CSS0048148.1	turquoise	turquoise	turquoise	turquoise	turquoise
CSS0018743.1	turquoise	turquoise	turquoise	turquoise	turquoise
CSS0040145.1	turquoise	turquoise	turquoise	turquoise	turquoise
CSS0043599.1	turquoise	turquoise	brown	turquoise	turquoise
CSS0020228.1	turquoise	turquoise	turquoise	turquoise	turquoise
CSS0036393.1	turquoise	turquoise	turquoise	turquoise	turquoise
CSS0034369.1	grey	pink	turquoise	turquoise	blue
CSS0016345.1	turquoise	black	grey	cyan	grey
CSS0030281.1	turquoise	black	grey	turquoise	turquoise
CSS0016435.1	turquoise	turquoise	turquoise	turquoise	turquoise
CSS0038461.1	turquoise	turquoise	yellow	turquoise	turquoise
CSS0016020.1	turquoise	turquoise	darkred	turquoise	turquoise
CSS0035045.1	turquoise	turquoise	turquoise	turquoise	turquoise
CSS0043947.1	turquoise	turquoise	midnightblue	turquoise	turquoise
CSS0005855.1	turquoise	grey	grey	grey	grey
CSS0030222.1	turquoise	turquoise	pink	turquoise	turquoise
CSS0003560.1	turquoise	turquoise	magenta	turquoise	turquoise
CSS0012476.1	turquoise	turquoise	turquoise	turquoise	turquoise
CSS0046415.1	cyan	grey	brown	turquoise	turquoise
CSS0031461.1	turquoise	turquoise	turquoise	darkgreen	turquoise
CSS0049717.1	turquoise	turquoise	turquoise	turquoise	turquoise
CSS0043277.1	turquoise	turquoise	turquoise	turquoise	turquoise
CSS0023679.1	turquoise	turquoise	turquoise	turquoise	turquoise
CSS0035991.1	magenta	lightyellow	turquoise	cyan	green
CSS0002513.1	turquoise	turquoise	turquoise	turquoise	turquoise
CSS0050501.1	turquoise	turquoise	turquoise	turquoise	turquoise
CSS0010394.1	turquoise	turquoise	grey	turquoise	turquoise
CSS0041476.1	turquoise	turquoise	turquoise	turquoise	turquoise
CSS0044644.1	turquoise	turquoise	turquoise	turquoise	turquoise
CSS0048925.1	yellow	turquoise	turquoise	black	turquoise
CSS0041697.1	turquoise	black	cyan	tan	turquoise
CSS0006732.1	turquoise	turquoise	purple	turquoise	turquoise
CSS0015281.1	turquoise	turquoise	turquoise	turquoise	turquoise
CSS0024943.1	grey	lightcyan	blue	turquoise	tan
CSS0046891.1	turquoise	turquoise	turquoise	turquoise	turquoise
CSS0012715.1	turquoise	turquoise	turquoise	turquoise	turquoise
CSS0023952.1	turquoise	turquoise	grey	turquoise	turquoise
CSS0043374.1	turquoise	turquoise	turquoise	turquoise	turquoise
CSS0043961.1	turquoise	turquoise	turquoise	turquoise	turquoise
CSS0044143.1	turquoise	turquoise	turquoise	turquoise	turquoise
CSS0035764.1	cyan	darkgreen	darkgreen	turquoise	turquoise
CSS0037931.1	turquoise	turquoise	turquoise	turquoise	turquoise
CSS0045502.1	purple	grey	cyan	lightgreen	turquoise
CSS0003241.1	grey	grey	turquoise	turquoise	magenta
CSS0040243.1	turquoise	turquoise	turquoise	turquoise	turquoise
CSS0049044.1	turquoise	turquoise	turquoise	turquoise	turquoise
CSS0006580.1	turquoise	turquoise	blue	turquoise	turquoise
CSS0016113.1	turquoise	turquoise	turquoise	turquoise	turquoise
CSS0045244.1	turquoise	turquoise	turquoise	turquoise	turquoise
CSS0036901.1	turquoise	turquoise	turquoise	turquoise	turquoise
CSS0009822.1	brown	lightcyan	turquoise	turquoise	blue
CSS0009834.1	turquoise	turquoise	turquoise	turquoise	turquoise
CSS0033956.1	turquoise	turquoise	turquoise	turquoise	turquoise
CSS0013907.1	purple	turquoise	turquoise	lightgreen	blue
CSS0011153.1	turquoise	turquoise	darkgreen	turquoise	turquoise
CSS0002642.1	purple	turquoise	turquoise	lightgreen	blue
CSS0033755.1	turquoise	grey	pink	grey	green
CSS0028011.1	turquoise	turquoise	grey	turquoise	turquoise
CSS0041406.1	turquoise	turquoise	grey	turquoise	turquoise
CSS0014683.1	turquoise	turquoise	turquoise	turquoise	turquoise
CSS0015448.1	turquoise	turquoise	grey	turquoise	turquoise
CSS0020564.1	grey	turquoise	royalblue	grey	turquoise
CSS0046095.1	turquoise	turquoise	turquoise	black	green
CSS0019283.2	turquoise	turquoise	turquoise	turquoise	turquoise
CSS0042078.2	turquoise	turquoise	turquoise	turquoise	turquoise
CSS0039290.1	turquoise	turquoise	green	turquoise	turquoise
CSS0045040.1	turquoise	turquoise	turquoise	turquoise	turquoise
CSS0017535.1	turquoise	turquoise	turquoise	turquoise	turquoise
CSS0037920.1	cyan	darkgreen	grey	turquoise	greenyellow
CSS0025336.1	turquoise	grey	grey	turquoise	turquoise
CSS0002649.1	salmon	grey	grey	greenyellow	turquoise
CSS0014133.1	turquoise	turquoise	turquoise	turquoise	turquoise
CSS0031482.1	turquoise	turquoise	turquoise	turquoise	turquoise
CSS0021883.1	cyan	grey	brown	turquoise	turquoise
CSS0014472.1	turquoise	turquoise	turquoise	turquoise	turquoise
CSS0011418.1	turquoise	lightyellow	grey	grey	turquoise
CSS0010452.1	grey	grey	magenta	turquoise	turquoise
CSS0006461.1	turquoise	turquoise	turquoise	turquoise	salmon
CSS0047423.1	turquoise	black	grey	turquoise	turquoise
CSS0014846.1	turquoise	turquoise	turquoise	grey	magenta
CSS0032425.1	turquoise	turquoise	brown	turquoise	turquoise
CSS0012367.1	turquoise	turquoise	turquoise	turquoise	turquoise
CSS0019703.1	turquoise	turquoise	turquoise	turquoise	turquoise
CSS0042607.1	turquoise	turquoise	midnightblue	turquoise	turquoise
CSS0044125.1	turquoise	turquoise	turquoise	turquoise	turquoise
CSS0033944.1	turquoise	turquoise	turquoise	turquoise	turquoise
CSS0034462.1	turquoise	turquoise	cyan	turquoise	turquoise
CSS0032249.1	turquoise	turquoise	turquoise	turquoise	turquoise
CSS0027820.1	turquoise	turquoise	turquoise	turquoise	turquoise
CSS0007128.1	turquoise	turquoise	turquoise	turquoise	turquoise
CSS0012759.1	turquoise	turquoise	turquoise	lightgreen	grey
CSS0007691.1	grey	grey	turquoise	turquoise	turquoise
CSS0049106.1	turquoise	turquoise	turquoise	turquoise	blue
CSS0028238.1	turquoise	turquoise	turquoise	turquoise	turquoise
CSS0028928.1	turquoise	turquoise	turquoise	turquoise	turquoise
CSS0045679.1	turquoise	turquoise	turquoise	turquoise	greenyellow
CSS0037323.1	turquoise	turquoise	turquoise	turquoise	turquoise
CSS0046200.1	turquoise	turquoise	turquoise	turquoise	turquoise
CSS0017794.2	turquoise	turquoise	turquoise	turquoise	turquoise
CSS0031192.1	turquoise	turquoise	turquoise	turquoise	turquoise
CSS0005872.1	turquoise	turquoise	grey	turquoise	turquoise
CSS0036219.1	grey	grey	grey	grey	turquoise
CSS0048554.2	grey	grey	turquoise	turquoise	turquoise
CSS0045783.1	turquoise	turquoise	turquoise	turquoise	turquoise
CSS0048601.1	turquoise	pink	blue	grey	turquoise
CSS0026179.1	lightcyan	turquoise	turquoise	magenta	turquoise
CSS0001212.1	grey	turquoise	turquoise	magenta	greenyellow
CSS0036481.1	turquoise	turquoise	cyan	turquoise	turquoise
CSS0046863.1	grey	black	grey	turquoise	yellow
CSS0034119.1	turquoise	turquoise	turquoise	turquoise	turquoise
CSS0003605.1	turquoise	turquoise	turquoise	turquoise	turquoise
CSS0005919.1	turquoise	turquoise	turquoise	turquoise	turquoise
CSS0040501.1	grey	black	pink	grey	turquoise
CSS0005950.1	turquoise	turquoise	green	turquoise	turquoise
CSS0043477.1	turquoise	turquoise	turquoise	turquoise	turquoise
CSS0009813.1	salmon	turquoise	black	turquoise	turquoise
CSS0037671.1	turquoise	turquoise	salmon	turquoise	turquoise
CSS0029825.1	turquoise	turquoise	turquoise	turquoise	turquoise
CSS0005487.1	turquoise	turquoise	turquoise	turquoise	turquoise
CSS0044647.1	turquoise	turquoise	turquoise	turquoise	turquoise
CSS0011639.1	turquoise	turquoise	turquoise	turquoise	turquoise
CSS0011778.1	turquoise	turquoise	turquoise	turquoise	turquoise
CSS0003471.1	turquoise	turquoise	turquoise	turquoise	turquoise
CSS0006510.1	grey	lightyellow	grey	turquoise	turquoise
CSS0048200.1	turquoise	turquoise	turquoise	turquoise	turquoise
CSS0031521.3	grey	turquoise	grey	turquoise	blue
CSS0040336.1	turquoise	grey	turquoise	turquoise	grey60
CSS0026266.1	turquoise	turquoise	turquoise	grey	turquoise
CSS0013179.1	turquoise	turquoise	turquoise	turquoise	turquoise
CSS0050037.1	turquoise	turquoise	turquoise	darkgrey	turquoise
CSS0050408.1	turquoise	turquoise	green	turquoise	grey60
CSS0049385.1	black	turquoise	turquoise	turquoise	greenyellow
CSS0043387.1	turquoise	turquoise	salmon	turquoise	turquoise
CSS0021874.1	cyan	grey	brown	turquoise	turquoise
CSS0023041.1	turquoise	turquoise	turquoise	turquoise	turquoise
CSS0007153.1	turquoise	turquoise	turquoise	turquoise	turquoise
CSS0019455.1	turquoise	turquoise	turquoise	turquoise	turquoise
CSS0011965.1	turquoise	turquoise	turquoise	turquoise	turquoise
CSS0042697.1	turquoise	black	pink	grey	turquoise
CSS0002898.1	turquoise	turquoise	blue	turquoise	turquoise
CSS0025557.1	turquoise	turquoise	turquoise	turquoise	turquoise
CSS0011967.1	turquoise	turquoise	brown	turquoise	turquoise
CSS0039330.1	turquoise	turquoise	turquoise	turquoise	turquoise
CSS0001538.1	turquoise	turquoise	turquoise	turquoise	turquoise
CSS0029584.1	black	turquoise	turquoise	turquoise	greenyellow
CSS0033114.1	turquoise	turquoise	turquoise	turquoise	turquoise
CSS0019958.1	turquoise	turquoise	turquoise	turquoise	tan
CSS0026973.1	grey	black	blue	turquoise	grey
CSS0009333.1	turquoise	turquoise	turquoise	turquoise	turquoise
CSS0046248.1	turquoise	turquoise	turquoise	turquoise	turquoise
CSS0023577.1	turquoise	turquoise	grey	grey	grey
CSS0026731.1	turquoise	turquoise	turquoise	turquoise	turquoise
CSS0000568.1	salmon	lightyellow	grey	greenyellow	grey
CSS0003245.1	turquoise	turquoise	turquoise	turquoise	turquoise
CSS0031084.1	turquoise	turquoise	turquoise	turquoise	turquoise
CSS0015556.1	turquoise	turquoise	grey	grey	turquoise
CSS0044621.1	cyan	grey	grey	turquoise	turquoise
CSS0024321.1	turquoise	turquoise	turquoise	turquoise	turquoise
CSS0026092.1	turquoise	turquoise	turquoise	turquoise	turquoise
CSS0032978.3	blue	black	turquoise	turquoise	tan
CSS0037219.1	turquoise	turquoise	grey	turquoise	turquoise
CSS0014419.1	turquoise	turquoise	turquoise	turquoise	turquoise
CSS0019274.1	turquoise	turquoise	turquoise	turquoise	turquoise
CSS0042787.1	turquoise	turquoise	turquoise	turquoise	turquoise
CSS0031049.1	turquoise	turquoise	turquoise	turquoise	turquoise
CSS0020243.1	grey	turquoise	grey	turquoise	turquoise
CSS0046193.1	blue	black	turquoise	turquoise	blue
CSS0045969.1	grey	grey	grey	turquoise	turquoise
CSS0049843.1	turquoise	turquoise	turquoise	turquoise	turquoise
CSS0015282.1	grey	grey	turquoise	lightgreen	turquoise
CSS0046561.1	turquoise	turquoise	turquoise	turquoise	turquoise
CSS0005578.1	turquoise	turquoise	turquoise	turquoise	turquoise
CSS0033218.1	grey	turquoise	turquoise	turquoise	turquoise
CSS0029108.1	turquoise	turquoise	turquoise	turquoise	turquoise
CSS0036380.1	turquoise	turquoise	turquoise	turquoise	turquoise
CSS0012876.1	blue	black	turquoise	darkgrey	turquoise
CSS0049415.1	turquoise	turquoise	turquoise	turquoise	turquoise
CSS0034614.1	turquoise	grey	green	turquoise	grey
CSS0001727.1	turquoise	turquoise	grey	turquoise	turquoise
CSS0031211.1	turquoise	turquoise	turquoise	turquoise	turquoise
CSS0047388.1	turquoise	turquoise	turquoise	turquoise	turquoise
CSS0012990.1	grey	grey	grey	turquoise	turquoise
CSS0019896.1	cyan	turquoise	grey	turquoise	turquoise
CSS0048815.1	turquoise	turquoise	turquoise	turquoise	turquoise
CSS0046658.1	turquoise	turquoise	grey	turquoise	turquoise
CSS0034584.1	yellow	turquoise	turquoise	blue	turquoise
CSS0011488.1	brown	turquoise	turquoise	blue	blue
CSS0006206.1	turquoise	turquoise	turquoise	turquoise	turquoise
CSS0006935.1	turquoise	grey	grey	turquoise	turquoise
CSS0047689.1	turquoise	turquoise	turquoise	turquoise	turquoise
CSS0003468.1	turquoise	lightyellow	grey	turquoise	turquoise
CSS0044163.1	turquoise	turquoise	pink	turquoise	turquoise
CSS0033317.1	turquoise	turquoise	turquoise	turquoise	turquoise
CSS0013480.1	turquoise	turquoise	turquoise	turquoise	turquoise
CSS0037022.1	turquoise	turquoise	grey	turquoise	turquoise
CSS0044155.2	turquoise	turquoise	pink	turquoise	turquoise
CSS0013027.1	grey	grey	grey	turquoise	turquoise
CSS0020768.1	grey	turquoise	turquoise	grey	grey
CSS0021889.1	turquoise	turquoise	turquoise	turquoise	turquoise
CSS0037767.1	cyan	grey	brown	orange	turquoise
CSS0003004.1	turquoise	turquoise	turquoise	turquoise	turquoise
CSS0037406.1	blue	black	turquoise	tan	turquoise
CSS0014927.1	turquoise	turquoise	turquoise	turquoise	turquoise
CSS0012964.1	turquoise	turquoise	turquoise	turquoise	turquoise
CSS0030924.1	turquoise	turquoise	black	turquoise	turquoise
CSS0038520.1	turquoise	turquoise	turquoise	turquoise	turquoise
CSS0029997.1	turquoise	turquoise	turquoise	turquoise	turquoise
CSS0024244.1	turquoise	turquoise	turquoise	magenta	turquoise
CSS0000228.1	turquoise	turquoise	turquoise	turquoise	turquoise
CSS0043557.1	turquoise	grey	cyan	lightgreen	turquoise
CSS0038535.1	turquoise	turquoise	turquoise	turquoise	turquoise
CSS0039951.1	turquoise	turquoise	turquoise	turquoise	turquoise
CSS0044963.1	turquoise	turquoise	turquoise	turquoise	turquoise
CSS0044798.1	turquoise	turquoise	turquoise	brown	turquoise
CSS0021816.1	turquoise	turquoise	darkred	turquoise	turquoise
CSS0030999.1	grey	black	grey	turquoise	greenyellow
CSS0015543.3	midnightblue	turquoise	grey	turquoise	turquoise
CSS0020310.1	grey	lightcyan	turquoise	salmon	cyan
CSS0038255.1	turquoise	lightyellow	salmon	turquoise	turquoise
CSS0042506.1	turquoise	turquoise	turquoise	turquoise	turquoise
CSS0041667.1	turquoise	turquoise	turquoise	turquoise	turquoise
CSS0003627.1	turquoise	turquoise	turquoise	turquoise	turquoise
CSS0048449.1	turquoise	turquoise	grey	turquoise	turquoise
CSS0016698.1	turquoise	turquoise	turquoise	blue	turquoise
CSS0027488.1	turquoise	turquoise	turquoise	turquoise	turquoise
CSS0007406.1	turquoise	turquoise	grey	turquoise	turquoise
CSS0033337.1	turquoise	turquoise	turquoise	turquoise	turquoise
CSS0002576.1	grey	black	grey	turquoise	turquoise
CSS0039910.1	grey	turquoise	turquoise	brown	turquoise
CSS0002001.1	turquoise	turquoise	pink	turquoise	turquoise
CSS0035284.1	turquoise	turquoise	turquoise	turquoise	turquoise
CSS0003530.1	turquoise	turquoise	turquoise	turquoise	turquoise
CSS0050249.1	brown	turquoise	turquoise	turquoise	blue
CSS0020786.1	turquoise	turquoise	pink	turquoise	turquoise
CSS0043251.1	turquoise	turquoise	turquoise	turquoise	turquoise
CSS0041038.1	brown	turquoise	turquoise	blue	blue
CSS0006579.1	turquoise	turquoise	turquoise	turquoise	turquoise
CSS0008655.1	turquoise	turquoise	turquoise	turquoise	turquoise
CSS0018445.1	turquoise	turquoise	turquoise	turquoise	turquoise
CSS0029809.1	turquoise	cyan	turquoise	brown	turquoise
CSS0014215.1	turquoise	turquoise	turquoise	turquoise	turquoise
CSS0043601.1	turquoise	turquoise	turquoise	turquoise	turquoise
CSS0005723.1	turquoise	turquoise	turquoise	turquoise	turquoise
CSS0042321.1	turquoise	turquoise	turquoise	turquoise	turquoise
CSS0018479.1	turquoise	turquoise	grey	turquoise	turquoise
CSS0006674.1	grey	lightyellow	grey	grey	turquoise
CSS0039601.1	turquoise	turquoise	grey	turquoise	turquoise
CSS0035978.1	turquoise	turquoise	turquoise	turquoise	turquoise
CSS0003205.1	turquoise	turquoise	midnightblue	turquoise	turquoise
CSS0011693.1	turquoise	turquoise	turquoise	turquoise	turquoise
CSS0026058.1	turquoise	turquoise	pink	turquoise	turquoise
CSS0037583.1	turquoise	grey	grey	turquoise	greenyellow
CSS0014481.1	turquoise	turquoise	black	turquoise	turquoise
CSS0027900.1	turquoise	turquoise	turquoise	turquoise	turquoise
CSS0041870.1	turquoise	pink	turquoise	turquoise	turquoise
CSS0019097.1	turquoise	turquoise	turquoise	turquoise	turquoise
CSS0026884.1	grey	black	grey	turquoise	turquoise
CSS0013201.1	turquoise	turquoise	pink	turquoise	turquoise
CSS0004514.1	turquoise	turquoise	turquoise	turquoise	turquoise
CSS0042962.1	turquoise	grey	turquoise	turquoise	turquoise
CSS0024679.1	turquoise	turquoise	turquoise	turquoise	turquoise
CSS0028190.1	brown	grey	turquoise	darkturquoise	blue
CSS0025878.1	turquoise	turquoise	turquoise	turquoise	turquoise
CSS0023619.1	grey	grey	pink	grey	greenyellow
CSS0050101.1	turquoise	turquoise	turquoise	turquoise	turquoise
CSS0013115.1	turquoise	turquoise	turquoise	turquoise	turquoise
CSS0040974.1	grey	black	magenta	lightgreen	turquoise
CSS0025875.1	turquoise	turquoise	turquoise	turquoise	turquoise
CSS0003046.1	turquoise	turquoise	turquoise	turquoise	turquoise
CSS0016274.1	turquoise	turquoise	turquoise	turquoise	salmon
CSS0035819.1	turquoise	turquoise	turquoise	turquoise	turquoise
CSS0049065.1	turquoise	turquoise	turquoise	turquoise	turquoise
CSS0000623.1	turquoise	turquoise	royalblue	turquoise	turquoise
CSS0006564.1	turquoise	turquoise	turquoise	turquoise	turquoise
CSS0034547.1	turquoise	turquoise	turquoise	turquoise	turquoise
CSS0037811.1	turquoise	turquoise	turquoise	turquoise	turquoise
CSS0050491.1	turquoise	turquoise	turquoise	darkred	turquoise
CSS0041352.1	turquoise	turquoise	turquoise	turquoise	turquoise
CSS0048743.1	turquoise	turquoise	turquoise	turquoise	turquoise
CSS0005119.1	turquoise	turquoise	turquoise	turquoise	turquoise
CSS0024291.1	turquoise	turquoise	turquoise	turquoise	turquoise
CSS0014882.1	turquoise	black	pink	turquoise	turquoise
CSS0018343.1	turquoise	turquoise	grey	turquoise	turquoise
CSS0003994.1	turquoise	lightyellow	grey	turquoise	turquoise
CSS0028757.1	brown	turquoise	turquoise	turquoise	blue
CSS0008599.1	turquoise	turquoise	turquoise	turquoise	turquoise
CSS0043310.1	turquoise	turquoise	turquoise	turquoise	turquoise
CSS0047525.1	turquoise	turquoise	turquoise	turquoise	turquoise
CSS0022897.1	turquoise	grey	darkred	turquoise	turquoise
CSS0033528.1	turquoise	turquoise	turquoise	turquoise	turquoise
CSS0025803.1	purple	turquoise	turquoise	darkturquoise	grey
CSS0012851.1	pink	cyan	blue	turquoise	turquoise
CSS0001509.1	brown	cyan	orange	darkorange	blue
CSS0034741.1	grey	turquoise	yellow	turquoise	blue
CSS0022346.1	turquoise	turquoise	grey	turquoise	greenyellow
CSS0046188.1	turquoise	turquoise	turquoise	turquoise	turquoise
CSS0003886.1	grey	black	turquoise	turquoise	turquoise
CSS0047948.1	cyan	grey	darkorange	orange	red
CSS0039401.1	turquoise	turquoise	turquoise	turquoise	turquoise
CSS0021220.1	cyan	turquoise	turquoise	orange	turquoise
CSS0029151.1	turquoise	turquoise	brown	turquoise	turquoise
CSS0005601.1	turquoise	turquoise	grey	turquoise	turquoise
CSS0033534.1	turquoise	black	turquoise	turquoise	turquoise
CSS0001795.1	turquoise	turquoise	turquoise	turquoise	turquoise
CSS0021617.1	turquoise	turquoise	turquoise	turquoise	turquoise
CSS0011012.1	turquoise	turquoise	turquoise	turquoise	yellow
CSS0017718.1	darkred	grey	grey	royalblue	yellow
CSS0041655.1	turquoise	turquoise	turquoise	turquoise	grey
CSS0029096.1	turquoise	turquoise	turquoise	turquoise	turquoise
CSS0007452.1	turquoise	turquoise	turquoise	turquoise	turquoise
CSS0041607.1	cyan	grey	turquoise	orange	magenta
CSS0026187.1	blue	black	grey	turquoise	green
CSS0040711.1	turquoise	turquoise	turquoise	turquoise	turquoise
CSS0018870.1	yellow	grey	grey	blue	turquoise
CSS0030795.1	turquoise	turquoise	turquoise	turquoise	turquoise
CSS0012836.1	turquoise	turquoise	grey	turquoise	turquoise
CSS0022138.1	turquoise	turquoise	turquoise	turquoise	turquoise
CSS0017107.1	turquoise	turquoise	turquoise	turquoise	turquoise
CSS0005002.1	turquoise	greenyellow	midnightblue	turquoise	turquoise
CSS0047389.1	turquoise	turquoise	turquoise	turquoise	turquoise
CSS0019238.1	turquoise	turquoise	turquoise	turquoise	turquoise
CSS0013338.1	turquoise	turquoise	turquoise	turquoise	turquoise
CSS0014615.1	turquoise	grey	brown	turquoise	turquoise
CSS0025769.1	turquoise	turquoise	grey	turquoise	turquoise
CSS0046656.1	turquoise	turquoise	turquoise	turquoise	turquoise
CSS0049070.1	turquoise	turquoise	turquoise	turquoise	turquoise
CSS0028042.1	blue	black	grey	turquoise	green
CSS0001348.1	grey	grey	green	darkgreen	turquoise
CSS0049426.1	turquoise	turquoise	turquoise	turquoise	turquoise
CSS0044129.1	turquoise	turquoise	turquoise	turquoise	turquoise
CSS0027006.1	turquoise	turquoise	darkgrey	turquoise	turquoise
CSS0018046.1	turquoise	turquoise	turquoise	turquoise	turquoise
CSS0021188.1	grey	grey	grey	turquoise	magenta
CSS0042982.1	turquoise	turquoise	turquoise	turquoise	turquoise
CSS0001574.1	turquoise	turquoise	turquoise	turquoise	turquoise
CSS0006901.1	turquoise	turquoise	grey	turquoise	turquoise
CSS0023615.1	blue	black	turquoise	tan	yellow
CSS0044349.1	turquoise	turquoise	darkgrey	turquoise	turquoise
CSS0043308.1	turquoise	turquoise	turquoise	turquoise	turquoise
CSS0036117.1	turquoise	turquoise	turquoise	turquoise	turquoise
CSS0031493.1	turquoise	turquoise	turquoise	turquoise	turquoise
CSS0040002.1	grey	grey	cyan	turquoise	turquoise
CSS0008323.1	lightcyan	turquoise	turquoise	magenta	greenyellow
CSS0025607.1	turquoise	turquoise	turquoise	turquoise	turquoise
CSS0036836.1	grey	lightcyan	turquoise	brown	yellow
CSS0002986.2	turquoise	turquoise	grey	turquoise	turquoise
CSS0047976.1	magenta	turquoise	turquoise	cyan	green
CSS0004457.1	turquoise	turquoise	turquoise	turquoise	turquoise
CSS0034819.1	grey	grey	turquoise	black	turquoise
CSS0014357.1	turquoise	turquoise	turquoise	turquoise	turquoise
CSS0025390.1	turquoise	turquoise	turquoise	turquoise	turquoise
CSS0008954.1	turquoise	turquoise	turquoise	turquoise	turquoise
CSS0024979.1	turquoise	turquoise	turquoise	turquoise	turquoise
CSS0035474.1	turquoise	turquoise	turquoise	turquoise	turquoise
CSS0026752.1	turquoise	turquoise	turquoise	turquoise	turquoise
CSS0023980.1	turquoise	turquoise	turquoise	turquoise	turquoise
CSS0027480.1	turquoise	turquoise	turquoise	turquoise	turquoise
CSS0015633.1	turquoise	turquoise	turquoise	turquoise	turquoise
CSS0024538.1	turquoise	turquoise	turquoise	turquoise	turquoise
CSS0016644.1	turquoise	turquoise	turquoise	turquoise	turquoise
CSS0043861.1	turquoise	turquoise	turquoise	turquoise	turquoise
CSS0041171.1	grey	grey	grey	cyan	turquoise
CSS0034541.1	turquoise	turquoise	turquoise	turquoise	turquoise
CSS0045484.1	turquoise	grey	turquoise	turquoise	red
CSS0036564.1	turquoise	turquoise	turquoise	turquoise	turquoise
CSS0036252.1	turquoise	turquoise	turquoise	turquoise	turquoise
CSS0041203.1	turquoise	turquoise	turquoise	turquoise	turquoise
CSS0003066.1	turquoise	turquoise	turquoise	turquoise	turquoise
CSS0041372.1	turquoise	turquoise	turquoise	turquoise	turquoise
CSS0039444.1	turquoise	turquoise	turquoise	turquoise	turquoise
CSS0035509.1	grey	grey	grey	turquoise	magenta
CSS0025059.1	turquoise	turquoise	turquoise	turquoise	turquoise
CSS0042682.1	turquoise	lightcyan	grey	turquoise	turquoise
CSS0038289.1	turquoise	turquoise	turquoise	turquoise	turquoise
CSS0004671.1	turquoise	turquoise	turquoise	turquoise	blue
CSS0043178.1	turquoise	turquoise	grey	turquoise	turquoise
CSS0013514.1	turquoise	turquoise	turquoise	turquoise	turquoise
CSS0036575.1	turquoise	turquoise	turquoise	turquoise	turquoise
CSS0049584.1	turquoise	turquoise	turquoise	turquoise	turquoise
CSS0021760.1	turquoise	turquoise	turquoise	turquoise	turquoise
CSS0013793.1	turquoise	turquoise	turquoise	turquoise	turquoise
CSS0011641.1	darkturquoise	greenyellow	green	turquoise	turquoise
CSS0030667.1	turquoise	turquoise	turquoise	turquoise	turquoise
CSS0001462.2	turquoise	grey	grey	blue	turquoise
CSS0000614.1	turquoise	black	pink	grey	turquoise
CSS0006865.1	grey	grey	grey	grey	lightgreen
CSS0012100.1	turquoise	grey	grey	turquoise	turquoise
CSS0047768.1	turquoise	turquoise	turquoise	turquoise	turquoise
CSS0027332.1	turquoise	turquoise	turquoise	turquoise	turquoise
CSS0019959.1	turquoise	turquoise	turquoise	turquoise	turquoise
CSS0036553.1	grey	grey	grey	turquoise	turquoise
CSS0013128.1	grey	grey	grey	brown	yellow
CSS0012061.1	turquoise	turquoise	turquoise	turquoise	turquoise
CSS0008198.1	turquoise	turquoise	turquoise	turquoise	turquoise
CSS0028741.1	turquoise	turquoise	turquoise	turquoise	turquoise
CSS0022428.1	grey	black	grey	grey	turquoise
CSS0049214.1	turquoise	turquoise	turquoise	turquoise	turquoise
CSS0043578.1	grey	turquoise	grey	grey	turquoise
CSS0039352.1	turquoise	turquoise	turquoise	turquoise	turquoise
CSS0036647.1	turquoise	turquoise	turquoise	turquoise	turquoise
CSS0042673.1	turquoise	turquoise	turquoise	turquoise	turquoise
CSS0001380.1	turquoise	turquoise	black	turquoise	turquoise
CSS0045138.1	lightyellow	lightcyan	turquoise	darkred	yellow
CSS0008277.1	grey	grey	pink	darkred	grey
CSS0016248.1	grey	black	grey	grey	blue
CSS0041415.2	turquoise	turquoise	turquoise	turquoise	turquoise
CSS0031536.1	turquoise	turquoise	turquoise	turquoise	turquoise
CSS0041771.1	turquoise	turquoise	turquoise	turquoise	turquoise
CSS0003089.2	yellow	grey	yellow	black	turquoise
CSS0035787.1	turquoise	turquoise	grey	turquoise	turquoise
CSS0018677.1	turquoise	turquoise	turquoise	turquoise	turquoise
CSS0026409.1	turquoise	turquoise	salmon	turquoise	turquoise
CSS0009281.1	turquoise	turquoise	turquoise	turquoise	turquoise
CSS0026414.1	grey	grey	grey	turquoise	turquoise
CSS0034266.1	turquoise	turquoise	grey	turquoise	turquoise
CSS0026345.1	turquoise	turquoise	turquoise	turquoise	turquoise
CSS0015318.1	turquoise	lightyellow	turquoise	turquoise	turquoise
CSS0027124.1	turquoise	pink	turquoise	grey	blue
CSS0032974.1	turquoise	turquoise	grey	turquoise	turquoise
CSS0021507.2	grey	grey	grey	turquoise	turquoise
CSS0043160.1	salmon	turquoise	steelblue	turquoise	grey
CSS0020197.1	turquoise	turquoise	turquoise	turquoise	turquoise
CSS0027781.1	turquoise	turquoise	grey	turquoise	turquoise
CSS0030486.1	turquoise	turquoise	turquoise	turquoise	turquoise
CSS0033228.1	pink	turquoise	blue	turquoise	turquoise
CSS0004391.1	turquoise	turquoise	turquoise	turquoise	turquoise
CSS0029965.1	turquoise	turquoise	turquoise	turquoise	turquoise
CSS0046840.1	turquoise	turquoise	grey	grey60	turquoise
CSS0048710.1	turquoise	turquoise	turquoise	turquoise	turquoise
CSS0008815.1	turquoise	turquoise	turquoise	turquoise	turquoise
CSS0033355.1	turquoise	turquoise	turquoise	turquoise	turquoise
CSS0011730.1	turquoise	turquoise	turquoise	turquoise	turquoise
CSS0039683.1	turquoise	turquoise	turquoise	turquoise	greenyellow
CSS0030724.1	grey	grey	turquoise	turquoise	turquoise
CSS0032838.1	brown	turquoise	turquoise	blue	blue
CSS0007492.1	turquoise	turquoise	darkgrey	turquoise	turquoise
CSS0021365.1	turquoise	turquoise	turquoise	turquoise	turquoise
CSS0028101.1	turquoise	turquoise	turquoise	turquoise	green
CSS0027402.1	greenyellow	green	blue	brown	turquoise
CSS0031254.2	turquoise	turquoise	turquoise	turquoise	turquoise
CSS0029792.1	turquoise	turquoise	turquoise	turquoise	turquoise
CSS0018662.1	turquoise	turquoise	pink	turquoise	greenyellow
CSS0018217.1	turquoise	turquoise	turquoise	turquoise	turquoise
CSS0043949.1	grey	pink	grey	turquoise	turquoise
CSS0039458.1	turquoise	turquoise	darkred	turquoise	turquoise
CSS0032986.1	orange	turquoise	grey	turquoise	turquoise
CSS0037178.1	turquoise	turquoise	grey	turquoise	turquoise
CSS0044411.1	turquoise	turquoise	turquoise	brown	turquoise
CSS0042145.1	royalblue	lightcyan	turquoise	purple	yellow
CSS0009591.1	turquoise	turquoise	turquoise	turquoise	turquoise
CSS0049489.1	turquoise	turquoise	turquoise	turquoise	turquoise
CSS0046252.1	grey	grey	grey	grey	red
CSS0026785.1	cyan	grey	turquoise	turquoise	turquoise
CSS0049230.1	turquoise	turquoise	turquoise	turquoise	turquoise
CSS0013432.1	grey	grey	grey	turquoise	turquoise
CSS0005389.1	turquoise	grey	grey	turquoise	turquoise
CSS0011209.1	turquoise	turquoise	turquoise	turquoise	turquoise
CSS0017138.1	turquoise	turquoise	turquoise	turquoise	turquoise
CSS0040171.1	turquoise	turquoise	turquoise	turquoise	turquoise
CSS0039476.1	grey60	lightcyan	orange	lightyellow	turquoise
CSS0027481.1	turquoise	turquoise	turquoise	blue	turquoise
CSS0048596.1	turquoise	turquoise	turquoise	turquoise	turquoise
CSS0015657.1	turquoise	turquoise	turquoise	turquoise	turquoise
CSS0000094.1	turquoise	turquoise	turquoise	turquoise	turquoise
CSS0047654.1	turquoise	turquoise	turquoise	turquoise	turquoise
CSS0017333.1	turquoise	turquoise	turquoise	turquoise	turquoise
CSS0011082.1	turquoise	turquoise	turquoise	turquoise	turquoise
CSS0034206.1	turquoise	turquoise	turquoise	turquoise	turquoise
CSS0021055.1	turquoise	turquoise	turquoise	turquoise	turquoise
CSS0007289.1	grey	turquoise	turquoise	turquoise	turquoise
CSS0017621.1	turquoise	turquoise	turquoise	turquoise	turquoise
CSS0002771.1	turquoise	turquoise	grey	turquoise	turquoise
CSS0002075.1	turquoise	turquoise	turquoise	turquoise	turquoise
CSS0022457.1	turquoise	turquoise	turquoise	turquoise	turquoise
CSS0046434.1	turquoise	turquoise	turquoise	turquoise	greenyellow
CSS0025681.1	turquoise	turquoise	turquoise	turquoise	turquoise
CSS0010936.1	turquoise	turquoise	greenyellow	turquoise	turquoise
CSS0017563.1	turquoise	turquoise	turquoise	turquoise	turquoise
CSS0035095.1	grey	grey	grey	grey	turquoise
CSS0025832.1	turquoise	turquoise	turquoise	turquoise	turquoise
CSS0044929.1	turquoise	turquoise	turquoise	turquoise	turquoise
CSS0010698.1	turquoise	turquoise	turquoise	turquoise	turquoise
CSS0033085.1	turquoise	turquoise	blue	turquoise	turquoise
CSS0026167.1	turquoise	turquoise	turquoise	turquoise	turquoise
CSS0002436.2	turquoise	turquoise	turquoise	turquoise	turquoise
CSS0044272.1	turquoise	turquoise	turquoise	turquoise	turquoise
CSS0009446.1	turquoise	grey	grey	turquoise	turquoise
CSS0029127.1	turquoise	turquoise	turquoise	turquoise	turquoise
CSS0027910.1	salmon	grey60	grey	turquoise	turquoise
CSS0045021.1	turquoise	black	grey	tan	grey
CSS0003524.1	turquoise	turquoise	turquoise	turquoise	turquoise
CSS0023879.1	turquoise	turquoise	turquoise	turquoise	turquoise
CSS0022095.1	turquoise	turquoise	turquoise	turquoise	turquoise
CSS0049632.1	turquoise	turquoise	turquoise	turquoise	turquoise
CSS0028309.1	turquoise	turquoise	turquoise	turquoise	turquoise
CSS0010963.1	turquoise	grey	blue	turquoise	turquoise
CSS0027836.1	turquoise	grey	grey	turquoise	turquoise
CSS0003423.1	turquoise	turquoise	turquoise	turquoise	turquoise
CSS0017732.1	turquoise	grey	blue	turquoise	greenyellow
CSS0038092.1	turquoise	turquoise	turquoise	turquoise	turquoise
CSS0021059.1	grey60	lightcyan	grey	grey	cyan
CSS0018642.1	turquoise	turquoise	turquoise	turquoise	turquoise
CSS0030118.1	turquoise	turquoise	turquoise	turquoise	turquoise
CSS0017979.1	turquoise	turquoise	yellow	turquoise	turquoise
CSS0045203.1	turquoise	turquoise	turquoise	turquoise	turquoise
CSS0044691.1	turquoise	turquoise	darkgrey	turquoise	turquoise
CSS0005803.1	turquoise	turquoise	grey	turquoise	turquoise
CSS0017612.1	turquoise	turquoise	turquoise	turquoise	turquoise
CSS0010265.1	salmon	turquoise	darkred	turquoise	turquoise
CSS0018506.1	turquoise	turquoise	turquoise	turquoise	turquoise
CSS0005690.1	turquoise	turquoise	turquoise	turquoise	turquoise
CSS0042691.2	turquoise	turquoise	turquoise	turquoise	turquoise
CSS0010416.1	turquoise	turquoise	turquoise	turquoise	turquoise
CSS0028404.1	turquoise	cyan	blue	turquoise	turquoise
CSS0011738.1	blue	turquoise	turquoise	darkgrey	turquoise
CSS0028752.1	turquoise	turquoise	pink	turquoise	turquoise
CSS0027911.1	turquoise	turquoise	grey	turquoise	turquoise
CSS0004089.1	yellow	grey	grey	black	turquoise
CSS0012359.1	grey	grey	turquoise	turquoise	turquoise
CSS0037541.1	grey	turquoise	turquoise	cyan	turquoise
CSS0022336.1	turquoise	turquoise	turquoise	turquoise	turquoise
CSS0032285.1	turquoise	turquoise	turquoise	turquoise	turquoise
CSS0045527.1	turquoise	turquoise	turquoise	darkred	turquoise
CSS0015122.1	turquoise	turquoise	turquoise	turquoise	turquoise
CSS0035487.1	turquoise	turquoise	turquoise	turquoise	turquoise
CSS0009868.1	turquoise	turquoise	turquoise	turquoise	turquoise
CSS0046080.1	turquoise	turquoise	turquoise	turquoise	turquoise
CSS0034686.1	turquoise	turquoise	turquoise	turquoise	turquoise
CSS0005439.1	cyan	darkgreen	darkgreen	turquoise	magenta
CSS0047041.1	turquoise	grey	grey	turquoise	turquoise
CSS0010336.1	turquoise	turquoise	blue	turquoise	turquoise
CSS0007880.1	turquoise	turquoise	turquoise	turquoise	turquoise
CSS0003288.1	turquoise	turquoise	turquoise	turquoise	turquoise
CSS0025843.1	turquoise	turquoise	turquoise	turquoise	turquoise
CSS0049652.1	turquoise	turquoise	turquoise	darkred	turquoise
CSS0025277.1	turquoise	turquoise	yellow	grey60	turquoise
CSS0015088.2	grey60	lightcyan	grey	lightgreen	turquoise
CSS0015627.1	brown	turquoise	turquoise	blue	blue
CSS0000479.1	turquoise	turquoise	darkgrey	turquoise	turquoise
CSS0048728.1	turquoise	turquoise	turquoise	turquoise	yellow
CSS0010286.1	turquoise	turquoise	yellow	turquoise	turquoise
CSS0040041.1	turquoise	turquoise	cyan	turquoise	turquoise
CSS0002314.1	turquoise	cyan	blue	turquoise	turquoise
CSS0045859.1	turquoise	turquoise	turquoise	turquoise	turquoise
CSS0012238.1	turquoise	turquoise	turquoise	turquoise	turquoise
CSS0002729.1	turquoise	turquoise	turquoise	turquoise	turquoise
CSS0027221.1	turquoise	turquoise	turquoise	blue	turquoise
CSS0007026.1	turquoise	turquoise	turquoise	turquoise	turquoise
CSS0002526.1	turquoise	turquoise	turquoise	turquoise	turquoise
CSS0023957.1	turquoise	turquoise	turquoise	turquoise	turquoise
CSS0040983.1	turquoise	turquoise	turquoise	turquoise	turquoise
CSS0028793.1	turquoise	turquoise	yellow	turquoise	turquoise
CSS0040871.2	turquoise	turquoise	turquoise	turquoise	turquoise
[truncated: 14,096 more rows]

## Sheet: TableS5_B
Table S5. Module coding color of Camellia sinensis genes in the global module and cluster-specific modules, and the gene-module consistency coefficient (GMC) and correlation difference value (CDV) of each gene. (B) Cluster 1.
Gene	GMC(Cluster)	GMC(Global)	CDV
CSS0016834.1	0.614952	0.615567
CSS0008926.1	0.585972	0.600753
CSS0023502.1	0.431827	0.199484
CSS0027901.1	0.97615	0.976261	-0.00011159
CSS0039287.1	0.537038	0.541725
CSS0018482.1	0.971253	0.973251	-0.00199855
CSS0015101.1	0.69689	0.685449	0.0114418
CSS0040030.1	0.890768	0.893878	-0.00310961
CSS0000078.1	0.613451	0.618288	-0.00483723
CSS0026935.1	0.974113	0.970791	0.00332182
CSS0008255.1	0.762399	0.772411	-0.0100124
CSS0001295.1	0.412374	0.394753
CSS0038526.1	0.994677	0.985203	0.00947402
CSS0033605.1	0.0509902	0.370689
CSS0047334.1	0.88363	0.877922	0.00570844
CSS0023626.1	0.458461	0.173252
CSS0025453.1	0.321853	0.460823
CSS0021668.1	-0.389234	-0.392181
CSS0046195.1	0.815336	0.815854	-0.000517435
CSS0012092.1	0.975844	0.977382	-0.00153861
CSS0014006.1	0.991175	0.989738	0.00143693
CSS0021786.1	0.982614	0.982113	0.000501639
CSS0002613.1	-0.459275	-0.459811
CSS0011548.1	0.472291	0.493162
CSS0045323.1	0.977759	0.977189	0.000569951
CSS0044818.1	-0.199651	0.446586
CSS0015247.1	0.698306	0.696181	0.00212579
CSS0018390.1	0.964974	0.962207	0.00276726
CSS0014874.1	-0.544023	-0.418723
CSS0021878.1	-0.189838	0.419609
CSS0041593.1	0.947668	0.946351	0.00131745
CSS0028559.1	0.582472	0.580811
CSS0035786.1	-0.334003	0.46273
CSS0032512.1	0.792364	0.686081	0.106283
CSS0024171.1	0.0652148	0.179861
CSS0018960.1	0.992036	0.991586	0.000449079
CSS0023189.1	0.971998	0.972808	-0.000809654
CSS0039656.1	0.91197	0.908805	0.00316525
CSS0049201.1	0.930862	0.929112	0.00175031
CSS0028305.1	-0.377339	-0.384992
CSS0037827.1	0.389296	0.379037
CSS0040885.1	0.749054	-0.204409
CSS0020099.1	0.889379	0.888396	0.000983581
CSS0016043.1	0.971337	0.966606	0.00473076
CSS0011926.1	0.101655	0.341655
CSS0018620.1	0.892792	0.394242
CSS0043263.1	0.619866	0.812114	-0.192248
CSS0043254.1	0.964015	0.958952	0.00506261
CSS0001408.1	0.796074	0.794798	0.0012759
CSS0036517.1	0.784773	0.78759	-0.00281713
CSS0007025.1	0.240841	-0.38737
CSS0016265.1	0.306574	0.25476
CSS0002848.1	0.700141	0.704819	-0.0046786
CSS0038452.1	0.921203	0.925491	-0.00428748
CSS0031215.1	0.582741	0.585415
CSS0048327.1	0.946413	0.949782	-0.00336957
CSS0029843.1	0.895335	0.896935	-0.00159913
CSS0020714.1	0.852896	0.279018
CSS0038948.1	0.758525	-0.1625
CSS0024768.1	0.961482	0.963964	-0.00248263
CSS0008518.1	0.55647	0.567472
CSS0044875.1	0.971052	0.967524	0.00352826
CSS0026797.1	0.863687	0.855135	0.00855139
CSS0009114.1	-0.299713	-0.246947
CSS0006496.1	-0.274897	0.227153
CSS0013697.1	0.265027	0.3127
CSS0032967.1	0.899884	0.903595	-0.00371092
CSS0006075.1	0.976481	0.971102	0.00537977
CSS0017390.1	0.524103	0.520275
CSS0003732.1	-0.0910903	-0.135971
CSS0017733.1	0.324007	0.684977
CSS0022324.2	0.978643	0.977025	0.00161781
CSS0016119.1	0.989112	0.986192	0.0029201
CSS0010085.1	0.986686	0.98517	0.00151591
CSS0029508.1	0.937549	0.939787	-0.00223839
CSS0010940.1	0.971472	0.969763	0.00170943
CSS0044466.1	0.816177	-0.0643048	0.880482
CSS0046776.1	0.179185	-0.273097
CSS0045644.1	-0.610811	-0.62436
CSS0006115.1	0.958944	0.960632	-0.00168785
CSS0020559.1	0.892562	0.884669	0.00789275
CSS0026893.1	0.6993	-0.438847
CSS0009759.1	0.733026	0.107416	0.62561
CSS0050025.1	0.949828	0.943989	0.00583867
CSS0005650.1	0.985156	0.984786	0.000370228
CSS0031542.1	0.775001	0.774047	0.000953916
CSS0025824.1	-0.333368	-0.340114
CSS0035492.1	0.351194	0.344081
CSS0018679.1	0.640504	0.63183	0.0086739
CSS0017446.1	0.987834	0.930324	0.05751
CSS0038940.1	0.972648	0.907681	0.064967
CSS0022245.1	0.0634186	0.248491
CSS0005177.1	0.948832	0.9463	0.00253279
CSS0047630.1	0.968408	0.971324	-0.00291558
CSS0008090.1	0.854972	0.847094	0.00787805
CSS0043566.1	-0.653705	-0.641634
CSS0032442.1	-0.382214	-0.370639
CSS0009526.1	0.404412	-0.118263
CSS0021667.1	0.704052	0.710638	-0.00658615
CSS0041961.1	0.822084	0.824093	-0.00200956
CSS0013434.1	0.0147086	-0.194906
CSS0019578.1	0.326156	0.31963
CSS0026035.1	-0.509914	-0.64986
CSS0002803.1	0.899192	0.89311	0.00608173
CSS0016932.1	0.387354	0.384062
CSS0027887.1	-0.612195	-0.601997
CSS0029700.1	0.89513	0.887269	0.00786113
CSS0040914.1	0.617472	0.461732	0.15574
CSS0011763.1	0.965013	0.96484	0.000172842
CSS0023025.1	0.972911	0.971575	0.00133622
CSS0003127.1	0.7131	0.746317	-0.0332169
CSS0022518.1	0.852776	0.85504	-0.00226392
CSS0028875.1	0.905242	0.905325	-8.35274e-05
CSS0034731.1	0.337412	0.337502
CSS0034450.1	0.96448	0.966842	-0.00236281
CSS0005538.1	0.91803	0.915916	0.00211468
CSS0037943.1	0.948614	0.945125	0.00348984
CSS0020443.1	0.957573	0.957418	0.000155041
CSS0017437.1	0.305834	0.317048
CSS0006467.1	0.879485	0.875182
CSS0030349.1	0.790203	0.793544	-0.00334149
CSS0043168.1	0.95655	0.952301	0.00424805
CSS0048567.1	0.910207	0.912713	-0.00250575
CSS0040122.1	0.405257	0.406656
CSS0034896.1	0.490752	0.748728
CSS0035064.1	0.894232	0.900792	-0.00655987
CSS0013289.1	0.703885	0.10214	0.601744
CSS0039957.1	0.799715	0.790848	0.00886693
CSS0025202.1	0.84963	0.585149	0.264481
CSS0004278.1	0.83516	0.84734	-0.01218
CSS0023237.1	0.0811288	-0.224185
CSS0025506.2	-0.0782981	0.278047
CSS0048083.1	0.609612	0.604801
CSS0047587.1	0.490271	0.505569
CSS0019701.1	0.969726	0.972422	-0.00269591
CSS0005142.1	0.856715	0.855895	0.000820635
CSS0027945.1	0.223633	0.216746
CSS0003712.1	0.509988	-0.103374
CSS0013018.1	0.516301	-0.11298
CSS0017088.1	0.664527	0.664887
CSS0019557.1	-0.438877	-0.442846
CSS0027457.1	-0.194489	-0.086484
CSS0017863.1	0.989897	0.98726	0.00263722
CSS0025918.1	0.725021	0.451031	0.27399
CSS0006067.1	0.948012	0.94446
CSS0029711.2	0.569493	0.561662
CSS0041618.1	0.980618	0.977084	0.00353405
CSS0040506.1	0.841577	0.84763	-0.00605308
CSS0019585.1	0.798411	0.156989
CSS0021684.1	0.869497	0.821847	0.0476496
CSS0009529.1	0.910732	0.92393	-0.0131988
CSS0027593.1	0.987865	0.986037	0.00182802
CSS0030311.1	-0.384755	0.355287
CSS0032296.1	0.390267	0.392792
CSS0002345.1	0.954802	0.953995	0.000806597
CSS0038864.1	0.962996	0.968118	-0.00512187
CSS0022253.1	0.749531	0.747216	0.00231474
CSS0024853.1	0.703602	0.706765	-0.00316332
CSS0050183.1	0.993954	0.993163	0.000790388
CSS0031659.2	0.872459	0.907657	-0.035198
CSS0034245.1	0.88545	0.889841	-0.00439054
CSS0024840.1	0.699853	0.490143
CSS0021415.1	0.96059	0.960072	0.000518047
CSS0030650.1	0.992953	0.990046	0.00290738
CSS0016252.1	0.707886	0.81888	-0.110994
CSS0023617.1	0.948882	0.945997	0.00288491
CSS0049716.1	0.987612	0.983221	0.00439036
CSS0038119.1	0.981206	0.981871	-0.000664517
CSS0009730.1	0.764361	0.762039	0.00232224
CSS0018449.1	0.989512	0.988656	0.000856493
CSS0020141.1	0.33659	-0.199189
CSS0031728.1	0.157981	0.0519438
CSS0013197.1	0.386103	0.397138
CSS0009287.1	0.875415	0.884765	-0.00934993
CSS0036243.1	0.769637	0.768938	0.000699122
CSS0025985.1	0.000998621	0.22703
CSS0035164.1	0.624069	0.634957	-0.0108877
CSS0038049.1	0.514973	0.518821
CSS0033600.1	0.301883	0.318641
CSS0039932.1	0.958278	0.963321	-0.00504286
CSS0020945.1	0.990565	0.988716	0.0018493
CSS0050250.1	0.552224	0.76978
CSS0010106.1	0.982976	0.97993	0.00304578
CSS0017013.1	0.944664	0.95018	-0.00551556
CSS0011945.1	0.80344	0.812916	-0.00947599
CSS0004410.1	0.53682	0.552922
CSS0001165.1	0.98479	0.986544	-0.00175407
CSS0007604.1	0.225844	-0.191859
CSS0030347.1	0.805082	0.799979	0.00510336
CSS0046367.1	0.882849	0.88042	0.00242914
CSS0003552.1	-0.627087	-0.638087
CSS0020287.1	0.757641	0.758821	-0.00118019
CSS0018349.1	0.915667	0.91322	0.00244726
CSS0010000.1	0.854273	0.854779	-0.000505803
CSS0038118.1	0.94644	0.945877	0.000562542
CSS0029079.1	0.992216	0.990161	0.00205466
CSS0026789.1	0.607661	0.224795
CSS0038298.1	0.991031	0.986579	0.00445242
CSS0018316.1	-0.458347	-0.468394
CSS0037743.2	0.464388	0.449142
CSS0020825.1	-0.383942	-0.369983
CSS0001967.1	0.883541	0.885969	-0.00242717
CSS0003462.1	0.906871	0.90367	0.00320168
CSS0033485.1	0.968424	0.966438	0.00198537
CSS0028097.1	-0.656673	0.427163
CSS0014663.1	0.901686	0.917757	-0.0160707
CSS0041534.1	0.772608	0.801065	-0.0284568
CSS0008361.1	0.994982	0.992549	0.0024334
CSS0046016.1	0.966604	0.96873	-0.00212596
CSS0029226.1	0.967202	0.955042	0.0121597
CSS0024241.1	0.882647	0.886762	-0.00411523
CSS0017291.1	0.823517	0.831888	-0.00837129
CSS0039613.1	0.988992	0.985358	0.00363434
CSS0007548.1	0.518397	0.52127
CSS0038663.1	0.7811	0.789018	-0.00791837
CSS0012633.1	0.9004	0.905443	-0.00504371
CSS0014754.2	-0.489619	-0.482314
CSS0030638.1	0.548791	0.555228
CSS0049882.1	-0.592135	-0.572775
CSS0038055.1	0.380949	0.740369
CSS0005173.1	0.751694	0.092776
CSS0045641.1	0.830944	0.640072	0.190872
CSS0036185.1	0.983709	0.981312	0.00239712
CSS0023558.1	0.986531	0.984268	0.00226244
CSS0012566.1	0.235953	0.546641
CSS0050145.1	0.37389	-0.175019
CSS0001386.1	0.533765	-0.182845
CSS0044620.1	0.95366	0.948955	0.00470482
CSS0036018.1	0.961052	0.953322	0.00773034
CSS0035394.1	0.677954	0.366423	0.311531
CSS0005912.1	0.457096	0.459168
CSS0014444.1	0.880506	0.880802	-0.000296236
CSS0042862.1	0.957466	0.953139	0.00432718
CSS0034857.1	0.99127	0.987929	0.00334084
CSS0038539.1	0.863004	0.857614	0.00538996
CSS0027015.1	0.754011	0.795257	-0.041246
CSS0029949.1	0.643429	0.651526	-0.0080976
CSS0023119.1	0.475136	0.469775
CSS0022921.1	-0.252842	0.404386
CSS0016053.1	0.1675	0.201648
CSS0048022.1	0.958182	0.957083	0.00109934
CSS0009339.1	0.994189	0.985254	0.00893475
CSS0039340.1	0.663463	0.66522
CSS0048874.1	0.771785	0.781587	-0.00980236
CSS0017780.1	0.886926	0.879521	0.00740497
CSS0033183.1	0.990898	0.990003	0.000894232
CSS0050143.1	0.68278	0.68335	-0.000570334
CSS0018736.1	0.974481	0.976423	-0.00194173
CSS0043572.1	0.992384	0.988899	0.00348466
CSS0022085.1	-0.574955	-0.57527
CSS0048726.1	0.839868	0.841556	-0.00168878
CSS0003739.1	0.724435	0.734529	-0.0100935
CSS0047476.1	0.348198	0.342231
CSS0021012.1	0.892224	0.886733	0.00549076
CSS0011464.1	0.900785	0.897865	0.00292029
CSS0032634.1	0.966061	0.964113	0.00194738
CSS0010740.1	0.736554	0.745216	-0.00866122
CSS0047094.1	0.987826	0.982698	0.00512763
CSS0032163.1	0.652838	0.64354	0.00929816
CSS0022565.1	0.959478	0.954571	0.0049069
CSS0040466.1	0.483088	0.540985
CSS0040774.1	0.47866	0.497223
CSS0000434.1	0.906739	0.915355	-0.00861623
CSS0002322.1	0.842196	0.804433	0.0377636
CSS0010753.1	0.98283	0.981256	0.00157445
CSS0039920.1	0.994514	0.985069
CSS0006546.1	-0.426891	-0.415897
CSS0026487.1	0.866811	0.873769	-0.00695761
CSS0040017.1	0.294395	0.284301
CSS0036325.1	0.893236	0.882346	0.010891
CSS0019544.1	0.524249	0.22005
CSS0046428.1	0.733096	-0.127916	0.861012
CSS0014478.1	0.824634	0.817662	0.00697177
CSS0017326.1	0.579767	0.193685
CSS0049057.1	0.812902	0.806379	0.00652289
CSS0002438.1	0.473912	0.486658
CSS0027725.1	0.964602	0.960765	0.00383613
CSS0032108.1	0.866918	0.875875	-0.00895737
CSS0045528.1	0.395337	0.378689
CSS0004297.1	0.995951	0.992668	0.00328279
CSS0040543.1	0.709626	0.737386
CSS0047814.1	0.961157	0.954578	0.00657903
CSS0010872.1	0.795806	0.468029	0.327777
CSS0002517.1	0.969359	0.970976	-0.001617
CSS0004386.1	0.789662	0.795679	-0.00601643
CSS0005681.1	0.817215	0.242701
CSS0035580.1	0.980286	0.976974	0.00331191
CSS0030606.1	0.950513	0.950865	-0.000351831
CSS0035133.2	0.491051	0.488078
CSS0025642.1	0.681816	0.641995	0.0398204
CSS0034537.1	0.767596	0.771162	-0.00356539
CSS0023853.1	0.919585	0.917163	0.00242244
CSS0049595.1	0.983755	0.978928	0.00482706
CSS0029129.1	-0.471253	0.692873
CSS0024026.1	0.72896	-0.595196
CSS0011099.1	0.915369	0.915462	-9.34231e-05
CSS0004622.1	0.539733	-0.100638
CSS0032424.1	0.912355	0.913895	-0.00153991
CSS0034707.1	0.443129	0.444316
CSS0020780.1	0.639776	0.204182
CSS0020997.1	0.43766	-0.200258
CSS0016896.1	0.972462	0.974175	-0.00171303
CSS0024922.1	0.944779	0.943946	0.000833175
CSS0011101.1	-0.298444	0.527576
CSS0018471.1	0.985848	0.985515	0.000333618
CSS0049869.1	0.534728	-0.424892
CSS0025895.1	0.694277	0.695087	-0.000809692
CSS0039918.1	0.642038	0.628576	0.0134627
CSS0014119.1	0.92655	0.923313	0.00323709
CSS0029861.1	0.975959	0.974328	0.00163183
CSS0046975.1	0.0819574	0.200518
CSS0012256.1	0.912284	0.913292	-0.00100879
CSS0022401.1	0.912641	0.9154	-0.00275932
CSS0009594.1	0.993912	0.951471	0.0424405
CSS0046529.1	-0.386075	-0.402337
CSS0020863.1	0.453615	0.455844
CSS0038386.1	0.49764	0.50561
CSS0038276.1	0.972461	0.970678	0.0017834
CSS0010274.1	0.959201	0.959945	-0.000743155
CSS0011982.1	0.590689	0.608074
CSS0045727.1	0.843241	0.849075	-0.00583315
CSS0031731.1	0.129975	-0.154516
CSS0042219.2	0.279732	0.291923
CSS0011724.1	0.427029	0.439161
CSS0044225.1	0.556534	0.562822
CSS0024695.1	0.746361	0.749159	-0.00279794
CSS0029102.1	0.884072	0.195283	0.688789
CSS0012395.1	-0.720343	-0.716088
CSS0019559.1	0.994564	0.984934	0.00962978
CSS0037617.1	0.994511	0.984834	0.00967635
CSS0029509.1	0.610191	-0.335983
CSS0008494.1	0.588902	0.581824
CSS0007779.1	-0.450097	-0.444373
CSS0022837.1	-0.378423	-0.385006
CSS0001193.1	0.982592	0.978604	0.00398822
CSS0038032.1	0.929022	0.922222	0.00679997
CSS0011311.2	0.792732	0.78927	0.00346216
CSS0015363.1	0.982637	0.981215	0.00142135
CSS0009434.1	0.746682	0.055056
CSS0018241.1	-0.218938	-0.0305556
CSS0003964.1	0.958807	0.957739	0.00106731
CSS0023243.1	0.372386	-0.346792
CSS0007839.1	0.871798	0.87319	-0.00139197
CSS0003064.1	0.65356	-0.664725
CSS0015911.1	0.682285	0.694846	-0.0125615
CSS0035458.1	0.4951	-0.333534
CSS0041235.1	0.832876	0.701392	0.131483
CSS0008708.1	0.945088	0.948573	-0.00348555
CSS0018999.1	0.738543	0.700909	0.0376338
CSS0006392.1	0.923661	0.91782	0.00584018
CSS0044438.1	0.129162	0.397658
CSS0048118.1	0.97892	0.973353	0.00556711
CSS0033366.1	0.544411	0.694563
CSS0013309.1	0.808725	0.8092	-0.000475048
CSS0006389.1	0.953891	0.953481	0.000410079
CSS0017104.1	0.382126	0.377334
CSS0016304.1	0.986	0.982216	0.00378491
CSS0004881.1	-0.252497	-0.261198
CSS0003180.1	-0.433	0.21464
CSS0022896.1	0.669219	0.666179	0.00303996
CSS0030866.1	0.530361	0.527934
CSS0009127.1	0.983979	0.982585	0.00139359
CSS0032919.1	0.933781	0.933898	-0.000117318
CSS0022025.1	0.70182	0.65926	0.0425598
CSS0001327.1	0.951848	0.948671	0.00317689
CSS0050146.1	0.930471	0.925983	0.00448803
CSS0013846.1	0.861493	-0.275622
CSS0026938.1	0.37974	-0.296237
CSS0035033.1	0.738732	0.743068	-0.00433552
CSS0039981.1	0.868982	0.863353	0.00562925
CSS0002939.1	0.950736	0.95016	0.000576001
CSS0048785.1	0.679041	0.624129	0.0549124
CSS0013139.1	0.937191	0.932539	0.00465156
CSS0030572.1	0.975318	0.971353	0.00396498
CSS0017300.1	0.888087	0.8859	0.00218712
CSS0042451.2	-0.504241	0.662191
CSS0030393.1	0.495758	0.504561
CSS0001095.1	0.923664	0.918149	0.00551494
CSS0037271.1	0.929397	0.926733	0.00266414
CSS0003223.1	0.700065	0.68617	0.0138943
CSS0040862.1	0.990393	0.987603	0.0027893
CSS0013552.1	0.924247	0.92319	0.00105725
CSS0047513.1	0.895451	0.891931	0.0035204
CSS0014097.1	0.994323	0.991343
CSS0014971.1	0.263169	0.237429
CSS0046531.1	0.984712	0.983089	0.00162388
CSS0031060.1	0.922551	0.927698	-0.00514727
CSS0040926.1	0.875871	0.885809	-0.00993788
CSS0046105.1	0.987842	0.986699	0.00114283
CSS0027016.1	0.818512	0.82078
CSS0030746.1	0.956851	0.957783	-0.000931914
CSS0036187.1	0.444811	0.456168
CSS0047220.1	0.690003	0.336791
CSS0004315.1	0.95715	0.75759	0.199561
CSS0006484.1	0.814132	0.809901	0.00423091
CSS0005653.1	0.955135	-0.190561
CSS0000740.1	0.796303	0.805613	-0.00931043
CSS0013668.1	0.841287	0.835792	0.00549494
CSS0013125.1	0.978468	0.977352	0.00111655
CSS0035690.1	0.987584	0.987129	0.000454985
CSS0007031.1	0.609612	0.604801
CSS0007269.1	0.684836	0.684972	-0.000136709
CSS0013701.1	0.868699	0.906632	-0.0379328
CSS0012179.1	-0.587519	-0.589956
CSS0029754.1	-0.727676	-0.723757
CSS0026803.1	0.860087	0.857943	0.00214361
CSS0047641.1	0.463134	0.468126
CSS0007698.1	0.279504	0.301658
CSS0038519.1	0.580066	-0.128102
CSS0017453.1	0.953245	0.951871	0.00137403
CSS0028963.1	0.724299	0.727573	-0.00327429
CSS0017038.1	0.431694	0.420957
CSS0030211.1	0.989994	0.987955	0.00203953
CSS0031436.1	0.634479	0.621053
CSS0033452.1	0.902236	0.896727	0.00550911
CSS0036422.1	0.657937	0.681859	-0.0239227
CSS0009963.1	0.992893	0.991465	0.00142781
CSS0043903.1	0.795487	0.258988
CSS0027755.1	-0.145533	0.00989624
CSS0030645.1	0.985571	0.980447	0.00512341
CSS0019363.1	0.585271	0.603216
CSS0002289.2	0.342048	0.717367
CSS0030145.1	0.950402	0.953305	-0.00290317
CSS0005894.1	0.703178	0.72202	-0.0188419
CSS0016400.1	0.889599	0.893209	-0.00360953
CSS0013972.1	0.992127	0.989225	0.00290188
CSS0047889.1	-0.348229	0.346119
CSS0030082.1	0.697409	0.061048
CSS0022348.1	0.370571	0.371581
CSS0005785.1	-0.265995	-0.25861
CSS0024480.1	0.985208	0.983783	0.00142559
CSS0040186.1	0.701962	0.700709	0.00125244
CSS0005380.1	-0.169956	0.551859
CSS0018478.1	-0.404433	-0.402575
CSS0031283.1	0.802576	0.0884779
CSS0017928.1	-0.708754	-0.714493
CSS0016517.1	0.758825	0.761447	-0.00262118
CSS0023308.1	0.986879	0.981755	0.00512469
CSS0039557.1	0.977296	0.974023	0.00327275
CSS0041284.1	0.350362	0.333835
CSS0002946.1	-0.0738823	0.266008
CSS0039036.1	0.994481	0.991698
CSS0028475.1	0.646539	0.631607	0.0149327
CSS0003586.1	0.993766	0.991393	0.00237264
CSS0049422.1	0.75112	0.737894
CSS0033703.1	0.806706	0.805294	0.00141197
CSS0013491.2	0.995334	0.994791	0.000543257
CSS0019083.1	0.816482	0.73449	0.0819914
CSS0015956.1	0.805112	0.78821	0.0169019
CSS0048234.1	0.9	0.897552	0.00244746
CSS0035493.1	0.992799	0.99005	0.00274907
CSS0015411.1	0.923746	0.919783	0.00396305
CSS0004224.1	0.986423	0.981917	0.0045062
CSS0048764.1	0.508084	0.159083
CSS0038023.1	0.905143	0.913996	-0.00885244
CSS0011959.1	0.523876	0.520705
CSS0012565.1	0.297993	0.307516
CSS0026046.1	0.996109	0.99351	0.0025985
CSS0013735.1	0.986748	0.982936	0.00381159
CSS0012940.1	0.600569	0.621934	-0.0213652
CSS0031724.1	0.977636	0.977492	0.000144937
CSS0042457.1	0.976941	0.971203	0.0057386
CSS0021256.1	0.971196	0.973852	-0.00265537
CSS0007365.1	0.490777	0.505881
CSS0016468.1	0.983301	0.981911	0.00138954
CSS0014169.1	0.957518	0.956573
CSS0006493.1	0.741605	0.732368	0.009237
CSS0036760.1	0.9006	0.907313	-0.00671291
CSS0006349.1	0.696947	0.698791	-0.00184369
CSS0049249.1	0.403067	-0.10639
CSS0038227.1	0.873096	0.881762	-0.00866601
CSS0039464.1	0.462954	0.463402
CSS0041941.1	-0.416451	-0.403733
CSS0005414.1	0.972229	0.965455	0.00677372
CSS0001368.1	0.955691	0.950794	0.00489682
CSS0017677.1	0.495287	0.489697
CSS0016764.1	0.937689	0.932207	0.00548191
CSS0008595.1	0.822634	0.822423	0.000210251
CSS0017166.1	-0.149782	0.22037
CSS0046867.1	0.796699	0.766204	0.0304948
CSS0038444.1	0.708813	0.727034	-0.0182209
CSS0032185.1	0.60253	0.626834	-0.024304
CSS0036801.1	0.750882	0.752703	-0.00182116
CSS0023813.1	0.98991	0.819534
CSS0043530.1	0.552966	0.563044
CSS0011634.1	0.477182	0.47438
CSS0009991.1	0.568686	0.559624
CSS0009930.1	0.365466	0.372027
CSS0013705.1	0.112302	-0.221757
CSS0039667.1	-0.420215	-0.423578
CSS0040946.1	0.503942	0.151583
CSS0048113.1	0.611767	0.0940386
CSS0026807.1	0.83488	0.837107	-0.00222666
CSS0047561.1	0.943471	0.940152	0.003319
CSS0033645.1	0.968634	0.96306	0.00557388
CSS0004017.1	0.955837	0.959405	-0.00356771
CSS0036554.1	0.957637	0.957364	0.000273547
CSS0008912.1	0.798159	-0.0785015
CSS0036707.1	0.615862	0.624897	-0.00903544
CSS0027506.1	0.984323	0.985692	-0.00136883
CSS0011327.1	0.994468	0.986138	0.00832939
CSS0036486.1	0.994567	0.991596	0.00297093
CSS0019767.1	0.962056	0.96234	-0.000283968
CSS0044757.1	0.664134	0.656799	0.00733529
CSS0042128.1	0.213042	-0.0846198
CSS0014716.1	0.498586	-0.0832396
CSS0009576.1	0.528421	0.529298
CSS0030304.1	0.983169	0.983554	-0.000384176
CSS0003399.1	0.958638	0.955844	0.00279375
CSS0026890.1	0.739461	0.755377	-0.0159154
CSS0017748.1	0.701431	0.909792	-0.208362
CSS0043212.1	0.804183	0.808047	-0.00386377
CSS0000556.1	0.933747	0.930943	0.00280358
CSS0039996.1	0.987483	0.984513	0.00296981
CSS0013036.1	0.940359	0.942003	-0.00164404
CSS0037848.1	0.972347	0.97022	0.0021266
CSS0010127.1	0.552885	0.209611
CSS0032961.1	-0.347733	0.339357
CSS0030064.1	-0.453381	-0.456486
CSS0018365.1	0.667626	0.672443	-0.00481754
CSS0033828.1	0.569226	0.584948
CSS0028119.1	-0.640695	-0.639738
CSS0010332.1	0.973778	0.97375	2.79615e-05
CSS0030513.1	0.687517	0.677476	0.0100415
CSS0033728.1	0.993411	0.983161	0.0102498
CSS0031458.1	0.984162	0.981542	0.00262034
CSS0043760.1	0.926123	0.928928	-0.00280503
CSS0035225.1	-0.0600383	-0.190239
CSS0002041.1	0.666846	0.661549	0.00529737
CSS0023446.1	0.682367	0.67962	0.00274704
CSS0013441.1	0.987227	0.985817	0.00141019
CSS0038605.1	0.602159	0.598564	0.00359505
CSS0039952.1	0.722562	0.0958885
CSS0011496.2	0.760543	-0.471642
CSS0011818.1	0.851826	0.854669	-0.00284299
CSS0040641.1	0.967377	0.970359	-0.00298233
CSS0016530.2	-0.357093	0.308768
CSS0035005.1	0.983565	0.977796	0.0057688
CSS0029737.1	0.898348	0.89959	-0.00124183
CSS0025952.1	0.932995	0.933957	-0.000962662
CSS0025612.1	0.925412	0.919213	0.0061984
CSS0047698.1	0.884618	0.828881	0.0557365
CSS0034601.1	0.386231	0.30261
CSS0009103.1	-0.537072	-0.549299
CSS0013216.1	-0.40278	0.781124
CSS0002418.1	0.987021	0.985768	0.00125226
CSS0040175.1	0.984297	0.980869	0.0034275
CSS0004203.1	0.820096	0.813365	0.00673141
CSS0013464.1	-0.363194	0.5475
CSS0027173.1	0.407067	0.404453
CSS0038039.1	0.790531	0.784103	0.00642798
CSS0032241.1	0.965996	0.963657	0.00233838
CSS0018005.1	0.500561	-0.363056
CSS0034931.1	0.79762	0.744234	0.0533857
CSS0003968.1	0.697308	0.707298	-0.0099892
CSS0049444.1	0.752313	0.749784	0.00252913
CSS0047818.1	0.779981	0.881817	-0.101837
CSS0037269.1	0.933873	0.971015	-0.0371427
CSS0003587.1	0.873645	-0.527752
CSS0006297.1	0.795918	0.788769	0.00714943
CSS0015963.1	0.983474	0.980759	0.00271473
CSS0025726.1	0.600806	0.607649	-0.00684325
CSS0004270.1	0.905386	0.226121
CSS0035180.1	0.572193	0.587765
CSS0022923.1	0.928495	0.921894	0.00660047
CSS0011936.1	0.982945	0.979135	0.00380951
CSS0000790.1	0.905317	0.920604	-0.0152867
CSS0040673.1	0.614401	0.241907
CSS0035947.1	0.854896	-0.0215356
CSS0023567.1	0.637558	0.636239	0.00131936
CSS0006640.2	-0.170124	0.139715
CSS0017108.1	0.741884	0.751066	-0.00918212
CSS0048659.1	0.974028	0.973128	0.00090016
CSS0040706.1	0.248485	0.618553
CSS0006867.1	0.967353	0.964192	0.00316075
CSS0036872.1	0.512347	0.514657
CSS0010554.3	0.859564	0.880216	-0.020652
CSS0008228.1	-0.528424	0.34314
CSS0034418.1	0.760662	0.76841	-0.00774744
CSS0011708.1	0.943166	0.942358	0.00080787
CSS0029178.1	0.861118	0.861833	-0.000714981
CSS0029385.1	0.794495	0.795921	-0.00142669
CSS0002077.1	0.735191	0.729751	0.00544031
CSS0029071.1	0.863121	0.863761	-0.000640824
CSS0050053.1	0.994456	0.977167	0.0172894
CSS0003801.1	0.844806	0.62784	0.216966
CSS0008964.1	0.845877	0.13113
CSS0017819.1	0.0103782	0.1209
CSS0040495.1	-0.46865	0.226351
CSS0019879.1	0.647483	0.0134111
CSS0004066.1	0.991195	0.988114	0.00308091
CSS0030628.1	0.502519	0.511391
CSS0006358.1	0.283231	0.295032
CSS0047966.1	0.537337	0.537638
CSS0002510.1	0.969274	0.965144	0.00412992
CSS0043551.1	0.522386	0.528015
CSS0049850.1	-0.282438	0.41351
CSS0003916.1	0.994674	0.949109	0.0455653
CSS0035181.1	0.877767	0.557523	0.320244
CSS0036913.1	0.391927	0.398429
CSS0007455.1	0.886467	0.606695	0.279773
CSS0001435.1	0.8	0.894544	-0.0945436
CSS0025770.1	0.711402	0.707271	0.00413102
CSS0027601.1	0.842173	0.8372	0.00497293
CSS0039822.1	0.425401	0.419232
CSS0035224.1	0.97382	0.971734	0.00208644
CSS0006980.1	0.0893242	0.233298
CSS0015534.1	0.981169	0.978803	0.00236594
CSS0016948.1	0.841885	0.38341
CSS0035528.1	0.734308	0.731372	0.00293607
CSS0017441.1	0.396187	0.408067
CSS0022469.1	0.975387	0.974588	0.000799804
CSS0014684.1	0.966485	0.96086	0.00562478
CSS0019384.1	0.790916	0.802461	-0.0115456
CSS0027544.1	0.994577	0.991537	0.00304019
CSS0036450.1	0.412798	-0.0491313
CSS0028788.1	-0.555734	0.565751
CSS0003227.1	0.70001	0.720447	-0.0204368
CSS0009365.1	0.735657	0.0345085
CSS0015636.1	0.873533	0.872757	0.000776358
CSS0027721.1	0.957141	0.956925	0.000216697
CSS0024500.1	0.990803	0.989278	0.00152494
CSS0014160.1	-0.512061	-0.522714
CSS0048424.1	0.853209	0.852019	0.00118987
CSS0022238.1	0.416435	0.414164
CSS0030523.1	0.601812	0.728532
CSS0012069.1	0.955777	0.956699	-0.00092213
CSS0009745.1	0.738014	0.212464
CSS0010915.1	0.34145	0.331093
CSS0016279.1	0.877597	0.877235	0.00036231
CSS0015321.1	-0.446108	-0.462227
CSS0040110.1	0.612035	0.218759
CSS0015685.1	-0.467457	0.202036
CSS0000884.1	0.965627	0.966256	-0.000628798
CSS0005525.1	0.988487	0.986022	0.00246527
CSS0036125.1	0.753498	0.747808	0.00569015
CSS0008925.1	0.974024	0.973307	0.000716922
CSS0007544.1	0.927599	0.927442	0.000157041
CSS0034362.1	0.603611	0.616188	-0.0125775
CSS0018181.1	0.80885	0.810329	-0.00147833
CSS0037887.1	0.186389	0.108941
CSS0044503.1	0.893883	0.896085	-0.00220246
CSS0016690.1	0.965269	0.969917	-0.00464808
CSS0026132.1	0.99096	0.986976
CSS0035942.1	0.586228	0.592789
CSS0045157.1	0.731777	0.727374	0.00440262
CSS0039982.1	0.968381	0.965156	0.00322516
CSS0028049.1	0.992064	0.991194	0.000869698
CSS0028256.1	0.371687	0.357667
CSS0039638.1	0.976149	0.969828	0.00632173
CSS0015023.1	0.83105	0.822024	0.00902548
CSS0032447.1	0.427834	0.0744765
CSS0023795.1	0.815169	0.814471	0.000698794
CSS0010513.1	0.980746	0.977392	0.00335365
CSS0025761.1	0.319292	0.333224
CSS0002055.1	0.520601	0.534705
CSS0002078.1	0.560104	0.554327
CSS0020774.1	0.905591	0.903074	0.00251717
CSS0029208.1	0.816756	0.135239
CSS0014095.1	0.949072	0.947898	0.00117405
CSS0032034.1	0.741737	0.524307
CSS0026706.1	0.905506	0.91401	-0.0085049
CSS0026095.1	0.913556	0.911703	0.00185304
CSS0017008.1	0.920906	0.926471	-0.0055651
CSS0049108.1	0.994652	0.985036	0.00961573
CSS0012235.1	0.178179	0.192048
CSS0050326.1	0.932635	0.933326	-0.000690966
CSS0035072.1	0.412937	0.590111
CSS0029063.1	0.989607	0.957048	0.0325595
CSS0014041.1	0.679138	0.138443
CSS0007361.1	0.90089	0.902879	-0.00198964
CSS0028799.1	0.975933	0.972953	0.00298031
CSS0037854.1	0.978242	0.972085	0.0061564
CSS0008222.1	0.620961	0.654303
CSS0035881.1	0.898149	-0.0541288
CSS0003002.1	0.970601	0.971355	-0.000753814
CSS0004540.1	0.585525	0.810599
CSS0017777.1	0.967434	0.965344	0.00209031
CSS0027215.1	0.970984	0.969154	0.00183054
CSS0023330.1	0.599212	0.611627
CSS0032057.1	0.969225	0.967411	0.00181394
CSS0004781.2	0.674816	0.686283	-0.0114673
CSS0039688.1	0.681394	0.684102	-0.00270744
CSS0032226.1	0.76376	0.751069
CSS0045191.1	0.975828	0.973835	0.00199314
CSS0030576.1	0.717997	0.71618	0.00181621
CSS0039194.1	-0.317198	-0.317795
CSS0036330.1	-0.436254	-0.454465
CSS0034620.1	0.96382	0.962503	0.00131736
CSS0015608.1	-0.423147	-0.430606
CSS0006474.1	0.97905	0.977793	0.00125668
CSS0002443.1	0.840086	0.83569	0.00439666
CSS0040751.1	0.955476	0.954218	0.00125767
CSS0027548.1	0.56634	0.549461
CSS0041160.1	0.836273	0.832398	0.00387532
CSS0005621.1	-0.0441918	0.349661
CSS0021476.1	0.990034	0.984206	0.00582773
CSS0005554.1	0.684051	0.689139
CSS0006862.1	0.851807	0.634476	0.21733
CSS0018832.1	-0.684528	-0.697129
CSS0028254.1	0.273011	-0.312433
CSS0009766.1	0.9571	0.952477	0.00462272
CSS0002447.1	-0.519968	-0.514736
CSS0022325.1	0.910665	0.91223	-0.00156495
CSS0023033.2	0.652351	0.514095
CSS0038558.1	-0.438293	0.455485
CSS0046145.1	0.908115	0.904767	0.00334849
CSS0029802.1	0.417837	-0.156127
CSS0014409.1	0.316235	-0.0215928
CSS0042957.1	0.774791	0.768334	0.00645706
CSS0034509.1	0.898289	0.886943
CSS0013553.1	0.545244	0.547852
CSS0023893.1	0.414073	0.405813
CSS0009106.1	0.875986	0.883034	-0.00704849
CSS0037777.1	0.614785	0.105964
CSS0021061.2	0.96871	0.965047
CSS0048723.1	-0.499517	-0.506357
CSS0019093.1	0.318401	-0.22459
CSS0026870.1	0.683707	0.69229	-0.00858302
CSS0013897.2	0.85695	0.859101	-0.00215151
CSS0008062.1	0.975162	0.974677	0.000484795
CSS0047631.1	0.760661	0.765334	-0.00467283
CSS0007951.1	0.890927	0.892152	-0.00122501
CSS0041266.1	0.476431	-0.122182
CSS0039549.1	0.519182	0.528328
CSS0027774.1	0.994642	0.985294	0.00934798
CSS0010531.1	0.705501	0.701835	0.00366653
CSS0038168.1	0.970663	0.960544	0.0101191
CSS0036538.1	0.898719	0.110843
CSS0021065.1	0.464135	0.357748
CSS0013329.1	0.770049	0.759235
CSS0003768.1	0.989978	0.98649	0.00348767
CSS0045288.1	0.66107	0.655107
CSS0048264.1	0.953815	0.917423	0.0363926
CSS0008420.1	0.959475	0.953161	0.00631451
CSS0043110.1	0.600649	0.597777
CSS0050048.1	0.915315	0.914836	0.000478567
CSS0022603.1	0.741526	0.642548
CSS0034106.1	0.964348	0.959182	0.00516604
CSS0021200.1	0.784036	0.778307	0.00572941
CSS0035227.1	0.839283	0.850327	-0.0110439
CSS0037478.1	0.981625	0.975633	0.00599193
CSS0022453.1	0.799381	0.808745	-0.00936363
CSS0008911.1	-0.143528	0.140911
CSS0027631.1	0.678335	0.25469
CSS0003336.1	0.649664	0.658128	-0.00846355
CSS0017998.2	-0.580155	-0.000943393
CSS0021269.1	0.948366	0.943487	0.00487816
CSS0018934.1	0.797586	0.686538
CSS0046263.1	-0.349853	-0.367435
CSS0038901.1	0.613909	0.617337	-0.00342808
CSS0027484.1	0.958594	0.957692	0.000901584
CSS0042699.1	0.90269	0.699733	0.202957
CSS0023819.1	0.960659	0.96276	-0.00210171
CSS0002811.1	0.969387	0.971033	-0.00164626
CSS0029798.1	0.945541	0.941504	0.00403651
CSS0038648.1	-0.286509	-0.287652
CSS0029485.1	0.952451	0.95669	-0.00423874
CSS0032001.1	0.994142	0.991902
CSS0009692.1	0.917173	0.921845	-0.00467175
CSS0002135.1	0.951705	0.950577	0.00112758
CSS0042434.1	0.905499	0.50413	0.40137
CSS0003736.1	0.864629	0.646242	0.218387
CSS0002725.2	0.495016	-0.0288252
CSS0018622.1	0.98157	0.980197	0.00137305
CSS0025733.1	0.641258	0.650427	-0.00916893
CSS0017775.1	0.700775	0.707428	-0.00665284
CSS0028838.1	0.747235	0.242737
CSS0029576.1	0.83813	0.838217	-8.74787e-05
CSS0045701.1	0.414124	-0.320875
CSS0005857.1	0.306102	0.321726
CSS0012922.1	0.864386	0.863724	0.000661604
CSS0033659.1	0.965661	0.964673	0.000988415
CSS0037460.1	0.574447	0.592654
CSS0028203.1	0.76916	0.77055
CSS0043279.1	0.854213	0.847827	0.00638605
CSS0012686.1	0.504247	0.510815
CSS0003053.1	0.639292	0.634906	0.00438601
CSS0008087.1	0.941845	0.93574	0.00610456
CSS0008159.1	0.920855	0.9145	0.0063546
CSS0047910.1	0.313975	0.267001
CSS0047777.1	0.870516	0.872473	-0.00195788
CSS0048411.1	0.848344	0.847657
CSS0042905.1	0.898028	0.898367	-0.00033917
CSS0004812.1	0.96073	0.958039	0.00269141
CSS0037482.1	0.956737	0.962924	-0.00618672
CSS0015585.1	-0.69465	-0.703858
CSS0047405.1	-0.514471	0.54228
CSS0000182.1	0.89888	0.909564	-0.0106837
CSS0042619.1	0.709067	0.714565	-0.005498
CSS0000531.1	0.568784	0.176043
CSS0024462.1	0.868614	0.874858	-0.00624407
CSS0007144.1	0.854873	0.853852	0.00102125
CSS0041040.1	0.959229	0.956302	0.00292713
CSS0042843.1	0.974427	0.973715	0.000711872
CSS0000960.1	0.125846	0.243782
CSS0017909.1	-0.346576	0.155227
CSS0016158.1	0.675198	0.665826
CSS0048446.1	0.943763	0.943414	0.000349207
CSS0019800.2	0.796941	0.23677	0.560171
CSS0034243.1	0.982015	0.980547	0.00146781
CSS0042966.1	0.778451	0.775083	0.00336786
CSS0003418.1	0.750091	0.419551	0.33054
CSS0030206.1	0.936368	0.92965	0.00671756
CSS0009314.1	0.423871	0.435284
CSS0030648.1	0.857175	0.162047
CSS0005543.1	0.641221	0.659325	-0.0181035
CSS0049804.1	0.893827	0.591686
CSS0026968.1	0.703743	0.241017	0.462726
CSS0033195.1	0.673018	-0.474496
CSS0000245.1	0.253564	0.0163228
CSS0044911.1	0.951086	0.949875	0.00121067
CSS0007400.1	0.123057	0.355687
CSS0038905.1	0.965147	0.958111	0.00703624
CSS0044574.1	0.456705	0.458815
CSS0019823.1	0.937329	0.931112	0.00621712
CSS0032969.1	0.973799	0.967968	0.00583054
CSS0016532.1	-0.552	-0.560809
CSS0033658.1	-0.369683	-0.370203
CSS0035558.1	0.953428	0.959102	-0.00567379
CSS0041783.1	0.45661	0.168371
CSS0027170.1	0.730264	-0.253466
CSS0016442.1	0.40596	0.29812
CSS0041261.1	0.969559	0.966869	0.00268993
CSS0031618.1	0.994158	0.659795	0.334363
CSS0001103.1	0.960623	0.961744	-0.00112042
CSS0019942.1	0.707451	0.705984	0.00146694
CSS0016680.1	0.879219	0.887922	-0.00870232
CSS0049606.1	0.680415	0.684123
CSS0021369.1	0.991813	0.988661	0.00315266
CSS0001521.1	0.90852	0.909649	-0.00112846
CSS0003826.1	0.673032	0.686579	-0.0135473
CSS0007737.1	0.823622	0.822735	0.000886808
CSS0011920.1	0.968144	0.96635	0.00179362
CSS0016229.1	0.937534	0.935881	0.00165222
CSS0005686.1	0.96682	0.963359	0.00346149
CSS0045250.1	0.983485	0.983185	0.000299378
CSS0045760.1	0.992687	0.971354	0.0213324
CSS0042715.1	0.845109	0.839758	0.00535066
CSS0027434.1	0.914162	0.912814	0.0013479
CSS0021330.1	0.536254	0.257527
CSS0007229.1	0.944673	0.942452	0.00222182
CSS0049334.1	0.469785	0.480274
CSS0019941.1	0.877007	0.878596	-0.00158863
CSS0017286.1	0.968993	0.971754	-0.00276145
CSS0016774.1	0.711943	0.420582	0.291361
CSS0020032.1	0.988041	0.986285	0.00175576
CSS0029891.1	0.890047	0.885577	0.00446958
CSS0038197.1	0.896358	0.892163	0.00419573
CSS0023716.1	0.857009	0.874661	-0.0176518
CSS0015575.1	0.812507	0.81847	-0.00596277
CSS0037090.1	0.927811	0.93305	-0.00523888
CSS0037273.1	-0.360617	0.0763668
CSS0046291.1	0.769765	0.767124	0.00264067
CSS0009464.1	0.743361	0.75269	-0.00932862
CSS0029094.1	0.285037	0.693769
CSS0034855.1	-0.778335	-0.77728
CSS0049991.1	0.797838	0.794244	0.00359399
CSS0038849.1	0.502427	0.304583
CSS0046070.1	0.454389	0.45915
CSS0023309.1	-0.590283	-0.595837
CSS0030030.1	0.994895	0.991704	0.00319089
CSS0012881.1	0.850923	0.850045	0.000877476
CSS0047816.1	-0.489357	-0.489192
CSS0018867.2	0.714215	0.723163	-0.00894763
CSS0011655.1	0.782926	0.305517
CSS0043862.1	0.550528	0.560821
CSS0036530.1	0.751171	0.757769	-0.00659847
CSS0010665.1	0.981306	0.980695	0.000611603
CSS0028909.1	-0.511987	0.724714
CSS0000760.1	0.945146	0.940097	0.00504915
CSS0008967.1	0.760767	0.758701	0.00206561
CSS0015648.1	0.610628	0.609998	0.000630144
CSS0045663.1	0.994651	0.976844	0.0178074
CSS0038424.1	0.942523	0.942315	0.000207703
CSS0030462.1	0.347926	0.363902
CSS0009392.1	0.987116	0.986658	0.000458572
CSS0050258.1	0.845075	0.841048	0.00402757
CSS0008186.1	-0.11416	0.154033
CSS0008541.1	0.339245	-0.0176769
CSS0022854.1	0.47453	0.466455
CSS0023103.1	0.512347	0.514657
CSS0021558.1	0.947463	0.946381	0.00108275
CSS0040935.1	0.906512	0.920036	-0.0135235
CSS0028479.1	0.113141	-0.155414
CSS0034612.1	0.737368	0.241811
CSS0031429.1	0.547804	0.404959
CSS0004135.1	0.947056	0.947561	-0.000505233
CSS0004991.1	0.944832	0.940957	0.00387503
CSS0029511.1	-0.424398	-0.439796
CSS0020741.1	0.927608	0.924732	0.00287589
CSS0037085.1	-0.290118	-0.309798
CSS0020469.1	0.96732	-0.191175
CSS0043922.1	0.556092	0.575748
CSS0036750.1	-0.566667	-0.578563
CSS0033436.2	0.953218	0.946783	0.00643505
CSS0047156.1	-0.55994	0.254971
CSS0006826.1	-0.413474	0.301158
CSS0020517.1	0.735957	0.0533721
CSS0025009.1	0.703743	0.241017	0.462726
CSS0000517.1	0.893827	0.591686
CSS0012716.1	0.675531	0.657648	0.017883
CSS0017921.1	0.477659	0.480838
CSS0024694.1	0.90978	0.914511	-0.0047308
CSS0037993.1	0.795933	0.800816	-0.00488359
CSS0045766.1	0.604234	0.620602	-0.0163685
CSS0023739.1	0.992763	0.99051	0.0022523
CSS0034667.1	0.953383	0.952952	0.000431493
CSS0018704.1	0.868136	0.865663	0.00247384
CSS0039405.1	0.965996	0.963236	0.0027601
CSS0026670.1	0.371055	0.365933
CSS0028606.1	0.892978	0.891442	0.00153573
CSS0029518.1	0.964002	0.964929	-0.000927623
CSS0016377.1	0.162395	0.305595
CSS0028517.1	0.991874	0.990603	0.00127076
CSS0004058.1	0.769036	0.633905	0.135131
CSS0025022.1	0.991968	0.988371	0.00359674
CSS0034940.1	0.912284	0.913292	-0.00100879
CSS0010978.1	0.825435	0.827854	-0.00241857
CSS0029316.1	-0.473386	-0.479672
CSS0005512.1	0.84221	0.8448	-0.00259055
CSS0040972.1	0.86698	0.864894	0.00208614
CSS0045082.1	0.0116684	-0.145767
CSS0021418.1	0.492602	0.491279
CSS0021389.1	0.59748	0.597559
CSS0049665.1	0.953025	0.946896	0.00612967
CSS0008283.1	0.0340603	-0.160403
CSS0013835.1	-0.355588	-0.358049
CSS0046520.1	0.988094	0.984618	0.00347571
CSS0042969.1	0.854689	0.84365	0.0110387
CSS0021560.1	0.884474	0.879781	0.00469322
CSS0024573.1	0.704288	0.720815	-0.0165266
CSS0023386.1	0.946495	0.944313	0.00218213
CSS0045268.1	0.869547	0.87619	-0.00664295
CSS0032403.1	0.745311	0.101268
CSS0029439.1	-0.371996	-0.384718
CSS0011036.1	-0.645819	-0.650614
CSS0010613.1	-0.544382	-0.55671
CSS0045490.1	0.99306	0.989552	0.00350796
CSS0023669.1	0.21885	0.0587972
CSS0026415.1	0.665358	-0.400938
CSS0047585.1	0.748387	0.135773
CSS0012489.1	0.951617	0.950283	0.00133403
CSS0004566.1	0.987045	0.98813	-0.0010849
CSS0045716.1	0.920301	0.915911	0.0043904
CSS0002671.1	0.663546	-0.199995
CSS0015720.1	0.877967	0.872757	0.00520964
CSS0026057.1	0.952401	0.946398	0.00600268
CSS0013076.1	0.961186	0.959838	0.00134816
CSS0009428.2	0.849873	0.857556	-0.00768312
CSS0024502.1	0.937267	0.936321	0.000945621
CSS0049378.1	0.915983	0.915414	0.000568761
CSS0019774.1	-0.377339	-0.384992
CSS0046632.1	0.887187	-0.50042
CSS0020745.1	0.784721	0.795168	-0.0104473
CSS0034347.1	0.816413	0.814922	0.00149112
CSS0046391.1	0.872136	0.658853	0.213283
CSS0025979.1	0.986342	0.986694	-0.00035179
CSS0029025.1	0.711645	0.71968	-0.00803503
CSS0038044.1	0.459707	0.641492
CSS0020685.1	-0.21833	0.583484
CSS0049461.1	0.545288	0.559111
CSS0016995.1	0.993349	0.98989	0.00345867
CSS0011481.1	0.681552	0.690184	-0.00863217
CSS0040323.1	0.980097	0.978027	0.00207011
CSS0046936.1	0.00700699	-0.096395
CSS0041307.1	0.0139298	-0.0359634
CSS0022105.1	-0.368245	0.378166
CSS0020891.1	0.97657	0.973976	0.00259429
CSS0014088.1	0.836485	0.831694	0.00479087
CSS0006341.1	0.821535	0.605681	0.215855
CSS0038910.1	0.736743	0.328425
CSS0042136.1	0.236862	0.25998
CSS0022981.1	0.977469	0.976948	0.000521126
CSS0010337.1	0.952905	0.952267	0.000637773
CSS0014255.1	-0.420679	0.361558
CSS0049756.1	0.994654	0.985139	0.00951523
CSS0019627.1	0.991105	0.987979	0.00312669
CSS0042424.1	0.475622	0.482886
CSS0026521.1	0.83953	0.838858	0.000671874
CSS0025546.1	0.419769	0.404163
CSS0001409.1	0.936814	0.927879	0.00893465
CSS0010802.1	0.902868	0.905244	-0.00237604
CSS0013447.1	0.526267	0.517626
CSS0050010.1	0.650415	0.655557
CSS0023374.1	0.961888	0.965889	-0.00400055
CSS0041776.1	0.968136	0.965212	0.00292494
CSS0041675.1	0.976751	0.971764	0.00498716
CSS0001559.1	0.884523	0.881808	0.00271496
CSS0022304.1	0.856086	0.852677
CSS0042177.1	0.474232	0.481607
CSS0043580.1	0.895854	0.897479	-0.00162472
CSS0015110.1	0.956001	0.952621	0.0033803
CSS0006766.1	0.833259	0.298982	0.534277
CSS0017810.1	0.581955	0.586933
CSS0044630.1	0.720595	0.736078	-0.0154837
CSS0023487.1	0.597752	0.603379
CSS0018562.1	0.952287	0.950122	0.00216471
CSS0047103.1	0.513301	0.607552
CSS0021835.1	0.945346	0.938947	0.00639899
CSS0018841.1	0.926037	0.924259	0.00177797
CSS0011429.1	0.439747	0.457864
CSS0046617.1	0.97513	0.971012	0.00411806
CSS0014662.1	0.635815	0.630033
CSS0037274.1	-0.198382	0.198394
CSS0009123.1	0.507071	0.507812
CSS0022919.1	0.551231	0.555046
CSS0049362.1	0.884663	0.880711	0.00395135
CSS0010186.1	0.785729	0.788835	-0.00310557
CSS0005644.1	0.910829	0.909452	0.00137644
CSS0020761.1	0.44428	0.447148
CSS0016000.1	0.954977	0.954499	0.00047823
CSS0045903.1	0.878581	0.87459	0.00399101
CSS0005920.1	0.920257	0.915097	0.00516004
CSS0019684.1	0.950627	0.949421	0.00120593
CSS0005347.1	0.958972	0.955384	0.00358795
CSS0032937.1	0.327209	0.662744
CSS0021794.1	0.657405	0.653682	0.00372318
CSS0007569.1	0.892792	0.394242
CSS0029860.1	0.362895	0.362046
CSS0042637.1	0.854269	0.602135
CSS0034102.1	0.845428	0.854962	-0.00953389
CSS0027209.1	0.869661	0.868911	0.000749904
CSS0033429.1	0.975851	0.971997	0.00385415
CSS0017628.1	0.749201	0.765047	-0.0158458
CSS0048991.1	0.991968	0.988371	0.00359674
CSS0033022.1	0.97981	0.977377	0.00243356
CSS0009401.1	-0.125114	0.299619
CSS0021318.1	0.677038	0.673675	0.00336352
CSS0018446.1	0.914906	0.91281	0.00209605
CSS0006410.2	0.791905	0.803759	-0.011854
CSS0038438.1	0.716249	0.713718	0.00253136
CSS0048843.1	0.666029	0.661133	0.00489576
CSS0038974.1	0.994307	0.993348	0.000958798
CSS0032697.1	0.424535	0.411307
CSS0009859.1	0.788321	0.801854	-0.013533
CSS0023863.1	0.943406	0.942032	0.00137403
CSS0017855.1	0.786161	0.794373	-0.00821219
CSS0029596.1	0.906389	0.961566	-0.0551768
CSS0014629.1	0.961897	0.965954	-0.00405715
CSS0022270.1	0.91341	0.921145	-0.00773511
CSS0033561.1	0.809151	0.182892
CSS0037166.1	0.354854	0.351068
CSS0028575.1	0.448331	0.443235
CSS0036815.1	0.676665	0.674567	0.00209831
CSS0004247.1	-0.379627	0.198063
CSS0004763.1	0.335728	0.349158
CSS0005374.1	0.804818	0.800949
CSS0030297.1	0.91816	0.916707	0.00145247
CSS0021457.1	0.722562	0.0958885
CSS0015297.1	-0.0151605	0.0605071
CSS0022699.1	0.964859	0.964034	0.000825113
CSS0011722.1	0.677626	0.677136	0.000490024
CSS0038034.1	0.868245	0.865346	0.0028989
CSS0047432.1	0.866737	0.863692	0.00304439
CSS0039670.1	0.992621	0.97514	0.0174811
CSS0024539.1	0.985151	0.981868	0.00328264
CSS0037210.1	0.612187	0.358429	0.253757
CSS0021502.1	0.974512	0.968886	0.00562608
CSS0031438.1	0.991546	0.988624	0.00292159
CSS0026170.1	0.536309	-0.0843915
CSS0007219.1	0.647807	0.643182	0.00462503
CSS0023230.1	0.903602	0.858135	0.045467
CSS0020215.1	0.990473	-0.129555
CSS0023513.2	0.404513	0.445335
CSS0020697.1	0.907016	0.910273	-0.00325699
CSS0007304.1	0.978996	0.978845	0.000150626
CSS0014986.1	0.503239	0.498487
CSS0026915.1	0.885429	0.883279	0.00214947
CSS0021845.1	0.556666	0.5552
CSS0039757.1	0.902292	0.881921	0.020371
CSS0005717.1	0.960107	0.959423	0.000684304
CSS0049202.1	0.941972	0.944481	-0.00250943
CSS0041810.2	0.984727	0.983619	0.00110801
CSS0028065.2	0.443823	-0.184328
CSS0017106.1	0.848357	0.848514
CSS0039793.1	0.516759	0.218649
CSS0039708.1	0.979734	0.978428	0.00130581
CSS0012736.1	0.976653	0.98011	-0.00345724
CSS0043127.2	0.639303	0.640703	-0.00139945
CSS0045927.3	0.617876	0.421293	0.196583
CSS0035727.1	0.745777	0.0996311
CSS0047705.1	-0.504514	-0.514996
CSS0033231.1	0.838378	0.834508	0.00386985
CSS0048907.1	0.714049	0.711268	0.00278085
CSS0020955.1	0.978946	0.97555	0.00339527
CSS0016704.1	0.781789	0.779273	0.00251649
CSS0015778.1	0.994341	0.948807	0.0455336
CSS0028880.1	0.985576	0.981693	0.00388288
CSS0009696.1	0.938432	0.934432	0.00399921
CSS0014839.1	0.716715	0.66208
CSS0015427.1	0.623478	0.621028	0.00245074
CSS0045586.1	0.850553	0.844018	0.0065354
CSS0001397.1	0.553878	0.543637
CSS0007355.1	0.939191	0.938869	0.000321697
CSS0001640.1	0.827652	0.83562	-0.00796863
CSS0000590.1	0.697527	0.694272	0.00325516
CSS0020092.1	0.702619	0.70465
CSS0039148.1	-0.158181	0.182203
CSS0013929.1	0.0340334	0.100309
CSS0042006.1	0.938914	0.938289	0.00062481
CSS0010658.1	0.938106	0.921621	0.0164848
CSS0009537.1	0.702575	0.688178	0.0143969
CSS0001579.1	0.994316	0.991376	0.00294055
CSS0026117.1	0.738301	0.741785	-0.00348439
CSS0041343.1	0.853321	0.848016
CSS0032779.1	0.124761	0.718245
CSS0045500.1	0.285827	0.303351
CSS0046377.1	0.868096	-0.0403358
CSS0033819.1	0.913198	0.91017	0.00302758
CSS0039244.1	0.573949	0.558098
CSS0044565.1	0.992153	0.988832	0.00332175
CSS0043925.1	0.768164	0.780614	-0.0124498
CSS0034079.1	0.973748	0.970351	0.00339701
CSS0027219.1	0.970751	0.966606	0.00414425
CSS0033413.1	-0.517828	-0.527147
CSS0001302.1	-0.313434	-0.071045
CSS0011524.1	0.973186	0.970637	0.00254869
CSS0018093.1	0.98202	0.982368	-0.000347448
CSS0046465.1	0.981998	0.98251	-0.000512285
CSS0025601.1	0.499711	0.500513
CSS0003202.1	0.813737	0.17061
CSS0028265.1	0.527342	0.520555
CSS0008726.2	-0.583239	-0.588822
CSS0036441.1	0.373603	0.38902
CSS0016334.1	-0.826324	-0.818568
CSS0039802.1	-0.502121	0.300046
CSS0003833.1	0.741814	0.754869	-0.0130554
CSS0044707.1	0.957273	0.956031	0.00124206
CSS0034311.1	0.985095	0.982467	0.00262804
CSS0018494.1	0.9651	0.959504	0.00559602
CSS0023217.1	0.846868	0.843598	0.00327023
CSS0021715.1	0.786892	0.793133	-0.00624036
CSS0011375.1	0.540855	0.547124
CSS0044038.1	0.93535	0.9316	0.00375098
CSS0043188.1	0.966522	0.962516	0.00400602
CSS0010817.1	0.354632	0.362591
CSS0002602.1	0.98257	0.980361	0.00220885
CSS0005309.1	0.729184	0.738744	-0.00955945
CSS0019692.1	0.714185	0.720402	-0.00621783
CSS0023495.1	0.807057	0.86577	-0.0587133
CSS0031954.1	0.964547	0.968247	-0.00370058
CSS0032262.1	0.980611	0.974491	0.00612008
CSS0017874.1	0.968567	0.967227	0.00133952
CSS0040459.1	0.878567	0.61514	0.263427
CSS0028328.1	0.890084	0.887626	0.00245854
CSS0043221.1	0.911977	0.912825	-0.000847908
CSS0011991.1	0.983696	0.980711	0.00298432
CSS0004439.1	0.699093	0.688972	0.0101212
CSS0036463.1	0.331042	0.333306
CSS0021160.1	0.929855	0.928133	0.00172233
CSS0010201.1	0.983118	0.980889	0.00222855
CSS0000943.1	0.994158	0.659795	0.334363
CSS0012307.1	0.700062	0.248998
CSS0037171.1	0.988452	0.986716	0.00173625
CSS0041253.1	0.395337	0.378689
CSS0003929.1	0.989055	0.986281	0.00277415
CSS0049676.1	0.344711	0.208873
CSS0039030.1	0.783585	0.781854	0.00173066
CSS0047278.1	0.430796	0.444611
CSS0008965.1	0.795298	0.784662	0.0106363
CSS0031466.1	0.943484	0.944589	-0.00110477
CSS0035678.1	0.385527	-0.0642742
CSS0024183.1	0.981199	0.975597	0.00560151
CSS0023358.1	0.98318	0.980532	0.00264801
CSS0012149.1	0.56983	0.575672
CSS0048863.1	0.976156	0.975069	0.001087
CSS0031480.1	0.428378	0.439987
CSS0041010.1	0.26028	-0.016708
CSS0003908.1	0.76321	0.760711	0.00249875
CSS0008880.1	0.623959	0.637402	-0.0134435
CSS0027941.1	0.885719	0.877902	0.00781662
CSS0042805.1	0.907088	0.901498	0.00558958
CSS0043810.1	0.870839	0.875441	-0.00460186
CSS0041619.1	0.534639	0.538178
CSS0036628.1	0.940024	0.941663	-0.00163921
CSS0048197.1	0.760656	0.75218	0.00847568
CSS0036883.1	0.892296	0.929951	-0.0376556
CSS0039337.1	-0.739736	-0.18623
CSS0037582.1	0.27873	0.292949
CSS0045070.1	-0.288052	0.530216
CSS0034093.1	0.989132	0.989792	-0.000660725
CSS0044649.1	0.920175	0.920494	-0.000319104
CSS0027038.1	0.589883	0.594818
CSS0041663.1	0.628626	-0.0204524
CSS0002106.1	0.666749	0.671489
CSS0041882.1	0.960222	0.955727	0.00449471
CSS0021470.1	0.123057	0.355687
CSS0042879.1	0.96119	0.955437	0.00575309
CSS0035900.1	0.777859	0.0990186	0.67884
CSS0047383.1	0.688206	0.682356	0.00585001
CSS0008668.1	0.505285	0.54683
CSS0028888.1	0.915509	0.911613	0.00389606
CSS0027862.1	-0.363263	0.651252
CSS0003881.1	-0.355109	-0.353818
CSS0020515.1	0.775908	0.686381	0.0895263
CSS0013986.1	-0.522251	-0.536742
CSS0002997.1	0.486614	-0.17083
CSS0047722.1	0.985556	0.983954	0.00160216
CSS0007932.1	0.878254	0.873173	0.00508174
CSS0037286.1	0.987851	0.984966	0.00288478
CSS0028020.1	0.530767	0.539284
CSS0024132.1	0.480147	0.459669
CSS0005898.1	-0.500363	-0.505079
CSS0016963.1	0.62454	0.631706	-0.00716537
CSS0001879.1	0.675804	0.67266	0.00314354
CSS0000939.1	0.934794	0.927116	0.00767876
CSS0031819.1	0.956398	0.95377	0.00262712
CSS0011161.1	0.86892	0.870752	-0.00183217
CSS0037159.1	0.967905	0.965927	0.00197833
CSS0003258.1	0.461612	0.458561
CSS0048948.1	0.512827	0.520045
CSS0029935.1	0.970873	0.972458	-0.00158506
CSS0036160.1	0.603133	0.588557
CSS0050390.1	0.50885	0.504959
CSS0003363.1	0.982266	0.976193	0.00607334
CSS0028565.1	0.763957	0.305966
CSS0003340.1	0.951438	0.948594	0.00284383
CSS0010587.1	0.920136	0.923459	-0.00332335
CSS0033069.1	0.917327	0.915193	0.00213373
CSS0001226.1	0.696202	0.689747	0.00645458
CSS0026804.1	0.777945	0.780452	-0.00250643
CSS0012294.1	0.372523	0.386368
CSS0024260.1	0.994795	0.985281	0.00951357
CSS0020489.1	0.988583	0.986821	0.00176198
CSS0005476.1	-0.563342	-0.570714
CSS0024347.1	0.946937	0.902619	0.0443175
CSS0040791.1	0.419769	0.404163
CSS0036537.1	0.858825	0.851773	0.00705199
CSS0045298.1	0.991558	0.989601	0.00195669
CSS0029381.1	0.909996	0.904732	0.00526415
CSS0035254.2	0.798438	0.797007	0.00143071
CSS0011749.1	0.824828	0.816567	0.00826106
CSS0021126.1	0.994203	0.99098	0.003223
CSS0034367.1	0.514435	0.511635
CSS0050452.1	0.892099	0.897747	-0.00564851
CSS0019649.1	0.985666	0.98409	0.00157604
CSS0043998.1	0.927588	0.927853	-0.000264179
CSS0028076.1	0.95521	0.954647	0.000563091
CSS0049637.1	0.743805	0.142997	0.600808
CSS0037079.1	0.859611	0.851497	0.00811355
CSS0007694.1	0.963387	0.962258	0.00112884
CSS0009937.1	0.915064	0.911049	0.00401584
CSS0021871.1	0.927064	0.927229	-0.000165168
CSS0048182.1	-0.53733	-0.549046
CSS0022276.1	0.731899	0.746546	-0.0146472
CSS0001002.1	0.972276	0.968761	0.00351514
CSS0042225.1	0.592549	0.600163
CSS0034010.1	0.937384	0.939295	-0.00191123
CSS0046994.1	0.866743	0.866206	0.000537175
CSS0035176.1	0.973527	0.973253	0.000274817
CSS0032051.1	0.793022	0.797381	-0.00435915
CSS0017471.1	0.879453	0.884882	-0.00542866
CSS0013347.1	0.983889	0.983834	5.46849e-05
CSS0034582.1	0.722538	0.229173
CSS0013847.1	-0.414035	-0.417782
CSS0022783.1	0.977041	0.977781	-0.000740187
CSS0034908.1	0.985868	0.983048	0.00282018
CSS0002594.1	0.954393	0.945958	0.008435
CSS0036043.1	-0.513194	-0.496217
CSS0019594.1	0.938072	0.129831
CSS0024985.1	0.755582	0.756138	-0.0005555
CSS0034438.1	0.518391	0.505069
CSS0001909.1	0.667765	0.67503	-0.00726495
CSS0003413.1	0.667414	0.663595	0.00381815
CSS0028462.1	0.148709	0.0956325
CSS0024499.1	0.528417	0.537144
CSS0014069.1	0.567198	-0.438344
CSS0029675.1	0.380942	0.383462
CSS0016348.1	0.953071	0.948837	0.00423406
CSS0048050.1	-0.436336	0.219929
CSS0022625.1	0.797541	0.784934	0.0126073
CSS0033117.1	0.59884	0.599378
CSS0049084.1	0.982034	0.981919	0.000114494
CSS0046285.1	0.94426	0.93626
CSS0035192.1	0.33851	0.617683
CSS0048675.1	0.98877	0.986618	0.00215225
CSS0046286.1	0.933371	0.934055	-0.000683907
CSS0006717.1	-0.676929	-0.675247
CSS0048299.1	0.943025	0.942796	0.000228891
CSS0003935.1	0.755847	0.75671	-0.000862664
CSS0020951.1	0.97913	0.979441	-0.000310987
CSS0022963.1	0.736884	0.735615	0.00126809
CSS0018180.1	0.623996	0.629879	-0.00588264
CSS0010652.1	0.317891	-0.0643012
CSS0016776.1	-0.265011	-0.311611
CSS0014496.1	0.986972	0.986933	3.89825e-05
CSS0049195.1	0.93233	0.929323	0.00300747
CSS0001584.1	0.180497	0.129687
CSS0043747.1	0.84091	0.844435	-0.00352428
CSS0003794.1	0.922792	0.925856	-0.00306437
CSS0013456.1	0.933189	0.930736	0.00245327
CSS0003141.1	0.956212	0.959404	-0.00319219
CSS0025459.1	0.321594	0.302264
CSS0040201.1	0.361006	0.375531
CSS0000791.1	0.979796	0.97994	-0.000144074
CSS0048575.1	0.902923	0.899908	0.00301424
CSS0037390.1	0.936035	0.94033	-0.00429473
CSS0037476.1	0.959418	0.0979863
CSS0024606.1	0.951904	0.951175	0.000729624
CSS0049127.1	0.979515	0.974265	0.00525041
CSS0005878.1	0.510888	0.505846
CSS0012339.1	0.812464	0.189511
CSS0012036.1	0.881998	0.885219	-0.0032206
CSS0028122.1	0.913723	0.91398	-0.000257863
CSS0007744.1	0.969052	0.970806	-0.00175426
CSS0034282.1	-0.308414	-0.124269
CSS0040237.1	0.963646	0.963829	-0.000182969
CSS0004924.2	0.0946794	0.281359
CSS0027821.1	0.855407	0.858777	-0.00336956
CSS0039298.1	0.800961	0.795077	0.00588442
CSS0000359.1	0.982516	0.981837	0.000678918
CSS0009066.1	0.816355	0.806968	0.00938774
CSS0039477.1	0.88076	0.819458	0.0613015
CSS0013364.1	0.63658	0.18627
CSS0007138.1	0.990121	0.987097	0.00302376
CSS0028717.1	0.325431	0.279345
CSS0031008.1	0.950137	0.53056
CSS0005953.1	0.367827	0.28397
CSS0029538.1	0.910887	0.916576	-0.00568882
CSS0004214.1	-0.351815	-0.357992
CSS0002840.1	0.97736	0.977156	0.00020431
CSS0008506.1	0.187797	-0.0446388
CSS0047172.1	-0.0812413	0.00056855
CSS0002999.1	0.983341	0.981933	0.00140831
CSS0044604.1	0.811378	0.113526
CSS0012047.1	-0.481175	-0.470203
CSS0018836.1	0.962315	0.954459	0.00785573
CSS0010689.1	0.655153	-0.0767511
CSS0004139.1	0.0370188	0.159863
CSS0015916.1	0.588249	0.217413
CSS0048028.1	0.970108	0.968726	0.00138158
CSS0015989.1	-0.50967	0.752946
CSS0033800.1	-0.330998	-0.345675
CSS0028805.1	0.454507	0.445547
CSS0034232.1	-0.306631	-0.320273
CSS0047681.1	0.389264	0.399919
CSS0034972.1	0.956065	0.956031	3.39397e-05
CSS0011362.1	0.988925	0.986947	0.00197814
CSS0040354.1	0.875368	0.869383	0.00598527
CSS0021571.1	0.936222	0.935816	0.000405898
CSS0042263.1	0.72791	0.722302
CSS0030854.1	0.889183	0.888312	0.000870982
CSS0003973.1	0.450157	0.451542
CSS0012189.1	0.810062	0.809004	0.0010583
CSS0014851.1	0.988332	0.986681	0.00165157
CSS0033130.1	0.979204	0.979924	-0.000720814
CSS0035433.1	0.978239	0.974486	0.00375298
CSS0010741.1	0.991234	0.988375	0.00285858
CSS0007797.1	0.987236	0.985996	0.00124028
CSS0034628.1	0.994701	0.985236	0.00946485
CSS0017929.1	0.994659	0.985058	0.00960127
CSS0009618.1	0.728583	0.728139	0.000444081
CSS0032175.1	0.79722	0.18782
CSS0018062.1	0.971493	0.967421	0.0040721
CSS0007528.1	0.975203	0.974612	0.000591201
CSS0016566.1	0.220139	0.191837
CSS0006050.1	0.875497	0.876714	-0.00121713
CSS0013524.1	-0.53201	-0.513003
CSS0033262.1	0.959635	0.957927	0.00170817
CSS0044264.1	0.758848	0.756779	0.00206919
CSS0008981.1	0.990654	0.988035	0.00261941
CSS0031042.1	0.778943	0.783542	-0.00459901
CSS0005725.1	0.985666	0.982285	0.00338164
CSS0035548.1	0.949134	0.943957	0.00517729
CSS0037567.1	0.437178	0.439624
CSS0049684.1	0.848309	0.84773	0.000578984
CSS0039075.1	0.687388	0.690661	-0.00327306
CSS0028019.1	0.482991	0.500881
CSS0018795.1	0.676866	0.467439	0.209427
CSS0006138.1	0.960813	0.957444	0.0033683
CSS0036068.1	0.683	0.106944
CSS0034760.1	0.963338	0.961808	0.00153067
CSS0046211.1	-0.557409	-0.545201
CSS0015234.1	-0.332523	-0.0404951
CSS0036616.1	0.927818	0.93016	-0.00234144
CSS0018328.1	0.803746	0.204019
CSS0012726.2	0.981138	0.979576	0.0015622
CSS0035325.1	-0.224563	-0.0867668
CSS0034196.1	0.9932	0.991634	0.00156603
CSS0007414.1	0.98744	0.984664	0.00277633
CSS0024315.1	0.613716	0.612556	0.00115975
CSS0000336.1	0.53603	-0.0779369
CSS0039221.1	0.991574	0.990328	0.0012458
CSS0040123.1	0.56371	0.584671
CSS0028000.1	-0.608168	-0.612515
CSS0047380.1	0.963628	0.914488	0.0491401
CSS0046376.1	0.977492	0.976672	0.000820035
CSS0022510.1	0.976895	0.970504	0.00639102
CSS0041681.1	0.542871	0.543904
CSS0007831.1	0.887153	0.888789	-0.00163546
CSS0019927.1	0.208383	0.309509
CSS0039636.1	-0.368893	0.428283
CSS0001925.1	0.498585	0.496863
CSS0022068.1	0.686457	0.685045	0.00141246
CSS0026969.1	0.993796	0.992513	0.00128312
CSS0014229.1	0.877468	0.878238	-0.000770114
CSS0050369.1	0.926155	0.928726	-0.00257118
CSS0007206.1	0.708951	0.210495
CSS0022627.1	-0.246693	-0.121597
CSS0049398.1	0.983989	0.98301	0.00097859
CSS0010176.1	0.663366	0.665815
CSS0030788.1	0.919932	0.91382	0.00611141
CSS0036348.1	-0.331825	-0.35344
CSS0016473.1	0.955277	0.949908	0.00536892
CSS0040952.1	0.115703	-0.226347
CSS0008099.1	0.98447	0.981869	0.00260187
CSS0018170.1	0.878743	0.879707	-0.000963437
CSS0034579.1	0.856032	0.850827	0.00520449
CSS0006541.1	-0.693712	-0.696097
CSS0046653.1	0.78061	0.794001	-0.0133907
CSS0045061.1	0.851943	0.870759	-0.0188161
CSS0004261.1	0.560976	0.61466
CSS0030665.1	0.71661	0.72105	-0.0044397
CSS0013733.1	-0.443598	0.292992
CSS0015344.1	0.918496	0.890795	0.0277011
CSS0001562.1	0.97345	0.9703	0.00315002
CSS0000974.1	-0.365437	0.327309
CSS0041873.1	0.776091	0.777979	-0.00188803
CSS0042929.1	0.288893	-0.0777062
CSS0032005.1	0.973338	0.974507	-0.00116866
CSS0030704.1	0.802211	0.807052	-0.00484068
CSS0040205.1	0.456767	0.0572448
CSS0025132.1	0.451887	0.520567
CSS0049178.1	0.891842	0.888477	0.0033648
CSS0048598.1	0.97986	0.979124	0.000735723
CSS0042207.1	0.993934	0.990849	0.00308506
CSS0027331.1	-0.541789	-0.525434
CSS0011176.1	-0.189421	0.437084
CSS0018441.1	0.143153	0.570395
CSS0007048.1	0.695898	0.688948	0.00695018
CSS0039173.1	0.683763	0.709124	-0.0253608
CSS0005232.1	-0.2962	0.400804
CSS0005989.1	-0.2847	-0.299184
CSS0016005.2	0.533186	0.550363
CSS0035740.1	0.937871	0.94201	-0.004139
CSS0011384.1	0.411453	-0.00506498
CSS0015853.1	0.966702	0.963959	0.00274262
CSS0026357.1	0.94016	0.936126	0.00403438
CSS0007224.1	0.0403227	0.231931
CSS0030575.1	0.747416	0.756337	-0.00892058
CSS0017835.1	0.975475	0.973447	0.00202804
CSS0024118.1	-0.403398	0.511415
CSS0015255.1	-0.285423	-0.298137
CSS0040056.1	0.65393	0.644055	0.00987579
CSS0048148.1	0.841247	0.832457	0.00878948
CSS0018743.1	0.929089	0.928442	0.000647556
CSS0040145.1	0.993672	0.990572	0.00310085
CSS0043599.1	0.766911	0.769792	-0.00288075
CSS0020228.1	0.852826	0.847795	0.00503106
CSS0036393.1	0.920544	0.927288	-0.00674424
CSS0034369.1	0.821115	0.632668
CSS0016345.1	0.677989	0.267667
CSS0030281.1	0.680322	0.227013
CSS0016435.1	0.967631	0.970658	-0.00302676
CSS0038461.1	0.651383	0.663155	-0.0117722
CSS0016020.1	-0.543766	-0.561663
CSS0035045.1	0.842645	0.847881	-0.00523603
CSS0043947.1	0.652564	0.649644
CSS0005855.1	-0.0646028	-0.101525
CSS0030222.1	0.928148	0.922605	0.00554351
CSS0003560.1	0.630204	0.632075
CSS0012476.1	0.950626	0.951682	-0.0010555
CSS0046415.1	0.351011	0.842108
CSS0031461.1	0.300478	0.299702
CSS0049717.1	0.932172	0.925965	0.00620678
CSS0043277.1	0.874341	0.872568	0.00177252
CSS0023679.1	0.793385	0.799652	-0.0062672
CSS0035991.1	0.846539	-0.143313	0.989851
CSS0002513.1	0.919942	0.913852	0.00608931
CSS0050501.1	0.989323	0.986235	0.00308748
CSS0010394.1	0.695882	0.705927
CSS0041476.1	0.334445	0.347981
CSS0044644.1	0.757549	0.764546	-0.00699673
CSS0048925.1	0.991094	0.699658	0.291436
CSS0041697.1	0.586792	0.024174
CSS0006732.1	0.545944	0.56058
CSS0015281.1	0.960983	0.963161	-0.00217796
CSS0024943.1	0.679237	0.351459
CSS0046891.1	0.920788	0.924178	-0.00338974
CSS0012715.1	0.587135	0.589434
CSS0023952.1	0.501447	0.490086
CSS0043374.1	0.974212	0.976314	-0.00210191
CSS0043961.1	0.96868	0.962283	0.00639739
CSS0044143.1	0.898129	0.90086	-0.00273073
CSS0035764.1	0.730886	0.60982	0.121066
CSS0037931.1	0.601286	0.618935	-0.0176483
CSS0045502.1	0.45897	-0.0972242
CSS0003241.1	0.558015	-0.511632
CSS0040243.1	0.922042	0.921857	0.000185087
CSS0049044.1	0.887509	0.8879	-0.000390421
CSS0006580.1	0.799303	0.78561	0.0136929
CSS0016113.1	0.933872	0.937752	-0.00387933
CSS0045244.1	0.718468	0.710136	0.00833199
CSS0036901.1	0.932989	0.934431	-0.00144192
CSS0009822.1	0.838673	0.210148	0.628526
CSS0009834.1	0.807824	0.808983	-0.00115868
CSS0033956.1	0.889196	0.89111	-0.00191392
CSS0013907.1	0.98696	0.958668	0.0282926
CSS0011153.1	0.338236	0.330051
CSS0002642.1	0.98696	0.958668	0.0282926
CSS0033755.1	-0.422179	-0.111704
CSS0028011.1	0.766407	0.756491	0.00991605
CSS0041406.1	0.492876	0.478429
CSS0014683.1	0.985876	0.983954	0.00192194
CSS0015448.1	0.643759	0.635657	0.00810149
CSS0020564.1	0.803371	0.26241
CSS0046095.1	0.574794	0.579651
CSS0019283.2	0.989488	0.985326	0.00416192
CSS0042078.2	0.651024	0.643655	0.00736833
CSS0039290.1	0.839803	0.835681	0.00412149
CSS0045040.1	0.86019	0.861679	-0.00148841
CSS0017535.1	0.655691	0.656986	-0.00129509
CSS0037920.1	0.671591	0.511548	0.160043
CSS0025336.1	-0.236549	0.157038
CSS0002649.1	0.405352	0.250089
CSS0014133.1	0.876649	0.880906	-0.00425701
CSS0031482.1	0.974857	0.97331	0.0015473
CSS0021883.1	0.629103	0.681292	-0.0521891
CSS0014472.1	0.889404	0.885564	0.00383974
CSS0011418.1	0.805272	-0.170796
CSS0010452.1	0.659218	-0.362552
CSS0006461.1	-0.499394	-0.504994
CSS0047423.1	0.710716	0.428891	0.281825
CSS0014846.1	-0.535648	-0.54413
CSS0032425.1	0.623989	0.622065	0.00192381
CSS0012367.1	0.943628	0.942265	0.00136319
CSS0019703.1	0.947201	0.939778	0.00742329
CSS0042607.1	0.854721	0.85105	0.00367169
CSS0044125.1	0.962401	0.964439	-0.00203829
CSS0033944.1	0.98398	0.984239	-0.000258746
CSS0034462.1	0.44246	0.439369
CSS0032249.1	0.992208	0.991645	0.000563555
CSS0027820.1	0.983616	0.983074	0.000541839
CSS0007128.1	0.924524	0.925357	-0.000832371
CSS0012759.1	0.990641	0.987657
CSS0007691.1	0.573005	-0.334819
CSS0049106.1	-0.65064	-0.652851
CSS0028238.1	0.902448	0.906358	-0.00391085
CSS0028928.1	0.96445	0.958198	0.00625157
CSS0045679.1	0.951847	0.949077	0.00277007
CSS0037323.1	0.858835	0.865008	-0.00617249
CSS0046200.1	0.886509	0.889732	-0.00322319
CSS0017794.2	0.727075	0.742309	-0.015234
CSS0031192.1	0.983196	0.980068	0.00312796
CSS0005872.1	-0.552487	-0.533858
CSS0036219.1	0.133198	-0.147315
CSS0048554.2	0.691691	-0.473107
CSS0045783.1	0.973324	0.97235	0.000974362
CSS0048601.1	0.411622	-0.136933
CSS0026179.1	0.643526	0.592337	0.0511888
CSS0001212.1	0.570081	-0.106706
CSS0036481.1	0.676926	0.675201	0.00172485
CSS0046863.1	0.775454	0.759729	0.0157249
CSS0034119.1	0.991246	0.990107	0.0011385
CSS0003605.1	0.898443	0.895862	0.00258038
CSS0005919.1	0.989103	0.984988	0.00411532
CSS0040501.1	-0.560699	-0.414603
CSS0005950.1	0.277312	0.275698
CSS0043477.1	0.983411	0.979659	0.00375178
CSS0009813.1	0.647401	0.629308	0.0180927
CSS0037671.1	-0.339726	-0.348619
CSS0029825.1	0.432941	0.430459
CSS0005487.1	0.975507	0.971229	0.0042777
CSS0044647.1	0.931488	0.934113	-0.00262532
CSS0011639.1	0.836548	0.839887	-0.0033389
CSS0011778.1	0.977684	0.974473	0.00321147
CSS0003471.1	0.658304	0.665853	-0.00754944
CSS0006510.1	0.813671	0.17664
CSS0048200.1	0.859762	0.862708	-0.00294585
CSS0031521.3	-0.307021	0.545604
CSS0040336.1	0.551667	-0.213819
CSS0026266.1	-0.0834394	-0.0865777
CSS0013179.1	0.992465	0.991971	0.000494343
CSS0050037.1	0.703604	0.709259
CSS0050408.1	0.413745	0.426448
CSS0049385.1	0.994592	0.976739	0.0178529
CSS0043387.1	-0.544712	-0.546082
CSS0021874.1	-0.201976	0.370106
CSS0023041.1	-0.519198	-0.507418
CSS0007153.1	0.896987	0.889249	0.00773707
CSS0019455.1	0.943723	0.942934	0.000789341
CSS0011965.1	0.944784	0.949268	-0.00448404
CSS0042697.1	0.815952	0.210348
CSS0002898.1	0.679521	0.676662
CSS0025557.1	0.785623	0.797398	-0.0117755
CSS0011967.1	0.624416	0.633045
CSS0039330.1	0.78998	0.796011	-0.00603072
CSS0001538.1	0.531895	0.537891
CSS0029584.1	0.994627	0.976848	0.0177789
CSS0033114.1	0.966202	0.962399	0.00380278
CSS0019958.1	-0.447528	-0.434701
CSS0026973.1	0.721349	0.558356	0.162993
CSS0009333.1	0.98677	0.982789	0.00398047
CSS0046248.1	0.991562	0.987065	0.00449781
CSS0023577.1	0.405062	0.399781
CSS0026731.1	-0.471189	-0.48186
CSS0000568.1	0.547055	0.0326934
CSS0003245.1	0.644299	0.639828	0.00447137
CSS0031084.1	-0.797577	-0.806867
CSS0015556.1	0.367758	0.375334
CSS0044621.1	0.29846	0.442246
CSS0024321.1	0.797032	0.802951	-0.00591831
CSS0026092.1	0.970498	0.965359	0.00513935
CSS0032978.3	0.888419	0.898248	-0.00982893
CSS0037219.1	0.791262	0.784584
CSS0014419.1	0.406264	0.410976
CSS0019274.1	0.993439	0.993641	-0.000202188
CSS0042787.1	0.923145	0.92205	0.0010946
CSS0031049.1	0.972512	0.969882	0.00263042
CSS0020243.1	-0.166304	-0.460787
CSS0046193.1	0.863714	0.890845	-0.0271305
CSS0045969.1	0.467037	-0.29737
CSS0049843.1	0.972736	0.969685	0.00305062
CSS0015282.1	0.557311	-0.584678
CSS0046561.1	0.979004	0.978468	0.000536594
CSS0005578.1	0.808457	0.816781	-0.00832326
CSS0033218.1	-0.338038	-0.23886
CSS0029108.1	-0.727676	-0.723757
CSS0036380.1	0.80831	0.809202	-0.000892122
CSS0012876.1	0.513054	0.47266
CSS0049415.1	0.733557	0.750718	-0.0171608
CSS0034614.1	-0.208217	0.213709
CSS0001727.1	0.939096	0.929711	0.00938568
CSS0031211.1	0.946949	0.940338	0.00661076
CSS0047388.1	0.926036	0.918778	0.00725799
CSS0012990.1	0.410107	-0.411065
CSS0019896.1	-0.289491	0.263762
CSS0048815.1	0.831612	0.827078	0.00453454
CSS0046658.1	0.832501	0.823087	0.00941478
CSS0034584.1	0.896405	0.603299	0.293106
CSS0011488.1	0.691187	0.70707	-0.015883
CSS0006206.1	0.810062	0.809004	0.0010583
CSS0006935.1	0.128614	0.0292951
CSS0047689.1	0.883837	0.877459	0.00637842
CSS0003468.1	0.749068	-0.00380116
CSS0044163.1	-0.432988	-0.441084
CSS0033317.1	0.952114	0.951176	0.000937478
CSS0013480.1	0.970496	0.971992	-0.00149661
CSS0037022.1	0.439771	0.448028
CSS0044155.2	0.919603	0.918908	0.00069528
CSS0013027.1	0.293703	-0.317696
CSS0020768.1	-0.498529	0.38362
CSS0021889.1	0.98424	0.981563	0.002677
CSS0037767.1	0.338289	0.558435
CSS0003004.1	0.830644	0.827858	0.00278548
CSS0037406.1	0.908418	0.9331	-0.0246821
CSS0014927.1	0.723432	0.722385	0.00104714
CSS0012964.1	0.995307	0.993449	0.0018583
CSS0030924.1	0.64303	0.629121	0.0139091
CSS0038520.1	0.979567	0.976911	0.00265675
CSS0029997.1	0.91448	0.919205	-0.00472547
CSS0024244.1	0.830794	0.821551
CSS0000228.1	0.992112	0.989584	0.00252795
CSS0043557.1	0.720137	0.355125
CSS0038535.1	0.846371	0.851162	-0.00479084
CSS0039951.1	0.898626	0.90413	-0.00550402
CSS0044963.1	0.601447	0.609638	-0.00819099
CSS0044798.1	0.691984	0.706812	-0.0148277
CSS0021816.1	-0.664615	-0.669281
CSS0030999.1	-0.62187	-0.59194
CSS0015543.3	0.723704	0.927701	-0.203997
CSS0020310.1	0.619474	0.466585
CSS0038255.1	0.697036	0.166992
CSS0042506.1	0.994108	0.993542	0.000565936
CSS0041667.1	0.994108	0.993542	0.000565936
CSS0003627.1	0.89833	0.895765	0.00256496
CSS0048449.1	-0.660665	-0.673829
CSS0016698.1	0.991397	0.988843
CSS0027488.1	0.696005	0.696087	-8.21841e-05
CSS0007406.1	0.954302	0.950861	0.00344157
CSS0033337.1	0.845998	0.854007	-0.00800961
CSS0002576.1	0.477379	0.2953
CSS0039910.1	-0.320885	0.365641
CSS0002001.1	0.721808	0.721835	-2.71253e-05
CSS0035284.1	0.681634	0.682372	-0.000737861
CSS0003530.1	0.935355	0.940092	-0.00473679
CSS0050249.1	0.994647	0.982084	0.0125631
CSS0020786.1	0.402062	0.409046
CSS0043251.1	0.767458	0.764116	0.0033426
CSS0041038.1	0.994665	0.985185	0.0094796
CSS0006579.1	0.550632	0.548629
CSS0008655.1	0.858418	0.851413	0.00700505
CSS0018445.1	0.899664	0.903207	-0.00354242
CSS0029809.1	0.796213	0.235303
CSS0014215.1	0.978904	0.978735	0.000169648
CSS0043601.1	0.864594	0.858468	0.00612634
CSS0005723.1	0.790966	0.792733	-0.00176687
CSS0042321.1	0.891125	0.898549	-0.00742458
CSS0018479.1	0.620921	0.612115	0.00880628
CSS0006674.1	0.662545	0.210291
CSS0039601.1	-0.569917	-0.582936
CSS0035978.1	0.985277	0.983351	0.00192539
CSS0003205.1	0.343323	0.329466
CSS0011693.1	0.946308	0.942245	0.00406296
CSS0026058.1	-0.442939	-0.431254
CSS0037583.1	0.199492	-0.0964338
CSS0014481.1	0.824777	0.811076
CSS0027900.1	0.808491	0.807434	0.00105751
CSS0041870.1	0.782674	0.311538
CSS0019097.1	0.380215	0.387749
CSS0026884.1	0.685549	0.543314	0.142235
CSS0013201.1	0.481999	0.48747
CSS0004514.1	0.96957	0.965352	0.0042182
CSS0042962.1	0.182365	0.139471
CSS0024679.1	0.985259	0.982143	0.00311593
CSS0028190.1	0.290668	-0.0590779
CSS0025878.1	0.954582	0.951283	0.00329892
CSS0023619.1	-0.0055812	-0.148617
CSS0050101.1	0.927064	0.927229	-0.000165168
CSS0013115.1	0.989238	0.988374	0.000863813
CSS0040974.1	-0.608927	-0.721948
CSS0025875.1	0.698006	0.709592	-0.011586
CSS0003046.1	0.934759	0.928983	0.00577574
CSS0016274.1	0.779227	0.778485	0.000742468
CSS0035819.1	0.8833	0.886124	-0.00282356
CSS0049065.1	0.900705	0.905218	-0.00451307
CSS0000623.1	0.896743	0.89138	0.00536314
CSS0006564.1	0.987128	0.986426	0.000701537
CSS0034547.1	0.976287	0.975267	0.00102079
CSS0037811.1	0.970606	0.96925	0.00135528
CSS0050491.1	0.693534	0.694598
CSS0041352.1	0.848739	0.851114	-0.00237465
CSS0048743.1	0.991088	0.987566	0.0035222
CSS0005119.1	0.98166	0.980381	0.00127894
CSS0024291.1	0.619894	0.62731	-0.00741557
CSS0014882.1	0.541968	0.321928
CSS0018343.1	0.53979	0.548533
CSS0003994.1	0.861493	-0.275622
CSS0028757.1	0.84876	0.845805	0.00295481
CSS0008599.1	0.934116	0.933342	0.000773953
CSS0043310.1	0.97666	0.976443	0.000217793
CSS0047525.1	0.912308	0.900955	0.0113531
CSS0022897.1	-0.0641876	-0.129092
CSS0033528.1	0.849539	0.861431	-0.0118916
CSS0025803.1	0.406793	0.453887
CSS0012851.1	0.68036	0.426687	0.253673
CSS0001509.1	0.800991	-0.113279	0.91427
CSS0034741.1	0.155816	0.542307
CSS0022346.1	0.774184	0.766916	0.00726816
CSS0046188.1	0.937218	0.931921	0.00529632
CSS0003886.1	0.860882	0.713433	0.147448
CSS0047948.1	0.478999	0.488565
CSS0039401.1	0.945671	0.951315	-0.00564456
CSS0021220.1	0.313794	0.601347
CSS0029151.1	0.497653	0.494102
CSS0005601.1	0.84855	0.844898	0.00365296
CSS0033534.1	0.8464	0.361126	0.485275
CSS0001795.1	0.953244	0.952397	0.000847295
CSS0021617.1	0.857345	0.858823	-0.00147793
CSS0011012.1	0.800195	0.800733
CSS0017718.1	-0.132347	0.505868
CSS0041655.1	0.993533	0.990536	0.00299712
CSS0029096.1	0.933577	0.930573	0.00300378
CSS0007452.1	0.929565	0.925829	0.00373597
CSS0041607.1	0.0775235	0.693487
CSS0026187.1	0.838815	0.847411	-0.00859589
CSS0040711.1	0.68704	0.684263	0.00277747
CSS0018870.1	0.464854	0.0985448
CSS0030795.1	0.728158	0.72626	0.00189824
CSS0012836.1	-0.341534	-0.351231
CSS0022138.1	0.972736	0.969685	0.00305062
CSS0017107.1	0.964859	0.964034	0.000825113
CSS0005002.1	0.575205	0.229435
CSS0047389.1	0.981824	0.982475	-0.000651089
CSS0019238.1	0.971194	0.968128	0.00306616
CSS0013338.1	0.955676	0.95417	0.00150672
CSS0014615.1	0.403531	0.0987615
CSS0025769.1	0.682087	0.675118	0.00696922
CSS0046656.1	0.789891	0.78555	0.00434091
CSS0049070.1	0.971018	0.9686	0.00241792
CSS0028042.1	0.847693	0.882992	-0.0352991
CSS0001348.1	-0.033116	0.0192646
CSS0049426.1	0.892544	0.893269	-0.000724399
CSS0044129.1	0.950236	0.952821	-0.00258559
CSS0027006.1	0.881316	0.87934	0.00197588
CSS0018046.1	0.990829	0.989193	0.00163579
CSS0021188.1	0.00945903	-0.0827208
CSS0042982.1	0.649552	0.649284	0.000267342
CSS0001574.1	0.73405	0.720854	0.0131961
CSS0006901.1	0.481589	0.468251
CSS0023615.1	0.884375	0.911817	-0.0274423
CSS0044349.1	0.934216	0.935742	-0.00152513
CSS0043308.1	0.969187	0.964258	0.00492873
CSS0036117.1	0.987111	0.98422	0.00289069
CSS0031493.1	0.889724	0.899982	-0.0102586
CSS0040002.1	0.223829	-0.383578
CSS0008323.1	0.939607	0.833404	0.106203
CSS0025607.1	0.455832	0.458561
CSS0036836.1	0.612473	0.0791377
CSS0002986.2	0.558529	0.564299
CSS0047976.1	0.655701	0.724605	-0.0689043
CSS0004457.1	0.944913	0.93758	0.0073328
CSS0034819.1	0.601626	-0.299376
CSS0014357.1	0.621231	0.613991	0.00724043
CSS0025390.1	0.639028	0.646377	-0.00734948
CSS0008954.1	0.863674	0.868986	-0.00531139
CSS0024979.1	0.805061	0.809688	-0.0046276
CSS0035474.1	0.955501	0.953363	0.00213777
CSS0026752.1	0.528454	0.524925
CSS0023980.1	0.817716	0.815095	0.00262127
CSS0027480.1	0.867904	0.873053	-0.0051488
CSS0015633.1	0.830433	0.823047	0.00738533
CSS0024538.1	0.827728	0.82227	0.00545863
CSS0016644.1	0.937488	0.93818	-0.000691092
CSS0043861.1	0.84006	0.837963	0.00209746
CSS0041171.1	0.0193917	0.00200707
CSS0034541.1	0.780231	0.782776	-0.00254436
CSS0045484.1	-0.441471	-0.174752
CSS0036564.1	0.946439	0.942174	0.0042647
CSS0036252.1	0.938146	0.933312	0.00483419
CSS0041203.1	0.873048	0.870276	0.00277245
CSS0003066.1	0.922855	0.917833	0.00502198
CSS0041372.1	0.978332	0.97776	0.000571482
CSS0039444.1	0.417482	0.426651
CSS0035509.1	-0.321117	-0.0139623
CSS0025059.1	0.847344	0.845925	0.00141861
CSS0042682.1	0.679343	-0.166885
CSS0038289.1	0.984463	0.982668	0.00179513
CSS0004671.1	-0.599834	-0.590551
CSS0043178.1	0.750348	0.750361	-1.3039e-05
CSS0013514.1	0.871453	0.867061	0.00439176
CSS0036575.1	0.940343	0.941692	-0.00134926
CSS0049584.1	0.91373	0.917652	-0.00392188
CSS0021760.1	0.986972	0.986933	3.89825e-05
CSS0013793.1	0.493217	0.48767
CSS0011641.1	0.649006	0.801436	-0.152429
CSS0030667.1	0.978029	0.975307	0.0027227
CSS0001462.2	0.114492	0.22005
CSS0000614.1	0.808044	0.290551
CSS0006865.1	0.110854	-0.0594914
CSS0012100.1	-0.25801	0.227392
CSS0047768.1	0.909972	0.906182	0.00379063
CSS0027332.1	0.654536	0.658797	-0.00426125
CSS0019959.1	0.625154	0.630452	-0.00529845
CSS0036553.1	0.678009	-0.455821
CSS0013128.1	-0.118158	0.0205478
CSS0012061.1	0.76805	0.776231	-0.00818101
CSS0008198.1	0.970892	0.970472	0.000420027
CSS0028741.1	0.860184	0.867815	-0.00763064
CSS0022428.1	0.671374	0.406322
CSS0049214.1	0.962396	0.965575	-0.00317811
CSS0043578.1	-0.218581	-0.304504
CSS0039352.1	0.950602	0.943363	0.00723919
CSS0036647.1	0.981871	0.978751	0.00312005
CSS0042673.1	0.96077	0.96313	-0.00236005
CSS0001380.1	0.52329	0.537131
CSS0045138.1	0.558678	0.598643
CSS0008277.1	-0.377189	0.249113
CSS0016248.1	0.662297	0.553516
CSS0041415.2	0.464418	0.461585
CSS0031536.1	0.562695	0.567583
CSS0041771.1	0.654452	0.646823	0.0076296
CSS0003089.2	0.141922	0.348046
CSS0035787.1	0.892661	0.885332	0.00732938
CSS0018677.1	0.55556	0.563498
CSS0026409.1	-0.629944	-0.630663
CSS0009281.1	0.332177	0.334017
CSS0026414.1	-0.420225	0.40899
CSS0034266.1	-0.514463	-0.521489
CSS0026345.1	0.878885	0.887726	-0.00884084
CSS0015318.1	0.7688	-0.397881
CSS0027124.1	0.595929	0.208182
CSS0032974.1	0.934485	0.932682	0.00180295
CSS0021507.2	0.176361	-0.0323968
CSS0043160.1	-0.0809851	0.367334
CSS0020197.1	0.8539	0.846002	0.00789744
CSS0027781.1	0.816951	0.813826	0.00312558
CSS0030486.1	0.938175	0.930599	0.00757615
CSS0033228.1	-0.466378	0.329469
CSS0004391.1	0.956042	0.951312	0.00473022
CSS0029965.1	0.920377	0.923369	-0.00299171
CSS0046840.1	0.659339	0.652525
CSS0048710.1	0.773597	0.780402	-0.00680418
CSS0008815.1	0.985888	0.987512	-0.00162411
CSS0033355.1	0.977288	0.976603	0.000684756
CSS0011730.1	0.87769	0.874986	0.00270393
CSS0039683.1	0.983884	0.98259	0.001294
CSS0030724.1	0.270203	-0.191953
CSS0032838.1	0.994767	0.985263	0.00950413
CSS0007492.1	0.878204	0.88069	-0.00248659
CSS0021365.1	0.933457	0.939926	-0.00646949
CSS0028101.1	0.482316	0.487981
CSS0027402.1	0.796396	0.713206	0.0831893
CSS0031254.2	0.865368	0.866641	-0.00127356
CSS0029792.1	0.824785	0.820347	0.00443895
CSS0018662.1	0.588836	0.606721
CSS0018217.1	0.984557	0.984814	-0.000257029
CSS0043949.1	0.736729	0.755465	-0.0187361
CSS0039458.1	-0.704056	-0.720494
CSS0032986.1	0.635119	0.571084	0.0640345
CSS0037178.1	0.889646	0.887747	0.00189825
CSS0044411.1	0.668092	0.67224	-0.00414784
CSS0042145.1	0.540149	0.63634
CSS0009591.1	0.990999	0.990402	0.000597139
CSS0049489.1	0.380866	0.40223
CSS0046252.1	0.184646	-0.258098
CSS0026785.1	0.021248	0.576645
CSS0049230.1	0.972054	0.97022	0.00183413
CSS0013432.1	0.298533	-0.263253
CSS0005389.1	0.0759374	0.282824
CSS0011209.1	0.666287	0.662995	0.00329202
CSS0017138.1	0.535826	0.537443
CSS0040171.1	0.529833	0.536485
CSS0039476.1	0.669974	0.707958	-0.0379835
CSS0027481.1	0.991736	0.989163
CSS0048596.1	0.517158	0.520631
CSS0015657.1	0.967712	0.964375	0.00333695
CSS0000094.1	0.962399	0.958884	0.00351556
CSS0047654.1	0.940819	0.939201	0.00161781
CSS0017333.1	0.641094	0.638212	0.00288253
CSS0011082.1	0.75441	0.750604	0.00380627
CSS0034206.1	0.782842	0.791819	-0.00897707
CSS0021055.1	0.984333	0.984247	8.60907e-05
CSS0007289.1	0.373907	-0.513414
CSS0017621.1	0.93236	0.928629	0.00373116
CSS0002771.1	0.839312	0.827522	0.0117895
CSS0002075.1	0.98431	0.980781	0.00352906
CSS0022457.1	0.981109	0.979443	0.00166594
CSS0046434.1	0.502194	0.501671
CSS0025681.1	0.694326	0.704482	-0.0101559
CSS0010936.1	0.597357	0.603953
CSS0017563.1	0.984686	0.985362	-0.000675413
CSS0035095.1	-0.606066	0.465359
CSS0025832.1	0.737233	0.732321	0.00491174
CSS0044929.1	0.911824	0.905659	0.00616484
CSS0010698.1	0.968802	0.961151	0.00765129
CSS0033085.1	0.615583	0.605589
CSS0026167.1	0.973454	0.97314	0.000313465
CSS0002436.2	0.925427	0.927385	-0.00195803
CSS0044272.1	0.441652	0.437611
CSS0009446.1	0.108923	0.222033
CSS0029127.1	0.958727	0.957166	0.00156129
CSS0027910.1	0.706182	0.647519	0.0586632
CSS0045021.1	0.594982	-0.0332236
CSS0003524.1	0.833999	0.833701	0.000297736
CSS0023879.1	0.993672	0.990572	0.00310085
CSS0022095.1	0.900594	0.906241	-0.00564744
CSS0049632.1	0.813067	0.813642	-0.000574862
CSS0028309.1	0.861968	0.862335	-0.000367666
CSS0010963.1	0.716799	-0.0265779
CSS0027836.1	0.56401	0.0952256
CSS0003423.1	0.960065	0.95239	0.00767495
CSS0017732.1	-0.245946	-0.192537
CSS0038092.1	0.857757	0.856883	0.000874442
CSS0021059.1	0.735853	0.808157	-0.0723043
CSS0018642.1	-0.587457	-0.573155
CSS0030118.1	0.785038	0.793299	-0.00826094
CSS0017979.1	0.809644	0.817365	-0.00772111
CSS0045203.1	0.949397	0.947207	0.00219001
CSS0044691.1	0.806161	0.811805	-0.00564442
CSS0005803.1	0.777219	0.777541	-0.000322623
CSS0017612.1	0.841013	0.852725	-0.0117121
CSS0010265.1	-0.50497	0.636938
CSS0018506.1	0.940761	0.940273	0.000487822
CSS0005690.1	0.733759	0.746213	-0.0124543
CSS0042691.2	0.607987	0.626106	-0.0181191
CSS0010416.1	0.891456	0.900951	-0.00949546
CSS0028404.1	0.769665	0.23169
CSS0011738.1	0.762529	0.233898
CSS0028752.1	0.701218	0.699084	0.00213467
CSS0027911.1	0.523139	0.535418
CSS0004089.1	0.0145915	0.168317
CSS0012359.1	-0.0774557	0.25968
CSS0037541.1	0.495976	-0.122376
CSS0022336.1	0.978623	0.977678	0.000944651
CSS0032285.1	0.941674	0.942068	-0.000393927
CSS0045527.1	0.450157	0.451542
CSS0015122.1	0.9234	0.924633	-0.0012328
CSS0035487.1	0.935968	0.933172	0.00279616
CSS0009868.1	0.905458	0.915557	-0.0100992
CSS0046080.1	0.86019	0.861679	-0.00148841
CSS0034686.1	0.814988	0.822743	-0.00775461
CSS0005439.1	0.727539	0.58086	0.14668
CSS0047041.1	-0.236549	0.157038
CSS0010336.1	0.889208	0.886335	0.00287302
CSS0007880.1	0.980851	0.980216	0.000635069
CSS0003288.1	0.929324	0.930825	-0.00150101
CSS0025843.1	0.92425	0.918162	0.00608712
CSS0049652.1	0.39322	0.389173
CSS0025277.1	-0.481861	-0.49799
CSS0015088.2	0.888669	0.935225	-0.0465559
CSS0015627.1	0.969116	0.971908	-0.00279256
CSS0000479.1	0.809023	0.799506	0.00951733
CSS0048728.1	0.994509	0.991548	0.00296085
CSS0010286.1	0.401622	0.405069
CSS0040041.1	0.643744	0.633397	0.0103471
CSS0002314.1	0.787004	0.287023	0.499982
CSS0045859.1	-0.307706	-0.313977
CSS0012238.1	0.965162	0.9643	0.00086205
CSS0002729.1	0.957086	0.95714	-5.42494e-05
CSS0027221.1	0.711608	0.713554	-0.00194629
CSS0007026.1	0.984626	0.979512	0.00511391
CSS0002526.1	0.906522	0.909786	-0.00326332
CSS0023957.1	0.697646	0.705696	-0.00804911
CSS0040983.1	0.745981	0.7439	0.00208025
CSS0028793.1	0.915969	0.908028	0.00794143
CSS0040871.2	0.535266	0.552389
[truncated: 14,096 more rows]

## Sheet: TableS5_C
Table S5. Module coding color of Camellia sinensis genes in the global module and cluster-specific modules, and the gene-module consistency coefficient (GMC) and correlation difference value (CDV) of each gene. (C) Cluster 2.
Gene	GMC(Cluster)	GMC(Global)	CDV
CSS0016834.1	-0.377427	0.0860589
CSS0008926.1	0.649741	0.643829	0.00591228
CSS0023502.1	0.429507	-0.119118
CSS0027901.1	0.963498	0.953905	0.00959341
CSS0039287.1	0.428478	0.468215
CSS0018482.1	0.958538	0.945857	0.0126808
CSS0015101.1	0.421108	0.436295
CSS0040030.1	0.291035	0.379609
CSS0000078.1	0.577038	0.600232
CSS0026935.1	0.919794	0.910391	0.00940267
CSS0008255.1	0.230543	0.246834
CSS0001295.1	0.707367	0.665534
CSS0038526.1	0.993229	0.948665	0.0445639
CSS0033605.1	-0.077376	0.163551
CSS0047334.1	0.440617	0.478357
CSS0023626.1	0.628884	0.221306
CSS0025453.1	0.66684	0.706964	-0.0401242
CSS0021668.1	-0.685591	-0.651634
CSS0046195.1	0.843129	-0.0838769	0.927006
CSS0012092.1	0.944579	0.935616	0.00896311
CSS0014006.1	0.878523	0.856516	0.0220066
CSS0021786.1	0.905531	0.907241	-0.0017099
CSS0002613.1	-0.536861	-0.526546
CSS0011548.1	0.431973	0.459942
CSS0045323.1	0.951402	0.927068	0.0243331
CSS0044818.1	0.175906	0.490251
CSS0015247.1	0.490523	0.528851
CSS0018390.1	0.931217	0.923203	0.00801328
CSS0014874.1	-0.827518	0.472176
CSS0021878.1	-0.738634	0.681899
CSS0041593.1	-0.554557	0.370529
CSS0028559.1	0.372608	0.356723
CSS0035786.1	0.519885	0.0649367
CSS0032512.1	-0.291181	0.389945
CSS0024171.1	0.464369	0.0267171
CSS0018960.1	0.968064	0.953454	0.0146095
CSS0023189.1	0.845042	0.829749	0.0152936
CSS0039656.1	0.833314	0.839268	-0.00595382
CSS0049201.1	0.658652	0.670046	-0.011394
CSS0028305.1	0.617999	-0.100419
CSS0037827.1	0.568853	0.062212
CSS0040885.1	0.887887	0.555489
CSS0020099.1	0.614815	0.666643	-0.0518282
CSS0016043.1	0.924966	0.900083	0.024883
CSS0011926.1	0.636748	0.288498
CSS0018620.1	0.677242	-0.113753
CSS0043263.1	-0.473325	0.137943
CSS0043254.1	0.770679	0.750982	0.0196967
CSS0001408.1	0.948217	0.917809	0.0304087
CSS0036517.1	0.5621	0.593439
CSS0007025.1	-0.372473	0.277893
CSS0016265.1	0.328842	0.300433
CSS0002848.1	-0.397724	-0.318864
CSS0038452.1	0.753156	0.746342	0.00681386
CSS0031215.1	-0.332126	-0.247946
CSS0048327.1	0.911621	0.930826	-0.0192046
CSS0029843.1	0.930027	0.899878	0.030149
CSS0020714.1	0.8384	0.814662
CSS0038948.1	0.125282	0.00126814
CSS0024768.1	0.822786	0.845736	-0.0229494
CSS0008518.1	0.751286	-0.122533	0.873819
CSS0044875.1	0.563602	0.565848
CSS0026797.1	0.0306213	0.287216
CSS0009114.1	0.175709	0.0813653
CSS0006496.1	0.849782	0.206443
CSS0013697.1	-0.461167	-0.346519
CSS0032967.1	0.755329	0.763518	-0.0081892
CSS0006075.1	0.913743	0.9267	-0.012957
CSS0017390.1	0.612325	0.223725
CSS0003732.1	0.545722	0.166627
CSS0017733.1	0.803939	0.776177	0.0277613
CSS0022324.2	0.649895	0.715491	-0.0655962
CSS0016119.1	0.98402	0.980491	0.00352828
CSS0010085.1	0.93144	0.92873	0.00270974
CSS0029508.1	0.86498	0.884994	-0.0200137
CSS0010940.1	0.852117	0.432571	0.419546
CSS0044466.1	0.210215	0.34083
CSS0046776.1	0.751465	0.635399
CSS0045644.1	0.658897	-0.0548814
CSS0006115.1	0.915765	0.909582	0.00618287
CSS0020559.1	0.496457	0.292969
CSS0026893.1	0.700126	0.531277
CSS0009759.1	0.627711	0.519411	0.1083
CSS0050025.1	0.416685	0.409549
CSS0005650.1	0.99188	0.970616	0.021264
CSS0031542.1	0.992959	0.96849	0.0244693
CSS0025824.1	-0.534153	-0.475696
CSS0035492.1	0.323373	0.293206
CSS0018679.1	0.412523	0.387186
CSS0017446.1	0.981767	0.880271	0.101496
CSS0038940.1	0.875081	0.76081	0.114271
CSS0022245.1	-0.766844	-0.0376584
CSS0005177.1	0.623755	0.681482	-0.0577268
CSS0047630.1	0.947868	0.948616	-0.000747738
CSS0008090.1	0.991675	0.968182	0.0234923
CSS0043566.1	-0.707143	-0.663444
CSS0032442.1	0.260455	-0.419546
CSS0009526.1	-0.35602	0.448894
CSS0021667.1	0.692568	0.678147	0.0144211
CSS0041961.1	0.571869	0.634834
CSS0013434.1	-0.536194	-0.477733
CSS0019578.1	0.553989	0.231792
CSS0026035.1	-0.325148	0.224936
CSS0002803.1	0.80982	0.775746	0.0340734
CSS0016932.1	-0.0356199	0.148648
CSS0027887.1	-0.504923	-0.474979
CSS0029700.1	0.874578	0.88966	-0.015082
CSS0040914.1	-0.464223	0.728853
CSS0011763.1	0.95727	0.938245	0.0190241
CSS0023025.1	0.835475	0.851644	-0.0161691
CSS0003127.1	-0.408749	0.261183
CSS0022518.1	0.686277	0.693768	-0.00749047
CSS0028875.1	0.915346	0.897652	0.0176944
CSS0034731.1	0.214864	-0.0109036
CSS0034450.1	0.906126	0.905311	0.000814639
CSS0005538.1	0.737205	0.741366	-0.0041608
CSS0037943.1	0.500443	0.512058
CSS0020443.1	0.641522	0.655031	-0.0135095
CSS0017437.1	-0.567545	-0.159795
CSS0006467.1	0.57013	0.581606
CSS0030349.1	0.985186	0.959049	0.0261365
CSS0043168.1	0.955653	0.943851	0.0118024
CSS0048567.1	0.876452	0.85062	0.0258326
CSS0040122.1	0.8528	0.851469
CSS0034896.1	0.198629	0.537819
CSS0035064.1	0.586729	0.667233
CSS0013289.1	0.679792	0.112497	0.567295
CSS0039957.1	0.659542	0.686694	-0.0271523
CSS0025202.1	0.815396	0.821313	-0.00591713
CSS0004278.1	0.68234	0.728753	-0.0464135
CSS0023237.1	-0.678677	-0.656523
CSS0025506.2	-0.391926	0.487487
CSS0048083.1	0.67635	0.0567036
CSS0047587.1	0.736069	-0.0226093
CSS0019701.1	0.766974	0.753584	0.0133901
CSS0005142.1	0.783951	0.787177	-0.00322585
CSS0027945.1	0.434235	0.429458
CSS0003712.1	-0.495281	-0.473217
CSS0013018.1	-0.609271	-0.550155
CSS0017088.1	0.276701	0.236175
CSS0019557.1	0.860087	-0.364865
CSS0027457.1	0.671945	0.209365
CSS0017863.1	0.974034	0.959335	0.0146983
CSS0025918.1	0.660971	0.604803	0.0561678
CSS0006067.1	0.523638	0.547307
CSS0029711.2	0.650698	0.0820939	0.568604
CSS0041618.1	0.910701	0.882356	0.028345
CSS0040506.1	0.599197	0.582932
CSS0019585.1	0.754647	0.137812
CSS0021684.1	0.482159	0.63819
CSS0009529.1	0.817164	0.160645	0.656518
CSS0027593.1	0.936192	0.944076	-0.00788401
CSS0030311.1	0.718473	0.737644	-0.0191706
CSS0032296.1	0.57926	0.0899097
CSS0002345.1	0.946905	0.931359	0.0155461
CSS0038864.1	0.626723	0.687826	-0.0611031
CSS0022253.1	0.537342	0.559949
CSS0024853.1	0.918766	0.0671587	0.851608
CSS0050183.1	0.985919	0.965377	0.0205417
CSS0031659.2	-0.322902	0.632792
CSS0034245.1	0.70018	0.686386	0.0137943
CSS0024840.1	0.0130759	0.203565
CSS0021415.1	0.909072	0.91058	-0.00150814
CSS0030650.1	0.946215	0.939123	0.00709213
CSS0016252.1	0.502663	0.53405
CSS0023617.1	0.941401	0.93181	0.00959122
CSS0049716.1	0.87598	0.881662	-0.0056821
CSS0038119.1	0.750398	0.727114	0.0232843
CSS0009730.1	0.598958	0.615244
CSS0018449.1	0.960331	0.932656	0.0276742
CSS0020141.1	-0.0303251	0.101226
CSS0031728.1	-0.326597	0.0756952
CSS0013197.1	-0.757422	-0.175819
CSS0009287.1	0.619877	0.629283	-0.00940618
CSS0036243.1	-0.580285	0.0435019
CSS0025985.1	0.155507	0.32672
CSS0035164.1	0.945491	0.915125	0.0303662
CSS0038049.1	0.842636	0.804678
CSS0033600.1	0.41044	-0.0985225
CSS0039932.1	0.979247	0.95718	0.0220671
CSS0020945.1	0.983801	0.964692	0.0191097
CSS0050250.1	0.861282	0.493522	0.36776
CSS0010106.1	0.850188	0.851218	-0.00103056
CSS0017013.1	0.870149	0.86864	0.00150938
CSS0011945.1	0.571139	0.583334
CSS0004410.1	0.405822	0.393646
CSS0001165.1	0.938811	0.964023	-0.0252128
CSS0007604.1	-0.302558	-0.361908
CSS0030347.1	0.567805	0.567429
CSS0046367.1	0.709813	0.738712	-0.0288986
CSS0003552.1	0.858881	-0.413834
CSS0020287.1	0.393055	0.407007
CSS0018349.1	0.467268	0.480927
CSS0010000.1	0.614217	0.600988	0.0132291
CSS0038118.1	0.753577	0.738435	0.0151423
CSS0029079.1	0.985701	0.959791	0.0259092
CSS0026789.1	0.519292	0.263213
CSS0038298.1	0.971554	0.95709	0.0144639
CSS0018316.1	-0.335685	-0.362355
CSS0037743.2	0.47378	0.418859
CSS0020825.1	0.866773	-0.535216
CSS0001967.1	0.900305	0.888243	0.0120623
CSS0003462.1	0.680249	0.716291	-0.0360415
CSS0033485.1	0.730847	0.744054	-0.0132068
CSS0028097.1	0.804582	0.157538
CSS0014663.1	-0.158599	0.485729
CSS0041534.1	0.868986	0.242558	0.626428
CSS0008361.1	0.988421	0.985666	0.00275522
CSS0046016.1	0.94974	0.942075	0.00766466
CSS0029226.1	0.93545	0.900313	0.0351371
CSS0024241.1	0.597649	0.652095
CSS0017291.1	0.795561	0.776748	0.0188123
CSS0039613.1	0.933672	0.940103	-0.00643154
CSS0007548.1	-0.0384973	0.256864
CSS0038663.1	0.704751	0.717457	-0.0127057
CSS0012633.1	0.654493	0.686178	-0.0316853
CSS0014754.2	-0.325231	-0.333137
CSS0030638.1	0.957078	0.937323	0.0197549
CSS0049882.1	-0.711776	-0.682361
CSS0038055.1	0.842812	0.823422	0.0193903
CSS0005173.1	0.4502	-0.0279801
CSS0045641.1	0.985055	0.333034	0.652021
CSS0036185.1	0.90313	0.883495	0.0196351
CSS0023558.1	0.948514	0.915936	0.0325785
CSS0012566.1	-0.615796	0.310687
CSS0050145.1	-0.622457	0.337774
CSS0001386.1	0.894115	-0.447869
CSS0044620.1	0.901288	0.89404	0.00724824
CSS0036018.1	0.785568	0.82431	-0.0387417
CSS0035394.1	-0.128759	0.0608119
CSS0005912.1	0.262064	0.274767
CSS0014444.1	0.549585	0.579233
CSS0042862.1	0.893538	0.89794	-0.00440289
CSS0034857.1	0.883327	0.85943	0.0238969
CSS0038539.1	-0.732771	0.00370802
CSS0027015.1	0.665505	0.308459	0.357046
CSS0029949.1	-0.0900683	0.2183
CSS0023119.1	0.358994	0.385755
CSS0022921.1	0.623413	0.550877	0.0725353
CSS0016053.1	0.614481	0.343611
CSS0048022.1	0.94778	0.934507	0.0132729
CSS0009339.1	0.990969	0.944646	0.0463226
CSS0039340.1	-0.467005	0.102643
CSS0048874.1	0.840074	0.835909	0.0041656
CSS0017780.1	0.77028	0.738197	0.0320835
CSS0033183.1	0.966387	0.954863	0.0115249
CSS0050143.1	0.692464	0.00970322	0.68276
CSS0018736.1	0.676398	0.743712	-0.0673141
CSS0043572.1	0.780825	0.795241	-0.0144157
CSS0022085.1	0.329518	-0.100927
CSS0048726.1	0.844734	0.487509	0.357225
CSS0003739.1	0.646179	0.650553	-0.00437465
CSS0047476.1	0.152643	0.0056905
CSS0021012.1	0.770652	0.749055	0.0215976
CSS0011464.1	0.890119	0.867754	0.0223653
CSS0032634.1	0.961041	0.954547	0.00649357
CSS0010740.1	0.662004	0.651938	0.0100669
CSS0047094.1	0.950789	0.953688	-0.00289924
CSS0032163.1	0.623545	0.180159	0.443386
CSS0022565.1	0.924311	0.536584	0.387727
CSS0040466.1	0.731368	0.687188	0.0441799
CSS0040774.1	0.370105	0.259826
CSS0000434.1	0.818279	0.800962	0.017317
CSS0002322.1	0.840532	0.0168558	0.823676
CSS0010753.1	0.904946	0.875451	0.0294955
CSS0039920.1	0.986075	0.941791
CSS0006546.1	0.639155	-0.276295
CSS0026487.1	0.69419	0.649042	0.0451482
CSS0040017.1	0.907922	0.143776
CSS0036325.1	0.658861	0.707522	-0.0486614
CSS0019544.1	0.745007	0.211855
CSS0046428.1	0.691585	0.228911	0.462674
CSS0014478.1	-0.77463	0.360538
CSS0017326.1	0.302484	0.272537
CSS0049057.1	0.463119	0.480041
CSS0002438.1	0.534707	0.569366
CSS0027725.1	0.918632	0.906022	0.0126102
CSS0032108.1	0.61437	0.611615	0.00275534
CSS0045528.1	0.345304	0.360827
CSS0004297.1	0.960223	0.966621	-0.00639709
CSS0040543.1	0.0444594	0.373607
CSS0047814.1	0.559065	0.608239
CSS0010872.1	0.807802	0.787438	0.0203642
CSS0002517.1	0.917745	0.911234	0.00651072
CSS0004386.1	0.507134	0.508464
CSS0005681.1	0.792291	0.160203
CSS0035580.1	0.848609	0.816213	0.032396
CSS0030606.1	0.913264	0.92533	-0.0120667
CSS0035133.2	0.63789	0.401604	0.236286
CSS0025642.1	0.114396	0.166157
CSS0034537.1	0.503781	0.49777
CSS0023853.1	0.7835	0.738161	0.0453388
CSS0049595.1	0.834872	0.85035	-0.0154781
CSS0029129.1	-0.444503	0.47081
CSS0024026.1	-0.555474	0.475836
CSS0011099.1	0.729412	0.478147	0.251265
CSS0004622.1	-0.475221	-0.416848
CSS0032424.1	0.740097	0.794607	-0.0545096
CSS0034707.1	-0.528128	-0.467363
CSS0020780.1	-0.451021	-0.375627
CSS0020997.1	-0.15682	0.160759
CSS0016896.1	0.923085	0.910558	0.0125266
CSS0024922.1	0.897372	0.878581	0.0187915
CSS0011101.1	0.930819	0.311402
CSS0018471.1	0.938051	0.932252	0.00579815
CSS0049869.1	0.872435	0.50167
CSS0025895.1	0.555122	0.48949
CSS0039918.1	0.71538	0.122013	0.593367
CSS0014119.1	0.920947	0.934847	-0.0139001
CSS0029861.1	0.922433	0.9252	-0.00276683
CSS0046975.1	-0.763244	-0.0620646
CSS0012256.1	0.768346	0.793107	-0.0247613
CSS0022401.1	0.745009	0.724255	0.0207537
CSS0009594.1	0.990862	0.887661	0.103201
CSS0046529.1	-0.700361	-0.281929
CSS0020863.1	0.483884	0.514067
CSS0038386.1	0.803782	0.801014	0.00276779
CSS0038276.1	0.92504	0.898672	0.0263671
CSS0010274.1	0.947251	0.927112	0.020139
CSS0011982.1	0.331948	0.34054
CSS0045727.1	0.78699	0.825733	-0.0387427
CSS0031731.1	0.503299	0.0615429
CSS0042219.2	0.771527	-0.00363797
CSS0011724.1	-0.151502	-0.178215
CSS0044225.1	0.845734	0.297768	0.547966
CSS0024695.1	0.864348	0.315813	0.548535
CSS0029102.1	0.89418	0.869892	0.0242886
CSS0012395.1	-0.658984	-0.667086
CSS0019559.1	0.993232	0.948566	0.0446655
CSS0037617.1	0.993247	0.948764	0.044483
CSS0029509.1	-0.688188	0.492684
CSS0008494.1	0.617811	0.326116	0.291695
CSS0007779.1	-0.349251	-0.356648
CSS0022837.1	-0.49802	-0.494656
CSS0001193.1	0.761765	0.779023	-0.0172577
CSS0038032.1	0.887372	0.898359	-0.0109869
CSS0011311.2	0.710849	0.728118	-0.017269
CSS0015363.1	0.98042	0.959338	0.0210822
CSS0009434.1	0.816114	0.311578
CSS0018241.1	0.40579	0.38951
CSS0003964.1	0.878875	0.902075	-0.0231996
CSS0023243.1	0.693809	-0.403777
CSS0007839.1	0.646791	0.658693	-0.0119023
CSS0003064.1	0.167012	-0.333339
CSS0015911.1	0.85009	0.827022	0.0230686
CSS0035458.1	-0.484356	0.290555
CSS0041235.1	0.861782	0.798619	0.0631627
CSS0008708.1	0.888968	0.875969	0.0129996
CSS0018999.1	0.742021	0.573427	0.168594
CSS0006392.1	0.72311	0.777458	-0.0543478
CSS0044438.1	-0.569571	0.64542
CSS0048118.1	0.927739	0.923852	0.00388693
CSS0033366.1	0.288389	0.495472
CSS0013309.1	-0.485037	0.0382675
CSS0006389.1	0.985258	0.968258	0.0170003
CSS0017104.1	0.741654	-0.0488339
CSS0016304.1	0.928943	0.937281	-0.00833817
CSS0004881.1	0.54645	-0.0579047
CSS0003180.1	-0.38178	0.143927
CSS0022896.1	0.560504	0.530314
CSS0030866.1	0.450007	0.443305
CSS0009127.1	0.950397	0.923023	0.0273739
CSS0032919.1	0.809297	0.833926	-0.0246287
CSS0022025.1	0.661981	0.677396	-0.0154146
CSS0001327.1	0.874262	0.877745	-0.00348268
CSS0050146.1	0.746959	0.758958	-0.0119981
CSS0013846.1	0.227072	-0.336194
CSS0026938.1	0.809909	0.00593465
CSS0035033.1	0.801569	0.815018	-0.0134488
CSS0039981.1	0.765367	0.724245	0.0411219
CSS0002939.1	0.912513	0.897235	0.0152775
CSS0048785.1	0.931089	0.926193	0.00489541
CSS0013139.1	0.802478	0.807117	-0.00463888
CSS0030572.1	0.943057	0.927997	0.01506
CSS0017300.1	0.813048	0.268025	0.545023
CSS0042451.2	-0.530207	0.560016
CSS0030393.1	-0.26939	0.131126
CSS0001095.1	0.807297	0.804027	0.0032694
CSS0037271.1	0.739394	0.771812	-0.0324177
CSS0003223.1	-0.0024368	0.311499
CSS0040862.1	0.584015	0.547724
CSS0013552.1	0.795474	0.786932	0.00854166
CSS0047513.1	0.870347	0.854443	0.0159034
CSS0014097.1	0.993467	0.970514
CSS0014971.1	-0.178339	-0.111736
CSS0046531.1	0.964655	0.964107	0.000548125
CSS0031060.1	0.819749	0.829432	-0.00968339
CSS0040926.1	0.851034	0.858486	-0.00745163
CSS0046105.1	0.898628	0.89093	0.00769815
CSS0027016.1	0.315376	0.324816
CSS0030746.1	0.775896	0.780953	-0.00505705
CSS0036187.1	0.648108	0.333178
CSS0047220.1	-0.338938	0.0118419
CSS0004315.1	0.71209	0.416344	0.295746
CSS0006484.1	0.45447	0.498396
CSS0005653.1	0.992913	-0.262466
CSS0000740.1	0.417116	0.473211
CSS0013668.1	0.918825	0.684484	0.234341
CSS0013125.1	0.942265	0.922372	0.0198933
CSS0035690.1	0.961067	0.965679	-0.00461208
CSS0007031.1	0.67635	0.0567036
CSS0007269.1	0.760437	0.780606	-0.0201684
CSS0013701.1	0.824764	0.894297	-0.0695332
CSS0012179.1	0.702858	-0.357178
CSS0029754.1	-0.367074	-0.433028
CSS0026803.1	0.907137	0.897106	0.0100305
CSS0047641.1	0.957616	0.930012	0.0276037
CSS0007698.1	0.558296	0.545727
CSS0038519.1	-0.374251	0.192526
CSS0017453.1	0.66442	0.620806	0.0436138
CSS0028963.1	0.941969	0.922719	0.0192505
CSS0017038.1	0.759567	0.267819	0.491747
CSS0030211.1	0.975794	0.973623	0.00217145
CSS0031436.1	0.361566	-0.054016
CSS0033452.1	0.650965	0.630433	0.0205325
CSS0036422.1	0.676976	0.536225	0.14075
CSS0009963.1	0.975766	0.953706	0.0220593
CSS0043903.1	0.703677	0.118663
CSS0027755.1	-0.48044	0.16141
CSS0030645.1	0.652574	0.66207	-0.00949595
CSS0019363.1	0.641022	0.672352	-0.0313297
CSS0002289.2	0.6559	0.633684	0.0222166
CSS0030145.1	0.881415	0.845896	0.0355191
CSS0005894.1	0.399017	0.417599
CSS0016400.1	0.905065	0.877181	0.0278839
CSS0013972.1	0.992418	0.96735	0.0250686
CSS0047889.1	-0.0130813	0.093707
CSS0030082.1	0.195273	0.0433942
CSS0022348.1	0.249849	0.0998757
CSS0005785.1	-0.443326	-0.360615
CSS0024480.1	0.971805	0.966325	0.0054799
CSS0040186.1	0.94384	0.910186	0.0336539
CSS0005380.1	0.896015	0.511524
CSS0018478.1	0.842207	-0.169844
CSS0031283.1	0.846145	0.825291
CSS0017928.1	0.732307	-0.116859
CSS0016517.1	0.575507	0.59322
CSS0023308.1	0.543646	0.551039
CSS0039557.1	0.945601	0.921799	0.0238016
CSS0041284.1	0.464317	0.183378
CSS0002946.1	0.827716	-0.271326
CSS0039036.1	0.991518	0.968591
CSS0028475.1	0.449981	0.426887
CSS0003586.1	0.985989	0.959127	0.0268619
CSS0049422.1	0.668506	0.146417
CSS0033703.1	-0.0856861	0.25147
CSS0013491.2	0.946667	0.948541	-0.00187381
CSS0019083.1	0.654951	0.335579	0.319372
CSS0015956.1	-0.0860681	0.591393
CSS0048234.1	0.651829	0.658515	-0.00668629
CSS0035493.1	0.984598	0.980677	0.0039205
CSS0015411.1	0.628305	0.664504	-0.0361987
CSS0004224.1	0.956223	0.948826	0.00739712
CSS0048764.1	0.560726	0.094788
CSS0038023.1	0.818776	0.828245	-0.00946941
CSS0011959.1	-0.646005	-0.161889
CSS0012565.1	-0.0490458	-0.122853
CSS0026046.1	0.987658	0.97029	0.0173682
CSS0013735.1	0.917283	0.902934	0.0143497
CSS0012940.1	0.841789	0.847092	-0.00530293
CSS0031724.1	0.946365	0.939923	0.00644181
CSS0042457.1	-0.458929	0.174513
CSS0021256.1	0.734586	0.778745	-0.0441591
CSS0007365.1	0.660388	-0.0384285	0.698816
CSS0016468.1	0.548757	0.578761
CSS0014169.1	0.955987	0.923617
CSS0006493.1	-0.204919	0.0342337
CSS0036760.1	0.420717	0.488773
CSS0006349.1	0.724665	0.762415	-0.03775
CSS0049249.1	-0.574384	0.390228
CSS0038227.1	0.945602	0.925711	0.0198907
CSS0039464.1	0.241167	0.14685
CSS0041941.1	0.846433	-0.567825
CSS0005414.1	0.530704	0.568819
CSS0001368.1	0.855521	0.853139	0.00238221
CSS0017677.1	0.685269	0.1132
CSS0016764.1	0.91484	0.929896	-0.0150555
CSS0008595.1	0.736442	0.772259	-0.0358167
CSS0017166.1	-0.889715	0.52353
CSS0046867.1	0.937647	0.862054	0.075593
CSS0038444.1	0.285539	0.377159
CSS0032185.1	0.791995	0.0445303	0.747464
CSS0036801.1	0.416595	0.422492
CSS0023813.1	0.982034	0.710644
CSS0043530.1	0.562405	0.121414
CSS0011634.1	0.493214	0.493616
CSS0009991.1	-0.770901	0.328394
CSS0009930.1	0.4236	0.445695
CSS0013705.1	0.00898027	-0.298167
CSS0039667.1	-0.577893	-0.00919785
CSS0040946.1	0.142085	0.173385
CSS0048113.1	0.64653	0.24247
CSS0026807.1	0.73457	0.723326	0.0112433
CSS0047561.1	0.963707	0.944426	0.0192806
CSS0033645.1	0.921465	0.910542	0.0109233
CSS0004017.1	0.760339	0.784751	-0.0244122
CSS0036554.1	0.95586	0.940125	0.0157341
CSS0008912.1	0.769504	0.195007
CSS0036707.1	-0.0608285	-0.0304988
CSS0027506.1	0.983792	0.969862	0.0139305
CSS0011327.1	0.992374	0.950197	0.0421768
CSS0036486.1	0.992381	0.967699	0.0246815
CSS0019767.1	0.888464	0.895723	-0.00725959
CSS0044757.1	-0.0894535	0.1484
CSS0042128.1	-0.205462	-0.181465
CSS0014716.1	-0.132232	-0.240599
CSS0009576.1	-0.444146	0.00251483
CSS0030304.1	0.98668	0.967898	0.0187822
CSS0003399.1	0.904977	0.8969	0.00807776
CSS0026890.1	0.943528	0.920131	0.0233967
CSS0017748.1	0.817022	0.684608	0.132414
CSS0043212.1	0.625945	0.601663	0.0242824
CSS0000556.1	0.612684	0.596763	0.0159209
CSS0039996.1	0.962316	0.947584	0.014732
CSS0013036.1	-0.0931468	0.162712
CSS0037848.1	0.857023	0.85181	0.00521322
CSS0010127.1	-0.016664	-0.119646
CSS0032961.1	-0.823137	-0.0392678
CSS0030064.1	-0.794199	-0.0843128
CSS0018365.1	-0.377434	0.139532
CSS0033828.1	0.596954	0.298133
CSS0028119.1	0.377849	-0.186043
CSS0010332.1	0.829862	0.810981	0.0188815
CSS0030513.1	0.500078	0.172162
CSS0033728.1	0.993165	0.948215	0.04495
CSS0031458.1	0.960993	0.945862	0.0151308
CSS0043760.1	-0.301748	0.278511
CSS0035225.1	0.707783	0.42901
CSS0002041.1	-0.236109	0.0618855
CSS0023446.1	0.752324	0.219466	0.532858
CSS0013441.1	0.927315	0.895275	0.0320398
CSS0038605.1	0.475764	0.144837
CSS0039952.1	0.4658	-0.198051
CSS0011496.2	-0.357229	-0.355937
CSS0011818.1	0.886098	0.892442	-0.00634428
CSS0040641.1	0.74174	0.796128	-0.0543882
CSS0016530.2	-0.336768	0.321064
CSS0035005.1	0.889814	0.890435	-0.0006217
CSS0029737.1	0.493648	0.507494
CSS0025952.1	0.902288	0.903948	-0.00165953
CSS0025612.1	0.616693	0.631298	-0.0146052
CSS0047698.1	0.90972	0.862648	0.0470721
CSS0034601.1	0.202717	0.484361
CSS0009103.1	0.647054	-0.150489
CSS0013216.1	-0.0179593	0.578885
CSS0002418.1	0.941011	0.946516	-0.0055059
CSS0040175.1	0.939694	0.930102	0.00959233
CSS0004203.1	0.297883	0.293793
CSS0013464.1	-0.369262	0.426045
CSS0027173.1	0.301865	-0.119751
CSS0038039.1	0.504734	0.52233
CSS0032241.1	0.856703	0.839467	0.0172361
CSS0018005.1	0.747483	-0.337925
CSS0034931.1	0.905494	0.9098	-0.00430594
CSS0003968.1	0.992281	0.968292	0.023989
CSS0049444.1	0.967378	-0.163004	1.13038
CSS0047818.1	0.54862	0.813251
CSS0037269.1	0.890952	-0.0487373	0.939689
CSS0003587.1	0.175729	-0.120996
CSS0006297.1	0.5989	0.648385
CSS0015963.1	0.940996	0.909216	0.0317801
CSS0025726.1	0.102935	0.184612
CSS0004270.1	0.305477	0.349486
CSS0035180.1	0.506548	0.528991
CSS0022923.1	0.758566	0.765296	-0.00673062
CSS0011936.1	0.927456	0.916526	0.0109293
CSS0000790.1	0.712451	0.233088	0.479363
CSS0040673.1	-0.460657	0.248372
CSS0035947.1	0.607996	0.238153
CSS0023567.1	0.0837284	0.76846
CSS0006640.2	0.64727	-0.171922
CSS0017108.1	0.316352	0.353404
CSS0048659.1	0.967783	0.945095	0.0226883
CSS0040706.1	0.689279	0.23334	0.455939
CSS0006867.1	0.722995	0.706283	0.0167122
CSS0036872.1	0.352443	0.176564
CSS0010554.3	-0.568988	0.396707
CSS0008228.1	0.194839	0.268898
CSS0034418.1	0.754455	0.781679	-0.0272237
CSS0011708.1	0.98958	0.971728	0.0178514
CSS0029178.1	0.977015	0.954289	0.0227262
CSS0029385.1	0.71716	0.678274	0.038886
CSS0002077.1	0.616859	0.618756	-0.00189785
CSS0029071.1	0.484589	0.50241
CSS0050053.1	0.992606	0.895888	0.0967184
CSS0003801.1	0.335854	0.222751
CSS0008964.1	0.728202	0.171773
CSS0017819.1	0.738511	-0.0995065
CSS0040495.1	0.804207	0.193989
CSS0019879.1	0.763542	0.235092
CSS0004066.1	0.492418	0.474168
CSS0030628.1	0.586688	0.629075
CSS0006358.1	0.932719	-0.0467334
CSS0047966.1	-0.314482	-0.273936
CSS0002510.1	0.697155	0.763233	-0.0660785
CSS0043551.1	-0.0413065	0.056611
CSS0049850.1	-0.798794	-0.210797
CSS0003916.1	0.993228	0.887223	0.106004
CSS0035181.1	0.736306	0.694018	0.0422875
CSS0036913.1	0.882159	0.102796
CSS0007455.1	0.872824	0.554016	0.318808
CSS0001435.1	0.230017	0.182316
CSS0025770.1	-0.328904	0.0346893
CSS0027601.1	0.487782	0.533459
CSS0039822.1	0.0842653	-0.0386456
CSS0035224.1	0.906194	0.874796	0.0313979
CSS0006980.1	0.318673	0.347321
CSS0015534.1	0.959817	0.950425	0.00939248
CSS0016948.1	0.960948	0.467793
CSS0035528.1	0.553507	0.578327
CSS0017441.1	0.619038	0.584757	0.0342805
CSS0022469.1	0.960368	0.945166	0.0152018
CSS0014684.1	0.466165	0.484854
CSS0019384.1	0.787448	0.639663	0.147786
CSS0027544.1	0.986342	0.958923	0.02742
CSS0036450.1	0.365357	0.381015
CSS0028788.1	0.763949	0.384719
CSS0003227.1	0.745029	0.764038	-0.0190088
CSS0009365.1	0.156704	0.483045
CSS0015636.1	0.681105	0.688098	-0.0069925
CSS0027721.1	0.98233	0.96868	0.0136501
CSS0024500.1	0.98188	0.966106	0.0157744
CSS0014160.1	0.50213	-0.0103272
CSS0048424.1	0.310986	0.359107
CSS0022238.1	0.452575	0.469859
CSS0030523.1	0.242746	-0.213505
CSS0012069.1	0.736528	0.760078	-0.0235499
CSS0009745.1	0.863696	0.205831
CSS0010915.1	-0.336211	0.0300757
CSS0016279.1	0.880377	0.845991	0.0343861
CSS0015321.1	0.545348	-0.00580468
CSS0040110.1	0.45458	0.402776
CSS0015685.1	0.685667	-0.02467
CSS0000884.1	0.862721	0.840775	0.0219456
CSS0005525.1	0.550588	0.50749
CSS0036125.1	0.907459	0.871148	0.036311
CSS0008925.1	0.70249	0.720701	-0.0182105
CSS0007544.1	0.56741	0.59865
CSS0034362.1	0.372925	0.332773
CSS0018181.1	0.9488	0.940844	0.00795561
CSS0037887.1	0.667276	0.3056
CSS0044503.1	0.74509	0.742121	0.00296871
CSS0016690.1	0.974525	0.964478	0.0100469
CSS0026132.1	0.875016	0.833412
CSS0035942.1	-0.135675	0.134502
CSS0045157.1	0.433481	0.426269
CSS0039982.1	0.940441	0.930682	0.00975904
CSS0028049.1	0.980178	0.970896	0.00928177
CSS0028256.1	0.0825852	-0.157173
CSS0039638.1	0.56121	0.571533
CSS0015023.1	0.40432	0.428584
CSS0032447.1	-0.385271	-0.337203
CSS0023795.1	0.962152	0.938409	0.0237429
CSS0010513.1	0.955359	0.949267	0.00609231
CSS0025761.1	0.590106	0.586704
CSS0002055.1	0.98083	0.95523	0.0255995
CSS0002078.1	-0.23559	0.194207
CSS0020774.1	0.967033	0.953978	0.0130556
CSS0029208.1	-0.340664	-0.0832537
CSS0014095.1	0.766611	0.744692	0.0219191
CSS0032034.1	0.42236	0.135832
CSS0026706.1	0.93163	0.926739	0.00489031
CSS0026095.1	0.831775	0.411642	0.420133
CSS0017008.1	0.820232	0.849615	-0.0293822
CSS0049108.1	0.993174	0.948492	0.0446815
CSS0012235.1	0.35112	0.0248765
CSS0050326.1	0.894531	0.896263	-0.0017314
CSS0035072.1	0.104287	0.575196
CSS0029063.1	0.993288	0.887189	0.106099
CSS0014041.1	0.78301	-0.0857384
CSS0007361.1	0.415779	0.480674
CSS0028799.1	0.517521	0.488801
CSS0037854.1	0.575439	0.560333
CSS0008222.1	-0.675719	0.461562
CSS0035881.1	0.805397	0.784522
CSS0003002.1	0.984867	0.960562	0.024305
CSS0004540.1	0.873939	0.88507	-0.0111311
CSS0017777.1	0.988457	0.964382	0.0240746
CSS0027215.1	0.895326	0.902288	-0.00696137
CSS0023330.1	0.626386	-0.0198453	0.646231
CSS0032057.1	0.874629	0.866692	0.00793678
CSS0004781.2	0.556691	0.405569
CSS0039688.1	0.507242	0.529644
CSS0032226.1	0.33603	0.0181605
CSS0045191.1	0.865515	0.847162	0.0183529
CSS0030576.1	0.386223	0.396723
CSS0039194.1	-0.121527	-0.00180992
CSS0036330.1	0.800402	0.193162
CSS0034620.1	0.893829	0.900949	-0.00712007
CSS0015608.1	-0.373521	-0.40346
CSS0006474.1	0.879413	0.87469	0.0047227
CSS0002443.1	0.565306	0.566426
CSS0040751.1	0.929849	0.910166	0.019683
CSS0027548.1	0.920664	0.233707
CSS0041160.1	0.607528	0.590052	0.0174763
CSS0005621.1	0.76746	0.665639
CSS0021476.1	0.930548	0.912398	0.0181496
CSS0005554.1	0.772988	-0.337855
CSS0006862.1	-0.23783	0.400434
CSS0018832.1	-0.609888	-0.579118
CSS0028254.1	0.858954	0.212531
CSS0009766.1	0.571334	0.628816
CSS0002447.1	-0.363228	-0.359993
CSS0022325.1	0.702554	0.710624	-0.0080705
CSS0023033.2	-0.448503	0.104267
CSS0038558.1	0.176408	0.541814
CSS0046145.1	0.576403	0.608344
CSS0029802.1	-0.549637	-0.518509
CSS0014409.1	-0.380433	0.460733
CSS0042957.1	0.267494	0.344494
CSS0034509.1	0.26486	-0.028125
CSS0013553.1	0.65403	0.0334058	0.620624
CSS0023893.1	0.103199	0.210605
CSS0009106.1	-0.285802	0.579363
CSS0037777.1	0.736111	-0.288873
CSS0021061.2	0.895164	0.887727
CSS0048723.1	0.431263	0.00987646
CSS0019093.1	0.275543	-0.220931
CSS0026870.1	0.497652	0.532883
CSS0013897.2	0.361693	0.368734
CSS0008062.1	0.97155	0.962065	0.00948507
CSS0047631.1	0.545872	0.553237
CSS0007951.1	0.904084	0.86998	0.0341036
CSS0041266.1	-0.529622	-0.46678
CSS0039549.1	0.53517	0.232714
CSS0027774.1	0.993234	0.948786	0.0444484
CSS0010531.1	0.428419	0.056442
CSS0038168.1	0.757247	0.664443	0.0928044
CSS0036538.1	0.216103	0.310339
CSS0021065.1	0.673551	0.705669	-0.032118
CSS0013329.1	0.881164	-0.220341
CSS0003768.1	0.90575	0.925558	-0.0198073
CSS0045288.1	-0.53247	0.195683
CSS0048264.1	0.686399	0.636194	0.0502046
CSS0008420.1	0.88695	0.860117	0.0268337
CSS0043110.1	0.50725	0.495523
CSS0050048.1	0.865292	0.830508	0.0347839
CSS0022603.1	0.843059	0.494558
CSS0034106.1	0.51802	0.515415
CSS0021200.1	0.56608	0.576298
CSS0035227.1	0.62005	0.648354	-0.0283034
CSS0037478.1	0.793703	0.790676	0.00302776
CSS0022453.1	0.687971	-0.0832859	0.771257
CSS0008911.1	0.407684	0.494816
CSS0027631.1	0.693063	0.161447
CSS0003336.1	0.369783	0.355324
CSS0017998.2	-0.579376	0.276855
CSS0021269.1	0.305447	0.354555
CSS0018934.1	-0.370954	0.19531
CSS0046263.1	0.0270132	-0.0318892
CSS0038901.1	-0.539247	0.04673
CSS0027484.1	0.882067	0.870067	0.0120001
CSS0042699.1	0.855169	0.635162	0.220007
CSS0023819.1	0.871893	0.86743	0.00446295
CSS0002811.1	0.862885	0.869564	-0.00667869
CSS0029798.1	0.625161	0.398888	0.226273
CSS0038648.1	-0.452111	-0.421535
CSS0029485.1	0.94807	0.938071	0.00999906
CSS0032001.1	0.992662	0.968278
CSS0009692.1	0.463651	0.453415
CSS0002135.1	0.965266	0.954033	0.0112328
CSS0042434.1	0.973744	0.553165	0.420578
CSS0003736.1	0.852167	0.390076	0.462091
CSS0002725.2	0.603045	0.305793	0.297252
CSS0018622.1	0.964634	0.96131	0.00332478
CSS0025733.1	0.513597	0.0236625
CSS0017775.1	0.375665	0.407788
CSS0028838.1	0.539923	0.26232
CSS0029576.1	0.8187	0.0280346	0.790665
CSS0045701.1	0.612438	0.345733
CSS0005857.1	0.731231	0.695276
CSS0012922.1	0.712966	0.673608	0.0393581
CSS0033659.1	0.643578	0.653018	-0.00943968
CSS0037460.1	0.361947	0.363281
CSS0028203.1	0.952387	0.028942
CSS0043279.1	-0.780403	0.343467
CSS0012686.1	-0.703333	0.0630192
CSS0003053.1	0.652662	0.141383	0.511278
CSS0008087.1	0.841129	0.838929	0.0022001
CSS0008159.1	0.863701	0.834896	0.0288051
CSS0047910.1	0.449466	0.347323
CSS0047777.1	-0.367023	0.143349
CSS0048411.1	0.79863	0.781185
CSS0042905.1	0.637485	0.609794	0.027691
CSS0004812.1	0.955006	0.92808	0.0269259
CSS0037482.1	0.915203	0.890224	0.0249791
CSS0015585.1	0.767005	-0.332181
CSS0047405.1	0.93336	0.955194	-0.0218342
CSS0000182.1	0.855657	0.883747	-0.0280895
CSS0042619.1	0.408241	0.416945
CSS0000531.1	0.636166	0.184353
CSS0024462.1	0.904163	0.892926	0.0112364
CSS0007144.1	0.418742	0.471032
CSS0041040.1	0.832238	0.806154	0.0260848
CSS0042843.1	0.981782	0.967701	0.014081
CSS0000960.1	-0.242674	0.742454
CSS0017909.1	0.187439	-0.105522
CSS0016158.1	0.73503	0.336508
CSS0048446.1	0.793146	0.795205	-0.00205893
CSS0019800.2	0.372458	0.314002
CSS0034243.1	0.94642	0.921016	0.0254034
CSS0042966.1	0.835267	0.409897	0.42537
CSS0003418.1	0.939337	0.915476	0.0238613
CSS0030206.1	0.783705	0.791265	-0.00755937
CSS0009314.1	0.690391	0.700838	-0.0104473
CSS0030648.1	0.755899	0.186376
CSS0005543.1	0.604546	0.574285	0.0302614
CSS0049804.1	0.925805	-0.246571
CSS0026968.1	0.366237	0.366397
CSS0033195.1	0.716738	-0.296852
CSS0000245.1	0.779	0.19407
CSS0044911.1	0.765431	0.751246	0.0141848
CSS0007400.1	0.88306	0.64601	0.23705
CSS0038905.1	0.583279	0.605034
CSS0044574.1	0.654805	0.652605
CSS0019823.1	-0.230206	0.294109
CSS0032969.1	0.91972	0.898291	0.0214286
CSS0016532.1	-0.492581	-0.506384
CSS0033658.1	0.433888	-0.144555
CSS0035558.1	0.797957	0.844978	-0.0470211
CSS0041783.1	-0.0811848	-0.0578642
CSS0027170.1	0.844261	-0.455529
CSS0016442.1	0.314869	0.296678
CSS0041261.1	0.942865	0.925875	0.0169899
CSS0031618.1	0.992611	0.306947	0.685664
CSS0001103.1	0.970261	0.948954	0.0213064
CSS0019942.1	0.709826	0.724796	-0.01497
CSS0016680.1	0.573254	0.611525
CSS0049606.1	-0.164552	-0.0635996
CSS0021369.1	0.950199	0.955182	-0.00498379
CSS0001521.1	0.549863	0.543816
CSS0003826.1	-0.186574	0.170087
CSS0007737.1	0.277922	0.305233
CSS0011920.1	0.847588	0.841687	0.00590108
CSS0016229.1	0.548086	0.591247
CSS0005686.1	0.877629	0.880745	-0.00311619
CSS0045250.1	0.949276	0.952272	-0.00299532
CSS0045760.1	0.987919	0.893646	0.0942724
CSS0042715.1	0.897978	0.888086	0.0098926
CSS0027434.1	0.938817	0.928972	0.00984495
CSS0021330.1	0.415039	0.412933
CSS0007229.1	0.869783	0.86883	0.000953125
CSS0049334.1	0.89167	0.0839675
CSS0019941.1	0.375763	0.389059
CSS0017286.1	0.898731	0.897139	0.00159271
CSS0016774.1	0.959557	0.966346	-0.00678924
CSS0020032.1	0.716034	0.765744	-0.0497103
CSS0029891.1	0.733754	0.343311	0.390443
CSS0038197.1	0.670935	0.741687	-0.0707512
CSS0023716.1	0.791151	0.143327	0.647824
CSS0015575.1	0.63101	0.634726	-0.00371609
CSS0037090.1	0.815051	0.782564	0.0324867
CSS0037273.1	0.576753	-0.0637769
CSS0046291.1	0.323733	0.310629
CSS0009464.1	0.506456	0.516658
CSS0029094.1	-0.738612	0.381107
CSS0034855.1	0.863809	-0.423753
CSS0049991.1	0.693918	0.662333	0.0315851
CSS0038849.1	0.146777	0.539242
CSS0046070.1	0.728545	0.190582
CSS0023309.1	-0.287566	-0.195955
CSS0030030.1	0.979909	0.974726	0.0051833
CSS0012881.1	0.938861	0.912403	0.0264577
CSS0047816.1	0.74517	-0.332486
CSS0018867.2	0.481036	0.497095
CSS0011655.1	0.818867	0.0938848
CSS0043862.1	0.3621	0.394091
CSS0036530.1	-0.273177	-0.00719175
CSS0010665.1	0.844617	0.832621	0.011996
CSS0028909.1	-0.0754979	0.522566
CSS0000760.1	0.916771	0.895503	0.0212681
CSS0008967.1	0.732436	0.734045	-0.0016094
CSS0015648.1	0.680138	0.632162	0.0479751
CSS0045663.1	0.993165	0.893254	0.0999108
CSS0038424.1	0.963953	0.946131	0.0178217
CSS0030462.1	0.339276	0.270621
CSS0009392.1	0.964292	0.950793	0.0134985
CSS0050258.1	0.573769	0.626929
CSS0008186.1	-0.313273	-0.0313983
CSS0008541.1	-0.152663	0.341438
CSS0022854.1	0.965188	0.947047
CSS0023103.1	0.352443	0.176564
CSS0021558.1	0.89712	0.875869	0.0212511
CSS0040935.1	0.472734	0.440198
CSS0028479.1	-0.454743	-0.399318
CSS0034612.1	0.488833	0.470598
CSS0031429.1	0.292425	0.338547
CSS0004135.1	0.992105	0.967657	0.0244476
CSS0004991.1	0.75801	0.742588	0.0154217
CSS0029511.1	-0.608042	-0.536176
CSS0020741.1	0.934091	0.904851	0.0292393
CSS0037085.1	-0.6033	-0.550262
CSS0020469.1	0.89822	-0.329138
CSS0043922.1	0.790716	0.780598	0.0101177
CSS0036750.1	-0.459553	-0.0383962
CSS0033436.2	0.651099	0.656396	-0.00529734
CSS0047156.1	0.305175	0.261554
CSS0006826.1	0.650951	0.212188
CSS0020517.1	0.448597	-0.207013
CSS0025009.1	0.366237	0.366397
CSS0000517.1	0.925805	-0.246571
CSS0012716.1	0.514404	0.10386
CSS0017921.1	0.513817	0.534764
CSS0024694.1	0.318905	0.504523
CSS0037993.1	0.52261	0.537725
CSS0045766.1	0.576153	0.196343
CSS0023739.1	0.984656	0.970572	0.0140837
CSS0034667.1	0.976063	0.95922	0.0168429
CSS0018704.1	0.33532	0.3387
CSS0039405.1	0.822267	0.790054	0.0322135
CSS0026670.1	0.737144	0.0300579
CSS0028606.1	0.79733	0.410498	0.386832
CSS0029518.1	0.861382	0.856316	0.00506556
CSS0016377.1	-0.30909	0.370209
CSS0028517.1	0.936509	0.926565	0.00994368
CSS0004058.1	0.644271	0.357073	0.287198
CSS0025022.1	0.873331	0.871485	0.00184594
CSS0034940.1	0.768346	0.793107	-0.0247613
CSS0010978.1	0.481051	0.457664
CSS0029316.1	0.388309	-0.0013334
CSS0005512.1	0.784463	0.762743	0.0217197
CSS0040972.1	0.89087	0.882509	0.00836081
CSS0045082.1	-0.436384	-0.408967
CSS0021418.1	0.471121	0.505536
CSS0021389.1	0.176524	0.180561
CSS0049665.1	0.45373	0.489191
CSS0008283.1	-0.290828	-0.0299242
CSS0013835.1	-0.192615	-0.0927004
CSS0046520.1	0.906114	0.926748	-0.0206346
CSS0042969.1	0.367151	0.391198
CSS0021560.1	0.949794	0.944922	0.00487229
CSS0024573.1	0.770771	0.791569	-0.0207983
CSS0023386.1	0.984052	0.963817	0.0202352
CSS0045268.1	0.79109	0.79035	0.00073975
CSS0032403.1	0.287656	0.259881
CSS0029439.1	-0.373968	-0.363241
CSS0011036.1	0.900236	-0.372778
CSS0010613.1	0.788469	-0.288392
CSS0045490.1	0.990238	0.979581	0.0106567
CSS0023669.1	-0.566778	0.654252
CSS0026415.1	0.699724	0.0585216
CSS0047585.1	0.721178	-0.0419849
CSS0012489.1	0.889235	0.868138	0.0210963
CSS0004566.1	0.938749	0.922823	0.0159256
CSS0045716.1	0.731452	0.74175	-0.0102973
CSS0002671.1	0.843052	0.391603
CSS0015720.1	0.572671	0.541255
CSS0026057.1	0.634514	0.644244	-0.0097308
CSS0013076.1	0.88124	0.875171	0.0060692
CSS0009428.2	0.516094	0.491097
CSS0024502.1	0.808583	0.777525	0.031058
CSS0049378.1	0.86319	0.830808	0.0323827
CSS0019774.1	0.617999	-0.100419
CSS0046632.1	0.543405	-0.110234
CSS0020745.1	0.617761	0.617715	4.59999e-05
CSS0034347.1	0.685541	0.669476	0.0160649
CSS0046391.1	0.533778	0.390999
CSS0025979.1	0.886534	0.881682	0.00485238
CSS0029025.1	0.519821	0.557159
CSS0038044.1	-0.480606	0.151854
CSS0020685.1	0.862313	0.753438
CSS0049461.1	0.090083	0.151224
CSS0016995.1	0.87392	0.876343	-0.00242349
CSS0011481.1	0.382678	0.355117
CSS0040323.1	0.967932	0.954164	0.013767
CSS0046936.1	0.840561	-0.461184
CSS0041307.1	0.222803	-0.0373369
CSS0022105.1	0.393965	0.280652
CSS0020891.1	0.799931	0.794035	0.00589578
CSS0014088.1	0.82954	0.197785	0.631755
CSS0006341.1	0.493731	0.28675
CSS0038910.1	0.965538	0.177383
CSS0042136.1	-0.711874	-0.334079
CSS0022981.1	0.931233	0.940264	-0.00903098
CSS0010337.1	0.795573	0.811771	-0.0161975
CSS0014255.1	-0.616434	0.330822
CSS0049756.1	0.993258	0.948748	0.0445102
CSS0019627.1	0.991254	0.968429	0.0228258
CSS0042424.1	-0.416943	0.16504
CSS0026521.1	0.583125	0.602781
CSS0025546.1	0.825612	0.294343	0.531269
CSS0001409.1	0.81516	0.807539	0.00762079
CSS0010802.1	0.755155	0.773665	-0.0185108
CSS0013447.1	0.371574	0.382773
CSS0050010.1	0.72345	0.0349241
CSS0023374.1	0.94369	0.936215	0.00747494
CSS0041776.1	0.927991	0.92786	0.000131634
CSS0041675.1	0.647823	0.677293	-0.0294695
CSS0001559.1	0.803235	0.784029	0.0192057
CSS0022304.1	0.591132	0.161217
CSS0042177.1	-0.482027	0.0969798
CSS0043580.1	0.816565	0.818183	-0.00161798
CSS0015110.1	0.958051	0.940963	0.0170877
CSS0006766.1	0.773301	0.596737	0.176564
CSS0017810.1	0.744167	0.0512329
CSS0044630.1	0.747408	0.749683	-0.00227471
CSS0023487.1	0.484237	0.08709
CSS0018562.1	0.557848	0.56128
CSS0047103.1	0.634218	0.583568	0.0506501
CSS0021835.1	0.90531	0.885107	0.0202033
CSS0018841.1	0.798906	0.761034	0.0378722
CSS0011429.1	0.727642	0.294215	0.433426
CSS0046617.1	0.728963	0.743395	-0.0144315
CSS0014662.1	-0.74717	-0.441394
CSS0037274.1	0.058563	0.132402
CSS0009123.1	-0.594163	-0.0373476
CSS0022919.1	-0.52923	0.229046
CSS0049362.1	0.430234	0.499985
CSS0010186.1	0.599743	0.592627
CSS0005644.1	0.786777	0.744112	0.0426642
CSS0020761.1	0.842077	0.255189	0.586888
CSS0016000.1	0.7101	0.750022	-0.0399216
CSS0045903.1	0.829275	0.47142	0.357856
CSS0005920.1	0.938408	0.925987	0.0124209
CSS0019684.1	0.784793	0.762985	0.0218075
CSS0005347.1	0.966716	0.948114	0.0186022
CSS0032937.1	0.0388865	0.477824
CSS0021794.1	0.814493	0.777291	0.0372023
CSS0007569.1	0.677242	-0.113753
CSS0029860.1	-0.640963	0.0157675
CSS0042637.1	-0.577232	0.0954543
CSS0034102.1	0.762401	0.797472	-0.0350706
CSS0027209.1	0.652597	0.340612	0.311985
CSS0033429.1	0.799916	0.821164	-0.0212481
CSS0017628.1	0.932414	0.928464	0.00394977
CSS0048991.1	0.873331	0.871485	0.00184594
CSS0033022.1	0.92667	0.918027	0.00864329
CSS0009401.1	0.772387	0.495873
CSS0021318.1	0.941874	0.662634	0.27924
CSS0018446.1	0.835465	-0.0925364	0.928001
CSS0006410.2	0.390492	0.389307
CSS0038438.1	0.599101	0.614724
CSS0048843.1	0.862244	0.456878	0.405366
CSS0038974.1	0.957562	0.951117	0.0064458
CSS0032697.1	0.21469	-0.0486777
CSS0009859.1	0.538501	0.575913
CSS0023863.1	0.707185	0.690972	0.0162127
CSS0017855.1	0.694173	0.708477	-0.0143034
CSS0029596.1	0.0923887	0.51283
CSS0014629.1	0.973257	0.964414	0.00884329
CSS0022270.1	0.865012	0.875009	-0.00999655
CSS0033561.1	0.82029	0.240116
CSS0037166.1	0.901776	0.0984445
CSS0028575.1	-0.19186	-0.0765236
CSS0036815.1	0.689315	0.6698	0.0195153
CSS0004247.1	-0.569251	-0.0491267
CSS0004763.1	0.257417	0.297292
CSS0005374.1	-0.38936	-0.0410603
CSS0030297.1	0.869164	0.841903	0.027261
CSS0021457.1	0.4658	-0.198051
CSS0015297.1	-0.413202	0.531269
CSS0022699.1	0.911228	0.888578	0.0226501
CSS0011722.1	0.827268	0.803784	0.0234847
CSS0038034.1	0.570773	0.61509
CSS0047432.1	0.508219	0.535391
CSS0039670.1	0.985693	0.902887	0.082806
CSS0024539.1	0.982731	0.955644	0.0270867
CSS0037210.1	0.573459	0.543584
CSS0021502.1	0.924446	0.912358	0.0120881
CSS0031438.1	0.974103	0.968045	0.00605744
CSS0026170.1	-0.758744	0.153153
CSS0007219.1	0.3658	0.402933
CSS0023230.1	0.905601	0.79782	0.107781
CSS0020215.1	0.986904	-0.385155
CSS0023513.2	-0.567302	0.323108
CSS0020697.1	0.836244	0.83284	0.00340411
CSS0007304.1	0.974013	0.962121	0.0118916
CSS0014986.1	0.645086	0.604446
CSS0026915.1	0.976149	0.95672	0.0194284
CSS0021845.1	0.863746	0.830525	0.0332211
CSS0039757.1	0.503696	-0.185791
CSS0005717.1	0.715905	0.724819	-0.00891364
CSS0049202.1	0.959745	0.935091	0.0246534
CSS0041810.2	0.989009	0.96976	0.0192493
CSS0028065.2	0.90181	0.535297
CSS0017106.1	0.935145	0.90518
CSS0039793.1	0.414283	0.454638
CSS0039708.1	0.931941	0.915976	0.015965
CSS0012736.1	0.856316	0.882295	-0.0259796
CSS0043127.2	0.490795	0.553113
CSS0045927.3	-0.00220204	0.340943
CSS0035727.1	0.835928	0.501288
CSS0047705.1	0.782336	-0.171031
CSS0033231.1	0.690036	0.658562	0.031474
CSS0048907.1	0.585357	0.57687
CSS0020955.1	0.905559	0.923813	-0.0182541
CSS0016704.1	0.733976	0.710234	0.0237424
CSS0015778.1	0.992358	0.885503	0.106856
CSS0028880.1	0.971838	0.956271	0.0155665
CSS0009696.1	0.554829	0.537791
CSS0014839.1	0.860219	0.423874
CSS0015427.1	0.667237	0.671921	-0.00468397
CSS0045586.1	0.614691	0.60318	0.0115108
CSS0001397.1	0.541888	0.549491
CSS0007355.1	0.972254	0.946182	0.0260722
CSS0001640.1	0.948673	0.920633	0.02804
CSS0000590.1	0.693624	0.659484	0.0341398
CSS0020092.1	-0.760738	0.105997
CSS0039148.1	0.492514	0.294638
CSS0013929.1	0.25777	0.490041
CSS0042006.1	0.849456	0.83003	0.0194268
CSS0010658.1	0.911277	-0.00372918	0.915006
CSS0009537.1	0.589793	0.296949
CSS0001579.1	0.995226	0.974415	0.0208106
CSS0026117.1	0.192316	0.318529
CSS0041343.1	0.77964	-0.0207762
CSS0032779.1	0.77675	0.825356	-0.0486058
CSS0045500.1	0.44218	0.259235
CSS0046377.1	0.320696	0.30265
CSS0033819.1	0.716967	0.721498	-0.0045313
CSS0039244.1	0.324546	0.200176
CSS0044565.1	0.977776	0.958524	0.0192518
CSS0043925.1	0.992774	0.972367	0.0204071
CSS0034079.1	0.903525	0.885123	0.0184017
CSS0027219.1	0.862448	0.848871	0.0135768
CSS0033413.1	-0.604125	-0.566514
CSS0001302.1	-0.0662428	0.14251
CSS0011524.1	0.837956	0.845091	-0.00713457
CSS0018093.1	0.889971	0.888353	0.00161818
CSS0046465.1	0.833676	0.813293	0.020383
CSS0025601.1	0.809736	0.782643	0.0270928
CSS0003202.1	0.723319	0.204565
CSS0028265.1	0.80165	0.478887
CSS0008726.2	-0.66931	-0.596178
CSS0036441.1	0.864953	0.180606
CSS0016334.1	-0.633526	-0.659396
CSS0039802.1	0.220274	0.620653
CSS0003833.1	-0.18608	0.300214
CSS0044707.1	0.944352	0.935858	0.00849428
CSS0034311.1	0.92278	0.887625	0.0351552
CSS0018494.1	0.889046	0.890409	-0.00136319
CSS0023217.1	0.879753	0.870554	0.00919902
CSS0021715.1	0.73357	0.743431	-0.00986096
CSS0011375.1	0.680258	0.645742
CSS0044038.1	0.83583	0.844638	-0.00880747
CSS0043188.1	0.806464	0.821539	-0.0150749
CSS0010817.1	0.944781	0.915759	0.0290223
CSS0002602.1	0.883222	0.87105	0.0121721
CSS0005309.1	0.827067	0.844113	-0.0170459
CSS0019692.1	0.705579	0.0469782	0.658601
CSS0023495.1	-0.261793	0.338258
CSS0031954.1	0.792661	0.829842	-0.0371809
CSS0032262.1	0.942417	0.933388	0.00902866
CSS0017874.1	0.91221	0.910312	0.00189859
CSS0040459.1	-0.548151	-0.0853073
CSS0028328.1	0.940909	0.249703	0.691206
CSS0043221.1	0.878932	0.8832	-0.00426763
CSS0011991.1	0.966677	0.938036	0.0286418
CSS0004439.1	0.529247	0.528479
CSS0036463.1	0.568248	0.0677804
CSS0021160.1	0.888607	0.89595	-0.00734324
CSS0010201.1	0.952381	0.930992	0.0213893
CSS0000943.1	0.992611	0.306947	0.685664
CSS0012307.1	-0.419728	0.0456573
CSS0037171.1	0.975168	0.966268	0.00890008
CSS0041253.1	0.345304	0.360827
CSS0003929.1	0.956695	0.933108	0.0235869
CSS0049676.1	0.49385	0.486477
CSS0039030.1	0.857845	0.82489	0.0329553
CSS0047278.1	-0.2244	0.0994143
CSS0008965.1	0.684105	0.679117	0.00498832
CSS0031466.1	0.889657	0.884277	0.0053805
CSS0035678.1	-0.753323	0.348987
CSS0024183.1	0.544353	0.523401
CSS0023358.1	0.966373	0.953431	0.0129418
CSS0012149.1	0.581253	0.612308
CSS0048863.1	0.885202	0.896337	-0.0111347
CSS0031480.1	-0.0767533	0.218972
CSS0041010.1	0.863016	0.345026
CSS0003908.1	0.608576	0.227338	0.381238
CSS0008880.1	0.755385	0.717807	0.0375781
CSS0027941.1	0.33465	0.359226
CSS0042805.1	0.814139	0.811287	0.00285236
CSS0043810.1	0.578617	0.573821
CSS0041619.1	0.816671	-0.125396
CSS0036628.1	0.941473	0.928389	0.0130843
CSS0048197.1	0.633546	0.665122	-0.0315757
CSS0036883.1	0.260413	0.364275
CSS0039337.1	-0.848676	-0.468241
CSS0037582.1	0.701816	0.150974
CSS0045070.1	-0.390579	0.531298
CSS0034093.1	0.930098	0.925169	0.0049295
CSS0044649.1	0.771695	0.766806	0.00488881
CSS0027038.1	0.334587	0.357474
CSS0041663.1	-0.345847	-0.327852
CSS0002106.1	0.787796	0.84934
CSS0041882.1	0.855372	0.835293	0.0200789
CSS0021470.1	0.88306	0.64601	0.23705
CSS0042879.1	-0.532682	0.177901
CSS0035900.1	0.38731	0.384492
CSS0047383.1	0.265967	0.29838
CSS0008668.1	0.660747	0.622047	0.0387001
CSS0028888.1	0.993252	0.948991	0.0442605
CSS0027862.1	-0.581929	0.437438
CSS0003881.1	0.550272	-0.360321
CSS0020515.1	0.678923	0.713338	-0.0344147
CSS0013986.1	-0.541636	-0.489735
CSS0002997.1	-0.774052	-0.0846096
CSS0047722.1	0.991148	0.970547	0.0206013
CSS0007932.1	0.851391	0.81069	0.0407017
CSS0037286.1	0.897061	0.860457	0.0366037
CSS0028020.1	0.505832	0.519521
CSS0024132.1	0.779806	-0.161022
CSS0005898.1	-0.628354	-0.58893
CSS0016963.1	0.666132	0.636929	0.029203
CSS0001879.1	0.491695	0.491321
CSS0000939.1	0.899293	0.868565	0.0307281
CSS0031819.1	0.928745	0.911952	0.016793
CSS0011161.1	0.611828	0.570062	0.0417658
CSS0037159.1	0.681218	0.708685	-0.0274672
CSS0003258.1	0.480078	0.238124
CSS0048948.1	0.407946	0.405935
CSS0029935.1	0.859315	0.844028	0.0152877
CSS0036160.1	-0.45308	0.0225151
CSS0050390.1	0.368211	0.412084
CSS0003363.1	0.863275	0.891085	-0.0278098
CSS0028565.1	-0.230044	0.16425
CSS0003340.1	0.636863	0.652874	-0.016011
CSS0010587.1	0.492196	0.500237
CSS0033069.1	0.67945	0.454423	0.225028
CSS0001226.1	0.567685	0.518931
CSS0026804.1	0.714764	0.721019	-0.0062551
CSS0012294.1	-0.113525	-0.0122509
CSS0024260.1	0.993562	0.949662	0.0439
CSS0020489.1	0.980117	0.969928	0.0101893
CSS0005476.1	0.440281	-0.291222
CSS0024347.1	0.956508	0.970446	-0.0139379
CSS0040791.1	0.825612	0.294343	0.531269
CSS0036537.1	0.432759	0.476126
CSS0045298.1	0.984556	0.971884	0.0126726
CSS0029381.1	0.752588	0.739105	0.013483
CSS0035254.2	0.814288	0.817438	-0.00315076
CSS0011749.1	0.655809	-0.0490591	0.704868
CSS0021126.1	0.958	0.927617	0.0303835
CSS0034367.1	-0.444475	0.198429
CSS0050452.1	0.893033	0.864038	0.0289951
CSS0019649.1	0.957041	0.937756	0.0192844
CSS0043998.1	0.851879	0.845341	0.00653805
CSS0028076.1	0.777609	0.755591	0.0220179
CSS0049637.1	-0.276425	-0.158363
CSS0037079.1	0.684505	0.0797785	0.604726
CSS0007694.1	0.911939	0.888784	0.0231554
CSS0009937.1	0.727031	0.766693	-0.0396623
CSS0021871.1	0.414652	0.397537
CSS0048182.1	-0.433151	-0.372536
CSS0022276.1	0.538012	0.589266
CSS0001002.1	0.586977	0.574366
CSS0042225.1	0.48833	0.437599
CSS0034010.1	0.872861	0.835486	0.037375
CSS0046994.1	0.724574	0.688405	0.0361691
CSS0035176.1	0.881744	0.879173	0.00257135
CSS0032051.1	0.7142	0.698217	0.0159825
CSS0017471.1	0.827431	0.228302	0.599129
CSS0013347.1	0.919219	0.900643	0.0185764
CSS0034582.1	0.357617	0.326769
CSS0013847.1	-0.675628	0.036315
CSS0022783.1	0.991206	0.980561	0.0106451
CSS0034908.1	0.82073	0.842679	-0.0219493
CSS0002594.1	0.446842	0.475869
CSS0036043.1	-0.659301	-0.584703
CSS0019594.1	0.567009	0.59856
CSS0024985.1	0.53805	0.57281
CSS0034438.1	0.349174	-0.0719721
CSS0001909.1	0.611582	0.56893	0.0426525
CSS0003413.1	0.509113	0.470695
CSS0028462.1	0.880116	0.56046
CSS0024499.1	0.82657	0.815194	0.0113767
CSS0014069.1	0.257096	-0.148834
CSS0029675.1	0.427569	0.306379
CSS0016348.1	0.854696	0.851278	0.00341783
CSS0048050.1	0.66165	0.135614
CSS0022625.1	-0.201602	-0.176664
CSS0033117.1	0.415187	0.440181
CSS0049084.1	0.992536	0.974734	0.017802
CSS0046285.1	-0.172931	0.0430331
CSS0035192.1	0.391127	0.783019
CSS0048675.1	0.975176	0.958081	0.0170945
CSS0046286.1	0.645234	0.642496	0.00273797
CSS0006717.1	-0.686748	-0.633193
CSS0048299.1	0.892958	0.89701	-0.00405175
CSS0003935.1	0.58309	0.562651
CSS0020951.1	0.884795	0.860623	0.0241724
CSS0022963.1	0.264257	0.292256
CSS0018180.1	0.639128	0.655737	-0.0166092
CSS0010652.1	0.449013	-0.0779625
CSS0016776.1	0.407873	0.0360851
CSS0014496.1	0.961015	0.965335	-0.00432055
CSS0049195.1	0.88093	0.289864	0.591066
CSS0001584.1	0.375558	0.363832
CSS0043747.1	0.40719	0.384159
CSS0003794.1	0.927836	0.897543	0.0302936
CSS0013456.1	0.340063	0.391044
CSS0003141.1	0.864529	0.846259	0.0182702
CSS0025459.1	-0.0865374	0.149835
CSS0040201.1	0.760975	0.737083
CSS0000791.1	0.940822	0.923798	0.0170237
CSS0048575.1	0.628833	0.63567	-0.00683695
CSS0037390.1	0.615651	0.598936	0.0167148
CSS0037476.1	0.9214	0.904621
CSS0024606.1	0.990855	0.967221	0.0236343
CSS0049127.1	0.94408	0.946171	-0.0020913
CSS0005878.1	0.582239	0.291261
CSS0012339.1	0.21755	0.224232
CSS0012036.1	0.936712	0.938352	-0.00163939
CSS0028122.1	0.602263	0.594738	0.0075244
CSS0007744.1	0.982351	0.969347	0.0130038
CSS0034282.1	0.423229	-0.11722
CSS0040237.1	0.867087	0.856792	0.0102948
CSS0004924.2	-0.305972	0.23773
CSS0027821.1	0.662851	0.650068	0.0127836
CSS0039298.1	0.768545	0.77803	-0.00948587
CSS0000359.1	0.973074	0.958991	0.0140832
CSS0009066.1	0.654781	0.669941	-0.0151598
CSS0039477.1	-0.436096	0.771681
CSS0013364.1	0.807052	-0.166919
CSS0007138.1	0.985699	0.962906	0.0227939
CSS0028717.1	0.581917	-0.0836511
CSS0031008.1	0.467335	0.599055
CSS0005953.1	-0.817383	0.438141
CSS0029538.1	0.860826	0.853093	0.00773325
CSS0004214.1	0.851865	-0.271177
CSS0002840.1	0.907664	0.910933	-0.00326942
CSS0008506.1	0.578312	-0.111818
CSS0047172.1	-0.488624	0.223236
CSS0002999.1	0.823897	0.866288	-0.0423903
CSS0044604.1	0.20218	0.446748
CSS0012047.1	-0.319314	-0.255487
CSS0018836.1	0.243315	0.311846
CSS0010689.1	-0.709634	0.240192
CSS0004139.1	0.528001	0.499894
CSS0015916.1	0.59991	0.45726
CSS0048028.1	0.99311	0.968895	0.0242144
CSS0015989.1	0.189867	0.499128
CSS0033800.1	-0.37908	-0.318545
CSS0028805.1	0.74913	-0.325055
CSS0034232.1	0.480694	-0.0210754
CSS0047681.1	0.800268	0.16981
CSS0034972.1	0.977384	0.966135	0.0112489
CSS0011362.1	0.944005	0.924974	0.0190315
CSS0040354.1	0.734638	0.698682	0.0359553
CSS0021571.1	0.878901	0.8666	0.0123002
CSS0042263.1	0.925363	0.218178
CSS0030854.1	0.947962	0.922255	0.0257068
CSS0003973.1	0.796535	0.76128
CSS0012189.1	0.399896	0.454869
CSS0014851.1	0.790268	0.79895	-0.00868222
CSS0033130.1	0.808308	0.856761	-0.0484534
CSS0035433.1	0.948907	0.937983	0.0109239
CSS0010741.1	0.956984	0.929512	0.0274715
CSS0007797.1	0.967016	0.949208	0.0178086
CSS0034628.1	0.9935	0.948919	0.0445812
CSS0017929.1	0.993226	0.948638	0.0445884
CSS0009618.1	0.985672	0.960609	0.0250631
CSS0032175.1	0.768563	0.16563
CSS0018062.1	0.91224	0.918928	-0.0066887
CSS0007528.1	0.92612	0.930963	-0.00484238
CSS0016566.1	-0.357143	-0.291762
CSS0006050.1	0.889278	0.847558	0.0417201
CSS0013524.1	0.70988	0.0918721
CSS0033262.1	0.922454	0.901796	0.0206577
CSS0044264.1	0.86012	0.835784	0.0243357
CSS0008981.1	0.924466	0.88957	0.0348965
CSS0031042.1	0.444094	0.384582
CSS0005725.1	0.955228	0.928508	0.0267196
CSS0035548.1	0.384331	0.420002
CSS0037567.1	0.942779	0.938584	0.00419514
CSS0049684.1	0.789701	0.820838	-0.0311371
CSS0039075.1	0.912133	0.886084	0.026049
CSS0028019.1	0.612613	0.203524	0.409089
CSS0018795.1	0.388717	0.373834
CSS0006138.1	0.922357	0.900489	0.0218674
CSS0036068.1	0.0201098	-0.236355
CSS0034760.1	0.889467	0.903358	-0.0138904
CSS0046211.1	-0.66463	-0.634833
CSS0015234.1	0.474246	0.117441
CSS0036616.1	0.687598	0.657311	0.0302861
CSS0018328.1	0.0507577	0.0985964
CSS0012726.2	0.922667	0.895772	0.0268942
CSS0035325.1	0.701608	-0.0797654
CSS0034196.1	0.771585	0.768598	0.00298697
CSS0007414.1	0.959786	0.947105	0.0126811
CSS0024315.1	0.45887	0.451777
CSS0000336.1	-0.426615	0.466302
CSS0039221.1	0.972817	0.964621	0.00819655
CSS0040123.1	0.730096	0.0718158	0.65828
CSS0028000.1	0.240092	-0.159345
CSS0047380.1	0.972451	0.443551	0.5289
CSS0046376.1	0.938959	0.928689	0.0102702
CSS0022510.1	0.806356	0.783197	0.023159
CSS0041681.1	0.86866	0.840472	0.0281877
CSS0007831.1	0.922892	0.913091	0.00980042
CSS0019927.1	-0.00989202	0.447095
CSS0039636.1	0.23041	0.512885
CSS0001925.1	0.550063	0.542862
CSS0022068.1	0.371087	0.404233
CSS0026969.1	0.973794	0.96031	0.0134842
CSS0014229.1	0.626438	0.614563	0.0118756
CSS0050369.1	0.723836	0.721946	0.00189004
CSS0007206.1	0.748162	-0.467078
CSS0022627.1	-0.44511	0.424045
CSS0049398.1	0.966192	0.963261	0.00293131
CSS0010176.1	-0.30153	0.201168
CSS0030788.1	0.668911	0.6912	-0.0222886
CSS0036348.1	-0.361699	-0.384917
CSS0016473.1	0.85229	0.860205	-0.00791524
CSS0040952.1	0.603247	-0.0912644
CSS0008099.1	0.86675	0.865124	0.00162529
CSS0018170.1	0.763185	0.701833	0.0613524
CSS0034579.1	0.454438	0.48558
CSS0006541.1	-0.495307	-0.489387
CSS0046653.1	-0.0525439	-0.0934615
CSS0045061.1	0.411262	0.591183
CSS0004261.1	-0.439976	0.711604
CSS0030665.1	0.677215	0.703305	-0.0260892
CSS0013733.1	0.6705	0.432349
CSS0015344.1	-0.438957	0.41699
CSS0001562.1	0.88034	0.846248	0.0340918
CSS0000974.1	-0.528091	0.584941
CSS0041873.1	0.673122	-0.092198	0.76532
CSS0042929.1	0.169291	-0.0831558
CSS0032005.1	0.900685	0.924035	-0.0233499
CSS0030704.1	0.385003	0.362983
CSS0040205.1	-0.126682	0.236853
CSS0025132.1	0.728224	0.701978	0.0262458
CSS0049178.1	0.807777	0.798235	0.0095422
CSS0048598.1	0.978281	0.955939	0.0223424
CSS0042207.1	0.994888	0.974089	0.0207992
CSS0027331.1	-0.637055	-0.564543
CSS0011176.1	0.683636	0.377899	0.305738
CSS0018441.1	-0.134384	0.58431
CSS0007048.1	0.413022	0.189059
CSS0039173.1	-0.558231	0.514292
CSS0005232.1	-0.357918	0.338454
CSS0005989.1	-0.46769	-0.446408
CSS0016005.2	0.162256	0.253879
CSS0035740.1	0.801952	0.78093	0.0210226
CSS0011384.1	-0.84742	-0.264649
CSS0015853.1	0.902944	0.904938	-0.00199435
CSS0026357.1	0.915024	0.892806	0.0222175
CSS0007224.1	-0.524506	0.166031
CSS0030575.1	0.82691	0.826861	4.8626e-05
CSS0017835.1	0.90791	0.905126	0.00278388
CSS0024118.1	0.897649	0.905983	-0.00833417
CSS0015255.1	-0.192228	0.0545542
CSS0040056.1	0.0176359	0.120942
CSS0048148.1	0.564278	0.577039
CSS0018743.1	0.963282	0.939121	0.0241609
CSS0040145.1	0.986241	0.96546	0.0207805
CSS0043599.1	0.673144	0.302522	0.370622
CSS0020228.1	0.593433	0.602551
CSS0036393.1	0.855073	0.857887	-0.00281346
CSS0034369.1	-0.413558	0.418044
CSS0016345.1	-0.116014	0.200017
CSS0030281.1	-0.0302513	-0.00898922
CSS0016435.1	0.896485	0.877717	0.0187678
CSS0038461.1	0.623241	-0.00276562	0.626006
CSS0016020.1	0.835473	-0.238289
CSS0035045.1	0.382803	0.363262
CSS0043947.1	-0.781786	0.098755
CSS0005855.1	-0.264179	-0.338352
CSS0030222.1	0.758966	0.365896	0.39307
CSS0003560.1	0.714132	-0.116613
CSS0012476.1	0.85494	0.878606	-0.023666
CSS0046415.1	0.779101	0.73908	0.0400208
CSS0031461.1	0.428077	0.389819
CSS0049717.1	0.77485	0.777021	-0.00217081
CSS0043277.1	0.68741	0.718633	-0.0312233
CSS0023679.1	0.779897	0.7752	0.0046971
CSS0035991.1	0.373497	0.405539
CSS0002513.1	0.721286	0.730909	-0.00962346
CSS0050501.1	0.949137	0.93533	0.0138075
CSS0010394.1	-0.60286	-0.0449419
CSS0041476.1	0.514338	0.529249
CSS0044644.1	0.642642	0.664051	-0.0214092
CSS0048925.1	0.982358	0.356207	0.626151
CSS0041697.1	0.819036	0.0929776
CSS0006732.1	0.826026	0.271811	0.554215
CSS0015281.1	0.926511	0.890308	0.0362029
CSS0024943.1	0.902285	0.132834
CSS0046891.1	0.907011	0.89609	0.0109208
CSS0012715.1	0.526005	0.49557
CSS0023952.1	0.0351572	-0.199343
CSS0043374.1	0.899077	0.88812	0.0109563
CSS0043961.1	0.795621	0.78512	0.0105015
CSS0044143.1	0.886793	0.874159	0.0126331
CSS0035764.1	0.682472	0.653543	0.028929
CSS0037931.1	0.667228	0.691324	-0.0240959
CSS0045502.1	0.739624	0.127403
CSS0003241.1	-0.581898	0.669593
CSS0040243.1	0.680019	0.647816	0.0322032
CSS0049044.1	0.492334	0.538965
CSS0006580.1	0.685864	-0.0109982	0.696862
CSS0016113.1	0.976935	0.958313	0.0186221
CSS0045244.1	0.731449	0.75069	-0.0192411
CSS0036901.1	0.852047	0.85442	-0.00237336
CSS0009822.1	0.450107	0.448083
CSS0009834.1	0.980736	0.958101	0.022635
CSS0033956.1	0.948673	0.920624	0.0280484
CSS0013907.1	0.98852	0.885232	0.103288
CSS0011153.1	0.61718	0.140245
CSS0002642.1	0.98852	0.885232	0.103288
CSS0033755.1	0.68143	-0.277847
CSS0028011.1	-0.702321	-0.0274042
CSS0041406.1	0.450884	-0.0281481
CSS0014683.1	0.956503	0.928574	0.0279297
CSS0015448.1	-0.376413	0.00119138
CSS0020564.1	0.926741	0.216392
CSS0046095.1	0.644071	0.61529
CSS0019283.2	0.648588	0.639619	0.00896874
CSS0042078.2	0.400951	0.411224
CSS0039290.1	0.916729	0.715746	0.200982
CSS0045040.1	0.890364	0.861236	0.0291271
CSS0017535.1	0.724474	0.678722	0.0457522
CSS0037920.1	0.345708	0.528438
CSS0025336.1	0.197458	0.0884007
CSS0002649.1	-0.584762	0.286141
CSS0014133.1	0.692987	0.674676	0.0183112
CSS0031482.1	0.967281	0.935825	0.0314565
CSS0021883.1	0.72149	0.76273	-0.0412398
CSS0014472.1	0.842706	0.846357	-0.00365138
CSS0011418.1	0.372734	0.0144676
CSS0010452.1	0.80329	0.332464
CSS0006461.1	-0.643162	-0.611943
CSS0047423.1	0.323726	0.24118
CSS0014846.1	-0.51266	-0.446319
CSS0032425.1	0.793137	0.118531	0.674606
CSS0012367.1	0.851495	0.85284	-0.00134509
CSS0019703.1	0.749057	0.717397	0.0316597
CSS0042607.1	0.882419	0.624614	0.257804
CSS0044125.1	0.990337	0.970505	0.0198317
CSS0033944.1	0.895452	0.902825	-0.00737265
CSS0034462.1	0.751509	0.111124	0.640385
CSS0032249.1	0.966122	0.948476	0.0176458
CSS0027820.1	0.882477	0.883399	-0.000922416
CSS0007128.1	0.890078	0.853429	0.0366496
CSS0012759.1	0.900631	0.864769
CSS0007691.1	-0.53602	0.426717
CSS0049106.1	-0.445631	-0.449519
CSS0028238.1	0.681613	0.688039	-0.00642602
CSS0028928.1	0.746365	0.715287	0.0310775
CSS0045679.1	0.798043	0.782194	0.0158486
CSS0037323.1	0.803541	0.763352	0.0401884
CSS0046200.1	0.375555	0.427242
CSS0017794.2	0.597711	0.565412
CSS0031192.1	0.928237	0.911625	0.0166118
CSS0005872.1	0.58096	-0.124329
CSS0036219.1	0.17392	0.169
CSS0048554.2	-0.347781	0.139899
CSS0045783.1	0.897778	0.908843	-0.0110643
CSS0048601.1	0.540577	-0.225115
CSS0026179.1	0.34517	0.560832
CSS0001212.1	0.43103	-0.357645
CSS0036481.1	0.603112	0.295902	0.30721
CSS0046863.1	0.26918	0.458171
CSS0034119.1	0.962459	0.943924	0.018535
CSS0003605.1	0.521711	0.543919
CSS0005919.1	0.698159	0.654448	0.0437109
CSS0040501.1	-0.699662	-0.082855
CSS0005950.1	0.750867	0.402439
CSS0043477.1	0.96176	0.949387	0.0123727
CSS0009813.1	0.853347	0.821382	0.0319644
CSS0037671.1	0.494238	-0.0750363
CSS0029825.1	0.428083	0.443686
CSS0005487.1	0.84616	0.831164	0.0149958
CSS0044647.1	0.866511	0.861398	0.00511271
CSS0011639.1	0.553765	0.614051
CSS0011778.1	0.918596	0.915409	0.00318706
CSS0003471.1	0.608291	0.549516	0.0587751
CSS0006510.1	0.491452	-0.0871475
CSS0048200.1	0.78375	0.760866	0.0228841
CSS0031521.3	0.671723	0.36942
CSS0040336.1	-0.604691	-0.554455
CSS0026266.1	-0.284127	-0.257742
CSS0013179.1	0.952294	0.941308	0.0109862
CSS0050037.1	0.799194	0.801308
CSS0050408.1	-0.616204	-0.223755
CSS0049385.1	0.993088	0.893087	0.100001
CSS0043387.1	0.826676	0.235699
CSS0021874.1	0.732656	0.712749	0.0199065
CSS0023041.1	-0.545944	-0.482991
CSS0007153.1	0.817149	0.817223	-7.3699e-05
CSS0019455.1	0.928178	0.907458	0.0207198
CSS0011965.1	0.961543	0.955676	0.00586661
CSS0042697.1	0.893517	-0.040432
CSS0002898.1	0.791365	0.569306
CSS0025557.1	0.76324	0.775484	-0.0122438
CSS0011967.1	0.751379	0.26809
CSS0039330.1	0.92247	0.907936	0.0145339
CSS0001538.1	0.483721	0.494626
CSS0029584.1	0.993309	0.892808	0.100502
CSS0033114.1	0.75806	0.742736	0.015324
CSS0019958.1	-0.285339	-0.281052
CSS0026973.1	0.664038	0.131878	0.532159
CSS0009333.1	0.958947	0.968541	-0.00959343
CSS0046248.1	0.882954	0.889257	-0.00630375
CSS0023577.1	-0.478603	0.0193936
CSS0026731.1	-0.521942	-0.514342
CSS0000568.1	0.253117	0.270822
CSS0003245.1	0.598578	0.640037
CSS0031084.1	-0.43012	-0.495733
CSS0015556.1	-0.345599	-0.107507
CSS0044621.1	-0.0526754	0.499147
CSS0024321.1	0.471803	0.527816
CSS0026092.1	0.79221	0.795348	-0.00313788
CSS0032978.3	-0.368279	0.566664
CSS0037219.1	-0.675708	-0.102459
CSS0014419.1	0.816794	0.780252	0.0365411
CSS0019274.1	0.982884	0.982799	8.4302e-05
CSS0042787.1	0.82446	0.842094	-0.0176341
CSS0031049.1	0.891721	0.875217	0.016504
CSS0020243.1	0.715784	-0.26246
CSS0046193.1	-0.360728	0.488342
CSS0045969.1	0.477311	-0.167098
CSS0049843.1	0.794733	0.816467	-0.0217339
CSS0015282.1	-0.368881	0.010127
CSS0046561.1	0.804536	0.829913	-0.0253767
CSS0005578.1	0.73369	0.685211	0.0484791
CSS0033218.1	0.294894	-0.486955
CSS0029108.1	-0.367074	-0.433028
CSS0036380.1	0.823577	0.803742	0.0198353
CSS0012876.1	0.78378	-0.0835731
CSS0049415.1	0.753477	0.740138	0.0133395
CSS0034614.1	0.594161	0.268625
CSS0001727.1	-0.296915	0.182782
CSS0031211.1	0.536112	0.5756
CSS0047388.1	0.827349	0.859357	-0.0320083
CSS0012990.1	0.097971	0.044904
CSS0019896.1	0.538587	0.475273
CSS0048815.1	0.461135	0.483932
CSS0046658.1	0.685427	0.194577	0.49085
CSS0034584.1	0.423978	0.285492
CSS0011488.1	0.568287	0.549638
CSS0006206.1	0.399896	0.454869
CSS0006935.1	0.404603	-0.0766687
CSS0047689.1	0.899332	0.870542	0.0287901
CSS0003468.1	0.845802	-0.0302711
CSS0044163.1	-0.757619	-0.176798
CSS0033317.1	0.668684	0.641693	0.0269904
CSS0013480.1	0.923026	0.910176	0.0128505
CSS0037022.1	-0.764676	-0.00201479
CSS0044155.2	0.660859	0.284686	0.376173
CSS0013027.1	0.30332	0.427754
CSS0020768.1	-0.374063	0.217089
CSS0021889.1	0.949104	0.955033	-0.00592939
CSS0037767.1	0.903468	0.88778	0.0156874
CSS0003004.1	0.765739	0.7656	0.000139725
CSS0037406.1	0.493951	-0.0663278
CSS0014927.1	0.497742	0.52035
CSS0012964.1	0.783768	0.792253	-0.00848429
CSS0030924.1	0.660221	0.0583127	0.601908
CSS0038520.1	0.843285	0.851359	-0.00807341
CSS0029997.1	0.718549	0.728601	-0.0100517
CSS0024244.1	0.511094	0.49203
CSS0000228.1	0.96196	0.948994	0.0129663
CSS0043557.1	0.771749	0.0107847
CSS0038535.1	0.939336	0.929548	0.00978741
CSS0039951.1	0.750786	0.750619	0.000166355
CSS0044963.1	0.504173	0.505586
CSS0044798.1	0.719608	0.707037	0.0125716
CSS0021816.1	0.852288	-0.452305
CSS0030999.1	0.470653	0.142025
CSS0015543.3	0.00893611	0.642982
CSS0020310.1	0.578682	-0.109033
CSS0038255.1	0.653315	0.270522
CSS0042506.1	0.99267	0.979745	0.0129249
CSS0041667.1	0.99267	0.979745	0.0129249
CSS0003627.1	0.850453	0.823715	0.0267382
CSS0048449.1	0.0871206	0.105041
CSS0016698.1	0.978835	0.957286
CSS0027488.1	0.492237	0.524577
CSS0007406.1	-0.463376	0.331374
CSS0033337.1	0.884572	0.872713	0.011859
CSS0002576.1	0.133292	0.407424
CSS0039910.1	-0.536341	0.122996
CSS0002001.1	-0.707942	0.0505647
CSS0035284.1	0.51905	0.517129
CSS0003530.1	0.952739	0.919705	0.0330347
CSS0050249.1	0.991364	0.947315	0.0440491
CSS0020786.1	0.733055	0.0531027
CSS0043251.1	0.826161	0.811499	0.0146623
CSS0041038.1	0.993257	0.949171	0.0440863
CSS0006579.1	0.469339	0.452766
CSS0008655.1	0.758127	0.797756	-0.039629
CSS0018445.1	0.735942	0.687314	0.0486279
CSS0029809.1	0.700087	0.685201
CSS0014215.1	0.960321	0.935199	0.0251213
CSS0043601.1	0.688094	0.674276	0.0138174
CSS0005723.1	0.677876	0.68636	-0.00848431
CSS0042321.1	0.852731	0.853775	-0.00104437
CSS0018479.1	0.461896	0.247771
CSS0006674.1	0.413048	-0.225763
CSS0039601.1	0.0160662	-0.416892
CSS0035978.1	0.947045	0.938584	0.00846039
CSS0003205.1	0.793187	0.310241
CSS0011693.1	0.888182	0.872709	0.0154737
CSS0026058.1	-0.601797	-0.210909
CSS0037583.1	-0.788516	-0.252613
CSS0014481.1	0.839929	-0.147562
CSS0027900.1	0.502919	0.487302
CSS0041870.1	0.600879	0.563483
CSS0019097.1	0.595409	0.553876
CSS0026884.1	-0.459694	0.557578
CSS0013201.1	0.713813	-0.0306941
CSS0004514.1	0.71338	0.684988	0.0283924
CSS0042962.1	0.562155	0.512328
CSS0024679.1	0.907844	0.896871	0.0109728
CSS0028190.1	-0.467441	-0.472586
CSS0025878.1	0.839869	0.802904	0.0369653
CSS0023619.1	0.794962	0.0260498
CSS0050101.1	0.414652	0.397537
CSS0013115.1	0.958422	0.938979	0.0194428
CSS0040974.1	0.562485	0.348093
CSS0025875.1	0.503754	0.54253
CSS0003046.1	0.234363	0.240463
CSS0016274.1	0.502476	0.504154
CSS0035819.1	0.660799	0.662981	-0.00218228
CSS0049065.1	0.538726	0.573653
CSS0000623.1	0.690156	0.249772	0.440383
CSS0006564.1	0.953316	0.958686	-0.0053694
CSS0034547.1	0.767703	0.783695	-0.0159921
CSS0037811.1	0.888703	0.884062	0.00464162
CSS0050491.1	0.429179	0.436244
CSS0041352.1	0.83783	0.815052	0.0227782
CSS0048743.1	0.957104	0.927524	0.0295799
CSS0005119.1	0.976133	0.959432	0.0167017
CSS0024291.1	0.28879	0.30722
CSS0014882.1	0.696592	0.0333966
CSS0018343.1	-0.208562	-0.190616
CSS0003994.1	0.227072	-0.336194
CSS0028757.1	0.408117	0.480041
CSS0008599.1	0.608389	0.605203	0.00318653
CSS0043310.1	0.900537	0.904239	-0.00370223
CSS0047525.1	0.630252	0.627401	0.00285112
CSS0022897.1	0.693877	0.0122385
CSS0033528.1	0.925734	0.940974	-0.0152404
CSS0025803.1	-0.451376	-0.400913
CSS0012851.1	0.962441	0.977725	-0.0152842
CSS0001509.1	0.848478	0.035163	0.813315
CSS0034741.1	0.75529	0.739981	0.0153087
CSS0022346.1	-0.148312	0.0828711
CSS0046188.1	0.88976	0.892624	-0.00286422
CSS0003886.1	-0.593363	0.406281
CSS0047948.1	0.73198	0.747379	-0.0153986
CSS0039401.1	0.887325	0.900966	-0.0136414
CSS0021220.1	-0.453747	0.460555
CSS0029151.1	0.733993	0.259022	0.474971
CSS0005601.1	-0.166376	0.163663
CSS0033534.1	0.453986	0.513431
CSS0001795.1	0.925208	0.910236	0.0149723
CSS0021617.1	0.761176	0.748611	0.0125648
CSS0011012.1	0.701537	0.669932
CSS0017718.1	-0.0847069	0.247511
CSS0041655.1	0.99355	0.970674	0.0228759
CSS0029096.1	0.888487	0.897262	-0.00877516
CSS0007452.1	0.766008	0.740643	0.0253651
CSS0041607.1	-0.529162	0.768223
CSS0026187.1	-0.0453728	0.142125
CSS0040711.1	0.559818	0.579088
CSS0018870.1	0.453215	0.322251
CSS0030795.1	0.647864	0.65417	-0.0063056
CSS0012836.1	0.254794	0.138857
CSS0022138.1	0.794733	0.816467	-0.0217339
CSS0017107.1	0.911228	0.888578	0.0226501
CSS0005002.1	0.677392	0.238422
CSS0047389.1	0.96499	0.943658	0.0213323
CSS0019238.1	0.928491	0.932425	-0.00393392
CSS0013338.1	0.980745	0.972892	0.00785265
CSS0014615.1	0.660471	0.157626
CSS0025769.1	0.37117	0.302487
CSS0046656.1	0.668416	0.64266	0.0257561
CSS0049070.1	0.923544	0.899653	0.0238918
CSS0028042.1	0.25745	0.38646
CSS0001348.1	0.77697	-0.340751
CSS0049426.1	0.646347	0.635346	0.011001
CSS0044129.1	0.713692	0.761078	-0.0473859
CSS0027006.1	0.737201	0.145123	0.592079
CSS0018046.1	0.958548	0.957821	0.000727173
CSS0021188.1	-0.257007	0.00553125
CSS0042982.1	0.825995	0.795881	0.0301137
CSS0001574.1	0.287974	0.332616
CSS0006901.1	0.576922	0.368554
CSS0023615.1	0.569949	0.0244259
CSS0044349.1	0.793035	0.242061	0.550975
CSS0043308.1	0.918986	0.905983	0.0130031
CSS0036117.1	0.963965	0.95629	0.00767446
CSS0031493.1	0.883839	0.873741	0.0100979
CSS0040002.1	0.746526	-0.0126741
CSS0008323.1	0.899551	0.0553869	0.844164
CSS0025607.1	0.733266	0.692013	0.041253
CSS0036836.1	0.546671	-0.183015
CSS0002986.2	0.385857	0.39365
CSS0047976.1	0.897082	0.662831	0.23425
CSS0004457.1	0.466287	0.493236
CSS0034819.1	-0.290787	0.187585
CSS0014357.1	0.466429	0.461206
CSS0025390.1	0.326115	0.373682
CSS0008954.1	0.648447	0.67903	-0.0305828
CSS0024979.1	0.564007	0.62117
CSS0035474.1	0.853416	0.816961	0.0364545
CSS0026752.1	0.505544	0.538255
CSS0023980.1	0.668354	0.687078	-0.0187239
CSS0027480.1	0.393741	0.361585
CSS0015633.1	0.716359	0.710407	0.00595244
CSS0024538.1	0.482383	0.503394
CSS0016644.1	0.659001	0.65807	0.00093073
CSS0043861.1	0.892865	0.867474	0.0253906
CSS0041171.1	0.156028	0.229495
CSS0034541.1	0.535832	0.614748
CSS0045484.1	-0.447908	-0.424996
CSS0036564.1	0.684327	0.651788	0.0325388
CSS0036252.1	0.691817	0.670356	0.0214611
CSS0041203.1	0.577909	0.598431
CSS0003066.1	0.893856	0.891428	0.00242764
CSS0041372.1	0.894814	0.908814	-0.0140002
CSS0039444.1	0.676965	0.656196	0.020769
CSS0035509.1	0.553002	-0.228094
CSS0025059.1	0.545321	0.566831
CSS0042682.1	-0.573364	-0.392676
CSS0038289.1	0.95702	0.957139	-0.000118978
CSS0004671.1	-0.583998	-0.561366
CSS0043178.1	0.676859	0.402702	0.274156
CSS0013514.1	0.627014	0.620401	0.00661266
CSS0036575.1	0.956171	0.947278	0.00889353
CSS0049584.1	0.84358	0.852386	-0.00880663
CSS0021760.1	0.961015	0.965335	-0.00432055
CSS0013793.1	0.597541	0.609017
CSS0011641.1	0.913944	0.915649	-0.00170475
CSS0030667.1	0.929598	0.910445	0.0191529
CSS0001462.2	0.340265	0.0724066
CSS0000614.1	0.708278	0.184701
CSS0006865.1	-0.359354	-0.0688955
CSS0012100.1	-0.317941	-0.17896
CSS0047768.1	0.926475	0.901759	0.0247162
CSS0027332.1	0.696836	0.697118	-0.000282213
CSS0019959.1	0.668454	0.643609	0.024845
CSS0036553.1	0.294562	0.125114
CSS0013128.1	-0.0705335	-0.294298
CSS0012061.1	0.382941	0.397369
CSS0008198.1	0.951373	0.93095	0.020423
CSS0028741.1	0.825016	0.794237	0.0307789
CSS0022428.1	-0.0992364	0.564383
CSS0049214.1	0.910156	0.875038	0.0351186
CSS0043578.1	0.463176	-0.101577
CSS0039352.1	0.793669	0.788498	0.00517168
CSS0036647.1	0.960222	0.939643	0.0205791
CSS0042673.1	0.780919	0.754592	0.026327
CSS0001380.1	0.841324	-0.0584119	0.899735
CSS0045138.1	0.474433	0.53443
CSS0008277.1	0.813384	0.478456
CSS0016248.1	0.169634	0.488374
CSS0041415.2	0.536148	0.527095
CSS0031536.1	0.951924	0.937625	0.0142986
CSS0041771.1	0.881067	0.87865	0.00241652
CSS0003089.2	0.760928	0.421203	0.339726
CSS0035787.1	0.107833	-0.00794768
CSS0018677.1	0.603785	0.567801	0.0359837
CSS0026409.1	0.774188	-0.11847
CSS0009281.1	0.295363	0.324883
CSS0026414.1	0.474598	0.563743
CSS0034266.1	0.360586	0.0633551
CSS0026345.1	0.789828	0.793911	-0.00408273
CSS0015318.1	-0.491998	-0.430192
CSS0027124.1	0.562553	0.602193
CSS0032974.1	-0.594915	0.175617
CSS0021507.2	0.358037	0.0293861
CSS0043160.1	0.832052	0.117522	0.71453
CSS0020197.1	0.860434	0.860398	3.58529e-05
CSS0027781.1	0.351588	0.207359
CSS0030486.1	0.877652	0.865455	0.0121969
CSS0033228.1	0.915663	0.954284	-0.0386215
CSS0004391.1	0.767183	0.756906	0.0102771
CSS0029965.1	0.799625	0.818557	-0.0189318
CSS0046840.1	-0.133262	-0.00468196
CSS0048710.1	0.715087	0.683472	0.0316156
CSS0008815.1	0.981131	0.97129	0.00984108
CSS0033355.1	0.933487	0.924477	0.00900988
CSS0011730.1	0.744425	0.715166	0.0292593
CSS0039683.1	0.95523	0.938377	0.0168536
CSS0030724.1	-0.280137	0.194437
CSS0032838.1	0.992174	0.953867	0.0383072
CSS0007492.1	0.714529	0.0961079	0.618422
CSS0021365.1	0.874606	0.887219	-0.0126126
CSS0028101.1	0.533363	0.5157
CSS0027402.1	0.462647	0.182157
CSS0031254.2	0.417332	0.414052
CSS0029792.1	0.454514	0.407797
CSS0018662.1	0.840751	0.389901
CSS0018217.1	0.981779	0.961056	0.0207224
CSS0043949.1	-0.436712	0.698223
CSS0039458.1	0.797376	-0.179759
CSS0032986.1	-0.2263	0.688586
CSS0037178.1	-0.481735	0.209226
CSS0044411.1	0.954687	0.937951	0.0167364
CSS0042145.1	0.793656	0.804954	-0.0112979
CSS0009591.1	0.908882	0.8857	0.0231812
CSS0049489.1	0.439336	0.486188
CSS0046252.1	-0.319051	0.125942
CSS0026785.1	0.3541	0.323141
CSS0049230.1	0.947227	0.912996	0.0342312
CSS0013432.1	-0.533417	-0.102758
CSS0005389.1	0.338368	0.0547228
CSS0011209.1	0.56825	0.614549
CSS0017138.1	0.794361	0.768233	0.0261274
CSS0040171.1	0.92741	0.91505	0.0123604
CSS0039476.1	0.907086	0.376768	0.530319
CSS0027481.1	0.980171	0.957317
CSS0048596.1	0.558689	0.555092
CSS0015657.1	0.812151	0.817497	-0.00534545
CSS0000094.1	0.846228	0.82159	0.0246382
CSS0047654.1	0.683528	0.727038	-0.0435098
CSS0017333.1	0.69169	0.654812	0.0368778
CSS0011082.1	0.532437	0.571884
CSS0034206.1	0.312075	0.366398
CSS0021055.1	0.866171	0.888092	-0.0219218
CSS0007289.1	-0.29316	0.259346
CSS0017621.1	0.883635	0.854503	0.0291316
CSS0002771.1	-0.502408	0.0843353
CSS0002075.1	0.906395	0.913647	-0.00725207
CSS0022457.1	0.976727	0.954221	0.0225059
CSS0046434.1	0.383334	0.379009
CSS0025681.1	0.43166	0.394223
CSS0010936.1	0.748787	0.463627	0.28516
CSS0017563.1	0.982375	0.964542	0.0178332
CSS0035095.1	-0.459242	0.476291
CSS0025832.1	0.297536	0.27535
CSS0044929.1	0.942551	0.942001	0.000550213
CSS0010698.1	0.723381	0.703152	0.0202298
CSS0033085.1	0.947532	0.0201652
CSS0026167.1	0.980572	0.962566	0.0180063
CSS0002436.2	0.824199	0.860039	-0.0358399
CSS0044272.1	0.522391	0.498979
CSS0009446.1	0.158741	0.264054
CSS0029127.1	0.871614	0.847327	0.024287
CSS0027910.1	0.253295	0.314143
CSS0045021.1	0.665953	0.103327
CSS0003524.1	0.740793	0.727159	0.0136342
CSS0023879.1	0.986241	0.96546	0.0207805
CSS0022095.1	0.873367	0.848191	0.0251767
CSS0049632.1	0.403184	0.415036
CSS0028309.1	0.633174	0.636949	-0.00377551
CSS0010963.1	0.638703	-0.0920678
CSS0027836.1	0.373946	-0.0354464
CSS0003423.1	0.878378	0.87139	0.00698877
CSS0017732.1	0.658469	-0.0817084
CSS0038092.1	0.795713	0.805778	-0.0100648
CSS0021059.1	0.49778	0.462738
CSS0018642.1	-0.640072	-0.60097
CSS0030118.1	0.566988	0.582369
CSS0017979.1	0.836556	0.282734	0.553822
CSS0045203.1	0.908959	0.917792	-0.00883302
CSS0044691.1	0.723309	0.0315183	0.691791
CSS0005803.1	0.764922	0.362563	0.40236
CSS0017612.1	0.886594	0.902098	-0.0155043
CSS0010265.1	0.604414	0.533786	0.0706273
CSS0018506.1	0.760809	0.735079	0.0257297
CSS0005690.1	0.83699	0.811633	0.0253568
CSS0042691.2	0.912875	0.907953	0.00492131
CSS0010416.1	0.913569	0.901631	0.0119385
CSS0028404.1	0.700815	0.475654
CSS0011738.1	0.990115	-0.243861
CSS0028752.1	0.941874	0.180213	0.761661
CSS0027911.1	-0.599554	-0.243852
CSS0004089.1	0.264595	0.432964
CSS0012359.1	-0.325921	0.140937
CSS0037541.1	0.522959	0.191089
CSS0022336.1	0.881292	0.893862	-0.0125703
CSS0032285.1	0.76402	0.739227	0.0247929
CSS0045527.1	0.796535	0.76128
CSS0015122.1	0.81054	0.828179	-0.0176398
CSS0035487.1	0.791929	0.798673	-0.00674397
CSS0009868.1	0.892566	0.885017	0.00754859
CSS0046080.1	0.890364	0.861236	0.0291271
CSS0034686.1	0.534598	0.579878
CSS0005439.1	0.642266	0.406673	0.235593
CSS0047041.1	0.197458	0.0884007
CSS0010336.1	0.816135	0.464723	0.351411
CSS0007880.1	0.928573	0.919077	0.00949631
CSS0003288.1	0.828723	0.800137	0.0285859
CSS0025843.1	0.507653	0.540683
CSS0049652.1	0.729978	0.730262
CSS0025277.1	0.83764	-0.185218
CSS0015088.2	-0.128815	0.711383
CSS0015627.1	0.992287	0.950235	0.0420529
CSS0000479.1	0.546837	0.0389064
CSS0048728.1	0.991617	0.967037	0.0245798
CSS0010286.1	0.579872	0.157157
CSS0040041.1	0.867733	0.307478	0.560255
CSS0002314.1	0.845888	0.369945	0.475943
CSS0045859.1	-0.626497	-0.56165
CSS0012238.1	0.92434	0.934126	-0.00978508
CSS0002729.1	0.758357	0.811499	-0.0531417
CSS0027221.1	0.801117	0.822025	-0.0209079
CSS0007026.1	0.825781	0.847683	-0.0219014
CSS0002526.1	0.92815	0.92859	-0.00044091
CSS0023957.1	0.802605	0.818277	-0.0156721
CSS0040983.1	0.302456	0.314954
CSS0028793.1	0.853546	0.0299929	0.823553
CSS0040871.2	0.445264	0.460317
[truncated: 14,096 more rows]

## Sheet: TableS5_D
Table S5. Module coding color of Camellia sinensis genes in the global module and cluster-specific modules, and the gene-module consistency coefficient (GMC) and correlation difference value (CDV) of each gene. (D) Cluster 3.
Gene	GMC(Cluster)	GMC(Global)	CDV
CSS0016834.1	0.596579	0.268279
CSS0008926.1	0.717615	0.721601	-0.00398566
CSS0023502.1	0.912241	0.591163
CSS0027901.1	0.987762	0.988115	-0.000353682
CSS0039287.1	0.858025	0.854272	0.00375319
CSS0018482.1	0.971531	0.97693	-0.00539884
CSS0015101.1	0.696336	0.693962	0.00237417
CSS0040030.1	0.937276	0.939101	-0.00182431
CSS0000078.1	0.616859	0.621084	-0.00422422
CSS0026935.1	0.99282	0.992342	0.000478059
CSS0008255.1	0.863408	0.865331	-0.00192227
CSS0001295.1	0.772287	0.795011
CSS0038526.1	0.716356	0.712958	0.00339877
CSS0033605.1	0.0209256	0.0408069
CSS0047334.1	0.96958	0.969187	0.000393065
CSS0023626.1	0.567728	0.563944
CSS0025453.1	0.465649	0.757574
CSS0021668.1	-0.400972	-0.417741
CSS0046195.1	0.805724	0.808733	-0.00300908
CSS0012092.1	0.951393	0.958523	-0.00713046
CSS0014006.1	0.972892	0.975069	-0.00217705
CSS0021786.1	0.988995	0.9899	-0.00090564
CSS0002613.1	-0.71134	-0.705576
CSS0011548.1	0.832014	0.82948	0.00253409
CSS0045323.1	0.988841	0.989561	-0.000720102
CSS0044818.1	0.429764	0.5956
CSS0015247.1	0.983323	0.981431	0.00189135
CSS0018390.1	0.968026	0.97018	-0.002154
CSS0014874.1	0.235701	0.0926017
CSS0021878.1	0.474626	0.345715
CSS0041593.1	0.917868	0.916765	0.00110295
CSS0028559.1	0.779729	0.783605	-0.00387611
CSS0035786.1	-0.365815	0.522982
CSS0032512.1	-0.350654	0.480974
CSS0024171.1	0.342296	0.330231
CSS0018960.1	0.99425	0.993548	0.000701632
CSS0023189.1	0.979341	0.979913	-0.000571969
CSS0039656.1	0.973573	0.97347	0.000103553
CSS0049201.1	0.473989	0.254899
CSS0028305.1	-0.392905	-0.401745
CSS0037827.1	0.602573	0.592707
CSS0040885.1	0.827797	-0.111164
CSS0020099.1	0.848183	0.854325	-0.00614242
CSS0016043.1	0.983307	0.983747	-0.000439826
CSS0011926.1	0.154993	0.0911006
CSS0018620.1	-0.564894	0.38204
CSS0043263.1	0.681393	0.77834	-0.0969478
CSS0043254.1	0.966792	0.969121	-0.00232883
CSS0001408.1	0.968541	0.966975	0.00156571
CSS0036517.1	0.608762	0.610414	-0.00165177
CSS0007025.1	0.511873	-0.533032
CSS0016265.1	0.778861	0.707835	0.0710262
CSS0002848.1	0.809057	0.802493	0.00656381
CSS0038452.1	0.924298	0.924398	-9.97217e-05
CSS0031215.1	0.596452	0.592844
CSS0048327.1	0.915613	0.926463	-0.0108493
CSS0029843.1	0.870954	0.875809	-0.00485573
CSS0020714.1	0.256708	0.257939
CSS0038948.1	0.56567	-0.0543817
CSS0024768.1	0.911332	0.91615	-0.00481829
CSS0008518.1	0.511221	0.519232
CSS0044875.1	0.971773	0.969329	0.00244466
CSS0026797.1	0.914312	0.914908	-0.000596056
CSS0009114.1	0.822615	-0.00269622
CSS0006496.1	0.488383	0.497739
CSS0013697.1	0.164124	0.221684
CSS0032967.1	0.978246	0.976274	0.0019726
CSS0006075.1	0.992931	0.992181	0.000750159
CSS0017390.1	0.634619	0.167775
CSS0003732.1	0.537935	0.526182
CSS0017733.1	0.355995	0.770696
CSS0022324.2	0.986046	0.985466	0.000580061
CSS0016119.1	0.992852	0.992201	0.000650885
CSS0010085.1	0.960775	0.957489	0.00328544
CSS0029508.1	0.966166	0.968382	-0.00221648
CSS0010940.1	0.943556	0.946478	-0.0029217
CSS0044466.1	0.910914	0.868915	0.0419987
CSS0046776.1	-0.372755	0.392121
CSS0045644.1	-0.686665	-0.693915
CSS0006115.1	0.899201	0.906623	-0.00742239
CSS0020559.1	0.68699	0.748691	-0.0617012
CSS0026893.1	0.759065	-0.51374
CSS0009759.1	0.678433	0.665649	0.0127839
CSS0050025.1	0.985465	0.98432	0.00114489
CSS0005650.1	0.91843	0.924498	-0.00606818
CSS0031542.1	0.977604	0.978167	-0.000563018
CSS0025824.1	0.334408	-0.0915983
CSS0035492.1	0.670961	0.661428
CSS0018679.1	0.909943	0.903067	0.00687587
CSS0017446.1	0.76052	0.785166	-0.0246464
CSS0038940.1	0.798278	0.818728	-0.0204498
CSS0022245.1	0.202122	0.285275
CSS0005177.1	0.991473	0.989845	0.00162881
CSS0047630.1	0.97311	0.972877	0.000232773
CSS0008090.1	0.83382	0.83574	-0.00192014
CSS0043566.1	-0.761556	-0.755207
CSS0032442.1	-0.498735	-0.495666
CSS0009526.1	0.643939	0.209317
CSS0021667.1	0.893022	0.887856	0.00516639
CSS0041961.1	0.77955	0.776141	0.00340846
CSS0013434.1	0.19047	-0.259159
CSS0019578.1	0.887358	0.882298
CSS0026035.1	0.686261	-0.679631
CSS0002803.1	0.968062	0.968236	-0.000174065
CSS0016932.1	0.437176	0.435932
CSS0027887.1	-0.699569	-0.699728
CSS0029700.1	0.875131	0.869206	0.005925
CSS0040914.1	-0.437422	0.678905
CSS0011763.1	0.978244	0.978611	-0.000366592
CSS0023025.1	0.953338	0.955646	-0.00230778
CSS0003127.1	0.782108	0.798814	-0.0167066
CSS0022518.1	0.53157	0.532446
CSS0028875.1	0.963297	0.960783	0.0025146
CSS0034731.1	-0.346433	0.129693
CSS0034450.1	0.963134	0.966589	-0.00345538
CSS0005538.1	0.606709	0.616263	-0.00955376
CSS0037943.1	0.87388	0.874533	-0.000653047
CSS0020443.1	0.982842	0.981417	0.00142428
CSS0017437.1	0.261946	0.047919
CSS0006467.1	0.832314	0.295932
CSS0030349.1	0.757888	0.768568	-0.0106801
CSS0043168.1	0.979185	0.977701	0.00148418
CSS0048567.1	0.947352	0.945883	0.0014697
CSS0040122.1	0.644663	0.639252
CSS0034896.1	0.340214	0.467773
CSS0035064.1	0.925376	0.924986	0.000389266
CSS0013289.1	0.754108	0.690873	0.0632348
CSS0039957.1	0.975052	0.972965	0.00208759
CSS0025202.1	0.650921	0.66508	-0.0141587
CSS0004278.1	0.848008	0.846603	0.00140558
CSS0023237.1	-0.41098	-0.422901
CSS0025506.2	0.226995	0.139664
CSS0048083.1	0.735148	0.732211
CSS0047587.1	0.351241	0.352547
CSS0019701.1	0.9801	0.980431	-0.000330622
CSS0005142.1	0.963637	0.964821	-0.00118406
CSS0027945.1	0.414907	0.419167
CSS0003712.1	-0.378382	-0.38495
CSS0013018.1	0.526857	-0.182829
CSS0017088.1	-0.270641	0.0518576
CSS0019557.1	-0.505323	-0.50866
CSS0027457.1	-0.338801	0.111789
CSS0017863.1	0.991138	0.992705	-0.00156694
CSS0025918.1	0.666352	0.663827	0.00252568
CSS0006067.1	0.385295	0.39348
CSS0029711.2	0.953224	0.949484	0.00374027
CSS0041618.1	0.865232	0.864285	0.000947263
CSS0040506.1	0.732383	0.735752	-0.00336945
CSS0019585.1	0.405865	0.413265
CSS0021684.1	0.705406	0.403985	0.301421
CSS0009529.1	0.809993	0.808866	0.00112666
CSS0027593.1	0.996456	0.995822	0.000634314
CSS0030311.1	0.551626	0.56133
CSS0032296.1	0.373432	0.382728
CSS0002345.1	0.971778	0.973251	-0.00147381
CSS0038864.1	0.9579	0.96104	-0.00314056
CSS0022253.1	0.940293	0.939583	0.000710878
CSS0024853.1	0.7966	0.796226	0.000373776
CSS0050183.1	0.989628	0.991413	-0.0017854
CSS0031659.2	0.991078	0.962139	0.0289382
CSS0034245.1	0.724841	0.732535	-0.00769411
CSS0024840.1	0.338787	0.00575149
CSS0021415.1	0.987545	0.98716	0.000384978
CSS0030650.1	0.985862	0.987591	-0.00172996
CSS0016252.1	0.868125	0.718655	0.14947
CSS0023617.1	0.934231	0.936324	-0.00209266
CSS0049716.1	0.928934	0.92986	-0.000925857
CSS0038119.1	0.970698	0.969732	0.000966252
CSS0009730.1	0.932106	0.933408	-0.00130282
CSS0018449.1	0.980834	0.981743	-0.000909352
CSS0020141.1	0.661284	-0.341932
CSS0031728.1	0.671197	0.237456
CSS0013197.1	0.331484	0.341296
CSS0009287.1	0.928746	0.927759	0.000986513
CSS0036243.1	0.688913	0.692972	-0.00405853
CSS0025985.1	0.410595	0.474765
CSS0035164.1	0.465793	0.473587
CSS0038049.1	0.486988	0.49084
CSS0033600.1	0.214299	0.221312
CSS0039932.1	0.981447	0.982269	-0.000822746
CSS0020945.1	0.988716	0.990539	-0.00182341
CSS0050250.1	0.591203	0.712544
CSS0010106.1	0.983808	0.985736	-0.00192824
CSS0017013.1	0.972001	0.974171	-0.00217016
CSS0011945.1	0.640464	0.647429	-0.00696537
CSS0004410.1	0.64588	0.646009	-0.000129166
CSS0001165.1	0.994293	0.993932	0.000360966
CSS0007604.1	-0.607937	-0.603924
CSS0030347.1	0.949717	0.941641	0.00807664
CSS0046367.1	0.709503	0.714063	-0.00456025
CSS0003552.1	-0.735116	-0.736728
CSS0020287.1	0.748666	0.756301	-0.00763499
CSS0018349.1	0.922488	0.927462	-0.00497406
CSS0010000.1	0.939809	0.938539	0.00126999
CSS0038118.1	0.97221	0.971732	0.000477243
CSS0029079.1	0.868994	0.875662	-0.00666802
CSS0026789.1	0.591814	-0.152007
CSS0038298.1	0.877664	0.878231	-0.000567139
CSS0018316.1	-0.473273	-0.489076
CSS0037743.2	0.35392	0.345381
CSS0020825.1	-0.462061	-0.460619
CSS0001967.1	0.917286	0.919767	-0.00248065
CSS0003462.1	0.946346	0.945918	0.000427162
CSS0033485.1	0.974362	0.975238	-0.000876459
CSS0028097.1	0.0463913	-0.235522
CSS0014663.1	-0.439915	0.74032
CSS0041534.1	-0.0295593	0.268698
CSS0008361.1	0.99589	0.996413	-0.000522229
CSS0046016.1	0.986681	0.986332	0.000348658
CSS0029226.1	0.840589	0.843759	-0.00316976
CSS0024241.1	0.358753	0.381286
CSS0017291.1	0.944783	0.947198	-0.00241478
CSS0039613.1	0.995452	0.994109	0.0013431
CSS0007548.1	0.577172	0.583918
CSS0038663.1	0.938839	0.93886	-2.03356e-05
CSS0012633.1	0.971048	0.973058	-0.00200983
CSS0014754.2	-0.634671	-0.624185
CSS0030638.1	0.587884	0.601373
CSS0049882.1	-0.561077	-0.559869
CSS0038055.1	0.896185	0.909021	-0.0128354
CSS0005173.1	0.69879	0.0948388
CSS0045641.1	0.784297	0.785173	-0.000876283
CSS0036185.1	0.990957	0.990694	0.000262497
CSS0023558.1	0.992851	0.992696	0.000155281
CSS0012566.1	0.646974	0.72746	-0.0804858
CSS0050145.1	0.733899	0.181049
CSS0001386.1	-0.568195	-0.555376
CSS0044620.1	0.984613	0.985397	-0.000784015
CSS0036018.1	0.989305	0.989088	0.00021735
CSS0035394.1	0.642482	0.64593	-0.00344815
CSS0005912.1	0.727243	0.725666	0.00157785
CSS0014444.1	0.867583	0.877134	-0.00955162
CSS0042862.1	0.989606	0.986853	0.00275393
CSS0034857.1	0.990279	0.989495	0.000784142
CSS0038539.1	0.914974	0.912318	0.00265581
CSS0027015.1	0.942737	0.954353	-0.0116156
CSS0029949.1	0.740486	0.732698	0.00778842
CSS0023119.1	0.788532	0.776867	0.0116645
CSS0022921.1	0.84172	0.937701	-0.0959817
CSS0016053.1	0.340354	0.347666
CSS0048022.1	0.924099	0.92755	-0.00345098
CSS0009339.1	0.964016	0.966628	-0.00261217
CSS0039340.1	0.848046	0.840201
CSS0048874.1	0.927163	0.927336	-0.000173065
CSS0017780.1	0.94756	0.942125	0.00543498
CSS0033183.1	0.99674	0.996273	0.00046711
CSS0050143.1	0.928146	0.921007	0.00713927
CSS0018736.1	0.989939	0.986742	0.00319654
CSS0043572.1	0.979587	0.981055	-0.0014681
CSS0022085.1	-0.545602	-0.550268
CSS0048726.1	0.751094	0.755877	-0.0047835
CSS0003739.1	0.900177	0.89801	0.00216637
CSS0047476.1	0.764931	0.760548
CSS0021012.1	0.985924	0.983915	0.00200882
CSS0011464.1	0.947054	0.94914	-0.00208646
CSS0032634.1	0.981607	0.982161	-0.000554199
CSS0010740.1	0.880893	0.8742	0.00669275
CSS0047094.1	0.996411	0.995308	0.00110305
CSS0032163.1	0.871437	0.860622	0.0108149
CSS0022565.1	0.983404	0.982337	0.00106715
CSS0040466.1	0.791395	0.788438	0.00295616
CSS0040774.1	0.609806	0.614312	-0.00450631
CSS0000434.1	0.957385	0.958743	-0.0013575
CSS0002322.1	0.730768	0.638649	0.0921188
CSS0010753.1	0.907624	0.911689	-0.00406461
CSS0039920.1	0.589273	0.628519
CSS0006546.1	-0.62392	-0.620664
CSS0026487.1	0.916549	0.914208	0.00234095
CSS0040017.1	0.780159	0.773024
CSS0036325.1	0.986284	0.984332	0.00195173
CSS0019544.1	0.270978	0.282743
CSS0046428.1	0.752657	0.747114	0.00554276
CSS0014478.1	0.927791	0.925542	0.0022483
CSS0017326.1	0.345985	0.210814
CSS0049057.1	0.875663	0.876093	-0.000430162
CSS0002438.1	0.787437	0.793708	-0.00627089
CSS0027725.1	0.947256	0.946798	0.000458039
CSS0032108.1	0.810329	0.818876	-0.00854643
CSS0045528.1	0.84625	0.842538
CSS0004297.1	0.996566	0.996246	0.000319399
CSS0040543.1	0.694369	0.683902
CSS0047814.1	0.995428	0.994964	0.000464163
CSS0010872.1	0.747835	0.752343	-0.0045085
CSS0002517.1	0.856484	0.866154	-0.00967028
CSS0004386.1	0.91805	0.916982	0.00106821
CSS0005681.1	0.249563	0.24814
CSS0035580.1	0.957971	0.956859	0.00111223
CSS0030606.1	0.941226	0.940042	0.00118342
CSS0035133.2	0.929619	0.922207	0.00741263
CSS0025642.1	-0.264831	0.707396
CSS0034537.1	0.905029	0.906279	-0.0012503
CSS0023853.1	0.661125	0.670032	-0.00890633
CSS0049595.1	0.993936	0.993773	0.000163362
CSS0029129.1	-0.337922	0.492231
CSS0024026.1	0.372479	-0.403471
CSS0011099.1	0.906002	0.911909	-0.00590651
CSS0004622.1	0.249043	0.247078
CSS0032424.1	0.9759	0.971903	0.00399679
CSS0034707.1	0.569792	0.556214
CSS0020780.1	0.310274	0.308565
CSS0020997.1	0.060464	-0.208337
CSS0016896.1	0.927988	0.934955	-0.00696701
CSS0024922.1	0.901316	0.907068	-0.00575203
CSS0011101.1	0.646961	0.250245
CSS0018471.1	0.989879	0.989135	0.000744229
CSS0049869.1	-0.387896	0.48111
CSS0025895.1	0.768934	0.769978	-0.00104387
CSS0039918.1	0.937486	0.931422	0.00606399
CSS0014119.1	0.952726	0.954175	-0.00144935
CSS0029861.1	0.971959	0.974814	-0.00285477
CSS0046975.1	0.313191	0.315632
CSS0012256.1	0.96193	0.957986	0.00394473
CSS0022401.1	0.859647	0.862349	-0.00270191
CSS0009594.1	0.797829	0.814868	-0.0170381
CSS0046529.1	0.445453	-0.365013
CSS0020863.1	0.902165	0.897665	0.00449968
CSS0038386.1	0.836442	0.83856	-0.0021184
CSS0038276.1	0.965784	0.968586	-0.00280238
CSS0010274.1	0.984222	0.983353	0.000869037
CSS0011982.1	0.783179	0.776695	0.00648419
CSS0045727.1	0.913609	0.915207	-0.00159799
CSS0031731.1	0.6759	0.1933
CSS0042219.2	0.328089	0.333132
CSS0011724.1	-0.326518	0.238526
CSS0044225.1	0.660762	0.655921	0.00484066
CSS0024695.1	0.900767	0.897785	0.002982
CSS0029102.1	0.913553	0.917588	-0.00403582
CSS0012395.1	-0.79805	-0.792966
CSS0019559.1	0.883214	0.888369	-0.00515568
CSS0037617.1	0.897509	0.90711	-0.00960163
CSS0029509.1	-0.315956	0.366891
CSS0008494.1	0.930744	0.923018	0.00772696
CSS0007779.1	-0.704049	-0.693804
CSS0022837.1	-0.374277	-0.373087
CSS0001193.1	0.968322	0.967952	0.000369509
CSS0038032.1	0.991452	0.989347	0.00210475
CSS0011311.2	0.868965	0.87033	-0.00136492
CSS0015363.1	0.988247	0.988664	-0.000417836
CSS0009434.1	0.592434	0.0289034
CSS0018241.1	0.286132	0.284479
CSS0003964.1	0.975144	0.973573	0.00157172
CSS0023243.1	0.0313851	-0.343722
CSS0007839.1	0.847543	0.84477	0.00277299
CSS0003064.1	-0.343241	-0.515761
CSS0015911.1	0.917005	0.916917	8.81124e-05
CSS0035458.1	0.160627	-0.185047
CSS0041235.1	0.861172	0.894671	-0.0334983
CSS0008708.1	0.93729	0.934525	0.00276548
CSS0018999.1	0.677782	0.941114	-0.263332
CSS0006392.1	0.783977	0.780778	0.00319901
CSS0044438.1	0.716255	0.364142
CSS0048118.1	0.990571	0.989894	0.000677273
CSS0033366.1	0.979267	0.835638	0.143629
CSS0013309.1	0.893801	0.884235	0.0095661
CSS0006389.1	0.850476	0.855069	-0.00459302
CSS0017104.1	0.413781	0.408445
CSS0016304.1	0.9793	0.979913	-0.000612233
CSS0004881.1	-0.60114	-0.608688
CSS0003180.1	0.606452	0.138488
CSS0022896.1	0.908303	0.904399	0.00390343
CSS0030866.1	0.914492	0.911266	0.00322546
CSS0009127.1	0.991107	0.991226	-0.000118999
CSS0032919.1	0.945121	0.946313	-0.00119119
CSS0022025.1	0.783375	0.794099	-0.0107246
CSS0001327.1	0.979819	0.980491	-0.000671461
CSS0050146.1	0.96275	0.964599	-0.00184904
CSS0013846.1	-0.571772	-0.578785
CSS0026938.1	0.066421	-0.0674779
CSS0035033.1	0.885489	0.886179	-0.000689705
CSS0039981.1	0.910236	0.908516	0.00171975
CSS0002939.1	0.979856	0.980509	-0.000653395
CSS0048785.1	0.720309	0.730345	-0.0100352
CSS0013139.1	0.967355	0.965428	0.00192715
CSS0030572.1	0.855846	0.858913	-0.00306613
CSS0017300.1	0.942649	0.940495	0.00215423
CSS0042451.2	-0.601218	0.741378
CSS0030393.1	0.69181	0.683386
CSS0001095.1	0.987304	0.986017	0.00128609
CSS0037271.1	0.984023	0.981777	0.00224639
CSS0003223.1	0.986726	0.983708	0.00301733
CSS0040862.1	0.739313	0.740374	-0.0010612
CSS0013552.1	0.95339	0.95055	0.00283973
CSS0047513.1	0.920232	0.920842	-0.000610867
CSS0014097.1	0.528734	0.0264161
CSS0014971.1	0.83403	0.812632	0.0213988
CSS0046531.1	0.996516	0.99649	2.60617e-05
CSS0031060.1	0.96675	0.964671	0.00207941
CSS0040926.1	0.960272	0.96071	-0.000438558
CSS0046105.1	0.992971	0.993727	-0.00075625
CSS0027016.1	0.771051	0.768867
CSS0030746.1	0.981899	0.980659	0.00123958
CSS0036187.1	0.443908	0.44839
CSS0047220.1	-0.291847	0.276843
CSS0004315.1	0.782095	0.838212	-0.0561163
CSS0006484.1	0.95112	0.944124	0.00699617
CSS0005653.1	0.895442	0.46341
CSS0000740.1	0.90734	0.903175	0.0041656
CSS0013668.1	0.906533	0.904102	0.00243116
CSS0013125.1	0.987788	0.98656	0.0012288
CSS0035690.1	0.988186	0.99141	-0.00322372
CSS0007031.1	0.735148	0.732211
CSS0007269.1	0.982172	0.980483	0.00168886
CSS0013701.1	0.707891	0.785672	-0.0777804
CSS0012179.1	-0.626617	-0.634505
CSS0029754.1	-0.677345	-0.684142
CSS0026803.1	0.666239	0.670924	-0.00468518
CSS0047641.1	0.607722	0.615562	-0.00784012
CSS0007698.1	0.397579	0.40771
CSS0038519.1	-0.206835	0.187948
CSS0017453.1	0.912643	0.911299	0.00134388
CSS0028963.1	0.894466	0.897135	-0.00266888
CSS0017038.1	0.942109	0.942571	-0.000462393
CSS0030211.1	0.995451	0.996178	-0.000727044
CSS0031436.1	0.757373	0.749027
CSS0033452.1	0.91175	0.912239	-0.000488832
CSS0036422.1	0.919786	0.901869	0.017918
CSS0009963.1	0.993538	0.993808	-0.000269808
CSS0043903.1	0.321995	0.324229
CSS0027755.1	0.300089	-0.259034
CSS0030645.1	0.994676	0.99383	0.000845927
CSS0019363.1	0.810797	0.809533	0.00126358
CSS0002289.2	0.699792	0.857292	-0.1575
CSS0030145.1	0.968788	0.967099	0.00168916
CSS0005894.1	0.6807	0.685267	-0.00456758
CSS0016400.1	0.950979	0.950257	0.000721948
CSS0013972.1	0.687544	0.696103	-0.00855889
CSS0047889.1	0.0620073	0.239382
CSS0030082.1	0.828435	0.816201
CSS0022348.1	0.484974	0.487595
CSS0005785.1	0.453259	-0.139124
CSS0024480.1	0.992469	0.993005	-0.000536711
CSS0040186.1	0.959225	0.958928	0.000297047
CSS0005380.1	0.763453	0.0201063
CSS0018478.1	-0.414526	-0.412758
CSS0031283.1	0.898179	0.900702
CSS0017928.1	-0.808998	-0.810745
CSS0016517.1	0.887428	0.878326	0.00910117
CSS0023308.1	0.993214	0.992984	0.000230231
CSS0039557.1	0.988952	0.989195	-0.000243663
CSS0041284.1	0.775599	0.772525	0.00307354
CSS0002946.1	0.567904	0.560561
CSS0039036.1	0.66577	0.222403
CSS0028475.1	0.785525	0.782158	0.00336705
CSS0003586.1	0.90515	0.909581	-0.00443068
CSS0049422.1	0.484122	0.483363
CSS0033703.1	0.951594	0.949155	0.00243923
CSS0013491.2	0.946343	0.950855	-0.00451137
CSS0019083.1	-0.752951	0.736361
CSS0015956.1	0.42487	0.75178
CSS0048234.1	0.943388	0.942641	0.000747069
CSS0035493.1	0.99388	0.994513	-0.000632405
CSS0015411.1	0.945146	0.945617	-0.000470317
CSS0004224.1	0.992095	0.991538	0.000556663
CSS0048764.1	0.716442	0.711327
CSS0038023.1	0.874626	0.880493	-0.00586741
CSS0011959.1	0.669457	0.662315
CSS0012565.1	0.61955	0.174926
CSS0026046.1	0.986202	0.987582	-0.00137944
CSS0013735.1	0.990985	0.990057	0.000927773
CSS0012940.1	0.82978	0.835073	-0.00529373
CSS0031724.1	0.993116	0.992928	0.000187883
CSS0042457.1	0.993254	0.993053	0.000201227
CSS0021256.1	0.975735	0.977148	-0.00141322
CSS0007365.1	0.668013	0.66746	0.000553441
CSS0016468.1	0.954479	0.952387	0.00209139
CSS0014169.1	0.868657	0.212484
CSS0006493.1	0.802524	0.794392	0.0081316
CSS0036760.1	0.945877	0.942673	0.00320399
CSS0006349.1	0.964868	0.964007	0.000861784
CSS0049249.1	-0.385052	0.415529
CSS0038227.1	0.955121	0.955735	-0.000613907
CSS0039464.1	0.743604	0.730094
CSS0041941.1	-0.539155	-0.535837
CSS0005414.1	0.994589	0.994019	0.00056997
CSS0001368.1	0.988645	0.988113	0.000531751
CSS0017677.1	0.843928	0.841025
CSS0016764.1	0.981082	0.980436	0.000645601
CSS0008595.1	0.9735	0.968746	0.00475396
CSS0017166.1	-0.374606	0.385444
CSS0046867.1	0.941756	0.908326	0.0334306
CSS0038444.1	0.752466	0.760501	-0.00803552
CSS0032185.1	0.353935	0.401572
CSS0036801.1	0.932871	0.930022	0.00284833
CSS0023813.1	0.831877	0.829924
CSS0043530.1	0.876553	0.311844
CSS0011634.1	0.654985	0.661099	-0.00611332
CSS0009991.1	0.540425	0.545643
CSS0009930.1	0.51366	0.517272
CSS0013705.1	-0.0843638	-0.0342345
CSS0039667.1	-0.563326	-0.566811
CSS0040946.1	0.356035	-0.00102944
CSS0048113.1	0.751743	0.18658
CSS0026807.1	0.751995	0.752002	-6.71544e-06
CSS0047561.1	0.528818	0.316408
CSS0033645.1	0.993901	0.993044	0.000857419
CSS0004017.1	0.984217	0.983249	0.000967579
CSS0036554.1	0.894418	0.900251	-0.00583291
CSS0008912.1	-0.190946	0.002124
CSS0036707.1	0.74819	0.748879	-0.000688636
CSS0027506.1	0.992507	0.99312	-0.000613132
CSS0011327.1	0.964568	0.97592	-0.0113518
CSS0036486.1	0.99294	0.993628	-0.000687364
CSS0019767.1	0.974439	0.977209	-0.0027706
CSS0044757.1	0.598218	0.599539
CSS0042128.1	0.0642087	0.0227528
CSS0014716.1	0.0290692	0.040091
CSS0009576.1	0.864247	0.860476	0.00377077
CSS0030304.1	0.989872	0.990603	-0.000730879
CSS0003399.1	0.991401	0.989699	0.00170183
CSS0026890.1	0.913232	0.917728	-0.00449682
CSS0017748.1	0.950727	0.976513	-0.0257858
CSS0043212.1	0.864623	0.860233	0.00438972
CSS0000556.1	0.611361	0.616708	-0.00534683
CSS0039996.1	0.984203	0.985289	-0.00108558
CSS0013036.1	0.96202	0.961343	0.000676761
CSS0037848.1	0.954562	0.957451	-0.00288929
CSS0010127.1	0.592206	0.581132
CSS0032961.1	-0.402376	0.544656
CSS0030064.1	-0.474003	-0.463674
CSS0018365.1	0.844714	0.835489	0.00922433
CSS0033828.1	0.870288	0.865527	0.00476066
CSS0028119.1	-0.61672	-0.615291
CSS0010332.1	0.98456	0.983178	0.0013824
CSS0030513.1	0.942932	0.938869	0.00406319
CSS0033728.1	0.775071	0.810018	-0.0349472
CSS0031458.1	0.991849	0.990446	0.001403
CSS0043760.1	0.889987	0.889506	0.000481778
CSS0035225.1	0.659955	-0.455557
CSS0002041.1	0.929371	0.922959	0.00641235
CSS0023446.1	0.876374	0.871095	0.00527917
CSS0013441.1	0.985644	0.984669	0.000974891
CSS0038605.1	0.803914	0.800153	0.00376141
CSS0039952.1	-0.256523	-0.00663492
CSS0011496.2	-0.408231	-0.414585
CSS0011818.1	0.934033	0.930256	0.00377714
CSS0040641.1	0.955985	0.958786	-0.00280081
CSS0016530.2	-0.284681	0.404639
CSS0035005.1	0.994164	0.993631	0.000533905
CSS0029737.1	0.631414	0.644199	-0.0127845
CSS0025952.1	0.863913	0.872266	-0.00835244
CSS0025612.1	0.44055	0.455842
CSS0047698.1	0.96787	0.882075	0.085795
CSS0034601.1	-0.388623	0.546598
CSS0009103.1	-0.652023	-0.650102
CSS0013216.1	0.769685	0.786269	-0.0165838
CSS0002418.1	0.994709	0.995996	-0.00128668
CSS0040175.1	0.988123	0.989533	-0.00141016
CSS0004203.1	0.926111	0.919333	0.00677755
CSS0013464.1	-0.626257	0.641861
CSS0027173.1	0.627837	0.612645
CSS0038039.1	0.777948	0.45996	0.317988
CSS0032241.1	0.969821	0.968066	0.00175546
CSS0018005.1	0.322778	-0.264625
CSS0034931.1	0.688469	0.833727	-0.145258
CSS0003968.1	0.516169	0.523976
CSS0049444.1	0.762949	0.762648	0.000301256
CSS0047818.1	0.70097	0.657747	0.0432224
CSS0037269.1	0.849186	0.767022	0.0821632
CSS0003587.1	-0.799446	-0.799601
CSS0006297.1	0.78069	0.778222	0.00246841
CSS0015963.1	0.743723	0.742044	0.00167969
CSS0025726.1	0.814338	0.806874	0.0074643
CSS0004270.1	0.551612	0.361391
CSS0035180.1	0.471049	0.483017
CSS0022923.1	0.957149	0.956734	0.00041545
CSS0011936.1	0.990329	0.989869	0.000460439
CSS0000790.1	0.764968	0.731636	0.0333325
CSS0040673.1	0.586006	-0.0257689
CSS0035947.1	0.577959	0.571045
CSS0023567.1	-0.311644	0.404708
CSS0006640.2	0.362869	-0.0609522
CSS0017108.1	0.857943	0.858166	-0.000223423
CSS0048659.1	0.945446	0.95065	-0.00520334
CSS0040706.1	0.726866	0.820946	-0.0940791
CSS0006867.1	0.823363	0.8273	-0.00393668
CSS0036872.1	0.802962	0.795006	0.00795551
CSS0010554.3	0.783149	0.718198	0.0649516
CSS0008228.1	0.0216447	-0.0486897
CSS0034418.1	0.916761	0.912113	0.00464868
CSS0011708.1	0.990522	0.990869	-0.00034636
CSS0029178.1	0.932655	0.933017	-0.000361973
CSS0029385.1	0.852725	0.849981	0.00274476
CSS0002077.1	0.50232	0.508202
CSS0029071.1	0.948657	0.948642	1.53581e-05
CSS0050053.1	0.992715	0.951692	0.0410227
CSS0003801.1	0.769428	0.722716	0.046712
CSS0008964.1	0.620853	0.616443
CSS0017819.1	0.643873	0.629474
CSS0040495.1	0.192047	0.0111253
CSS0019879.1	0.806072	0.799398
CSS0004066.1	0.758023	0.761655	-0.0036318
CSS0030628.1	0.721991	0.737219	-0.0152283
CSS0006358.1	0.541624	0.530104
CSS0047966.1	0.463894	0.457746
CSS0002510.1	0.965153	0.967097	-0.00194403
CSS0043551.1	0.678582	0.67068
CSS0049850.1	0.217787	0.364337
CSS0003916.1	0.921324	0.95474	-0.0334165
CSS0035181.1	0.872585	0.872407	0.000178009
CSS0036913.1	0.733449	0.737739
CSS0007455.1	0.891917	0.889819	0.00209763
CSS0001435.1	-0.464085	0.79237
CSS0025770.1	0.859627	0.851953	0.00767383
CSS0027601.1	0.96541	0.959766	0.00564466
CSS0039822.1	0.563951	0.567049
CSS0035224.1	0.9771	0.976227	0.000872635
CSS0006980.1	0.380429	0.389554
CSS0015534.1	0.984763	0.985362	-0.000598767
CSS0016948.1	0.414241	0.414573
CSS0035528.1	0.65978	0.665303	-0.00552273
CSS0017441.1	0.754153	0.754652	-0.000498745
CSS0022469.1	0.992555	0.992746	-0.000191495
CSS0014684.1	0.644656	0.64881	-0.00415451
CSS0019384.1	-0.362104	0.756918
CSS0027544.1	0.992062	0.992511	-0.000448258
CSS0036450.1	0.870236	0.863586
CSS0028788.1	-0.409693	0.528819
CSS0003227.1	0.798955	0.805559	-0.00660396
CSS0009365.1	0.301452	0.309577
CSS0015636.1	0.950475	0.950422	5.30338e-05
CSS0027721.1	0.977772	0.977989	-0.00021667
CSS0024500.1	0.936168	0.940776	-0.00460756
CSS0014160.1	-0.581962	-0.587634
CSS0048424.1	0.963781	0.960036	0.00374497
CSS0022238.1	0.848888	0.845923	0.00296534
CSS0030523.1	0.347103	-0.206796
CSS0012069.1	0.978156	0.976023	0.00213267
CSS0009745.1	0.215547	0.212902
CSS0010915.1	0.763333	0.757304
CSS0016279.1	0.940668	0.938729	0.00193883
CSS0015321.1	-0.545468	-0.54088
CSS0040110.1	0.420898	0.418854
CSS0015685.1	0.0834237	-0.1106
CSS0000884.1	0.972675	0.971858	0.000816962
CSS0005525.1	0.919679	0.91519	0.00448933
CSS0036125.1	-0.297308	0.435543
CSS0008925.1	0.98049	0.981402	-0.000912316
CSS0007544.1	0.977652	0.976507	0.00114497
CSS0034362.1	0.762563	0.757061	0.00550218
CSS0018181.1	0.984043	0.984955	-0.00091174
CSS0037887.1	0.569004	0.567412
CSS0044503.1	0.957286	0.956007	0.00127826
CSS0016690.1	0.946541	0.95343	-0.00688867
CSS0026132.1	0.817048	0.073716
CSS0035942.1	0.72952	0.727725	0.00179506
CSS0045157.1	0.756586	0.755426	0.00115938
CSS0039982.1	0.991821	0.990289	0.0015314
CSS0028049.1	0.993359	0.994177	-0.000817946
CSS0028256.1	0.270056	0.274361
CSS0039638.1	0.981902	0.982266	-0.00036453
CSS0015023.1	0.768773	0.779921	-0.0111472
CSS0032447.1	-0.356332	-0.357485
CSS0023795.1	0.944162	0.946391	-0.00222863
CSS0010513.1	0.782361	0.788384	-0.00602354
CSS0025761.1	0.444497	0.445848
CSS0002055.1	0.78508	0.783948	0.00113227
CSS0002078.1	0.89482	0.889543	0.0052771
CSS0020774.1	0.979871	0.981192	-0.00132159
CSS0029208.1	0.529613	0.183467
CSS0014095.1	0.880301	0.884712	-0.00441042
CSS0032034.1	-0.676155	0.511136
CSS0026706.1	0.965658	0.96826	-0.00260247
CSS0026095.1	0.901343	0.897252	0.00409089
CSS0017008.1	0.971212	0.969941	0.00127158
CSS0049108.1	0.730569	0.774918	-0.0443497
CSS0012235.1	0.382852	0.372389
CSS0050326.1	0.979499	0.980785	-0.00128545
CSS0035072.1	0.541843	0.80377
CSS0029063.1	0.911347	0.944147	-0.0328005
CSS0014041.1	0.550617	0.0593005
CSS0007361.1	0.954685	0.956653	-0.00196821
CSS0028799.1	0.891729	0.894242	-0.00251314
CSS0037854.1	0.967418	0.963172	0.00424593
CSS0008222.1	-0.325422	0.449773
CSS0035881.1	0.835553	-0.126119
CSS0003002.1	0.957438	0.958738	-0.00130025
CSS0004540.1	0.879312	0.916484	-0.0371723
CSS0017777.1	0.890075	0.897062	-0.00698702
CSS0027215.1	0.984903	0.981202	0.00370058
CSS0023330.1	0.757177	0.758368	-0.00119044
CSS0032057.1	0.988511	0.989122	-0.000611877
CSS0004781.2	0.865607	0.859335	0.00627288
CSS0039688.1	0.566246	0.576091
CSS0032226.1	0.823933	0.814687
CSS0045191.1	0.984057	0.984166	-0.00010964
CSS0030576.1	0.891287	0.890894	0.000392911
CSS0039194.1	0.351439	0.0426355
CSS0036330.1	-0.571635	-0.569213
CSS0034620.1	0.97306	0.9757	-0.00263999
CSS0015608.1	-0.685004	-0.674364
CSS0006474.1	0.9852	0.985213	-1.31817e-05
CSS0002443.1	0.887571	0.886423	0.00114848
CSS0040751.1	0.988755	0.988607	0.000148035
CSS0027548.1	0.890939	0.885236
CSS0041160.1	0.855688	0.854407	0.00128006
CSS0005621.1	-0.268834	0.0158432
CSS0021476.1	0.966077	0.974838	-0.00876091
CSS0005554.1	0.579091	0.578402
CSS0006862.1	-0.374882	0.422275
CSS0018832.1	-0.792927	-0.795717
CSS0028254.1	0.274162	-0.0344009
CSS0009766.1	0.976586	0.973897	0.00268964
CSS0002447.1	0.580705	-0.198211
CSS0022325.1	0.831565	0.834211	-0.00264599
CSS0023033.2	-0.326206	0.494637
CSS0038558.1	0.4057	0.249898
CSS0046145.1	0.789712	0.797194	-0.00748183
CSS0029802.1	-0.455812	-0.459858
CSS0014409.1	-0.344406	0.227322
CSS0042957.1	0.832958	0.828366	0.00459197
CSS0034509.1	0.969841	0.964891
CSS0013553.1	0.503375	0.507914
CSS0023893.1	0.849309	0.8375
CSS0009106.1	0.811314	0.880991	-0.0696772
CSS0037777.1	0.382562	0.177246
CSS0021061.2	0.441209	0.215454
CSS0048723.1	-0.512346	-0.516671
CSS0019093.1	-0.0545599	0.0132603
CSS0026870.1	0.843736	0.84091	0.00282557
CSS0013897.2	0.511544	0.525527
CSS0008062.1	0.980766	0.980652	0.000114355
CSS0047631.1	0.883059	0.882126	0.00093266
CSS0007951.1	0.832554	0.83748	-0.00492631
CSS0041266.1	0.640119	-0.193361
CSS0039549.1	0.321236	0.337427
CSS0027774.1	0.960709	0.954922	0.00578707
CSS0010531.1	0.848037	0.844894	0.00314287
CSS0038168.1	0.960767	0.955544	0.00522303
CSS0036538.1	0.699878	0.476332
CSS0021065.1	0.671223	0.642947	0.0282756
CSS0013329.1	0.862295	0.851621
CSS0003768.1	0.994639	0.993511	0.00112785
CSS0045288.1	0.769535	0.757823
CSS0048264.1	0.831659	0.625607	0.206052
CSS0008420.1	0.932015	0.936871	-0.004856
CSS0043110.1	0.869974	0.47424
CSS0050048.1	0.942173	0.942575	-0.000401958
CSS0022603.1	0.597595	0.547054
CSS0034106.1	0.988974	0.988961	1.30927e-05
CSS0021200.1	0.972759	0.96953	0.00322881
CSS0035227.1	0.838956	0.841475	-0.00251831
CSS0037478.1	0.994013	0.993619	0.000393856
CSS0022453.1	0.715773	0.723138	-0.00736524
CSS0008911.1	0.836083	0.788897	0.0471855
CSS0027631.1	0.446383	0.439889
CSS0003336.1	0.682867	0.67848	0.00438761
CSS0017998.2	-0.339185	0.260578
CSS0021269.1	0.815935	0.813882	0.00205384
CSS0018934.1	0.804705	0.270993
CSS0046263.1	-0.410315	-0.412895
CSS0038901.1	0.743832	0.740188	0.00364388
CSS0027484.1	0.970825	0.969459	0.00136534
CSS0042699.1	0.715325	0.86803	-0.152705
CSS0023819.1	0.981174	0.983027	-0.00185292
CSS0002811.1	0.980912	0.979696	0.00121521
CSS0029798.1	0.951977	0.949757	0.00221977
CSS0038648.1	-0.627311	-0.615114
CSS0029485.1	0.981567	0.982183	-0.000615062
CSS0032001.1	0.436377	0.443347
CSS0009692.1	0.909062	0.908704	0.000358304
CSS0002135.1	0.856324	0.865544	-0.00922014
CSS0042434.1	0.5857	0.586341
CSS0003736.1	0.860259	0.813887	0.046372
CSS0002725.2	0.927392	0.919705	0.00768698
CSS0018622.1	0.967642	0.968575	-0.000933631
CSS0025733.1	0.782316	0.781694	0.000622252
CSS0017775.1	0.681205	0.680771	0.000434164
CSS0028838.1	0.246927	0.242355
CSS0029576.1	0.891163	0.883149	0.00801437
CSS0045701.1	0.547797	0.0837483
CSS0005857.1	0.834432	0.0646019
CSS0012922.1	0.93345	0.932963	0.000486944
CSS0033659.1	0.986588	0.984227	0.00236092
CSS0037460.1	0.51193	0.512542
CSS0028203.1	0.608992	0.60754
CSS0043279.1	0.933201	0.933889	-0.000687686
CSS0012686.1	0.734981	0.723245
CSS0003053.1	0.813494	0.810414	0.00307949
CSS0008087.1	0.97147	0.971259	0.000211141
CSS0008159.1	0.890379	0.894755	-0.00437595
CSS0047910.1	0.65642	0.622154
CSS0047777.1	0.882543	0.882071	0.000472782
CSS0048411.1	-0.747834	-0.005763
CSS0042905.1	0.875354	0.877109	-0.00175448
CSS0004812.1	0.876767	0.885832	-0.00906452
CSS0037482.1	0.982887	0.984266	-0.00137962
CSS0015585.1	-0.762774	-0.771602
CSS0047405.1	-0.633973	0.477979
CSS0000182.1	0.907799	0.914642	-0.00684355
CSS0042619.1	0.822102	0.816661	0.00544092
CSS0000531.1	-0.451322	0.360236
CSS0024462.1	0.913946	0.917166	-0.00322071
CSS0007144.1	0.978548	0.97692	0.0016286
CSS0041040.1	0.982022	0.981087	0.000934986
CSS0042843.1	0.990587	0.99195	-0.00136346
CSS0000960.1	0.612608	0.11904
CSS0017909.1	-0.259073	0.105835
CSS0016158.1	-0.441347	0.131086
CSS0048446.1	0.978428	0.979455	-0.00102695
CSS0019800.2	0.445659	0.44329
CSS0034243.1	0.980315	0.980465	-0.000149738
CSS0042966.1	0.984997	0.983475	0.00152216
CSS0003418.1	0.750393	0.753133	-0.00273917
CSS0030206.1	0.98942	0.988903	0.000517285
CSS0009314.1	0.825687	0.820128	0.00555943
CSS0030648.1	0.443644	0.44256
CSS0005543.1	0.829213	0.827695	0.00151752
CSS0049804.1	-0.187789	0.287073
CSS0026968.1	0.602396	0.601861	0.000535277
CSS0033195.1	0.515409	-0.586574
CSS0000245.1	0.438241	0.441794
CSS0044911.1	0.980888	0.979143	0.00174526
CSS0007400.1	0.844939	0.777768	0.0671709
CSS0038905.1	0.993448	0.993216	0.000232362
CSS0044574.1	0.61473	0.613349
CSS0019823.1	0.952327	0.948115	0.0042124
CSS0032969.1	0.991938	0.99072	0.00121702
CSS0016532.1	-0.709048	-0.704981
CSS0033658.1	-0.461264	-0.455817
CSS0035558.1	0.973423	0.972369	0.00105352
CSS0041783.1	-0.330073	0.47721
CSS0027170.1	-0.443485	-0.446023
CSS0016442.1	0.346286	0.642989
CSS0041261.1	0.981493	0.982042	-0.000549314
CSS0031618.1	0.648917	0.659331	-0.0104145
CSS0001103.1	0.865703	0.874523	-0.00882013
CSS0019942.1	0.878313	0.878102	0.000210496
CSS0016680.1	0.919846	0.925115	-0.00526894
CSS0049606.1	0.535004	0.525246
CSS0021369.1	0.995863	0.995499	0.000363617
CSS0001521.1	0.968427	0.96459	0.00383666
CSS0003826.1	0.452836	0.472549
CSS0007737.1	0.617654	0.618673	-0.00101897
CSS0011920.1	0.969579	0.969912	-0.000332372
CSS0016229.1	0.964741	0.96316	0.00158079
CSS0005686.1	0.992411	0.990212	0.0021997
CSS0045250.1	0.991592	0.991908	-0.000315882
CSS0045760.1	0.987486	0.933892	0.0535944
CSS0042715.1	0.930037	0.928903	0.00113374
CSS0027434.1	0.965622	0.965768	-0.000145686
CSS0021330.1	0.46631	0.46704
CSS0007229.1	0.972399	0.974206	-0.00180671
CSS0049334.1	0.521162	0.516707
CSS0019941.1	0.884787	0.884751	3.67711e-05
CSS0017286.1	0.986825	0.987811	-0.000986094
CSS0016774.1	0.593779	0.223833
CSS0020032.1	0.99355	0.992415	0.0011343
CSS0029891.1	0.915701	0.915946	-0.000245375
CSS0038197.1	0.665963	0.722809	-0.0568462
CSS0023716.1	-0.0758799	0.687407
CSS0015575.1	0.704004	0.719838	-0.0158334
CSS0037090.1	0.925257	0.929521	-0.00426361
CSS0037273.1	-0.294174	0.288203
CSS0046291.1	0.594692	0.600501
CSS0009464.1	0.938028	0.932553	0.00547457
CSS0029094.1	0.420946	0.809301
CSS0034855.1	-0.70261	-0.707535
CSS0049991.1	0.874305	0.873766	0.000539308
CSS0038849.1	0.781347	0.828434	-0.0470868
CSS0046070.1	0.853213	0.841967
CSS0023309.1	-0.662821	-0.664806
CSS0030030.1	0.994893	0.995251	-0.000357661
CSS0012881.1	0.580816	0.592235
CSS0047816.1	-0.682591	-0.68787
CSS0018867.2	0.795818	0.800134	-0.00431573
CSS0011655.1	0.341589	0.343588
CSS0043862.1	0.790084	0.780341	0.00974246
CSS0036530.1	0.857575	0.856535	0.00104003
CSS0010665.1	0.989264	0.987664	0.00159955
CSS0028909.1	0.17624	0.363642
CSS0000760.1	0.985955	0.985553	0.000401726
CSS0008967.1	0.765165	0.764842	0.000322843
CSS0015648.1	0.826093	0.82655	-0.000457434
CSS0045663.1	0.993082	0.949988	0.0430936
CSS0038424.1	0.98194	0.984764	-0.00282464
CSS0030462.1	0.647145	0.635908
CSS0009392.1	0.99165	0.991937	-0.000287017
CSS0050258.1	0.827442	0.830693	-0.00325054
CSS0008186.1	0.368308	0.368594
CSS0008541.1	0.803948	0.872268	-0.0683195
CSS0022854.1	0.313247	0.309998
CSS0023103.1	0.802962	0.795006	0.00795551
CSS0021558.1	0.986021	0.984539	0.00148176
CSS0040935.1	0.938227	0.753112	0.185115
CSS0028479.1	-0.0253602	-0.163246
CSS0034612.1	0.500775	-0.0303374
CSS0031429.1	0.224965	0.241129
CSS0004135.1	0.962579	0.963857	-0.00127777
CSS0004991.1	0.923419	0.923016	0.000402511
CSS0029511.1	-0.359799	-0.357892
CSS0020741.1	0.908373	0.908095	0.000278106
CSS0037085.1	-0.526849	-0.525377
CSS0020469.1	0.758358	0.293267
CSS0043922.1	0.822695	0.825121	-0.00242599
CSS0036750.1	-0.463927	-0.486989
CSS0033436.2	0.970988	0.965421	0.00556697
CSS0047156.1	0.362067	0.358727
CSS0006826.1	0.701533	0.694637
CSS0020517.1	0.500108	0.0938979
CSS0025009.1	0.602396	0.601861	0.000535277
CSS0000517.1	-0.187789	0.287073
CSS0012716.1	0.731381	0.61322	0.118161
CSS0017921.1	0.898607	0.891544	0.00706316
CSS0024694.1	-0.372855	0.634622
CSS0037993.1	0.954607	0.955128	-0.000521365
CSS0045766.1	0.402099	0.400652
CSS0023739.1	0.99557	0.995406	0.000164302
CSS0034667.1	0.985429	0.984399	0.0010301
CSS0018704.1	0.866427	0.864269	0.0021577
CSS0039405.1	0.726641	0.735049	-0.00840809
CSS0026670.1	0.874219	0.864115
CSS0028606.1	0.951163	0.946406	0.00475676
CSS0029518.1	0.938187	0.940333	-0.00214568
CSS0016377.1	0.599578	0.22136
CSS0028517.1	0.992926	0.991854	0.00107125
CSS0004058.1	-0.25891	0.561291
CSS0025022.1	0.972101	0.973136	-0.00103421
CSS0034940.1	0.96193	0.957986	0.00394473
CSS0010978.1	0.850838	0.848326	0.00251166
CSS0029316.1	-0.706925	-0.702342
CSS0005512.1	0.899857	0.899326	0.000531133
CSS0040972.1	0.898561	0.901511	-0.00294964
CSS0045082.1	-0.581859	-0.573425
CSS0021418.1	0.852409	0.847055	0.0053534
CSS0021389.1	0.68389	0.684003	-0.000113133
CSS0049665.1	0.957508	0.958252	-0.000744111
CSS0008283.1	-0.602565	-0.599493
CSS0013835.1	-0.483728	-0.481772
CSS0046520.1	0.991344	0.992321	-0.000976517
CSS0042969.1	0.874123	0.868357	0.00576601
CSS0021560.1	0.917235	0.920192	-0.00295705
CSS0024573.1	0.770193	0.777517	-0.00732392
CSS0023386.1	0.710312	0.721684	-0.0113726
CSS0045268.1	0.921368	0.920774	0.000594225
CSS0032403.1	0.371788	0.368489
CSS0029439.1	-0.309206	-0.32855
CSS0011036.1	-0.689194	-0.695121
CSS0010613.1	-0.631165	-0.640064
CSS0045490.1	0.991613	0.99224	-0.000626785
CSS0023669.1	0.03224	0.107122
CSS0026415.1	0.748314	-0.646205
CSS0047585.1	0.222953	0.217176
CSS0012489.1	0.955533	0.953829	0.00170384
CSS0004566.1	0.98952	0.990137	-0.000617084
CSS0045716.1	0.969965	0.97091	-0.000944923
CSS0002671.1	0.497628	0.406191
CSS0015720.1	0.896063	0.893922	0.00214075
CSS0026057.1	0.971264	0.969125	0.00213951
CSS0013076.1	0.98231	0.983098	-0.000787766
CSS0009428.2	0.925699	0.923731	0.00196841
CSS0024502.1	0.986845	0.985419	0.00142601
CSS0049378.1	0.975076	0.974157	0.000918991
CSS0019774.1	-0.392905	-0.401745
CSS0046632.1	-0.797232	-0.793692
CSS0020745.1	0.871654	0.87109	0.000563436
CSS0034347.1	0.915524	0.915697	-0.000172745
CSS0046391.1	-0.533604	0.686799
CSS0025979.1	0.991668	0.992212	-0.000544246
CSS0029025.1	0.581424	0.58881
CSS0038044.1	0.889684	0.930311	-0.0406272
CSS0020685.1	0.770094	0.399283
CSS0049461.1	0.574104	0.575238
CSS0016995.1	0.995347	0.995067	0.000280149
CSS0011481.1	0.753005	0.753596	-0.000590915
CSS0040323.1	0.990398	0.990443	-4.44154e-05
CSS0046936.1	-0.222815	0.0945908
CSS0041307.1	0.0207967	-0.0055487
CSS0022105.1	0.394477	0.578307
CSS0020891.1	0.988021	0.988515	-0.000493768
CSS0014088.1	0.935701	0.933319	0.00238224
CSS0006341.1	0.855659	0.822987	0.0326724
CSS0038910.1	0.232689	0.233827
CSS0042136.1	0.130275	0.13322
CSS0022981.1	0.992866	0.991536	0.00133001
CSS0010337.1	0.992864	0.991907	0.000956965
CSS0014255.1	0.765038	0.725432	0.0396059
CSS0049756.1	0.913763	0.920852	-0.00708954
CSS0019627.1	0.966886	0.969062	-0.00217516
CSS0042424.1	0.786128	0.78112	0.0050073
CSS0026521.1	0.732912	0.735611	-0.00269932
CSS0025546.1	0.783551	0.734298	0.0492539
CSS0001409.1	0.881928	0.879865	0.00206353
CSS0010802.1	0.945007	0.945101	-9.45767e-05
CSS0013447.1	0.45749	0.465323
CSS0050010.1	-0.303214	0.190284
CSS0023374.1	0.985175	0.985213	-3.82592e-05
CSS0041776.1	0.99543	0.99437	0.00105947
CSS0041675.1	0.994072	0.99378	0.000291981
CSS0001559.1	0.990138	0.988255	0.00188243
CSS0022304.1	0.405275	0.397402
CSS0042177.1	0.758127	0.750046	0.00808139
CSS0043580.1	0.971482	0.969591	0.00189133
CSS0015110.1	0.93114	0.935216	-0.0040762
CSS0006766.1	0.578159	0.577368
CSS0017810.1	0.396593	0.40549
CSS0044630.1	0.891939	0.888039	0.00389941
CSS0023487.1	0.846428	0.840411	0.00601731
CSS0018562.1	0.874338	0.874857	-0.000519085
CSS0047103.1	-0.199638	0.138562
CSS0021835.1	0.972941	0.969742	0.00319928
CSS0018841.1	0.759654	0.764598	-0.00494427
CSS0011429.1	0.414824	0.4247
CSS0046617.1	0.979511	0.976359	0.00315232
CSS0014662.1	0.545325	0.531988
CSS0037274.1	-0.238925	0.00287219
CSS0009123.1	0.705269	0.700852
CSS0022919.1	0.585158	0.586785
CSS0049362.1	0.930559	0.927082	0.00347627
CSS0010186.1	0.959911	0.954777	0.00513484
CSS0005644.1	0.970841	0.970502	0.000338976
CSS0020761.1	0.486278	0.495142
CSS0016000.1	0.915568	0.918029	-0.00246074
CSS0045903.1	0.954734	0.952919	0.00181485
CSS0005920.1	0.940844	0.941835	-0.000991207
CSS0019684.1	0.983369	0.98372	-0.000350431
CSS0005347.1	0.990458	0.990308	0.000150451
CSS0032937.1	0.443169	0.772114
CSS0021794.1	0.822518	0.823156	-0.000638242
CSS0007569.1	-0.564894	0.38204
CSS0029860.1	0.82009	0.813927
CSS0042637.1	0.505148	0.0463532
CSS0034102.1	0.816854	0.817145	-0.000290893
CSS0027209.1	0.978508	0.977995	0.000512796
CSS0033429.1	0.990151	0.991102	-0.000951289
CSS0017628.1	0.670828	0.688986	-0.018158
CSS0048991.1	0.972101	0.973136	-0.00103421
CSS0033022.1	0.993625	0.993153	0.000471875
CSS0009401.1	0.630742	0.223977
CSS0021318.1	0.92821	0.9277	0.000509748
CSS0018446.1	0.922793	0.922364	0.000428505
CSS0006410.2	0.638609	0.653694	-0.0150851
CSS0038438.1	0.873348	0.875292	-0.00194475
CSS0048843.1	0.702875	0.705406	-0.00253051
CSS0038974.1	0.993621	0.994095	-0.000474306
CSS0032697.1	0.729821	0.719501	0.0103206
CSS0009859.1	0.825452	0.83056	-0.00510804
CSS0023863.1	0.919588	0.922464	-0.00287617
CSS0017855.1	0.894781	0.895261	-0.000479418
CSS0029596.1	0.918562	0.942559	-0.0239971
CSS0014629.1	0.984402	0.984194	0.000207498
CSS0022270.1	0.96347	0.965092	-0.00162219
CSS0033561.1	0.4228	0.425814
CSS0037166.1	0.856867	0.849617
CSS0028575.1	0.474445	0.46832
CSS0036815.1	0.860474	0.860758	-0.000283712
CSS0004247.1	0.317753	0.312075
CSS0004763.1	0.763953	0.75498	0.00897297
CSS0005374.1	0.316436	0.320679
CSS0030297.1	0.953354	0.950591	0.0027633
CSS0021457.1	-0.256523	-0.00663492
CSS0015297.1	0.673948	-0.283207
CSS0022699.1	0.948542	0.947019	0.00152305
CSS0011722.1	0.928837	0.926519	0.00231873
CSS0038034.1	0.896025	0.901253	-0.00522792
CSS0047432.1	0.929517	0.931654	-0.00213665
CSS0039670.1	0.991851	0.956521	0.0353295
CSS0024539.1	0.899157	0.903664	-0.00450704
CSS0037210.1	0.645781	0.639115	0.00666591
CSS0021502.1	0.96382	0.965069	-0.0012492
CSS0031438.1	0.934282	0.938161	-0.00387858
CSS0026170.1	-0.204585	0.266217
CSS0007219.1	0.773348	0.77186	0.00148782
CSS0023230.1	0.636282	0.588378	0.0479036
CSS0020215.1	0.915291	0.461977
CSS0023513.2	0.335177	0.0285534
CSS0020697.1	0.967735	0.966226	0.00150889
CSS0007304.1	0.988013	0.987924	8.89162e-05
CSS0014986.1	0.303327	0.295702
CSS0026915.1	0.962393	0.963619	-0.00122528
CSS0021845.1	0.917011	0.916613	0.000397765
CSS0039757.1	-0.0537027	0.715542
CSS0005717.1	0.976449	0.978597	-0.00214796
CSS0049202.1	0.929009	0.932019	-0.0030105
CSS0041810.2	0.990848	0.990764	8.37985e-05
CSS0028065.2	0.371798	-0.210839
CSS0017106.1	0.843457	0.845436
CSS0039793.1	0.554587	0.552979
CSS0039708.1	0.985881	0.987039	-0.00115727
CSS0012736.1	0.988758	0.990377	-0.00161834
CSS0043127.2	0.905709	0.89824	0.00746858
CSS0045927.3	0.729452	0.872032	-0.14258
CSS0035727.1	-0.303134	0.402098
CSS0047705.1	-0.712306	-0.718032
CSS0033231.1	0.913393	0.910468	0.00292485
CSS0048907.1	0.847355	0.847537	-0.000182049
CSS0020955.1	0.995764	0.994709	0.00105427
CSS0016704.1	0.638489	0.649573	-0.0110843
CSS0015778.1	0.808897	0.794992	0.0139057
CSS0028880.1	0.991831	0.992079	-0.000247758
CSS0009696.1	0.927277	0.927427	-0.00015039
CSS0014839.1	0.584518	0.319558
CSS0015427.1	0.644461	0.650196	-0.00573494
CSS0045586.1	0.841995	0.840486	0.0015093
CSS0001397.1	0.892672	0.893056	-0.000384413
CSS0007355.1	0.982063	0.981451	0.000612786
CSS0001640.1	0.923444	0.922624	0.000820328
CSS0000590.1	0.685683	0.693704	-0.00802128
CSS0020092.1	0.697738	0.693022
CSS0039148.1	-0.376475	0.426464
CSS0013929.1	-0.114528	0.14254
CSS0042006.1	0.977324	0.977317	6.45914e-06
CSS0010658.1	0.886668	0.827617	0.0590512
CSS0009537.1	0.854776	0.825329	0.0294467
CSS0001579.1	0.992899	0.993984	-0.0010851
CSS0026117.1	0.878514	0.868999	0.00951495
CSS0041343.1	0.875928	0.875954
CSS0032779.1	0.919308	0.93545	-0.0161418
CSS0045500.1	0.757563	0.751138
CSS0046377.1	0.386403	-0.0718387
CSS0033819.1	0.97734	0.975992	0.00134811
CSS0039244.1	0.782807	0.774546
CSS0044565.1	0.980083	0.979444	0.000639626
CSS0043925.1	0.930604	0.931474	-0.000870479
CSS0034079.1	0.984824	0.984048	0.00077618
CSS0027219.1	0.986918	0.987806	-0.000887148
CSS0033413.1	-0.662744	-0.660721
CSS0001302.1	0.746652	-0.0283979
CSS0011524.1	0.989836	0.988009	0.00182665
CSS0018093.1	0.990409	0.98909	0.00131937
CSS0046465.1	0.973955	0.972061	0.00189341
CSS0025601.1	0.888505	0.888027	0.000478391
CSS0003202.1	-0.261952	-0.181097
CSS0028265.1	0.526587	0.526625
CSS0008726.2	-0.453871	-0.454695
CSS0036441.1	0.689296	0.679691
CSS0016334.1	-0.872761	-0.866447
CSS0039802.1	-0.461007	0.806841
CSS0003833.1	0.89919	0.90218	-0.00298948
CSS0044707.1	0.980781	0.979946	0.000835241
CSS0034311.1	0.780892	0.778492	0.00240055
CSS0018494.1	0.978154	0.979559	-0.00140411
CSS0023217.1	0.975575	0.970763	0.00481201
CSS0021715.1	0.9615	0.965416	-0.00391594
CSS0011375.1	0.724204	0.143085
CSS0044038.1	0.98116	0.980914	0.000246013
CSS0043188.1	0.957341	0.956378	0.000962936
CSS0010817.1	0.716636	0.720297	-0.00366054
CSS0002602.1	0.992796	0.991678	0.00111768
CSS0005309.1	0.704855	0.716237	-0.0113822
CSS0019692.1	0.659222	0.654981	0.00424168
CSS0023495.1	-0.44048	0.835877
CSS0031954.1	0.957092	0.962002	-0.00490964
CSS0032262.1	0.977332	0.975995	0.00133689
CSS0017874.1	0.979903	0.981753	-0.00184987
CSS0040459.1	0.855043	0.872609	-0.0175665
CSS0028328.1	0.917841	0.915785	0.00205627
CSS0043221.1	0.968973	0.971685	-0.00271222
CSS0011991.1	0.980921	0.981784	-0.000863375
CSS0004439.1	0.832223	0.827868	0.00435584
CSS0036463.1	-0.0631364	-0.0498935
CSS0021160.1	0.975906	0.974576	0.00133015
CSS0010201.1	0.981503	0.982315	-0.000812231
CSS0000943.1	0.648917	0.659331	-0.0104145
CSS0012307.1	0.0216186	0.032832
CSS0037171.1	0.997126	0.996255	0.000870789
CSS0041253.1	0.84625	0.842538
CSS0003929.1	0.986509	0.987805	-0.0012957
CSS0049676.1	0.742507	0.736815
CSS0039030.1	0.97783	0.977458	0.000371687
CSS0047278.1	0.651643	0.641868
CSS0008965.1	0.967061	0.960093	0.00696788
CSS0031466.1	0.971576	0.971168	0.000408067
CSS0035678.1	0.513036	-0.371723
CSS0024183.1	0.983578	0.983499	7.95356e-05
CSS0023358.1	0.884519	0.88898	-0.00446084
CSS0012149.1	0.76578	0.765854	-7.3967e-05
CSS0048863.1	0.977802	0.977676	0.000125827
CSS0031480.1	0.614382	0.609023	0.00535886
CSS0041010.1	0.211628	-0.1209
CSS0003908.1	0.916002	0.9131	0.0029026
CSS0008880.1	0.874352	0.871518	0.00283404
CSS0027941.1	0.988928	0.986924	0.00200425
CSS0042805.1	0.969435	0.969926	-0.000490559
CSS0043810.1	0.938909	0.938198	0.000711037
CSS0041619.1	0.803282	0.207336
CSS0036628.1	0.96929	0.968075	0.00121549
CSS0048197.1	0.628786	0.63438	-0.00559381
CSS0036883.1	0.900747	0.920319	-0.0195724
CSS0039337.1	-0.532805	-0.522233
CSS0037582.1	0.464134	0.467549
CSS0045070.1	-0.335918	0.410362
CSS0034093.1	0.992295	0.993537	-0.00124206
CSS0044649.1	0.974834	0.973883	0.000951163
CSS0027038.1	0.854622	0.847219	0.00740277
CSS0041663.1	0.824416	0.159605
CSS0002106.1	0.714834	0.635086
CSS0041882.1	0.989305	0.987119	0.0021867
CSS0021470.1	0.844939	0.777768	0.0671709
CSS0042879.1	0.992834	0.992296	0.00053816
CSS0035900.1	0.920337	0.905782	0.0145548
CSS0047383.1	0.968167	0.966242	0.00192437
CSS0008668.1	0.878547	0.884177	-0.00562979
CSS0028888.1	0.693918	0.700376	-0.00645812
CSS0027862.1	-0.399381	0.560743
CSS0003881.1	0.69662	0.119705
CSS0020515.1	0.582427	0.854465
CSS0013986.1	0.499643	-0.236248
CSS0002997.1	-0.511669	0.463636
CSS0047722.1	0.98245	0.982712	-0.000261794
CSS0007932.1	0.898713	0.899292	-0.000578676
CSS0037286.1	0.973013	0.970763	0.00225073
CSS0028020.1	0.71299	0.714863	-0.00187322
CSS0024132.1	0.491027	0.491189
CSS0005898.1	-0.665492	-0.661362
CSS0016963.1	0.707691	0.710667	-0.00297639
CSS0001879.1	0.839522	0.838017	0.00150439
CSS0000939.1	0.824693	0.825208	-0.000515192
CSS0031819.1	0.889792	0.89262	-0.00282768
CSS0011161.1	0.903502	0.90323	0.000271935
CSS0037159.1	0.969882	0.969458	0.000424065
CSS0003258.1	0.438612	0.444947
CSS0048948.1	0.878837	0.869509	0.00932845
CSS0029935.1	0.879301	0.886105	-0.00680435
CSS0036160.1	0.734828	0.724594
CSS0050390.1	0.95417	0.951061	0.0031092
CSS0003363.1	0.99224	0.991188	0.00105231
CSS0028565.1	0.69143	0.33898
CSS0003340.1	0.909743	0.911456	-0.00171293
CSS0010587.1	0.940486	0.93525	0.0052362
CSS0033069.1	0.671477	0.673548	-0.00207146
CSS0001226.1	0.828815	0.825728	0.00308662
CSS0026804.1	0.467063	0.476981
CSS0012294.1	0.624404	0.620943	0.00346115
CSS0024260.1	0.922611	0.943523	-0.0209116
CSS0020489.1	0.994385	0.99455	-0.000165444
CSS0005476.1	-0.534753	-0.543638
CSS0024347.1	0.889523	0.889546	-2.28459e-05
CSS0040791.1	0.783551	0.734298	0.0492539
CSS0036537.1	0.710195	0.716699	-0.00650446
CSS0045298.1	0.989918	0.990814	-0.000896389
CSS0029381.1	0.963728	0.960953	0.00277564
CSS0035254.2	0.9678	0.966435	0.00136538
CSS0011749.1	0.923821	0.918651	0.00516987
CSS0021126.1	0.297479	0.30284
CSS0034367.1	0.56948	0.305982
CSS0050452.1	0.952001	0.952076	-7.47263e-05
CSS0019649.1	0.98083	0.982873	-0.00204369
CSS0043998.1	0.972314	0.970184	0.00212985
CSS0028076.1	0.891462	0.894943	-0.00348119
CSS0049637.1	0.790525	0.85433	-0.0638045
CSS0037079.1	0.803105	0.798769	0.00433619
CSS0007694.1	0.97461	0.9767	-0.00208941
CSS0009937.1	0.984074	0.982458	0.00161581
CSS0021871.1	0.804677	0.803176	0.00150057
CSS0048182.1	-0.463663	-0.466076
CSS0022276.1	0.749093	0.753079	-0.00398603
CSS0001002.1	0.882114	0.884085	-0.00197077
CSS0042225.1	0.324864	0.330908
CSS0034010.1	0.854893	0.859256	-0.0043632
CSS0046994.1	0.907542	0.90749	5.20748e-05
CSS0035176.1	0.985103	0.984851	0.000251291
CSS0032051.1	0.964441	0.964474	-3.32473e-05
CSS0017471.1	0.901357	0.899934	0.00142272
CSS0013347.1	0.988665	0.987082	0.00158293
CSS0034582.1	0.421899	0.415506
CSS0013847.1	-0.304896	-0.299133
CSS0022783.1	0.981962	0.983148	-0.00118598
CSS0034908.1	0.987205	0.988676	-0.0014707
CSS0002594.1	0.989508	0.987545	0.00196316
CSS0036043.1	-0.626376	-0.618653
CSS0019594.1	0.409863	0.407986
CSS0024985.1	0.959785	0.95973	5.50586e-05
CSS0034438.1	0.757683	0.754711
CSS0001909.1	0.321216	0.330159
CSS0003413.1	0.489476	0.494969
CSS0028462.1	0.0487664	0.0528679
CSS0024499.1	0.634519	0.643374	-0.00885502
CSS0014069.1	-0.413582	-0.111645
CSS0029675.1	0.755646	0.747235
CSS0016348.1	0.979633	0.979263	0.000369675
CSS0048050.1	0.527455	0.517931
CSS0022625.1	0.88917	0.88135	0.00781959
CSS0033117.1	0.92548	0.921083	0.00439749
CSS0049084.1	0.991317	0.991541	-0.000224046
CSS0046285.1	0.752219	0.745477
CSS0035192.1	0.91744	0.871351	0.0460893
CSS0048675.1	0.990113	0.989711	0.000402674
CSS0046286.1	0.970228	0.968229	0.00199947
CSS0006717.1	-0.637274	-0.641018
CSS0048299.1	0.970523	0.972306	-0.00178288
CSS0003935.1	0.740048	0.740957	-0.000908378
CSS0020951.1	0.982003	0.979789	0.00221313
CSS0022963.1	0.669734	0.680243	-0.0105092
CSS0018180.1	0.481283	0.49518
CSS0010652.1	0.681748	0.67642
CSS0016776.1	-0.10094	-0.146213
CSS0014496.1	0.98005	0.983289	-0.00323894
CSS0049195.1	0.96621	0.963206	0.00300348
CSS0001584.1	0.236473	0.126238
CSS0043747.1	0.632869	0.640372	-0.00750335
CSS0003794.1	0.96034	0.961013	-0.000673659
CSS0013456.1	0.885532	0.886445	-0.000912723
CSS0003141.1	0.977715	0.977269	0.000446623
CSS0025459.1	0.895949	0.832751	0.0631974
CSS0040201.1	0.794424	0.143478
CSS0000791.1	0.927638	0.929777	-0.00213857
CSS0048575.1	0.721673	0.722751	-0.00107778
CSS0037390.1	0.932176	0.92952	0.00265578
CSS0037476.1	0.712385	0.34592
CSS0024606.1	0.500739	0.5162
CSS0049127.1	0.981258	0.980963	0.000294459
CSS0005878.1	0.861271	0.86152
CSS0012339.1	0.687797	0.685178
CSS0012036.1	0.943017	0.947363	-0.0043462
CSS0028122.1	0.951237	0.950678	0.000558573
CSS0007744.1	0.732063	0.739438	-0.00737563
CSS0034282.1	0.183816	-0.17395
CSS0040237.1	0.987761	0.985759	0.00200248
CSS0004924.2	-0.414391	0.552137
CSS0027821.1	0.911231	0.906375	0.00485579
CSS0039298.1	0.938496	0.93923	-0.000734372
CSS0000359.1	0.991192	0.990541	0.00065188
CSS0009066.1	0.825139	0.826031	-0.000892037
CSS0039477.1	0.89038	0.874525	0.0158543
CSS0013364.1	0.848623	0.494516
CSS0007138.1	0.501571	0.508109
CSS0028717.1	0.802915	0.414905
CSS0031008.1	0.795869	0.804953
CSS0005953.1	0.577276	0.301466
CSS0029538.1	0.942864	0.946444	-0.00357989
CSS0004214.1	-0.382976	-0.378232
CSS0002840.1	0.964243	0.968528	-0.00428506
CSS0008506.1	0.147661	-0.30052
CSS0047172.1	0.290897	0.0556729
CSS0002999.1	0.987807	0.989012	-0.00120499
CSS0044604.1	-0.389905	0.205899
CSS0012047.1	0.638756	-0.0368803
CSS0018836.1	0.993941	0.993155	0.000786416
CSS0010689.1	-0.0179586	0.19508
CSS0004139.1	0.858607	0.853145
CSS0015916.1	0.798171	0.739485	0.0586863
CSS0048028.1	0.765475	0.773177	-0.0077023
CSS0015989.1	-0.771395	0.803483
CSS0033800.1	-0.0570392	-0.159539
CSS0028805.1	0.483267	0.483313
CSS0034232.1	-0.574875	-0.579835
CSS0047681.1	0.63319	-0.125442
CSS0034972.1	0.989498	0.98732	0.00217771
CSS0011362.1	0.987047	0.987343	-0.000296576
CSS0040354.1	0.93022	0.928953	0.00126725
CSS0021571.1	0.889593	0.889434	0.000158993
CSS0042263.1	0.416189	0.426522
CSS0030854.1	0.93544	0.935516	-7.62256e-05
CSS0003973.1	0.85246	0.369573
CSS0012189.1	0.942865	0.938565	0.00429989
CSS0014851.1	0.993027	0.99278	0.000246648
CSS0033130.1	0.949722	0.957129	-0.00740624
CSS0035433.1	0.9946	0.992536	0.00206473
CSS0010741.1	0.993518	0.993334	0.00018473
CSS0007797.1	0.99331	0.992114	0.00119648
CSS0034628.1	0.921875	0.923789	-0.00191366
CSS0017929.1	0.741397	0.763774	-0.0223773
CSS0009618.1	0.958566	0.957074	0.00149176
CSS0032175.1	0.827301	0.0303354
CSS0018062.1	0.978545	0.978621	-7.6132e-05
CSS0007528.1	0.975829	0.978045	-0.00221583
CSS0016566.1	0.661252	0.593471
CSS0006050.1	0.921474	0.920808	0.000665938
CSS0013524.1	-0.522568	-0.51476
CSS0033262.1	0.884455	0.894052	-0.00959709
CSS0044264.1	0.776908	0.780703	-0.00379534
CSS0008981.1	0.967495	0.968305	-0.000809844
CSS0031042.1	0.683225	0.681012	0.00221308
CSS0005725.1	0.676278	0.227883	0.448396
CSS0035548.1	0.972294	0.969777	0.00251792
CSS0037567.1	0.937198	0.93711	8.76525e-05
CSS0049684.1	0.952357	0.947693	0.00466427
CSS0039075.1	0.952954	0.952419	0.000535091
CSS0028019.1	0.743198	0.739573	0.0036242
CSS0018795.1	0.641469	0.64084	0.000628974
CSS0006138.1	0.829407	0.836914	-0.00750685
CSS0036068.1	0.520179	0.274721
CSS0034760.1	0.986982	0.987926	-0.000943933
CSS0046211.1	-0.810658	-0.79996
CSS0015234.1	-0.2051	0.103908
CSS0036616.1	0.918282	0.916878	0.00140437
CSS0018328.1	0.53513	0.521898
CSS0012726.2	0.983993	0.982949	0.00104382
CSS0035325.1	-0.413979	0.131849
CSS0034196.1	0.994439	0.994585	-0.000145909
CSS0007414.1	0.987143	0.987984	-0.000840792
CSS0024315.1	0.926169	0.92828	-0.00211049
CSS0000336.1	0.248091	-0.241655
CSS0039221.1	0.993973	0.994445	-0.000472286
CSS0040123.1	0.645327	0.660045	-0.0147177
CSS0028000.1	-0.5739	-0.588782
CSS0047380.1	0.918604	0.954778	-0.0361746
CSS0046376.1	0.987313	0.986481	0.000832277
CSS0022510.1	0.990729	0.989083	0.00164667
CSS0041681.1	0.888786	0.887172	0.00161446
CSS0007831.1	0.990558	0.989091	0.00146717
CSS0019927.1	0.0543086	0.250724
CSS0039636.1	0.304667	0.217364
CSS0001925.1	0.900906	0.896067	0.00483922
CSS0022068.1	0.84515	0.835712	0.00943778
CSS0026969.1	0.991855	0.992844	-0.000988643
CSS0014229.1	0.912123	0.911677	0.000446023
CSS0050369.1	0.934876	0.935664	-0.000788805
CSS0007206.1	0.11471	0.108726
CSS0022627.1	-0.0422281	-0.110353
CSS0049398.1	0.989326	0.98964	-0.000314356
CSS0010176.1	0.442684	0.127941
CSS0030788.1	0.706238	0.708193	-0.00195552
CSS0036348.1	-0.519452	-0.516766
CSS0016473.1	0.986433	0.986364	6.81683e-05
CSS0040952.1	-0.444611	-0.441212
CSS0008099.1	0.990017	0.989412	0.000605318
CSS0018170.1	0.836244	0.836725	-0.000481454
CSS0034579.1	0.968617	0.967751	0.000866039
CSS0006541.1	-0.503079	-0.503923
CSS0046653.1	0.713538	0.720911	-0.00737257
CSS0045061.1	0.79734	0.745343	0.0519974
CSS0004261.1	0.512458	0.290683
CSS0030665.1	0.941509	0.935656	0.00585318
CSS0013733.1	-0.259311	0.220453
CSS0015344.1	0.710197	0.634127	0.0760695
CSS0001562.1	0.975919	0.977151	-0.00123244
CSS0000974.1	0.430843	-0.186286
CSS0041873.1	0.89079	0.888125	0.00266545
CSS0042929.1	0.63505	0.623315
CSS0032005.1	0.9844	0.987142	-0.00274188
CSS0030704.1	0.774809	0.769612	0.00519675
CSS0040205.1	0.803156	0.738733	0.0644228
CSS0025132.1	0.820591	0.859823	-0.0392317
CSS0049178.1	0.956232	0.958216	-0.00198364
CSS0048598.1	0.991281	0.991597	-0.00031628
CSS0042207.1	0.76744	0.774098	-0.0066586
CSS0027331.1	-0.62868	-0.619744
CSS0011176.1	0.792067	0.804209	-0.0121415
CSS0018441.1	0.332478	0.557562
CSS0007048.1	0.959135	0.952319	0.00681654
CSS0039173.1	0.579423	0.720394
CSS0005232.1	0.621555	0.0128932
CSS0005989.1	-0.0887868	-0.105906
CSS0016005.2	0.654386	0.660743	-0.00635719
CSS0035740.1	0.954787	0.953375	0.00141219
CSS0011384.1	0.283228	0.309759
CSS0015853.1	0.98896	0.989482	-0.000521499
CSS0026357.1	0.964568	0.963655	0.000913709
CSS0007224.1	0.454865	0.0408621
CSS0030575.1	0.76665	0.777491	-0.0108412
CSS0017835.1	0.946964	0.949005	-0.00204055
CSS0024118.1	0.680733	0.595551	0.0851821
CSS0015255.1	-0.499339	-0.498414
CSS0040056.1	0.677638	0.682394	-0.00475562
CSS0048148.1	0.968478	0.967249	0.00122926
CSS0018743.1	0.981942	0.98229	-0.000347275
CSS0040145.1	0.983811	0.9851	-0.00128964
CSS0043599.1	0.935776	0.929084	0.00669206
CSS0020228.1	0.936896	0.936323	0.000573568
CSS0036393.1	0.973637	0.974088	-0.000451264
CSS0034369.1	-0.279373	0.416537
CSS0016345.1	0.734686	0.0957482
CSS0030281.1	0.275343	0.272078
CSS0016435.1	0.864405	0.868745	-0.00434032
CSS0038461.1	0.474894	0.47443
CSS0016020.1	-0.655898	-0.662547
CSS0035045.1	0.862845	0.859342	0.00350344
CSS0043947.1	0.538574	0.543581
CSS0005855.1	-0.181239	-0.277096
CSS0030222.1	0.931497	0.928431	0.00306625
CSS0003560.1	0.635714	0.62809
CSS0012476.1	0.98337	0.983122	0.000248141
CSS0046415.1	0.371651	0.729703
CSS0031461.1	0.745931	0.152136
CSS0049717.1	0.97154	0.971428	0.00011217
CSS0043277.1	0.886234	0.890089	-0.00385498
CSS0023679.1	0.75159	0.758294	-0.00670357
CSS0035991.1	0.762584	0.759518	0.00306564
CSS0002513.1	0.874242	0.881139	-0.00689768
CSS0050501.1	0.969134	0.969665	-0.000531246
CSS0010394.1	0.194169	0.203731
CSS0041476.1	0.485937	0.486675
CSS0044644.1	0.960122	0.960692	-0.000569652
CSS0048925.1	0.759205	0.801461	-0.0422556
CSS0041697.1	0.753792	0.178738
CSS0006732.1	0.531208	0.534319
CSS0015281.1	0.977567	0.977437	0.000129655
CSS0024943.1	-0.378637	0.555293
CSS0046891.1	0.982836	0.981266	0.00157057
CSS0012715.1	0.752567	0.746793	0.00577385
CSS0023952.1	0.884414	0.872995	0.011419
CSS0043374.1	0.976524	0.976564	-3.97198e-05
CSS0043961.1	0.903868	0.903434	0.000433624
CSS0044143.1	0.927768	0.931716	-0.00394797
CSS0035764.1	0.642298	0.904012	-0.261714
CSS0037931.1	0.694395	0.704283	-0.00988728
CSS0045502.1	0.714517	0.697638
CSS0003241.1	0.104336	-0.281925
CSS0040243.1	0.9423	0.939347	0.00295207
CSS0049044.1	0.814579	0.821434	-0.00685469
CSS0006580.1	0.831742	0.826271	0.0054717
CSS0016113.1	0.960762	0.962809	-0.00204633
CSS0045244.1	0.933092	0.932724	0.000368419
CSS0036901.1	0.92306	0.925333	-0.00227359
CSS0009822.1	0.168503	0.245076
CSS0009834.1	0.493879	0.51212
CSS0033956.1	0.820524	0.829002	-0.00847805
CSS0013907.1	0.716162	0.79302	-0.0768581
CSS0011153.1	0.709461	0.705814
CSS0002642.1	0.716162	0.79302	-0.0768581
CSS0033755.1	0.136631	-0.228305
CSS0028011.1	0.826399	0.823353	0.00304571
CSS0041406.1	0.928682	0.923757	0.00492441
CSS0014683.1	0.993966	0.994028	-6.2344e-05
CSS0015448.1	0.738001	0.732473	0.00552788
CSS0020564.1	-0.294431	0.297683
CSS0046095.1	0.495346	-0.0095547
CSS0019283.2	0.979572	0.977049	0.00252322
CSS0042078.2	0.62607	0.630491	-0.00442086
CSS0039290.1	0.672621	0.674823	-0.00220177
CSS0045040.1	0.894682	0.897896	-0.00321434
CSS0017535.1	0.660305	0.660829	-0.000523672
CSS0037920.1	0.473886	0.652586
CSS0025336.1	0.707293	0.698237
CSS0002649.1	0.650952	0.328022
CSS0014133.1	0.952446	0.951444	0.00100179
CSS0031482.1	0.74741	0.754087	-0.00667619
CSS0021883.1	0.534465	0.87521
CSS0014472.1	0.88905	0.887093	0.0019575
CSS0011418.1	-0.166402	-0.227795
CSS0010452.1	0.307385	-0.389924
CSS0006461.1	-0.385071	-0.395998
CSS0047423.1	0.528811	0.52692
CSS0014846.1	0.120572	-0.07697
CSS0032425.1	0.928105	0.9208	0.00730497
CSS0012367.1	0.98714	0.986375	0.000765514
CSS0019703.1	0.990228	0.989296	0.000931246
CSS0042607.1	0.884769	0.884902	-0.000133252
CSS0044125.1	0.991697	0.991024	0.000673707
CSS0033944.1	0.986403	0.987909	-0.00150526
CSS0034462.1	0.863222	0.861977	0.00124427
CSS0032249.1	0.993604	0.994663	-0.00105906
CSS0027820.1	0.975241	0.9771	-0.00185811
CSS0007128.1	0.973909	0.974141	-0.000231828
CSS0012759.1	0.824466	0.0807399
CSS0007691.1	0.334972	-0.534905
CSS0049106.1	-0.801555	-0.792273
CSS0028238.1	0.957049	0.955831	0.0012176
CSS0028928.1	0.982075	0.980911	0.00116332
CSS0045679.1	0.740514	0.745556	-0.00504243
CSS0037323.1	0.919558	0.922261	-0.0027023
CSS0046200.1	0.811308	0.820434	-0.00912521
CSS0017794.2	0.877988	0.873136	0.00485184
CSS0031192.1	0.898155	0.900289	-0.00213447
CSS0005872.1	-0.665697	-0.661376
CSS0036219.1	-0.0494544	-0.0507932
CSS0048554.2	0.321438	-0.382705
CSS0045783.1	0.990655	0.988113	0.00254184
CSS0048601.1	0.618932	-0.0675736
CSS0026179.1	0.885339	0.876414	0.00892549
CSS0001212.1	0.730169	0.262884
CSS0036481.1	0.785546	0.78182	0.00372614
CSS0046863.1	-0.507597	0.643097
CSS0034119.1	0.99247	0.992859	-0.000389614
CSS0003605.1	0.97716	0.97462	0.0025397
CSS0005919.1	0.984521	0.982659	0.00186258
CSS0040501.1	0.0285705	0.185382
CSS0005950.1	0.46385	0.461963
CSS0043477.1	0.982388	0.983289	-0.00090094
CSS0009813.1	0.987329	0.831292	0.156037
CSS0037671.1	-0.491758	-0.504371
CSS0029825.1	0.695028	0.684626
CSS0005487.1	0.982274	0.981749	0.000524896
CSS0044647.1	0.762145	0.765453	-0.00330859
CSS0011639.1	0.688737	0.693472	-0.00473497
CSS0011778.1	0.981709	0.982225	-0.000515412
CSS0003471.1	0.82997	0.822641	0.00732962
CSS0006510.1	-0.481097	0.19253
CSS0048200.1	0.907811	0.905858	0.00195266
CSS0031521.3	-0.501733	0.543742
CSS0040336.1	-0.46905	-0.467713
CSS0026266.1	0.262756	-0.160975
CSS0013179.1	0.994087	0.994599	-0.000511936
CSS0050037.1	0.816952	0.210079
CSS0050408.1	0.601686	0.602511	-0.000824865
CSS0049385.1	0.993094	0.950019	0.0430751
CSS0043387.1	-0.650128	-0.647108
CSS0021874.1	0.545907	0.778019
CSS0023041.1	-0.68098	-0.666614
CSS0007153.1	0.838354	0.840859	-0.00250478
CSS0019455.1	0.973733	0.974627	-0.000893865
CSS0011965.1	0.975724	0.975779	-5.43674e-05
CSS0042697.1	-0.274414	-0.116114
CSS0002898.1	0.630466	0.638689
CSS0025557.1	0.938562	0.938635	-7.35778e-05
CSS0011967.1	0.748925	0.739463
CSS0039330.1	0.888009	0.887471	0.000538374
CSS0001538.1	0.918926	0.919148	-0.000222219
CSS0029584.1	0.992709	0.949509	0.0431997
CSS0033114.1	0.964412	0.962119	0.00229256
CSS0019958.1	-0.318355	-0.320497
CSS0026973.1	-0.356308	0.490378
CSS0009333.1	0.953754	0.957392	-0.00363877
CSS0046248.1	0.997023	0.996947	7.65976e-05
CSS0023577.1	-9.47198e-05	0.165752
CSS0026731.1	-0.739098	-0.728526
CSS0000568.1	0.798572	0.475036
CSS0003245.1	0.837234	0.835186	0.00204786
CSS0031084.1	-0.848676	-0.84937
CSS0015556.1	-0.0656099	0.0906338
CSS0044621.1	0.742732	0.8418	-0.0990677
CSS0024321.1	0.944275	0.942914	0.00136045
CSS0026092.1	0.993583	0.992338	0.00124517
CSS0032978.3	-0.575816	0.54981
CSS0037219.1	0.831544	0.824814
CSS0014419.1	0.659042	0.662605	-0.00356275
CSS0019274.1	0.973434	0.97796	-0.00452628
CSS0042787.1	0.979874	0.977213	0.0026608
CSS0031049.1	0.991548	0.990611	0.000937478
CSS0020243.1	0.421182	-0.421234
CSS0046193.1	-0.420306	0.759354
CSS0045969.1	0.501314	-0.389792
CSS0049843.1	0.963006	0.967253	-0.00424756
CSS0015282.1	0.807457	-0.0404121
CSS0046561.1	0.990044	0.990427	-0.000382935
CSS0005578.1	0.892259	0.890641	0.00161807
CSS0033218.1	-0.21461	0.161383
CSS0029108.1	-0.677345	-0.684142
CSS0036380.1	0.976325	0.973786	0.00253922
CSS0012876.1	0.827291	0.472074
CSS0049415.1	0.817283	0.826664	-0.00938082
CSS0034614.1	0.481584	0.467553
CSS0001727.1	0.978155	0.976314	0.00184035
CSS0031211.1	0.973271	0.972025	0.00124666
CSS0047388.1	0.972033	0.97097	0.00106343
CSS0012990.1	0.465996	-0.456221
CSS0019896.1	0.466372	0.789149
CSS0048815.1	0.960682	0.957534	0.00314816
CSS0046658.1	0.678245	0.674233	0.00401221
CSS0034584.1	0.661844	0.681834	-0.0199902
CSS0011488.1	0.785348	0.817458	-0.03211
CSS0006206.1	0.942865	0.938565	0.00429989
CSS0006935.1	0.782166	0.774254
CSS0047689.1	0.962733	0.961021	0.00171129
CSS0003468.1	0.504456	0.495656
CSS0044163.1	-0.479072	-0.478769
CSS0033317.1	0.967616	0.966218	0.00139743
CSS0013480.1	0.988868	0.990026	-0.0011579
CSS0037022.1	0.484477	0.479205
CSS0044155.2	0.94206	0.943117	-0.00105684
CSS0013027.1	0.34908	-0.389241
CSS0020768.1	0.445496	0.323305
CSS0021889.1	0.990827	0.989953	0.000873778
CSS0037767.1	0.886736	0.850942	0.0357938
CSS0003004.1	0.938653	0.943178	-0.00452456
CSS0037406.1	0.779709	0.869479	-0.0897694
CSS0014927.1	0.931158	0.922753	0.00840498
CSS0012964.1	0.994281	0.99498	-0.000699201
CSS0030924.1	0.932723	0.926239	0.00648403
CSS0038520.1	0.995935	0.994128	0.00180674
CSS0029997.1	0.948204	0.949003	-0.000799218
CSS0024244.1	0.598996	0.110551
CSS0000228.1	0.986254	0.988057	-0.00180319
CSS0043557.1	0.719475	0.419423
CSS0038535.1	0.860228	0.863917	-0.00368912
CSS0039951.1	0.945118	0.940729	0.00438967
CSS0044963.1	0.729304	0.724942	0.00436195
CSS0044798.1	0.715734	0.296422	0.419312
CSS0021816.1	-0.736743	-0.740733
CSS0030999.1	0.469201	-0.460634
CSS0015543.3	0.884016	0.941571	-0.0575549
CSS0020310.1	0.692404	0.338758
CSS0038255.1	0.569688	0.560475
CSS0042506.1	0.994473	0.995043	-0.000569934
CSS0041667.1	0.994473	0.995043	-0.000569934
CSS0003627.1	0.831201	0.836	-0.00479883
CSS0048449.1	-0.675797	-0.683863
CSS0016698.1	0.713755	0.236343
CSS0027488.1	0.90311	0.899851	0.00325955
CSS0007406.1	0.9792	0.978241	0.000958842
CSS0033337.1	0.956748	0.954082	0.00266582
CSS0002576.1	-0.458198	0.223164
CSS0039910.1	0.634986	0.471284
CSS0002001.1	0.689312	0.697401	-0.00808899
CSS0035284.1	0.720787	0.713668	0.00711904
CSS0003530.1	0.897439	0.900257	-0.00281807
CSS0050249.1	0.763095	0.670461	0.0926333
CSS0020786.1	0.366967	0.359968
CSS0043251.1	0.874196	0.872523	0.00167255
CSS0041038.1	0.859488	0.871645	-0.0121576
CSS0006579.1	0.748199	0.74624	0.00195968
CSS0008655.1	0.986782	0.985032	0.00174931
CSS0018445.1	0.950778	0.948317	0.0024606
CSS0029809.1	0.744292	0.309182
CSS0014215.1	0.982988	0.983246	-0.000257645
CSS0043601.1	0.969598	0.965447	0.00415079
CSS0005723.1	0.885866	0.887511	-0.00164548
CSS0042321.1	0.927262	0.930934	-0.00367205
CSS0018479.1	0.94228	0.935743	0.00653732
CSS0006674.1	0.194775	-0.105272
CSS0039601.1	-0.715064	-0.705728
CSS0035978.1	0.957385	0.960727	-0.00334188
CSS0003205.1	0.650325	0.649547
CSS0011693.1	0.976493	0.976031	0.000462029
CSS0026058.1	-0.380231	-0.38126
CSS0037583.1	-0.421942	-0.427601
CSS0014481.1	0.871336	0.863906
CSS0027900.1	0.948192	0.945979	0.00221331
CSS0041870.1	0.410791	0.410261
CSS0019097.1	0.50782	0.50744
CSS0026884.1	-0.508551	0.714996
CSS0013201.1	0.230167	0.226768
CSS0004514.1	0.980604	0.980027	0.000576486
CSS0042962.1	0.641613	0.639773
CSS0024679.1	0.990589	0.990864	-0.000274166
CSS0028190.1	0.833452	0.226258	0.607193
CSS0025878.1	0.950236	0.948764	0.00147128
CSS0023619.1	0.00305279	-0.0765323
CSS0050101.1	0.804677	0.803176	0.00150057
CSS0013115.1	0.989868	0.989039	0.000829009
CSS0040974.1	0.747129	-0.340884
CSS0025875.1	0.87531	0.873879	0.00143114
CSS0003046.1	0.919933	0.913961	0.00597278
CSS0016274.1	0.659725	0.653223	0.00650213
CSS0035819.1	0.908014	0.910511	-0.0024969
CSS0049065.1	0.935869	0.935659	0.000210012
CSS0000623.1	0.846961	0.842864	0.00409747
CSS0006564.1	0.994086	0.99443	-0.000344645
CSS0034547.1	0.985383	0.98599	-0.000606052
CSS0037811.1	0.968945	0.97084	-0.00189502
CSS0050491.1	0.961584	0.316862
CSS0041352.1	0.955431	0.957359	-0.00192809
CSS0048743.1	0.969568	0.970634	-0.00106608
CSS0005119.1	0.992622	0.99153	0.00109214
CSS0024291.1	0.7956	0.790845	0.00475486
CSS0014882.1	0.287037	0.277786
CSS0018343.1	0.606502	0.602172	0.00432955
CSS0003994.1	-0.571772	-0.578785
CSS0028757.1	0.68315	0.692836	-0.00968549
CSS0008599.1	0.872987	0.872975	1.22308e-05
CSS0043310.1	0.983426	0.984419	-0.000992505
CSS0047525.1	0.98704	0.984569	0.00247109
CSS0022897.1	-0.236368	-0.249796
CSS0033528.1	0.863373	0.869929	-0.00655621
CSS0025803.1	0.817683	0.417016
CSS0012851.1	0.73125	0.110404	0.620846
CSS0001509.1	0.723888	0.163148	0.56074
CSS0034741.1	-0.276567	0.538537
CSS0022346.1	0.948667	0.947148	0.00151899
CSS0046188.1	0.774663	0.780628	-0.00596512
CSS0003886.1	-0.707646	0.768619
CSS0047948.1	0.866195	0.790534	0.0756604
CSS0039401.1	0.973001	0.975128	-0.00212702
CSS0021220.1	0.73673	0.761228	-0.0244979
CSS0029151.1	0.873087	0.866429	0.00665772
CSS0005601.1	0.881605	0.878632	0.00297301
CSS0033534.1	0.61687	0.619297	-0.00242651
CSS0001795.1	0.952358	0.954193	-0.00183507
CSS0021617.1	0.948418	0.946595	0.00182285
CSS0011012.1	0.614005	0.624898
CSS0017718.1	0.622436	0.702921	-0.0804845
CSS0041655.1	0.925329	0.927457	-0.00212774
CSS0029096.1	0.987871	0.987793	7.75385e-05
CSS0007452.1	0.611822	0.611597	0.000224474
CSS0041607.1	0.821514	0.791401	0.0301127
CSS0026187.1	-0.224069	0.521826
CSS0040711.1	0.752741	0.752321	0.00041924
CSS0018870.1	0.717405	0.808592	-0.0911872
CSS0030795.1	0.437921	0.446213
CSS0012836.1	-0.421258	-0.422192
CSS0022138.1	0.963006	0.967253	-0.00424756
CSS0017107.1	0.948542	0.947019	0.00152305
CSS0005002.1	0.556324	0.553951
CSS0047389.1	0.886443	0.890374	-0.0039306
CSS0019238.1	0.99611	0.993947	0.00216347
CSS0013338.1	0.987754	0.986333	0.00142161
CSS0014615.1	0.778675	0.771564
CSS0025769.1	0.423974	0.426229
CSS0046656.1	0.928082	0.926321	0.00176051
CSS0049070.1	0.973984	0.975504	-0.00152025
CSS0028042.1	-0.623346	0.486049
CSS0001348.1	0.68603	-0.138078
CSS0049426.1	0.625375	0.631225	-0.00585045
CSS0044129.1	0.936808	0.939794	-0.00298554
CSS0027006.1	0.770155	0.777338	-0.00718316
CSS0018046.1	0.994332	0.995214	-0.00088214
CSS0021188.1	-0.528732	0.570522
CSS0042982.1	0.749929	0.751741	-0.0018115
CSS0001574.1	0.98696	0.984835	0.00212469
CSS0006901.1	0.902518	0.896889	0.00562892
CSS0023615.1	0.751262	0.850687	-0.0994254
CSS0044349.1	0.963095	0.965976	-0.0028806
CSS0043308.1	0.983771	0.984776	-0.00100469
CSS0036117.1	0.990183	0.990065	0.00011838
CSS0031493.1	0.958541	0.95975	-0.00120933
CSS0040002.1	0.357742	-0.486477
CSS0008323.1	0.847772	0.799524	0.0482481
CSS0025607.1	0.512182	0.524063
CSS0036836.1	0.59742	0.325214
CSS0002986.2	0.851655	0.846178	0.00547655
CSS0047976.1	0.8293	0.80315	0.0261495
CSS0004457.1	0.98527	0.983255	0.00201413
CSS0034819.1	0.533313	-0.102541
CSS0014357.1	0.748118	0.747564	0.000554405
CSS0025390.1	0.428082	0.441836
CSS0008954.1	0.942551	0.936851	0.00569966
CSS0024979.1	0.944432	0.937855	0.006577
CSS0035474.1	0.960178	0.960252	-7.38562e-05
CSS0026752.1	0.760728	0.756275	0.00445377
CSS0023980.1	0.896696	0.896572	0.000124139
CSS0027480.1	0.856094	0.851322	0.00477158
CSS0015633.1	0.499193	0.509492
CSS0024538.1	0.765471	0.770874	-0.00540294
CSS0016644.1	0.954886	0.953668	0.00121799
CSS0043861.1	0.883594	0.887283	-0.00368883
CSS0041171.1	0.661447	0.105066
CSS0034541.1	0.939981	0.938323	0.00165827
CSS0045484.1	-0.247295	-0.249748
CSS0036564.1	0.870652	0.864102	0.00654928
CSS0036252.1	0.980532	0.978181	0.00235134
CSS0041203.1	0.865658	0.865588	6.978e-05
CSS0003066.1	0.972756	0.975571	-0.00281439
CSS0041372.1	0.956502	0.961665	-0.00516245
CSS0039444.1	0.866946	0.862869	0.0040767
CSS0035509.1	-0.0527044	0.171288
CSS0025059.1	0.942454	0.940951	0.00150297
CSS0042682.1	-0.59931	-0.593432
CSS0038289.1	0.935337	0.939545	-0.00420773
CSS0004671.1	-0.389904	-0.399805
CSS0043178.1	0.930082	0.926053	0.00402926
CSS0013514.1	0.824407	0.827943	-0.0035359
CSS0036575.1	0.668939	0.676132	-0.00719286
CSS0049584.1	0.923528	0.929527	-0.00599964
CSS0021760.1	0.98005	0.983289	-0.00323894
CSS0013793.1	0.943638	0.937094	0.00654375
CSS0011641.1	0.348208	0.514915
CSS0030667.1	0.98358	0.982933	0.000647209
CSS0001462.2	0.434325	0.204009
CSS0000614.1	-0.0642129	0.244477
CSS0006865.1	0.198167	-0.13444
CSS0012100.1	0.545781	0.541038
CSS0047768.1	0.939528	0.941477	-0.00194943
CSS0027332.1	0.636597	0.642568	-0.00597168
CSS0019959.1	0.836991	0.83637	0.00062075
CSS0036553.1	0.275294	-0.316146
CSS0013128.1	0.543335	0.125375
CSS0012061.1	0.857374	0.858965	-0.00159055
CSS0008198.1	0.991459	0.991768	-0.00030835
CSS0028741.1	0.917678	0.915863	0.00181547
CSS0022428.1	0.016721	-0.152942
CSS0049214.1	0.980271	0.977905	0.00236686
CSS0043578.1	0.0695066	-0.375819
CSS0039352.1	0.988149	0.98586	0.00228909
CSS0036647.1	0.984324	0.984424	-9.98372e-05
CSS0042673.1	0.977758	0.979725	-0.00196752
CSS0001380.1	0.589878	0.590023
CSS0045138.1	0.833301	0.827605	0.00569688
CSS0008277.1	0.767674	0.162256
CSS0016248.1	0.250889	0.400013
CSS0041415.2	0.871943	0.86485	0.00709316
CSS0031536.1	0.853514	0.847624	0.00589034
CSS0041771.1	0.924217	0.918461	0.00575668
CSS0003089.2	0.823969	0.876274	-0.0523054
CSS0035787.1	0.937499	0.932012	0.00548715
CSS0018677.1	0.728952	0.730867	-0.00191449
CSS0026409.1	-0.594447	-0.59064
CSS0009281.1	0.615008	0.609655
CSS0026414.1	-0.581378	0.552382
CSS0034266.1	-0.472467	-0.479905
CSS0026345.1	0.806745	0.816897	-0.0101522
CSS0015318.1	-0.591629	-0.585831
CSS0027124.1	0.038029	0.214894
CSS0032974.1	0.861076	0.85764	0.00343608
CSS0021507.2	-0.0797767	0.24973
CSS0043160.1	0.135804	0.416851
CSS0020197.1	0.932034	0.93015	0.00188485
CSS0027781.1	0.592265	0.595038
CSS0030486.1	0.927665	0.928013	-0.000347795
CSS0033228.1	-0.581569	0.564947
CSS0004391.1	0.9828	0.979507	0.00329261
CSS0029965.1	0.934099	0.935369	-0.00126928
CSS0046840.1	0.765027	0.236456
CSS0048710.1	0.893632	0.894561	-0.000929062
CSS0008815.1	0.980473	0.983849	-0.00337618
CSS0033355.1	0.991577	0.990793	0.000783845
CSS0011730.1	0.972133	0.971644	0.000488386
CSS0039683.1	0.941135	0.945529	-0.00439373
CSS0030724.1	0.495225	-0.268223
CSS0032838.1	0.928942	0.923425	0.00551734
CSS0007492.1	0.920329	0.919761	0.00056826
CSS0021365.1	0.958553	0.962563	-0.0040101
CSS0028101.1	0.519806	0.52671
CSS0027402.1	0.736798	0.710409	0.0263887
CSS0031254.2	0.945555	0.94019	0.0053651
CSS0029792.1	0.890572	0.885703	0.00486892
CSS0018662.1	0.507884	0.511753
CSS0018217.1	0.986814	0.988111	-0.00129618
CSS0043949.1	-0.368164	0.570621
CSS0039458.1	-0.768724	-0.776624
CSS0032986.1	0.699459	0.665382	0.0340776
CSS0037178.1	0.642571	0.63698	0.00559049
CSS0044411.1	0.801212	0.480993	0.320219
CSS0042145.1	0.971325	0.975248	-0.0039233
CSS0009591.1	0.958976	0.962451	-0.00347444
CSS0049489.1	0.630078	0.635147	-0.00506872
CSS0046252.1	0.126675	-0.204362
CSS0026785.1	0.528102	0.812113
CSS0049230.1	0.684191	0.691631	-0.00743982
CSS0013432.1	0.55348	-0.533333
CSS0005389.1	0.336991	0.341202
CSS0011209.1	0.955706	0.950995	0.00471068
CSS0017138.1	0.888823	0.889886	-0.00106246
CSS0040171.1	0.922518	0.924719	-0.00220149
CSS0039476.1	0.754335	0.496345	0.25799
CSS0027481.1	0.685416	0.237994
CSS0048596.1	0.586528	0.585201
CSS0015657.1	0.992252	0.991172	0.0010794
CSS0000094.1	0.987292	0.986827	0.000465404
CSS0047654.1	0.987719	0.987735	-1.62051e-05
CSS0017333.1	0.810935	0.805128	0.00580754
CSS0011082.1	0.952647	0.954323	-0.00167639
CSS0034206.1	0.902106	0.899789	0.00231758
CSS0021055.1	0.992851	0.993235	-0.000384375
CSS0007289.1	0.442252	-0.374133
CSS0017621.1	0.945925	0.94675	-0.000824763
CSS0002771.1	0.864227	0.859199	0.00502848
CSS0002075.1	0.989708	0.988813	0.000894585
CSS0022457.1	0.928545	0.934907	-0.006362
CSS0046434.1	0.469393	0.474114
CSS0025681.1	0.780722	0.781026	-0.000304412
CSS0010936.1	0.783961	0.776153	0.00780835
CSS0017563.1	0.991547	0.992807	-0.00125971
CSS0035095.1	0.270995	-0.0137238
CSS0025832.1	0.751107	0.744281	0.00682582
CSS0044929.1	0.988734	0.987761	0.000973249
CSS0010698.1	0.993102	0.992439	0.000663106
CSS0033085.1	0.89837	0.885557
CSS0026167.1	0.994604	0.993424	0.00118087
CSS0002436.2	0.963496	0.964882	-0.00138528
CSS0044272.1	0.739065	0.734272	0.00479282
CSS0009446.1	0.608629	0.603452
CSS0029127.1	0.976511	0.976912	-0.000400235
CSS0027910.1	0.910738	0.859765	0.0509728
CSS0045021.1	0.589196	0.0952874
CSS0003524.1	0.803458	0.80796	-0.00450236
CSS0023879.1	0.983811	0.9851	-0.00128964
CSS0022095.1	0.944757	0.94189	0.00286708
CSS0049632.1	0.949154	0.945821	0.00333356
CSS0028309.1	0.950923	0.950316	0.000606707
CSS0010963.1	0.844005	0.835022
CSS0027836.1	0.649865	0.634207
CSS0003423.1	0.979998	0.975064	0.00493467
CSS0017732.1	-0.42429	-0.432642
CSS0038092.1	0.767226	0.771483	-0.00425763
CSS0021059.1	-0.275455	0.436069
CSS0018642.1	-0.520124	-0.520646
CSS0030118.1	0.437522	0.454444
CSS0017979.1	0.681202	0.682823	-0.00162086
CSS0045203.1	0.983036	0.982172	0.000863543
CSS0044691.1	0.907032	0.907351	-0.000318639
CSS0005803.1	0.945713	0.942007	0.00370566
CSS0017612.1	0.936812	0.935491	0.00132095
CSS0010265.1	-0.573344	-0.257418
CSS0018506.1	0.678121	0.68189	-0.00376963
CSS0005690.1	0.834203	0.837804	-0.00360054
CSS0042691.2	0.394683	0.410985
CSS0010416.1	0.844214	0.853	-0.00878599
CSS0028404.1	0.510299	0.517502
CSS0011738.1	0.847981	0.464228
CSS0028752.1	0.65089	0.64596	0.00493033
CSS0027911.1	0.301245	0.307264
CSS0004089.1	0.700914	0.757315	-0.056401
CSS0012359.1	-0.423988	0.467361
CSS0037541.1	0.641898	0.0284259
CSS0022336.1	0.983616	0.985636	-0.00201986
CSS0032285.1	0.9534	0.951522	0.00187881
CSS0045527.1	0.85246	0.369573
CSS0015122.1	0.970666	0.966647	0.00401919
CSS0035487.1	0.95993	0.961056	-0.00112528
CSS0009868.1	0.963109	0.96091	0.0021983
CSS0046080.1	0.894682	0.897896	-0.00321434
CSS0034686.1	0.856021	0.86309	-0.00706893
CSS0005439.1	0.539616	0.736494
CSS0047041.1	0.707293	0.698237
CSS0010336.1	0.967337	0.962601	0.00473675
CSS0007880.1	0.985531	0.986152	-0.000620847
CSS0003288.1	0.959965	0.959914	5.12705e-05
CSS0025843.1	0.954617	0.95383	0.000786706
CSS0049652.1	0.688015	0.219657
CSS0025277.1	0.745713	-0.155074
CSS0015088.2	0.834764	0.208349	0.626415
CSS0015627.1	0.89855	0.915335	-0.0167849
CSS0000479.1	0.942736	0.9425	0.000235449
CSS0048728.1	0.693389	0.703533	-0.0101439
CSS0010286.1	0.626892	0.616421	0.0104713
CSS0040041.1	0.929746	0.923232	0.00651415
CSS0002314.1	0.668034	0.660288	0.00774546
CSS0045859.1	-0.560764	-0.546313
CSS0012238.1	0.990087	0.988547	0.0015401
CSS0002729.1	0.937364	0.94329	-0.00592618
CSS0027221.1	0.605925	0.340307	0.265618
CSS0007026.1	0.995435	0.995098	0.000336198
CSS0002526.1	0.976187	0.973646	0.00254127
CSS0023957.1	0.931459	0.926857	0.00460284
CSS0040983.1	0.505789	0.510501
CSS0028793.1	0.883633	0.876756	0.00687665
CSS0040871.2	0.656985	0.664514	-0.00752973
[truncated: 14,096 more rows]

## Sheet: TableS5_E
Table S5. Module coding color of Camellia sinensis genes in the global module and cluster-specific modules, and the gene-module consistency coefficient (GMC) and correlation difference value (CDV) of each gene. (E) Cluster 4.
Gene	GMC(Cluster)	GMC(Global)	CDV
CSS0016834.1	0.874032	0.864361
CSS0008926.1	0.872613	0.870491	0.00212152
CSS0023502.1	0.967323	0.307072
CSS0027901.1	0.992504	0.993144	-0.000640053
CSS0039287.1	0.979932	0.976691	0.00324069
CSS0018482.1	0.983286	0.984343	-0.00105754
CSS0015101.1	0.710603	0.711817	-0.00121364
CSS0040030.1	0.949108	0.951442	-0.00233385
CSS0000078.1	0.868208	0.867726	0.000482726
CSS0026935.1	0.996565	0.996837	-0.000271595
CSS0008255.1	0.911005	0.910594	0.000410488
CSS0001295.1	0.98911	0.987241
CSS0038526.1	0.994884	0.99406	0.000824496
CSS0033605.1	-0.765127	0.0688691
CSS0047334.1	0.988722	0.987905	0.000816993
CSS0023626.1	0.819487	0.814987
CSS0025453.1	0.599233	0.781953
CSS0021668.1	-0.707312	-0.707856
CSS0046195.1	0.707472	0.706456	0.00101546
CSS0012092.1	0.946845	0.950332	-0.00348713
CSS0014006.1	0.990645	0.992478	-0.0018328
CSS0021786.1	0.995475	0.995916	-0.000440649
CSS0002613.1	-0.621259	-0.623343
CSS0011548.1	0.941997	0.94035	0.00164686
CSS0045323.1	0.995219	0.995501	-0.00028206
CSS0044818.1	0.74608	0.686041
CSS0015247.1	0.962718	0.963428	-0.000709542
CSS0018390.1	0.985121	0.985194	-7.28612e-05
CSS0014874.1	0.451226	-0.222511
CSS0021878.1	-0.53595	0.792967
CSS0041593.1	0.990439	0.990052	0.000386564
CSS0028559.1	0.492887	0.497045
CSS0035786.1	-0.365252	0.659689
CSS0032512.1	-0.691552	0.234587
CSS0024171.1	-0.589995	-0.0928129
CSS0018960.1	0.99315	0.993816	-0.000666095
CSS0023189.1	0.980632	0.983936	-0.0033038
CSS0039656.1	0.996086	0.995881	0.000205404
CSS0049201.1	0.904232	0.900685	0.00354722
CSS0028305.1	-0.666086	-0.660009
CSS0037827.1	0.890873	0.884799
CSS0040885.1	0.953221	-0.711543
CSS0020099.1	0.938359	0.937425	0.00093379
CSS0016043.1	0.995006	0.995707	-0.000701099
CSS0011926.1	-0.517931	0.313037
CSS0018620.1	-0.659345	0.503368
CSS0043263.1	0.882326	0.920214	-0.0378886
CSS0043254.1	0.96517	0.965392	-0.000222296
CSS0001408.1	0.944515	0.945012	-0.000496968
CSS0036517.1	0.984555	0.984238	0.000317521
CSS0007025.1	0.88821	-0.724726
CSS0016265.1	0.977029	0.571602	0.405427
CSS0002848.1	0.725395	0.71941	0.00598503
CSS0038452.1	0.977043	0.977593	-0.000550848
CSS0031215.1	0.533305	0.531385
CSS0048327.1	0.970484	0.972047	-0.00156293
CSS0029843.1	0.813676	0.814546	-0.000870075
CSS0020714.1	0.988405	0.989387
CSS0038948.1	0.605661	0.141144
CSS0024768.1	0.965775	0.969161	-0.00338635
CSS0008518.1	0.870648	0.86826	0.00238845
CSS0044875.1	0.99408	0.994979	-0.000899577
CSS0026797.1	0.856244	0.864116	-0.00787261
CSS0009114.1	-0.351225	0.555738
CSS0006496.1	0.586432	0.583782
CSS0013697.1	-0.613653	0.774573
CSS0032967.1	0.993006	0.992295	0.000710892
CSS0006075.1	0.984865	0.985302	-0.000437143
CSS0017390.1	0.811157	0.808225
CSS0003732.1	0.954421	0.948213
CSS0017733.1	0.451577	0.583011
CSS0022324.2	0.983517	0.983721	-0.000203878
CSS0016119.1	0.996701	0.996914	-0.000213088
CSS0010085.1	0.992863	0.998804	-0.00594098
CSS0029508.1	0.994144	0.993981	0.000163529
CSS0010940.1	0.981193	0.979816	0.00137656
CSS0044466.1	-0.291984	-0.282896
CSS0046776.1	-0.419785	0.343224
CSS0045644.1	-0.713274	-0.719128
CSS0006115.1	0.979513	0.979495	1.87088e-05
CSS0020559.1	-0.411728	0.124263
CSS0026893.1	0.989879	-0.743209
CSS0009759.1	0.977892	0.989556	-0.0116641
CSS0050025.1	0.936911	0.938212	-0.00130146
CSS0005650.1	0.798891	0.801824	-0.0029331
CSS0031542.1	0.835933	0.272819	0.563114
CSS0025824.1	0.816038	-0.297648
CSS0035492.1	0.991006	0.991692
CSS0018679.1	0.983445	0.983105	0.000339958
CSS0017446.1	0.979645	0.953533	0.0261121
CSS0038940.1	0.911205	0.864954	0.0462511
CSS0022245.1	0.529324	0.526583
CSS0005177.1	0.99012	0.989905	0.000215376
CSS0047630.1	0.995977	0.996043	-6.51246e-05
CSS0008090.1	0.929131	0.930615	-0.00148392
CSS0043566.1	-0.678527	-0.679893
CSS0032442.1	-0.666526	-0.675075
CSS0009526.1	0.785759	0.375588
CSS0021667.1	0.984556	0.983885	0.000671639
CSS0041961.1	0.938288	0.937478	0.00081017
CSS0013434.1	-0.500049	0.175459
CSS0019578.1	0.98152	0.98039
CSS0026035.1	0.629475	-0.457354
CSS0002803.1	0.992825	0.99308	-0.000254273
CSS0016932.1	0.915182	0.913595
CSS0027887.1	-0.845587	-0.85058
CSS0029700.1	0.841179	0.917314	-0.0761354
CSS0040914.1	-0.550482	0.618085
CSS0011763.1	0.983205	0.984897	-0.00169214
CSS0023025.1	0.901327	0.906011	-0.00468413
CSS0003127.1	0.778469	0.365329	0.413141
CSS0022518.1	0.900072	0.222213	0.677859
CSS0028875.1	0.993841	0.994151	-0.000310185
CSS0034731.1	0.952773	0.947931
CSS0034450.1	0.983906	0.984488	-0.00058162
CSS0005538.1	0.777988	0.778882	-0.000894051
CSS0037943.1	0.948028	0.94811	-8.21627e-05
CSS0020443.1	0.99114	0.992156	-0.00101679
CSS0017437.1	-0.504951	-0.201757
CSS0006467.1	0.524085	0.526734
CSS0030349.1	0.64117	0.331956	0.309214
CSS0043168.1	0.985291	0.986051	-0.000759954
CSS0048567.1	0.98767	0.987147	0.000523452
CSS0040122.1	0.761911	0.106155
CSS0034896.1	0.697276	-0.136921
CSS0035064.1	0.977045	0.974466	0.00257839
CSS0013289.1	0.992272	0.853428	0.138844
CSS0039957.1	0.869012	0.872786	-0.00377389
CSS0025202.1	0.948335	0.949276	-0.000940953
CSS0004278.1	0.867187	0.864193	0.00299366
CSS0023237.1	-0.559823	-0.255143
CSS0025506.2	-0.397986	0.362824
CSS0048083.1	0.769439	0.765092
CSS0047587.1	0.893443	0.893991
CSS0019701.1	0.994715	0.995167	-0.000452853
CSS0005142.1	0.977813	0.977165	0.000648359
CSS0027945.1	0.329341	0.326971
CSS0003712.1	-0.58824	-0.585308
CSS0013018.1	0.563575	0.037588
CSS0017088.1	0.574106	0.577372
CSS0019557.1	-0.699007	-0.705255
CSS0027457.1	0.476392	-0.305808
CSS0017863.1	0.995521	0.995948	-0.000427145
CSS0025918.1	0.879138	0.882887	-0.0037489
CSS0006067.1	0.859662	0.383555
CSS0029711.2	0.686769	0.68663	0.000138609
CSS0041618.1	0.65396	0.65285	0.00111012
CSS0040506.1	0.980071	0.978518	0.0015522
CSS0019585.1	0.767082	0.314956
CSS0021684.1	0.841676	0.235541	0.606135
CSS0009529.1	0.337015	0.804597
CSS0027593.1	0.996905	0.996276	0.000629321
CSS0030311.1	0.575327	0.57041
CSS0032296.1	0.71377	0.3045
CSS0002345.1	0.986665	0.988345	-0.00167963
CSS0038864.1	0.966022	0.965753	0.000269348
CSS0022253.1	0.982391	0.983947	-0.00155517
CSS0024853.1	0.766369	0.490639	0.27573
CSS0050183.1	0.993612	0.993466	0.000146332
CSS0031659.2	0.982794	0.976356	0.00643745
CSS0034245.1	0.833377	0.834662	-0.00128508
CSS0024840.1	0.307886	-0.0799832
CSS0021415.1	0.98761	0.987072	0.000538167
CSS0030650.1	0.99733	0.997573	-0.00024263
CSS0016252.1	0.461022	0.593029
CSS0023617.1	0.970267	0.97095	-0.000683039
CSS0049716.1	0.994532	0.995076	-0.000543539
CSS0038119.1	0.993312	0.993917	-0.000604685
CSS0009730.1	0.884294	0.319078	0.565216
CSS0018449.1	0.992873	0.993989	-0.00111638
CSS0020141.1	-0.500996	-0.262289
CSS0031728.1	-0.548469	0.233311
CSS0013197.1	0.822571	-0.00555598
CSS0009287.1	0.911818	0.914802	-0.00298382
CSS0036243.1	0.7756	0.777091	-0.00149151
CSS0025985.1	-0.473038	0.791116
CSS0035164.1	0.993888	0.994337	-0.000449677
CSS0038049.1	0.995502	0.995838
CSS0033600.1	0.609256	0.147359
CSS0039932.1	0.989834	0.990832	-0.000998114
CSS0020945.1	0.99295	0.993382	-0.000432092
CSS0050250.1	0.550915	0.643361
CSS0010106.1	0.939302	0.939981	-0.000679053
CSS0017013.1	0.991029	0.9923	-0.00127034
CSS0011945.1	0.884779	0.882018	0.00276167
CSS0004410.1	0.925898	0.927159	-0.00126091
CSS0001165.1	0.996391	0.996059	0.000332101
CSS0007604.1	-0.884753	-0.886849
CSS0030347.1	0.982665	0.981918	0.00074728
CSS0046367.1	0.908614	0.91217	-0.00355631
CSS0003552.1	-0.856577	-0.855776
CSS0020287.1	0.81809	0.818549	-0.00045839
CSS0018349.1	0.916024	0.912384	0.00363951
CSS0010000.1	0.953708	0.951012	0.00269606
CSS0038118.1	0.976949	0.974762	0.0021867
CSS0029079.1	0.837659	0.839655	-0.00199564
CSS0026789.1	0.517758	-0.380027
CSS0038298.1	0.848307	0.850177	-0.00186981
CSS0018316.1	-0.664037	-0.663045
CSS0037743.2	0.698662	0.694097
CSS0020825.1	0.817474	-0.370326
CSS0001967.1	0.950015	0.951512	-0.00149705
CSS0003462.1	0.945842	0.944251	0.00159049
CSS0033485.1	0.990088	0.990624	-0.000536087
CSS0028097.1	0.329113	-0.509064
CSS0014663.1	0.747684	0.365494	0.38219
CSS0041534.1	0.867945	0.824164	0.0437806
CSS0008361.1	0.997982	0.998197	-0.000215107
CSS0046016.1	0.990822	0.991652	-0.000829741
CSS0029226.1	0.995386	0.998482	-0.00309645
CSS0024241.1	0.885565	0.882784	0.00278079
CSS0017291.1	0.981557	0.982664	-0.00110771
CSS0039613.1	0.997361	0.997457	-9.59651e-05
CSS0007548.1	0.928799	0.929189	-0.000390093
CSS0038663.1	0.958698	0.956893	0.00180531
CSS0012633.1	0.984735	0.982918	0.00181657
CSS0014754.2	-0.703984	-0.707631
CSS0030638.1	0.72492	0.723218	0.00170114
CSS0049882.1	-0.637271	-0.640844
CSS0038055.1	0.650038	0.791519	-0.141481
CSS0005173.1	0.836431	0.82929
CSS0045641.1	0.985729	0.861842	0.123887
CSS0036185.1	0.991131	0.992719	-0.00158826
CSS0023558.1	0.99098	0.992098	-0.00111845
CSS0012566.1	0.987753	0.867551	0.120202
CSS0050145.1	0.552365	-0.152495
CSS0001386.1	0.784378	-0.118418
CSS0044620.1	0.985647	0.986302	-0.00065483
CSS0036018.1	0.996509	0.996298	0.000211108
CSS0035394.1	0.841349	0.842649	-0.00130001
CSS0005912.1	0.877579	0.877878	-0.000298331
CSS0014444.1	0.896078	0.894573	0.00150461
CSS0042862.1	0.994341	0.994528	-0.000186297
CSS0034857.1	0.995035	0.995451	-0.000416357
CSS0038539.1	0.84595	0.84642	-0.000470651
CSS0027015.1	0.950701	0.956048	-0.00534677
CSS0029949.1	0.913032	0.909462	0.00357016
CSS0023119.1	0.931357	0.930973	0.000383363
CSS0022921.1	0.797305	0.483578	0.313728
CSS0016053.1	0.628379	0.626104
CSS0048022.1	0.987157	0.988626	-0.00146904
CSS0009339.1	0.98546	0.995816	-0.0103565
CSS0039340.1	0.970985	0.970072
CSS0048874.1	0.987694	0.988549	-0.000855007
CSS0017780.1	0.979857	0.9788	0.00105676
CSS0033183.1	0.995771	0.995971	-0.000199609
CSS0050143.1	0.978943	0.975489	0.00345444
CSS0018736.1	0.997335	0.997574	-0.000238875
CSS0043572.1	0.97896	0.978417	0.000543085
CSS0022085.1	-0.701597	-0.695569
CSS0048726.1	0.76925	0.773594	-0.00434346
CSS0003739.1	0.991367	0.991245	0.000122197
CSS0047476.1	0.958222	0.960629
CSS0021012.1	0.994089	0.994696	-0.000606591
CSS0011464.1	0.994145	0.994745	-0.00059987
CSS0032634.1	0.993561	0.99359	-2.82449e-05
CSS0010740.1	0.978365	0.97877	-0.000405016
CSS0047094.1	0.995835	0.996625	-0.000789647
CSS0032163.1	0.973421	0.971995	0.00142673
CSS0022565.1	0.993587	0.99447	-0.000882736
CSS0040466.1	0.977201	0.972367	0.0048335
CSS0040774.1	0.80301	0.805236	-0.0022264
CSS0000434.1	0.982234	0.983997	-0.00176359
CSS0002322.1	0.983536	0.357264	0.626272
CSS0010753.1	0.994415	0.995041	-0.000626915
CSS0039920.1	0.963216	0.945231
CSS0006546.1	-0.42924	-0.434135
CSS0026487.1	0.977112	0.977272	-0.000160679
CSS0040017.1	0.86603	0.86394
CSS0036325.1	0.994417	0.99402	0.000397468
CSS0019544.1	0.459858	0.45279
CSS0046428.1	0.962668	0.976292	-0.013624
CSS0014478.1	0.953674	0.951749	0.00192477
CSS0017326.1	0.32163	0.0177392
CSS0049057.1	0.949294	0.948191	0.00110368
CSS0002438.1	0.666583	0.669706	-0.00312286
CSS0027725.1	0.9719	0.971202	0.000697871
CSS0032108.1	0.912157	0.913238	-0.00108049
CSS0045528.1	0.915443	0.915746
CSS0004297.1	0.997582	0.997778	-0.000196311
CSS0040543.1	0.746836	0.774475
CSS0047814.1	0.995277	0.995409	-0.000132386
CSS0010872.1	0.906291	0.908868	-0.00257744
CSS0002517.1	0.981328	0.98195	-0.000622471
CSS0004386.1	0.951766	0.951411	0.000355047
CSS0005681.1	0.739015	0.738497
CSS0035580.1	0.99067	0.9907	-3.08693e-05
CSS0030606.1	0.992834	0.993504	-0.000670347
CSS0035133.2	0.992661	0.991217	0.0014437
CSS0025642.1	0.624703	-0.114947	0.73965
CSS0034537.1	0.952526	0.952798	-0.000272772
CSS0023853.1	0.771447	0.77136	8.67298e-05
CSS0049595.1	0.995962	0.996137	-0.000174775
CSS0029129.1	-0.440448	0.340933
CSS0024026.1	0.333674	-0.205949
CSS0011099.1	0.990451	0.989434	0.00101699
CSS0004622.1	0.927975	-0.159499
CSS0032424.1	0.996346	0.995175	0.00117156
CSS0034707.1	0.601456	0.596825
CSS0020780.1	0.628762	0.10462
CSS0020997.1	0.630424	0.29334
CSS0016896.1	0.99048	0.991328	-0.000847784
CSS0024922.1	0.876002	0.878051	-0.0020482
CSS0011101.1	0.818973	0.450286
CSS0018471.1	0.997565	0.997348	0.000217123
CSS0049869.1	-0.704784	0.653035
CSS0025895.1	0.910484	0.90701	0.00347344
CSS0039918.1	0.798252	0.799696	-0.00144447
CSS0014119.1	0.993382	0.993648	-0.000266049
CSS0029861.1	0.990391	0.990068	0.000322448
CSS0046975.1	0.255878	0.248291
CSS0012256.1	0.99647	0.996083	0.000387217
CSS0022401.1	0.976494	0.976892	-0.000397609
CSS0009594.1	0.991692	0.930026	0.061666
CSS0046529.1	0.793885	-0.108818
CSS0020863.1	0.993638	0.993183	0.000455278
CSS0038386.1	0.966214	0.966035	0.000179028
CSS0038276.1	0.983685	0.98418	-0.000495456
CSS0010274.1	0.99363	0.994184	-0.000553646
CSS0011982.1	0.786098	0.784663	0.00143435
CSS0045727.1	0.987145	0.987474	-0.000329807
CSS0031731.1	-0.534618	0.187575
CSS0042219.2	0.862043	0.86061
CSS0011724.1	0.540775	0.541767
CSS0044225.1	0.990911	0.990173	0.000738222
CSS0024695.1	0.993699	0.993999	-0.000299949
CSS0029102.1	0.920448	0.92098	-0.000532336
CSS0012395.1	-0.756955	-0.760775
CSS0019559.1	0.994686	0.997133	-0.00244647
CSS0037617.1	0.995248	0.99769	-0.00244174
CSS0029509.1	0.86315	0.0733119
CSS0008494.1	0.992717	0.992776	-5.83979e-05
CSS0007779.1	0.69236	-0.124043
CSS0022837.1	0.90857	0.906505
CSS0001193.1	0.882462	0.883961	-0.00149827
CSS0038032.1	0.988459	0.987513	0.000945712
CSS0011311.2	0.988171	0.989393	-0.0012219
CSS0015363.1	0.342816	0.343987
CSS0009434.1	0.820276	0.112419
CSS0018241.1	0.704535	0.00631514
CSS0003964.1	0.99592	0.996138	-0.000218267
CSS0023243.1	-0.0870841	-0.0657696
CSS0007839.1	0.995502	0.995522	-1.95206e-05
CSS0003064.1	0.184917	0.143025
CSS0015911.1	0.98634	0.987565	-0.00122512
CSS0035458.1	-0.488672	0.643428
CSS0041235.1	0.708681	0.398295	0.310385
CSS0008708.1	0.884925	0.885156	-0.000231
CSS0018999.1	0.940816	0.945447	-0.00463089
CSS0006392.1	0.658582	0.657196	0.0013866
CSS0044438.1	0.915852	0.343823
CSS0048118.1	0.995095	0.995749	-0.000653274
CSS0033366.1	0.941876	0.938413	0.00346286
CSS0013309.1	0.953036	0.953572	-0.000535675
CSS0006389.1	0.97188	0.972657	-0.000777267
CSS0017104.1	0.767967	0.757016
CSS0016304.1	0.996178	0.996766	-0.000588217
CSS0004881.1	-0.655903	-0.657183
CSS0003180.1	0.699605	-0.315815
CSS0022896.1	0.953652	0.951687	0.00196481
CSS0030866.1	0.960243	0.959992	0.000251324
CSS0009127.1	0.995732	0.995852	-0.000119209
CSS0032919.1	0.99162	0.991024	0.000595912
CSS0022025.1	0.352534	0.517062
CSS0001327.1	0.992009	0.991682	0.00032648
CSS0050146.1	0.990653	0.991379	-0.000726239
CSS0013846.1	-0.622434	-0.627674
CSS0026938.1	0.962285	-0.714918
CSS0035033.1	0.981862	0.984351	-0.00248837
CSS0039981.1	0.825819	0.829296	-0.00347667
CSS0002939.1	0.994606	0.995233	-0.000626767
CSS0048785.1	0.90319	0.904195	-0.00100445
CSS0013139.1	0.994171	0.994565	-0.00039357
CSS0030572.1	0.546589	0.547796
CSS0017300.1	0.993166	0.993522	-0.000356016
CSS0042451.2	0.656347	-0.107449	0.763796
CSS0030393.1	0.991426	0.990532
CSS0001095.1	0.983803	0.98338	0.000422935
CSS0037271.1	0.995007	0.994903	0.000104828
CSS0003223.1	0.994565	0.994491	7.42054e-05
CSS0040862.1	0.753836	0.750904	0.00293116
CSS0013552.1	0.954784	0.955596	-0.000811884
CSS0047513.1	0.957187	0.956698	0.000488682
CSS0014097.1	0.994234	0.995259
CSS0014971.1	0.975131	0.884351	0.0907796
CSS0046531.1	0.995117	0.995461	-0.000343844
CSS0031060.1	0.993721	0.994822	-0.00110099
CSS0040926.1	0.986813	0.986024	0.000789215
CSS0046105.1	0.995565	0.996697	-0.00113162
CSS0027016.1	-0.288156	-0.280357
CSS0030746.1	0.99453	0.994246	0.000284439
CSS0036187.1	0.986923	0.986303
CSS0047220.1	-0.428274	0.610028
CSS0004315.1	0.918541	0.904415	0.0141265
CSS0006484.1	0.929604	0.928879	0.0007251
CSS0005653.1	0.982733	0.333665
CSS0000740.1	0.995548	0.994329	0.00121935
CSS0013668.1	0.991713	0.992583	-0.000870225
CSS0013125.1	0.994198	0.994962	-0.000764306
CSS0035690.1	0.992893	0.992109	0.000784205
CSS0007031.1	0.769439	0.765092
CSS0007269.1	0.991696	0.989602	0.00209469
CSS0013701.1	0.921721	0.898243	0.0234776
CSS0012179.1	-0.810925	-0.811243
CSS0029754.1	-0.752263	-0.753407
CSS0026803.1	0.963944	0.966253	-0.00230854
CSS0047641.1	0.994177	0.994989	-0.00081182
CSS0007698.1	0.944849	0.947371	-0.00252256
CSS0038519.1	0.535666	0.249887
CSS0017453.1	0.993207	0.993801	-0.000593996
CSS0028963.1	0.922705	0.924294	-0.00158873
CSS0017038.1	0.993173	0.992607	0.000565981
CSS0030211.1	0.997819	0.997769	4.95772e-05
CSS0031436.1	0.993382	0.993494
CSS0033452.1	0.972506	0.972034	0.000471875
CSS0036422.1	0.813486	0.761557	0.0519287
CSS0009963.1	0.996053	0.99659	-0.00053699
CSS0043903.1	0.681775	0.679741
CSS0027755.1	0.25968	-0.360121
CSS0030645.1	0.995057	0.995948	-0.000890394
CSS0019363.1	0.971175	0.970673	0.000501892
CSS0002289.2	0.9362	0.876601	0.0595986
CSS0030145.1	0.995484	0.995863	-0.000378783
CSS0005894.1	0.914762	0.913447	0.00131545
CSS0016400.1	0.980437	0.981895	-0.00145791
CSS0013972.1	0.726703	-0.247391	0.974095
CSS0047889.1	0.526166	0.519543
CSS0030082.1	0.986238	0.983581
CSS0022348.1	0.416662	0.414603
CSS0005785.1	-0.35716	-0.0536684
CSS0024480.1	0.989223	0.989766	-0.000542148
CSS0040186.1	0.96635	0.967371	-0.00102108
CSS0005380.1	0.61312	0.175095
CSS0018478.1	0.919031	-0.386979
CSS0031283.1	0.902418	0.906464
CSS0017928.1	-0.890672	-0.88847
CSS0016517.1	0.85215	0.847726	0.00442374
CSS0023308.1	0.994321	0.994846	-0.000525027
CSS0039557.1	0.98377	0.981425	0.00234594
CSS0041284.1	0.956899	0.953113	0.00378618
CSS0002946.1	0.865353	0.864639
CSS0039036.1	0.260516	0.264267
CSS0028475.1	0.817323	0.81542	0.00190345
CSS0003586.1	0.605209	0.616177	-0.0109688
CSS0049422.1	0.980151	0.977848
CSS0033703.1	0.992961	0.993241	-0.000280173
CSS0013491.2	0.941333	0.941661	-0.000327649
CSS0019083.1	0.707799	-0.0390808	0.74688
CSS0015956.1	0.744739	0.857361	-0.112622
CSS0048234.1	0.967355	0.965361	0.0019945
CSS0035493.1	0.9922	0.992815	-0.000614757
CSS0015411.1	0.96916	0.96577	0.00338999
CSS0004224.1	0.997493	0.997002	0.00049145
CSS0048764.1	0.953541	0.950188
CSS0038023.1	0.950772	0.949131	0.00164119
CSS0011959.1	0.943552	0.942157
CSS0012565.1	0.423826	0.417874
CSS0026046.1	0.994529	0.995563	-0.00103372
CSS0013735.1	0.994581	0.994695	-0.000113884
CSS0012940.1	0.882082	0.668244	0.213838
CSS0031724.1	0.99458	0.99492	-0.000340816
CSS0042457.1	0.995775	0.996213	-0.000437401
CSS0021256.1	0.987485	0.987062	0.000422823
CSS0007365.1	0.842722	0.838687	0.00403557
CSS0016468.1	0.979209	0.979783	-0.00057411
CSS0014169.1	0.776823	0.00195563
CSS0006493.1	0.99415	0.994798	-0.000648666
CSS0036760.1	0.978483	0.978677	-0.000193932
CSS0006349.1	0.903155	0.905	-0.0018446
CSS0049249.1	0.820477	0.451127
CSS0038227.1	0.982521	0.983433	-0.000912925
CSS0039464.1	0.989595	0.987382
CSS0041941.1	0.708899	-0.204396
CSS0005414.1	0.996309	0.996138	0.000171039
CSS0001368.1	0.993687	0.994415	-0.000728826
CSS0017677.1	0.914984	0.91813
CSS0016764.1	0.992204	0.991577	0.000626607
CSS0008595.1	0.995305	0.99437	0.000935171
CSS0017166.1	-0.544263	0.68343
CSS0046867.1	0.889367	0.896018	-0.00665025
CSS0038444.1	0.921893	0.918569	0.00332311
CSS0032185.1	0.957571	0.853516	0.104056
CSS0036801.1	0.434074	0.243274
CSS0023813.1	-0.622035	0.437015
CSS0043530.1	0.559392	0.556432
CSS0011634.1	0.916248	0.917912	-0.00166478
CSS0009991.1	0.821988	0.812575	0.00941351
CSS0009930.1	0.843989	0.845511	-0.00152206
CSS0013705.1	0.137513	0.177727
CSS0039667.1	-0.778647	-0.771976
CSS0040946.1	0.866516	0.854364
CSS0048113.1	0.568758	0.571724
CSS0026807.1	0.957466	0.959679	-0.00221295
CSS0047561.1	0.827845	0.83245	-0.0046049
CSS0033645.1	0.995425	0.995957	-0.000532409
CSS0004017.1	0.989173	0.990229	-0.00105657
CSS0036554.1	0.975652	0.978913	-0.00326021
CSS0008912.1	0.37316	0.385578
CSS0036707.1	0.801997	0.800624	0.00137344
CSS0027506.1	0.996763	0.997344	-0.000581172
CSS0011327.1	0.992358	0.998084	-0.00572611
CSS0036486.1	-0.443574	-0.442243
CSS0019767.1	0.990847	0.99105	-0.000202867
CSS0044757.1	0.893376	0.888982	0.00439423
CSS0042128.1	0.707561	0.845009
CSS0014716.1	0.910981	-0.420686
CSS0009576.1	0.970818	0.969102	0.00171604
CSS0030304.1	0.986994	0.988786	-0.00179206
CSS0003399.1	0.995612	0.995646	-3.44569e-05
CSS0026890.1	0.764771	0.767589	-0.00281815
CSS0017748.1	0.927843	0.955281	-0.027438
CSS0043212.1	0.803237	0.807813	-0.0045762
CSS0000556.1	0.994034	0.994272	-0.000238135
CSS0039996.1	0.987805	0.987539	0.000265995
CSS0013036.1	0.986678	0.985867	0.000810909
CSS0037848.1	0.97749	0.976692	0.000797648
CSS0010127.1	0.960856	0.957224
CSS0032961.1	-0.540046	0.680801
CSS0030064.1	-0.528317	-0.52868
CSS0018365.1	0.982361	0.982814	-0.000453012
CSS0033828.1	0.944166	0.944264	-9.72625e-05
CSS0028119.1	-0.919486	-0.926038
CSS0010332.1	0.994178	0.995261	-0.00108256
CSS0030513.1	0.87811	0.874247	0.00386244
CSS0033728.1	0.977427	0.96415	0.0132768
CSS0031458.1	0.994886	0.994784	0.000102583
CSS0043760.1	0.989634	0.989212	0.000421653
CSS0035225.1	0.874804	-0.515172
CSS0002041.1	0.994779	0.993801	0.000978165
CSS0023446.1	0.994635	0.993797	0.000838456
CSS0013441.1	0.995471	0.995035	0.000435956
CSS0038605.1	0.679653	0.672721	0.00693198
CSS0039952.1	0.371369	0.371961
CSS0011496.2	-0.613126	-0.61551
CSS0011818.1	0.983492	0.982601	0.000891479
CSS0040641.1	0.98926	0.988967	0.000293028
CSS0016530.2	0.748006	0.242454
CSS0035005.1	0.995548	0.996254	-0.000706141
CSS0029737.1	0.972762	0.973043	-0.000280504
CSS0025952.1	0.953697	0.955121	-0.00142434
CSS0025612.1	0.852891	0.378509	0.474382
CSS0047698.1	0.891603	0.930726	-0.0391234
CSS0034601.1	-0.600748	0.0947279
CSS0009103.1	-0.807512	-0.81355
CSS0013216.1	0.579633	0.683945
CSS0002418.1	0.994802	0.995195	-0.000392926
CSS0040175.1	0.991309	0.991607	-0.000297992
CSS0004203.1	0.980006	0.978247	0.00175883
CSS0013464.1	-0.639898	0.335988
CSS0027173.1	0.403445	0.388003
CSS0038039.1	0.953826	0.956301	-0.0024754
CSS0032241.1	0.995089	0.994832	0.00025704
CSS0018005.1	0.993208	-0.752885
CSS0034931.1	0.728274	0.825366	-0.0970927
CSS0003968.1	0.338037	0.348459
CSS0049444.1	0.624878	-0.0275982	0.652477
CSS0047818.1	-0.582735	0.667048
CSS0037269.1	0.979524	0.26489	0.714634
CSS0003587.1	-0.654331	-0.659957
CSS0006297.1	0.794088	0.79722	-0.00313254
CSS0015963.1	0.860384	0.866054	-0.0056695
CSS0025726.1	0.981255	0.981266	-1.13849e-05
CSS0004270.1	-0.577189	0.429837
CSS0035180.1	0.866264	0.864124	0.00214025
CSS0022923.1	0.995015	0.994961	5.37634e-05
CSS0011936.1	0.981283	0.983772	-0.00248881
CSS0000790.1	0.9904	-0.265627	1.25603
CSS0040673.1	0.557043	-0.234388
CSS0035947.1	0.981519	0.979228
CSS0023567.1	-0.485073	0.425354
CSS0006640.2	0.76565	0.755982
CSS0017108.1	0.741479	0.739085	0.00239372
CSS0048659.1	0.817163	0.819216	-0.00205365
CSS0040706.1	0.97398	0.971069	0.00291167
CSS0006867.1	0.80342	0.801055	0.0023656
CSS0036872.1	0.992434	0.990882	0.00155211
CSS0010554.3	0.339743	0.80008
CSS0008228.1	0.287291	-0.214258
CSS0034418.1	0.98478	0.981856	0.00292414
CSS0011708.1	0.992374	0.99369	-0.00131531
CSS0029178.1	0.955717	0.955961	-0.000244299
CSS0029385.1	0.986994	0.985874	0.00112029
CSS0002077.1	0.95968	0.957457	0.00222316
CSS0029071.1	0.948998	0.945526	0.00347179
CSS0050053.1	-0.539061	0.814894
CSS0003801.1	0.897333	-0.245774	1.14311
CSS0008964.1	0.935546	0.931179
CSS0017819.1	0.83013	0.823696
CSS0040495.1	0.49818	0.496897
CSS0019879.1	0.993872	0.993543
CSS0004066.1	0.366648	0.375658
CSS0030628.1	0.521476	0.530254
CSS0006358.1	0.874675	-0.0737815
CSS0047966.1	0.787578	0.781899
CSS0002510.1	0.968	0.968604	-0.000603877
CSS0043551.1	0.982827	0.979912
CSS0049850.1	-0.568094	0.629078
CSS0003916.1	0.975931	0.958339	0.0175926
CSS0035181.1	0.993966	0.99468	-0.000714387
CSS0036913.1	0.619667	0.626861
CSS0007455.1	0.99063	0.991346	-0.000716644
CSS0001435.1	-0.599428	0.0506256
CSS0025770.1	0.858421	0.856967	0.00145434
CSS0027601.1	0.996067	0.996201	-0.000134839
CSS0039822.1	0.90662	0.899948
CSS0035224.1	0.992135	0.992564	-0.000429324
CSS0006980.1	0.732924	0.730039
CSS0015534.1	0.991214	0.99171	-0.00049643
CSS0016948.1	0.991524	0.992355
CSS0035528.1	0.646065	0.644302	0.001763
CSS0017441.1	0.977246	0.977756	-0.000509303
CSS0022469.1	0.983425	0.986024	-0.00259864
CSS0014684.1	0.419833	0.418034
CSS0019384.1	0.852925	0.867159	-0.0142338
CSS0027544.1	-0.0825596	-0.162116
CSS0036450.1	0.989702	0.987614
CSS0028788.1	0.385323	0.125127
CSS0003227.1	0.898761	0.896993	0.00176794
CSS0009365.1	0.613181	0.614932
CSS0015636.1	0.991146	0.991839	-0.000693916
CSS0027721.1	0.991826	0.992399	-0.0005735
CSS0024500.1	0.97482	0.976883	-0.00206309
CSS0014160.1	-0.690237	-0.690727
CSS0048424.1	0.995407	0.99458	0.000827318
CSS0022238.1	0.96388	0.963112	0.000768741
CSS0030523.1	0.990481	-0.73119
CSS0012069.1	0.977374	0.975842	0.00153254
CSS0009745.1	0.787303	0.459882
CSS0010915.1	0.845063	0.845743
CSS0016279.1	0.99448	0.995044	-0.000564152
CSS0015321.1	-0.849771	-0.843708
CSS0040110.1	0.69167	0.691265
CSS0015685.1	0.677996	-0.56684
CSS0000884.1	0.985144	0.987006	-0.00186169
CSS0005525.1	0.99361	0.994006	-0.000396363
CSS0036125.1	0.820478	0.821159	-0.000681466
CSS0008925.1	0.995839	0.994767	0.0010717
CSS0007544.1	0.997312	0.996773	0.000538611
CSS0034362.1	0.956646	0.958669	-0.00202243
CSS0018181.1	0.985565	0.986044	-0.000479172
CSS0037887.1	0.689483	0.696299
CSS0044503.1	0.992607	0.992697	-9.03521e-05
CSS0016690.1	0.994763	0.995385	-0.000622125
CSS0026132.1	0.770314	0.381697
CSS0035942.1	0.919793	0.920956	-0.00116288
CSS0045157.1	0.87697	0.878183	-0.00121303
CSS0039982.1	0.994738	0.99508	-0.000341825
CSS0028049.1	0.995961	0.997031	-0.00107024
CSS0028256.1	0.503009	0.159027
CSS0039638.1	0.976575	0.977374	-0.000798664
CSS0015023.1	0.929718	0.930298	-0.000579749
CSS0032447.1	-0.494301	-0.496608
CSS0023795.1	0.992897	0.992511	0.000385955
CSS0010513.1	0.950036	0.563161	0.386874
CSS0025761.1	0.989696	0.991186
CSS0002055.1	0.993751	0.994626	-0.000874925
CSS0002078.1	0.930885	0.927227	0.00365864
CSS0020774.1	0.995112	0.995654	-0.000541492
CSS0029208.1	0.32765	0.211892
CSS0014095.1	0.973367	0.974429	-0.00106243
CSS0032034.1	-0.543151	0.26026
CSS0026706.1	0.985068	0.985296	-0.000228901
CSS0026095.1	0.989128	0.989967	-0.000839724
CSS0017008.1	0.98931	0.989007	0.00030268
CSS0049108.1	0.972783	0.957989	0.014794
CSS0012235.1	0.967917	0.967127
CSS0050326.1	0.992961	0.994362	-0.0014008
CSS0035072.1	0.913661	0.955367	-0.0417059
CSS0029063.1	0.935053	0.975734	-0.0406812
CSS0014041.1	0.831307	0.83343
CSS0007361.1	0.98753	0.98603	0.00150015
CSS0028799.1	0.501673	0.506426
CSS0037854.1	0.979529	0.979462	6.7121e-05
CSS0008222.1	-0.538503	0.595971
CSS0035881.1	0.823292	0.0865133
CSS0003002.1	0.248716	0.253889
CSS0004540.1	0.876609	0.982784	-0.106176
CSS0017777.1	0.947166	0.951998	-0.00483193
CSS0027215.1	0.995506	0.994604	0.000901682
CSS0023330.1	0.904045	0.90558	-0.00153507
CSS0032057.1	0.992071	0.993352	-0.00128111
CSS0004781.2	0.988308	0.98776	0.000547439
CSS0039688.1	0.852113	0.853897	-0.00178425
CSS0032226.1	0.58603	0.583094
CSS0045191.1	0.986223	0.986929	-0.000705957
CSS0030576.1	0.947429	0.947673	-0.000243987
CSS0039194.1	0.905928	-0.342337
CSS0036330.1	-0.826118	-0.823068
CSS0034620.1	0.993941	0.994881	-0.000940529
CSS0015608.1	-0.765155	-0.762382
CSS0006474.1	0.992447	0.993377	-0.000929865
CSS0002443.1	0.913947	0.913951	-4.01738e-06
CSS0040751.1	0.992964	0.99384	-0.000876012
CSS0027548.1	0.986918	0.985215
CSS0041160.1	0.962274	0.96474	-0.00246564
CSS0005621.1	0.0362786	0.215928
CSS0021476.1	0.988623	0.997481	-0.00885821
CSS0005554.1	0.597971	0.599951
CSS0006862.1	0.793005	0.100881	0.692124
CSS0018832.1	-0.857911	-0.859213
CSS0028254.1	0.939564	0.0119028
CSS0009766.1	0.973731	0.973097	0.000633886
CSS0002447.1	-0.518917	-0.520804
CSS0022325.1	0.988712	0.987353	0.00135873
CSS0023033.2	0.754658	0.324453
CSS0038558.1	-0.697602	0.599094
CSS0046145.1	0.824575	0.827136	-0.00256059
CSS0029802.1	-0.584574	-0.294135
CSS0014409.1	-0.369089	0.261273
CSS0042957.1	0.986676	0.983257	0.00341821
CSS0034509.1	0.984659	0.98517
CSS0013553.1	0.709828	0.709585	0.000242302
CSS0023893.1	0.866238	0.86056
CSS0009106.1	0.867614	0.784936	0.0826772
CSS0037777.1	0.479731	-0.190223
CSS0021061.2	0.99347	0.994644
CSS0048723.1	-0.599858	-0.604969
CSS0019093.1	0.381856	-0.112232
CSS0026870.1	0.903716	0.902364	0.0013519
CSS0013897.2	0.841388	0.834686	0.00670223
CSS0008062.1	0.995368	0.996085	-0.000716511
CSS0047631.1	0.982444	0.982283	0.000160814
CSS0007951.1	0.945941	0.949202	-0.00326099
CSS0041266.1	0.70392	-0.171209
CSS0039549.1	0.513325	0.514207
CSS0027774.1	0.986068	0.996422	-0.0103544
CSS0010531.1	0.912914	0.906983	0.00593068
CSS0038168.1	0.985733	0.996263	-0.0105296
CSS0036538.1	0.827077	0.828943
CSS0021065.1	0.795085	0.676338	0.118747
CSS0013329.1	0.88709	0.882407
CSS0003768.1	0.990515	0.99086	-0.000345757
CSS0045288.1	0.926945	0.926824
CSS0048264.1	0.992989	0.988171	0.00481804
CSS0008420.1	0.988337	0.989826	-0.00148922
CSS0043110.1	0.992608	0.993214
CSS0050048.1	0.992692	0.992687	4.5837e-06
CSS0022603.1	0.71873	0.180132
CSS0034106.1	0.981153	0.981674	-0.00052134
CSS0021200.1	0.946807	0.945621	0.00118665
CSS0035227.1	0.971504	0.967778	0.00372666
CSS0037478.1	0.996446	0.996959	-0.000513896
CSS0022453.1	0.861457	0.858548	0.00290855
CSS0008911.1	-0.625014	0.454661
CSS0027631.1	0.835018	0.830241
CSS0003336.1	0.917121	0.913304	0.00381684
CSS0017998.2	0.56652	-0.212894
CSS0021269.1	0.963331	0.965872	-0.0025407
CSS0018934.1	0.230488	0.272519
CSS0046263.1	-0.58114	-0.586656
CSS0038901.1	0.904666	0.907892	-0.00322647
CSS0027484.1	0.99427	0.994739	-0.000469551
CSS0042699.1	0.944671	0.932146	0.0125246
CSS0023819.1	0.991523	0.991625	-0.000102016
CSS0002811.1	0.989984	0.989243	0.000741141
CSS0029798.1	0.990678	0.991965	-0.00128767
CSS0038648.1	-0.699658	-0.700286
CSS0029485.1	0.99199	0.99268	-0.000689583
CSS0032001.1	0.654142	0.0834822
CSS0009692.1	0.938676	0.936126	0.00254944
CSS0002135.1	0.926442	0.927731	-0.00128899
CSS0042434.1	0.919297	0.920021	-0.000723974
CSS0003736.1	0.980929	0.824082	0.156847
CSS0002725.2	0.814428	0.790187	0.0242408
CSS0018622.1	0.991571	0.991906	-0.000334975
CSS0025733.1	0.82466	0.817304	0.00735639
CSS0017775.1	0.678887	0.680653	-0.00176663
CSS0028838.1	0.524217	0.513124
CSS0029576.1	0.956722	0.958672	-0.00194997
CSS0045701.1	-0.591132	0.458701
CSS0005857.1	0.9171	0.249155
CSS0012922.1	0.985536	0.984956	0.00057976
CSS0033659.1	0.995508	0.995989	-0.00048146
CSS0037460.1	0.629861	0.63241	-0.0025489
CSS0028203.1	0.928426	0.929778
CSS0043279.1	0.975102	0.978068	-0.00296546
CSS0012686.1	0.961489	0.959092
CSS0003053.1	0.960347	0.958782	0.00156559
CSS0008087.1	0.982806	0.983847	-0.00104148
CSS0008159.1	0.917287	0.920745	-0.00345718
CSS0047910.1	0.769939	0.670076
CSS0047777.1	0.932897	0.936213	-0.00331603
CSS0048411.1	0.683898	0.686722
CSS0042905.1	0.743103	0.559569	0.183535
CSS0004812.1	0.94377	0.94525	-0.00148041
CSS0037482.1	0.994053	0.993889	0.000164262
CSS0015585.1	-0.876616	-0.874073
CSS0047405.1	-0.570641	0.712853
CSS0000182.1	0.938446	0.940526	-0.00207922
CSS0042619.1	0.927333	0.923747	0.00358548
CSS0000531.1	0.707238	-0.661517
CSS0024462.1	0.987503	0.987893	-0.000390298
CSS0007144.1	0.990479	0.991323	-0.000843499
CSS0041040.1	0.986843	0.986965	-0.000121528
CSS0042843.1	0.991371	0.992364	-0.000992897
CSS0000960.1	0.82118	0.271598
CSS0017909.1	0.331146	-0.0552604
CSS0016158.1	0.925408	0.923224
CSS0048446.1	0.987531	0.988394	-0.00086335
CSS0019800.2	0.64486	0.636752	0.00810865
CSS0034243.1	0.972869	0.972494	0.000374296
CSS0042966.1	0.939642	0.937045	0.00259658
CSS0003418.1	0.992566	0.993866	-0.00130014
CSS0030206.1	0.990775	0.990139	0.000636298
CSS0009314.1	0.989067	0.987619	0.00144775
CSS0030648.1	0.941622	0.940882
CSS0005543.1	0.986379	0.988119	-0.00173966
CSS0049804.1	-0.443812	0.462984
CSS0026968.1	0.94365	0.94418	-0.000529161
CSS0033195.1	0.657077	-0.569168
CSS0000245.1	0.59399	0.590986
CSS0044911.1	0.989145	0.990582	-0.00143702
CSS0007400.1	0.977091	0.572279	0.404812
CSS0038905.1	0.992905	0.992553	0.000351286
CSS0044574.1	0.736125	0.365061
CSS0019823.1	0.970325	0.970174	0.000150763
CSS0032969.1	0.979099	0.978698	0.000401159
CSS0016532.1	-0.779224	-0.775978
CSS0033658.1	-0.537965	-0.545096
CSS0035558.1	0.994481	0.993235	0.00124595
CSS0041783.1	0.987348	0.994145	-0.0067967
CSS0027170.1	0.727022	0.0240846
CSS0016442.1	0.595043	0.68637
CSS0041261.1	0.992535	0.993173	-0.00063746
CSS0031618.1	0.994195	0.856089	0.138107
CSS0001103.1	0.922034	0.923342	-0.00130794
CSS0019942.1	0.856638	0.853863	0.00277445
CSS0016680.1	0.828147	0.835304	-0.00715742
CSS0049606.1	0.600683	0.597365
CSS0021369.1	0.994783	0.99588	-0.00109793
CSS0001521.1	0.993759	0.993646	0.00011276
CSS0003826.1	0.895265	0.893859	0.00140599
CSS0007737.1	0.842155	0.836739	0.00541676
CSS0011920.1	0.865618	0.8702	-0.00458215
CSS0016229.1	0.966103	0.962552	0.00355131
CSS0005686.1	0.996549	0.9963	0.000248877
CSS0045250.1	0.990193	0.990275	-8.21678e-05
CSS0045760.1	0.944268	0.846786	0.0974823
CSS0042715.1	0.67414	-0.0540905	0.728231
CSS0027434.1	0.618135	0.619222	-0.00108716
CSS0021330.1	0.719157	0.717589
CSS0007229.1	0.987053	0.987328	-0.000274339
CSS0049334.1	0.861548	0.8625
CSS0019941.1	0.866616	0.865392	0.0012243
CSS0017286.1	0.995848	0.995769	7.97818e-05
CSS0016774.1	0.788665	0.580708	0.207956
CSS0020032.1	0.995752	0.996125	-0.000373667
CSS0029891.1	0.866674	0.867353	-0.000678844
CSS0038197.1	0.756583	-0.196433	0.953017
CSS0023716.1	0.668425	0.604445	0.0639802
CSS0015575.1	0.952715	0.955759	-0.00304407
CSS0037090.1	0.992572	0.993762	-0.00119026
CSS0037273.1	-0.07137	-0.011261
CSS0046291.1	0.780188	0.778291	0.00189708
CSS0009464.1	0.968884	0.965534	0.00334974
CSS0029094.1	0.779802	0.904458	-0.124655
CSS0034855.1	-0.736454	-0.738721
CSS0049991.1	0.9961	0.995849	0.000251459
CSS0038849.1	0.762698	0.926423	-0.163725
CSS0046070.1	0.978966	0.974336
CSS0023309.1	-0.797759	-0.791816
CSS0030030.1	0.996783	0.996625	0.000158051
CSS0012881.1	0.589086	0.587752
CSS0047816.1	-0.606855	-0.609076
CSS0018867.2	0.835521	0.835881	-0.000360746
CSS0011655.1	0.871157	0.872166
CSS0043862.1	0.972666	0.974386	-0.00171924
CSS0036530.1	0.934417	0.929025	0.00539158
CSS0010665.1	0.991348	0.991423	-7.47011e-05
CSS0028909.1	-0.614642	-0.115079
CSS0000760.1	0.412477	0.415235
CSS0008967.1	0.972151	0.972641	-0.000489864
CSS0015648.1	0.99102	0.991886	-0.000866126
CSS0045663.1	0.892339	0.910781	-0.0184426
CSS0038424.1	0.983993	0.984555	-0.000561989
CSS0030462.1	0.950232	0.94401
CSS0009392.1	0.997204	0.997112	9.28805e-05
CSS0050258.1	0.953344	0.955545	-0.00220143
CSS0008186.1	0.629636	0.258387
CSS0008541.1	-0.639484	-0.461005
CSS0022854.1	0.895798	0.892088
CSS0023103.1	0.992434	0.990882	0.00155211
CSS0021558.1	0.988893	0.989926	-0.00103283
CSS0040935.1	0.993906	0.918453	0.0754527
CSS0028479.1	-0.254961	-0.0209119
CSS0034612.1	0.715622	0.307711
CSS0031429.1	0.62564	0.624721
CSS0004135.1	0.753349	0.386689	0.36666
CSS0004991.1	0.917461	0.917976	-0.000515416
CSS0029511.1	-0.607194	-0.606244
CSS0020741.1	0.985839	0.985765	7.39495e-05
CSS0037085.1	-0.679808	-0.689119
CSS0020469.1	0.990899	-0.765527
CSS0043922.1	0.946151	0.944521	0.00163
CSS0036750.1	-0.687786	-0.69431
CSS0033436.2	0.99078	0.991084	-0.000303468
CSS0047156.1	0.562911	0.563157
CSS0006826.1	0.977668	0.973889
CSS0020517.1	0.556218	0.284488
CSS0025009.1	0.94365	0.94418	-0.000529161
CSS0000517.1	-0.443812	0.462984
CSS0012716.1	0.856221	0.292786	0.563435
CSS0017921.1	0.994613	0.994165	0.00044864
CSS0024694.1	0.266656	0.70216
CSS0037993.1	0.991439	0.992586	-0.00114639
CSS0045766.1	0.798964	0.793907	0.00505706
CSS0023739.1	0.993122	0.993651	-0.000529024
CSS0034667.1	0.993232	0.993653	-0.000421002
CSS0018704.1	0.961857	0.962495	-0.000637768
CSS0039405.1	0.919871	0.920951	-0.00107986
CSS0026670.1	0.986022	0.983647
CSS0028606.1	0.738046	0.747226	-0.00918023
CSS0029518.1	0.993065	0.994791	-0.00172683
CSS0016377.1	-0.492429	0.649899
CSS0028517.1	0.995238	0.995912	-0.000674519
CSS0004058.1	0.631811	0.334458	0.297353
CSS0025022.1	0.934872	0.935662	-0.000790742
CSS0034940.1	0.99647	0.996083	0.000387217
CSS0010978.1	0.979912	0.978863	0.00104893
CSS0029316.1	-0.770869	-0.77397
CSS0005512.1	0.993571	0.994143	-0.000571995
CSS0040972.1	0.910097	0.911463	-0.00136618
CSS0045082.1	-0.734255	-0.739764
CSS0021418.1	0.982092	0.978091	0.00400033
CSS0021389.1	0.9328	0.93265	0.000149905
CSS0049665.1	0.881303	0.881023	0.000280495
CSS0008283.1	-0.564782	-0.560367
CSS0013835.1	0.830738	-0.501763
CSS0046520.1	0.99404	0.994275	-0.000234732
CSS0042969.1	0.734596	0.728895	0.00570111
CSS0021560.1	0.980561	0.982703	-0.00214263
CSS0024573.1	0.979043	0.978881	0.000162509
CSS0023386.1	0.900848	0.901189	-0.000341556
CSS0045268.1	0.922428	0.918938	0.00348991
CSS0032403.1	0.457463	0.458798
CSS0029439.1	-0.455986	-0.462728
CSS0011036.1	-0.822897	-0.823166
CSS0010613.1	-0.741191	-0.736138
CSS0045490.1	0.96748	0.968319	-0.000839543
CSS0023669.1	0.526639	-0.214079
CSS0026415.1	0.968747	-0.718677
CSS0047585.1	0.931205	0.92649
CSS0012489.1	0.845979	0.84539	0.000588763
CSS0004566.1	0.995428	0.996377	-0.000948884
CSS0045716.1	0.986373	0.986382	-8.60948e-06
CSS0002671.1	0.776004	-0.382011
CSS0015720.1	0.929457	0.926355	0.00310175
CSS0026057.1	0.900981	0.902225	-0.00124443
CSS0013076.1	0.99231	0.992835	-0.00052479
CSS0009428.2	0.984085	0.986507	-0.00242278
CSS0024502.1	0.993216	0.993287	-7.11472e-05
CSS0049378.1	0.991424	0.991817	-0.000393311
CSS0019774.1	-0.666086	-0.660009
CSS0046632.1	-0.754546	-0.759848
CSS0020745.1	0.920218	0.922013	-0.0017951
CSS0034347.1	0.990288	0.988863	0.00142565
CSS0046391.1	0.551764	0.345486
CSS0025979.1	0.996372	0.996931	-0.000559052
CSS0029025.1	0.983219	0.981233	0.0019856
CSS0038044.1	-0.401212	0.116552
CSS0020685.1	-0.485334	0.69182
CSS0049461.1	0.981616	0.981687	-7.04774e-05
CSS0016995.1	0.995898	0.996019	-0.00012081
CSS0011481.1	0.885383	0.884752	0.000631016
CSS0040323.1	0.994703	0.995337	-0.000633951
CSS0046936.1	-0.127455	-0.0594799
CSS0041307.1	0.114038	0.197747
CSS0022105.1	0.805216	0.853572	-0.0483562
CSS0020891.1	0.996087	0.99689	-0.000803311
CSS0014088.1	0.757861	0.764659	-0.00679747
CSS0006341.1	0.83644	0.714424	0.122015
CSS0038910.1	0.982492	0.983274
CSS0042136.1	0.648694	0.641368
CSS0022981.1	0.995961	0.996023	-6.21081e-05
CSS0010337.1	0.996556	0.996334	0.000222525
CSS0014255.1	0.522261	0.781007
CSS0049756.1	0.988942	0.996896	-0.00795477
CSS0019627.1	0.939216	0.564942	0.374275
CSS0042424.1	0.917504	0.914469	0.00303462
CSS0026521.1	0.919276	0.91839	0.000885365
CSS0025546.1	0.699244	0.225234	0.47401
CSS0001409.1	0.543614	0.543772
CSS0010802.1	0.968978	0.966065	0.0029127
CSS0013447.1	0.421759	0.0508745
CSS0050010.1	0.535047	0.529714
CSS0023374.1	0.991122	0.993143	-0.00202044
CSS0041776.1	0.996062	0.996484	-0.000421867
CSS0041675.1	0.992656	0.992515	0.000140602
CSS0001559.1	0.996292	0.996519	-0.000227241
CSS0022304.1	0.824431	0.82707
CSS0042177.1	0.94611	0.94061	0.00550033
CSS0043580.1	0.996983	0.996716	0.000266798
CSS0015110.1	0.98647	0.986127	0.000342705
CSS0006766.1	-0.274405	0.238865
CSS0017810.1	0.787921	0.0949004
CSS0044630.1	0.989494	0.988612	0.00088209
CSS0023487.1	0.912727	0.906229	0.00649817
CSS0018562.1	0.860655	0.866525	-0.00586997
CSS0047103.1	0.310363	0.52322
CSS0021835.1	0.986853	0.987062	-0.000208891
CSS0018841.1	0.986671	0.988223	-0.00155268
CSS0011429.1	0.705025	0.703198	0.00182658
CSS0046617.1	0.995437	0.99585	-0.00041243
CSS0014662.1	0.52769	0.53228
CSS0037274.1	0.967499	0.966971
CSS0009123.1	0.954738	0.95435
CSS0022919.1	0.964232	0.965632	-0.00139926
CSS0049362.1	0.699266	0.700537	-0.00127083
CSS0010186.1	0.949894	0.947415	0.00247849
CSS0005644.1	0.991925	0.991879	4.63422e-05
CSS0020761.1	0.920931	0.920444	0.00048719
CSS0016000.1	0.989846	0.989927	-8.1509e-05
CSS0045903.1	0.933514	0.936812	-0.00329818
CSS0005920.1	0.961511	0.961093	0.000418051
CSS0019684.1	0.986435	0.98491	0.00152504
CSS0005347.1	0.991732	0.992659	-0.000927246
CSS0032937.1	0.80595	0.797341	0.00860943
CSS0021794.1	0.985067	0.985465	-0.00039879
CSS0007569.1	-0.659345	0.503368
CSS0029860.1	0.930181	0.924624
CSS0042637.1	0.972415	-0.74891
CSS0034102.1	0.992834	0.992623	0.000210104
CSS0027209.1	0.959476	0.958214	0.00126169
CSS0033429.1	0.996753	0.997222	-0.000468644
CSS0017628.1	0.752716	0.758751	-0.00603536
CSS0048991.1	0.934872	0.935662	-0.000790742
CSS0033022.1	0.996104	0.996287	-0.000183025
CSS0009401.1	0.968489	-0.70148
CSS0021318.1	0.987856	0.988167	-0.00031107
CSS0018446.1	0.874437	0.870905	0.00353209
CSS0006410.2	0.512218	0.518305
CSS0038438.1	0.909982	0.908434	0.00154732
CSS0048843.1	0.981403	0.982697	-0.00129394
CSS0038974.1	0.996225	0.997092	-0.000867047
CSS0032697.1	0.745168	0.738404	0.0067633
CSS0009859.1	0.956772	0.959749	-0.00297757
CSS0023863.1	0.935257	0.938203	-0.00294551
CSS0017855.1	0.935398	0.934801	0.000597568
CSS0029596.1	0.790473	0.705328	0.0851452
CSS0014629.1	0.981192	0.982419	-0.00122667
CSS0022270.1	0.995021	0.994707	0.000313873
CSS0033561.1	0.862379	0.859966
CSS0037166.1	0.963076	0.964111
CSS0028575.1	0.916651	0.914056
CSS0036815.1	0.976783	0.974402	0.00238063
CSS0004247.1	0.755194	0.754182
CSS0004763.1	0.994492	0.993026	0.00146602
CSS0005374.1	0.653811	-0.35559
CSS0030297.1	0.991394	0.99142	-2.69161e-05
CSS0021457.1	0.371369	0.371961
CSS0015297.1	0.711661	-0.570975
CSS0022699.1	0.961344	0.962197	-0.000852798
CSS0011722.1	0.979342	0.981227	-0.00188551
CSS0038034.1	0.951183	0.95077	0.000412811
CSS0047432.1	0.973202	0.974347	-0.00114471
CSS0039670.1	0.633216	0.643929	-0.0107127
CSS0024539.1	0.576419	0.575626
CSS0037210.1	0.878068	0.883328	-0.00526011
CSS0021502.1	0.812262	0.81463	-0.00236804
CSS0031438.1	0.977232	0.976393	0.000839905
CSS0026170.1	-0.353073	0.544383
CSS0007219.1	0.654007	0.660658	-0.00665115
CSS0023230.1	0.987196	0.912742	0.0744533
CSS0020215.1	0.590831	0.239848
CSS0023513.2	0.573674	0.015104
CSS0020697.1	0.986974	0.986684	0.000290031
CSS0007304.1	0.913203	0.914973	-0.00177067
CSS0014986.1	0.657821	0.65549
CSS0026915.1	0.993743	0.994526	-0.000783835
CSS0021845.1	0.993666	0.994499	-0.000832475
CSS0039757.1	0.87476	0.340409	0.534351
CSS0005717.1	0.963879	0.964006	-0.000126507
CSS0049202.1	0.786452	0.790728	-0.00427533
CSS0041810.2	0.995363	0.99557	-0.000207513
CSS0028065.2	0.829055	-0.147568
CSS0017106.1	-0.482486	-0.480682
CSS0039793.1	0.81397	0.815514
CSS0039708.1	0.994785	0.995797	-0.00101219
CSS0012736.1	0.997557	0.997187	0.000370477
CSS0043127.2	0.978567	0.976349	0.00221784
CSS0045927.3	-0.470726	0.340219
CSS0035727.1	0.747556	-0.227106
CSS0047705.1	-0.771782	-0.775573
CSS0033231.1	0.814886	0.819521	-0.00463509
CSS0048907.1	0.992436	0.993068	-0.000632022
CSS0020955.1	0.997262	0.996088	0.0011738
CSS0016704.1	0.703067	0.709786	-0.00671906
CSS0015778.1	0.972095	0.951108	0.0209864
CSS0028880.1	0.971912	0.97518	-0.00326809
CSS0009696.1	0.904762	0.626029	0.278733
CSS0014839.1	0.731802	0.399128
CSS0015427.1	0.993881	0.99404	-0.000158862
CSS0045586.1	0.988427	0.989111	-0.00068422
CSS0001397.1	0.862391	0.861823	0.000567831
CSS0007355.1	0.993722	0.994394	-0.000672277
CSS0001640.1	0.833048	0.83832	-0.0052726
CSS0000590.1	0.941532	0.939569	0.0019626
CSS0020092.1	0.735175	0.733749
CSS0039148.1	-0.461337	0.251294
CSS0013929.1	0.744358	-0.48768
CSS0042006.1	0.976356	0.976621	-0.000264578
CSS0010658.1	0.965338	0.411998	0.55334
CSS0009537.1	0.894266	0.370852	0.523414
CSS0001579.1	0.957743	0.094597	0.863146
CSS0026117.1	0.994549	0.992298	0.00225062
CSS0041343.1	0.924645	0.620753
CSS0032779.1	0.856496	0.97158	-0.115084
CSS0045500.1	0.970349	0.964732
CSS0046377.1	0.330769	-0.00773459
CSS0033819.1	0.983462	0.98171	0.00175203
CSS0039244.1	0.901475	0.899005
CSS0044565.1	0.911768	0.189589	0.722179
CSS0043925.1	0.994284	0.995644	-0.00136049
CSS0034079.1	0.991418	0.992851	-0.00143261
CSS0027219.1	0.994132	0.994348	-0.000216755
CSS0033413.1	-0.711928	-0.716038
CSS0001302.1	0.122116	0.16137
CSS0011524.1	0.994243	0.994764	-0.000520524
CSS0018093.1	0.991443	0.992706	-0.00126312
CSS0046465.1	0.981022	0.980417	0.000604183
CSS0025601.1	0.987541	0.987777	-0.000235696
CSS0003202.1	0.280591	0.185037
CSS0028265.1	0.96209	0.960165
CSS0008726.2	-0.475442	-0.483073
CSS0036441.1	0.98639	0.98496
CSS0016334.1	-0.918506	-0.919523
CSS0039802.1	0.753614	-0.0574864	0.8111
CSS0003833.1	0.92395	0.919295	0.00465555
CSS0044707.1	0.996085	0.996778	-0.000692815
CSS0034311.1	0.435007	0.434299
CSS0018494.1	0.996073	0.99707	-0.000996741
CSS0023217.1	0.993118	0.991905	0.00121332
CSS0021715.1	0.958554	0.958359	0.000194609
CSS0011375.1	0.849919	0.283983
CSS0044038.1	0.99234	0.991718	0.000622335
CSS0043188.1	0.782812	0.503084	0.279728
CSS0010817.1	0.716202	0.715405	0.000796958
CSS0002602.1	0.994939	0.995352	-0.000412988
CSS0005309.1	0.893933	0.898322	-0.00438857
CSS0019692.1	0.772051	0.388626	0.383425
CSS0023495.1	0.550878	0.59603
CSS0031954.1	0.976962	0.97647	0.000491747
CSS0032262.1	0.844241	0.846714	-0.00247367
CSS0017874.1	0.986102	0.986816	-0.000714689
CSS0040459.1	-0.551702	0.778705
CSS0028328.1	0.67769	0.677778	-8.78204e-05
CSS0043221.1	0.978112	0.979905	-0.00179344
CSS0011991.1	0.993597	0.993644	-4.69703e-05
CSS0004439.1	0.945767	0.945871	-0.000104537
CSS0036463.1	0.848202	0.113144
CSS0021160.1	0.991681	0.992207	-0.000525167
CSS0010201.1	0.994388	0.994351	3.66814e-05
CSS0000943.1	0.994195	0.856089	0.138107
CSS0012307.1	0.394441	0.399172
CSS0037171.1	0.995358	0.995803	-0.000444491
CSS0041253.1	0.915443	0.915746
CSS0003929.1	0.988165	0.989325	-0.00116013
CSS0049676.1	0.990467	0.990809
CSS0039030.1	0.993571	0.994426	-0.00085469
CSS0047278.1	0.970976	0.966115
CSS0008965.1	0.992326	0.992192	0.000134151
CSS0031466.1	0.990297	0.990396	-9.93306e-05
CSS0035678.1	0.902809	-0.561583
CSS0024183.1	0.992836	0.993999	-0.00116242
CSS0023358.1	0.993093	0.994155	-0.0010624
CSS0012149.1	0.975218	0.977241	-0.00202286
CSS0048863.1	0.993898	0.993334	0.000564524
CSS0031480.1	0.687638	0.692442	-0.00480375
CSS0041010.1	0.749882	-0.318745
CSS0003908.1	0.944842	0.947715	-0.00287265
CSS0008880.1	0.948317	0.948192	0.000124967
CSS0027941.1	0.968873	0.970207	-0.00133335
CSS0042805.1	0.927252	0.929307	-0.00205409
CSS0043810.1	0.950231	0.953573	-0.00334123
CSS0041619.1	0.506	0.504033
CSS0036628.1	0.994706	0.99446	0.000245858
CSS0048197.1	0.906018	0.906266	-0.000247502
CSS0036883.1	0.68729	0.625136	0.0621535
CSS0039337.1	-0.493862	-0.498119
CSS0037582.1	0.681302	0.241223
CSS0045070.1	0.642369	0.0566877
CSS0034093.1	0.996968	0.997289	-0.000321391
CSS0044649.1	0.994167	0.993117	0.0010508
CSS0027038.1	0.976597	0.973146	0.00345052
CSS0041663.1	0.808536	0.800076
CSS0002106.1	-0.629924	0.439789
CSS0041882.1	0.990093	0.989968	0.000124316
CSS0021470.1	0.977091	0.572279	0.404812
CSS0042879.1	0.985696	0.985503	0.000193007
CSS0035900.1	-0.480563	0.840068
CSS0047383.1	0.994313	0.994924	-0.00061097
CSS0008668.1	0.85332	0.96827	-0.114951
CSS0028888.1	0.978235	0.991276	-0.0130408
CSS0027862.1	-0.330553	0.570466
CSS0003881.1	0.273119	0.270208
CSS0020515.1	0.861996	0.941684	-0.079688
CSS0013986.1	0.836072	-0.00145602
CSS0002997.1	0.90467	0.931592
CSS0047722.1	0.974575	0.0343328	0.940242
CSS0007932.1	0.994023	0.994809	-0.000786176
CSS0037286.1	0.992725	0.993684	-0.000958796
CSS0028020.1	0.769821	0.76619	0.00363083
CSS0024132.1	0.756577	-0.396573
CSS0005898.1	-0.818123	-0.825468
CSS0016963.1	0.857423	0.861398	-0.00397546
CSS0001879.1	0.883359	0.883965	-0.000606547
CSS0000939.1	0.552862	0.553527
CSS0031819.1	0.797945	0.804567	-0.0066222
CSS0011161.1	0.980692	0.982688	-0.00199624
CSS0037159.1	0.988098	0.98752	0.000577888
CSS0003258.1	0.942128	0.345619
CSS0048948.1	0.937867	0.932706	0.00516054
CSS0029935.1	0.976516	0.977664	-0.00114843
CSS0036160.1	0.952908	0.948221
CSS0050390.1	0.976656	0.974635	0.00202123
CSS0003363.1	0.985314	0.985253	6.13956e-05
CSS0028565.1	0.894097	0.352463
CSS0003340.1	0.957718	0.958985	-0.00126672
CSS0010587.1	0.997393	0.996701	0.000691355
CSS0033069.1	0.869569	0.872886	-0.00331664
CSS0001226.1	0.987312	0.987431	-0.00011908
CSS0026804.1	0.851075	0.85227	-0.00119447
CSS0012294.1	0.49039	0.489197
CSS0024260.1	0.994274	0.998355	-0.00408051
CSS0020489.1	0.995638	0.99607	-0.000432268
CSS0005476.1	0.849936	-0.221538
CSS0024347.1	0.97866	0.973116	0.00554436
CSS0040791.1	0.699244	0.225234	0.47401
CSS0036537.1	0.804828	0.805373	-0.000544805
CSS0045298.1	0.9938	0.994654	-0.00085362
CSS0029381.1	0.993538	0.993761	-0.000222627
CSS0035254.2	0.99056	0.99048	8.01216e-05
CSS0011749.1	0.983725	0.982058	0.00166662
CSS0021126.1	0.993635	0.994474	-0.000839177
CSS0034367.1	0.607475	0.60306
CSS0050452.1	0.976598	0.977515	-0.000917034
CSS0019649.1	0.993381	0.994464	-0.00108312
CSS0043998.1	0.994572	0.99402	0.000552205
CSS0028076.1	0.706223	0.486435	0.219788
CSS0049637.1	0.816102	0.805991	0.0101112
CSS0037079.1	0.967778	0.963809	0.00396867
CSS0007694.1	0.986594	0.985591	0.00100344
CSS0009937.1	0.982864	0.981898	0.000965664
CSS0021871.1	0.776106	0.77256	0.00354651
CSS0048182.1	-0.788729	-0.791024
CSS0022276.1	0.684353	0.691892	-0.00753959
CSS0001002.1	0.973833	0.975773	-0.00193993
CSS0042225.1	0.916441	0.915325
CSS0034010.1	0.991258	0.991538	-0.000280853
CSS0046994.1	0.939466	0.941944	-0.00247783
CSS0035176.1	0.989099	0.989358	-0.000259017
CSS0032051.1	0.996272	0.995893	0.000378406
CSS0017471.1	0.960003	0.960641	-0.000637902
CSS0013347.1	0.995768	0.996138	-0.000370461
CSS0034582.1	0.972904	0.969545
CSS0013847.1	-0.443801	-0.444895
CSS0022783.1	0.992216	0.992714	-0.000498343
CSS0034908.1	0.996498	0.997717	-0.00121901
CSS0002594.1	0.994037	0.994878	-0.00084107
CSS0036043.1	-0.687446	-0.68784
CSS0019594.1	0.811396	0.00625298
CSS0024985.1	0.829351	0.825271	0.00407923
CSS0034438.1	0.726887	0.723202
CSS0001909.1	0.860239	0.859975	0.000263687
CSS0003413.1	0.6388	0.635027	0.00377295
CSS0028462.1	0.568096	-0.2312
CSS0024499.1	0.925998	0.929028	-0.00302992
CSS0014069.1	0.339154	-0.410946
CSS0029675.1	0.988206	0.985344
CSS0016348.1	0.983831	0.983331	0.000499903
CSS0048050.1	0.873445	0.866843
CSS0022625.1	0.813161	0.812202	0.000959642
CSS0033117.1	0.912601	0.911462	0.00113974
CSS0049084.1	0.99666	0.99706	-0.000399666
CSS0046285.1	0.982315	0.981686
CSS0035192.1	0.317464	0.60667
CSS0048675.1	0.988197	0.990612	-0.00241501
CSS0046286.1	0.994711	0.995051	-0.000339964
CSS0006717.1	-0.652171	-0.65978
CSS0048299.1	0.954024	0.953622	0.000401617
CSS0003935.1	0.724003	0.734289	-0.0102857
CSS0020951.1	0.995935	0.996117	-0.000182735
CSS0022963.1	0.704637	0.700701	0.00393575
CSS0018180.1	0.84197	0.394737	0.447233
CSS0010652.1	0.685662	0.0935868
CSS0016776.1	-0.370948	-0.252289
CSS0014496.1	0.927373	0.930718	-0.00334416
CSS0049195.1	0.995706	0.995432	0.000274122
CSS0001584.1	0.57502	0.124432
CSS0043747.1	0.962481	0.959756	0.00272506
CSS0003794.1	0.973365	0.974056	-0.000691302
CSS0013456.1	0.926929	0.927788	-0.00085848
CSS0003141.1	0.99358	0.994559	-0.000979044
CSS0025459.1	0.928291	0.84903	0.0792616
CSS0040201.1	0.666591	0.671568
CSS0000791.1	0.985911	0.98716	-0.00124818
CSS0048575.1	0.891226	0.321708	0.569517
CSS0037390.1	0.988818	0.988453	0.000364834
CSS0037476.1	0.793798	0.79807
CSS0024606.1	0.981841	0.983402	-0.00156045
CSS0049127.1	0.99591	0.995901	9.19546e-06
CSS0005878.1	0.936033	0.935117
CSS0012339.1	0.854281	0.85467
CSS0012036.1	0.986325	0.986548	-0.000223297
CSS0028122.1	0.960828	0.960437	0.000390844
CSS0007744.1	0.869837	0.875145	-0.00530783
CSS0034282.1	0.652264	-0.554323
CSS0040237.1	0.993853	0.993446	0.000407265
CSS0004924.2	-0.280242	0.447897
CSS0027821.1	0.969821	0.968803	0.00101754
CSS0039298.1	0.901156	0.902923	-0.00176741
CSS0000359.1	0.995375	0.995623	-0.000248715
CSS0009066.1	0.994823	0.994358	0.00046496
CSS0039477.1	0.287602	0.642887
CSS0013364.1	0.358767	0.361113
CSS0007138.1	0.643665	0.644427	-0.000762006
CSS0028717.1	0.151218	0.23168
CSS0031008.1	0.137652	0.279075
CSS0005953.1	0.501402	0.337744
CSS0029538.1	0.978695	0.980743	-0.00204742
CSS0004214.1	0.763944	0.2387
CSS0002840.1	0.988897	0.989201	-0.000303964
CSS0008506.1	-0.0253129	0.0203758
CSS0047172.1	-0.394522	0.327824
CSS0002999.1	0.98169	0.98459	-0.00289964
CSS0044604.1	-0.612575	0.170097
CSS0012047.1	0.549325	0.540057
CSS0018836.1	0.993129	0.993398	-0.000269007
CSS0010689.1	0.896332	-0.167198
CSS0004139.1	0.959334	0.957059
CSS0015916.1	0.637004	-0.11815	0.755155
CSS0048028.1	0.987374	0.988831	-0.00145717
CSS0015989.1	-0.652838	0.797107
CSS0033800.1	0.540275	0.524395
CSS0028805.1	0.720461	-0.0500139
CSS0034232.1	-0.656497	-0.658046
CSS0047681.1	0.731196	0.734119
[truncated: 14,757 more rows]
