# Supplementary material for: A method for mining condition-specific co-expressed genes in Camellia sinensis based on k-means clustering
Source: BMC Plant Biol. 2024 May 8;24:373. doi: 10.1186/s12870-024-05086-5 (PMC11077725; doi:10.1186/s12870-024-05086-5)
Supplement: Supplementary file 8 — Supplementary Material 8. [file 12870_2024_5086_MOESM8_ESM.xls]

## Sheet: TableS7_A
Table S6. Functional enrichment analysis of Cluster 2 module genes using mapman annotations as biological functions. (A) FDR values.
	grey	turquoise	darkgreen	brown	darkgrey	green	blue	yellow	purple	salmon	cyan	black	greenyellow	darkred	pink	skyblue	magenta	midnightblue	steelblue	royalblue	orange	white	darkorange
RNA processing.pre-RNA splicing.U12-type minor spliceosome.U11/U12 snRNP complex.RNA chaperone component *(U11/U12-31K)	1	0	1	1	1	1	1	1	1	1	1	1	1	1	1	1	1	1	1	1	1	1	1
Protein modification.phosphorylation.TKL protein kinase families.RLCK-VII receptor-like protein kinase families	0.639072	2.09191e-14	1	1	0.437888	1	1	1	1	1	0.253974	0.307128	1	1	1	1	1	1	1	1	1	1	1
RNA biosynthesis.organellar gene expression machinery	0.11981	1.17651e-11	1	4.30329e-14	1	1	1	1	1	1	1	1	1	1	1	1	1	0.250177	1	1	1	1	1
Carbohydrate metabolism.oligosaccharide metabolism.galactinol synthase *(GolS)	1	0.000465854	1	1	1	1	1	0.0438442	1	1	1	1	1	1	1	1	1	1	1	0.0147847	1	1	1
Protein homeostasis.protein storage.seed storage protein activities.11S globulin family.Globulin-type seed storage protein *(CR)	1	1	1	1	1	1	1	1	1	1	1	1	1	1	1	1	1	1	1	1	1	1	1
Redox homeostasis.thiol-based redox regulation.thioredoxin activities.F-type thioredoxin *(Trx-F)	0	1	1	1	1	1	1	1	1	1	1	1	1	1	1	1	1	1	1	1	1	1	1
Cell wall organisation.cellulose.cellulose synthase complex (CSC).microtubule-dependent CSC insertion.regulatory protein *(CMU)	1	0.00111648	1	1	1	1	1	1	1	1	1	1	1	1	1	1	1	1	1	1	1	1	1
Vesicle trafficking.anterograde trafficking.Coat protein II (COPII) coatomer machinery.coat protein complex.Sec23/24 cargo adaptor subcomplex.component *(Sec23)	1	0.00467197	1	1	1	1	1	1	1	1	1	1	1	1	0.011296	1	1	1	1	1	1	1	1
Cell division.cell cycle organisation.sister chromatid separation.cohesin dissociation.centromeric cohesion protection factor *(SGO)	0.0054503	0.254999	1	1	1	1	1	1	1	1	1	1	1	1	1	1	1	1	1	1	1	1	1
RNA processing.RNA modification.tRNA modification.methylation.TRM11-TRM112 tRNA guanine-methyltransferase complex.component *(TRM11)	1	0.0678213	1	1	1	1	1	1	1	1	1	1	1	1	1	1	1	1	1	1	1	1	1
External stimuli response.salinity.SOS (Salt Overly Sensitive) signalling pathway.SOS3-SOS2 signalling.protein kinase *(SOS2)	1	0.155242	1	1	1	1	1	1	1	1	1	1	0.000930501	1	1	1	1	1	1	1	1	1	1
Cell wall organisation.pectin.modification and degradation.pectin acetylation.pectin acetylesterase *(PAE)	0.060753	0.442476	1	1	1	1	1	2.10871e-05	1	1	1	1	1	1	1	1	1	1	1	1	1	1	1
Protein homeostasis.protein repair.protein-L-isoaspartate methyltransferase	1	0	1	1	1	1	1	1	1	1	1	1	1	1	1	1	1	1	1	1	1	1	1
Photosynthesis.photorespiration.glycine decarboxylase complex.glycine dehydrogenase component *(P-protein)	0.060753	1	2.52672e-10	1	1	1	1	1	1	1	1	1	1	1	1	1	1	1	1	1	1	1	1
Protein homeostasis.autophagy.phagophore expansion.ATG12-ATG5-ATG16 conjugation system.regulatory factor *(ATG5)	1	0	1	1	1	1	1	1	1	1	1	1	1	1	1	1	1	1	1	1	1	1	1
External stimuli response.pathogen.effector-triggered immunity (ETI) machinery.TNL-mediated effector-triggered immunity.EDS1-PAD4/SAG101 signalling heterodimers	1	0	1	1	1	1	1	1	1	1	1	1	1	1	1	1	1	1	1	1	1	1	1
Protein biosynthesis.ribosome biogenesis.rRNA maturation.rRNA transcription control.regulatory protein *(THAL)	1	0	1	1	1	1	1	1	1	1	1	1	1	1	1	1	1	1	1	1	1	1	1
Chromatin organisation.post-translational histone modification.histone methylation.lysine methylation.class-I histone methyltransferase activities.PRC2 histone methylation complex	0.00931727	3.1358e-08	1	1	1	1	1	1	1	1	1	1	1	1	0.0139714	1	1	1	1	1	1	1	1
Protein translocation.mitochondrion.inner mitochondrion membrane presequence-dependent insertion system.membrane insertase *(Oxa1)	0.0365195	0.155242	1	1	1	1	1	1	1	1	1	1	1	1	1	1	1	1	1	1	1	1	1
RNA biosynthesis.organellar gene expression machinery.plastid-encoded RNA polymerase (PEP) complex.essential co-factor components.component *(PAP8/TAC6)	1	1	1	0	1	1	1	1	1	1	1	1	1	1	1	1	1	1	1	1	1	1	1
RNA processing.RNA homeostasis.mRNA deadenylation-dependent decay.mRNA decapping machinery.regulatory LSM1-LSM7 complex.component *(LSm5)	0	1	1	1	1	1	1	1	1	1	1	1	1	1	1	1	1	1	1	1	1	1	1
Vesicle trafficking.clathrin coated vesicle (CCV) machinery.TPLATE cargo adaptor complex.component *(CAP1/ECA4)	0.0365195	0.155242	1	1	1	1	1	1	0.00312424	1	1	1	1	1	1	1	1	1	1	1	1	1	1
Nutrient uptake.phosphorus assimilation.phosphate homeostasis.E3 ubiquitin ligase *(NLA)	1	0.0181422	1	1	1	1	1	1	1	1	1	1	1	1	1	1	1	1	1	1	1	1	1
Protein modification.glycosylation.N-linked glycosylation.dolichol-phosphate biosynthesis.dolichol kinase *(DOK)	1	0.0678213	1	1	1	1	1	1	1	1	1	1	1	1	1	1	1	1	1	1	1	1	1
Cytoskeleton organisation.cytoskeleton-plasma membrane-cell wall interface.integrin-like protein *(AT14a)	1	0	1	1	1	1	1	1	1	1	1	1	1	1	1	1	1	1	1	1	1	1	1
Protein modification.acetylation.NatA/NatE N-terminal acetylase complexes.shared regulatory component *(HYPK)	0	1	1	1	1	1	1	1	1	1	1	1	1	1	1	1	1	1	1	1	1	1	1
Lipid metabolism.fatty acid metabolism.fatty acid desaturation.first desaturation.trans-delta-3-hexadecenoic acid phosphatidylglycerol desaturase *(FAD4)	0	1	1	1	1	1	1	1	1	1	1	1	1	1	1	1	1	1	1	1	1	1	1
RNA processing.RNA transport.TREX/THO ribonucleoparticle (RNP) trafficking complex	1.40061e-07	0.0784921	1	1	0.00927009	1	1	1	1	1	1	1	0.00218949	1	1	1	0.00238313	0.0503678	1	1	1	1	1
Lipid metabolism.sphingolipid metabolism.sphingolipid transport.glycolipid transfer protein *(GLTP)	1	0.360889	1	1	1	0.000122345	1	1	1	1	1	1	1	1	1	1	1	1	1	1	1	1	1
Cell wall organisation.cell wall hydroxycinnamic acids.hydroxycinnamate glucosyltransferase *(HCAGT)	0.016236	0.0678213	1	1	1	1	1	1	1	1	1	1	1	1	1	1	1	1	1	1	1	1	1
Plant reproduction.gametogenesis.male gametophyt.exine formation.UDP-sugar transporter *(ROCK/TEX2)	1	0	1	1	1	1	1	1	1	1	1	1	1	1	1	1	1	1	1	1	1	1	1
Chromatin organisation.post-translational histone modification.histone methylation.lysine methylation.class-I histone methyltransferase activities.PRC2 histone methylation complex.associated protein factors.regulatory protein *(PACP)	0	1	1	1	1	1	1	1	1	1	1	1	1	1	1	1	1	1	1	1	1	1	1
DNA damage response.base excision repair (BER).single-strand DNA repair protein *(XRCC1)	1	0	1	1	1	1	1	1	1	1	1	1	1	1	1	1	1	1	1	1	1	1	1
Protein biosynthesis.organellar translation machinery.mitochondrial ribosome biogenesis.large ribosomal subunit proteome.component *(bL33m)	0	1	1	1	1	1	1	1	1	1	1	1	1	1	1	1	1	1	1	1	1	1	1
Protein biosynthesis.aminoacyl-tRNA synthetase activities.glutamine-tRNA ligase	1	0.0181422	1	1	1	1	1	1	1	1	1	1	1	1	0.00374538	1	1	1	1	1	1	1	1
Coenzyme metabolism.iron-sulfur cluster assembly machinery.plastidial SUF system.transfer phase.scaffold protein *(HCF101)	1	0	1	1	1	1	1	1	1	1	1	1	1	1	1	1	1	1	1	1	1	1	1
RNA processing.RNA modification.tRNA modification.acetylation.tRNA cytidine acetyltransferase	0.0892145	0.0962651	1	1	1	1	1	1	1	1	1	0.00294692	1	1	1	1	1	1	1	1	1	1	1
Plant organogenesis.flower formation.floral organ morphogenesis.transcriptional regulator *(JAG/NUB)	1	0	1	1	1	1	1	1	1	1	1	1	1	1	1	1	1	1	1	1	1	1	1
RNA processing.RNA modification.rRNA modification.rRNA methylation.RsmE-type rRNA methyltransferase	1	0	1	1	1	1	1	1	1	1	1	1	1	1	1	1	1	1	1	1	1	1	1
RNA biosynthesis.DNA-binding transcriptional regulation.basic DNA-binding domain.basic helix-loop-helix (bHLH) domain.bHLH class-XI/LRL transcription factor	0.121055	0.464365	1	1	1	1	0.00108246	1	1	1	1	1	1	1	1	1	1	1	1	3.49957e-05	1	1	1
RNA processing.organelle RNA processing machinery.RNA modification.C-to-U RNA editing.PPR-type RNA editing factor activities.RNA editing factor *(LPA66)	1	0	1	1	1	1	1	1	1	1	1	1	1	1	1	1	1	1	1	1	1	1	1
Protein homeostasis.ubiquitin-proteasome system.ubiquitin-fold protein conjugation.RING E3 ubiquitin ligase activities.RING-SWIM-class	1	0	1	1	1	1	1	1	1	1	1	1	1	1	1	1	1	1	1	1	1	1	1
Protein homeostasis.ubiquitin-proteasome system.26S proteasome.20S core particle.beta-type components.beta-type-5 component *(PBE)	1	0	1	1	1	1	1	1	1	1	1	1	1	1	1	1	1	1	1	1	1	1	1
RNA processing.RNA modification.snRNA modification.DSP snRNA processing complex	0.121055	0.00467197	1	1	1	1	1	1	1	1	1	1	1	1	1	1	1	1	1	1	1	1	1
Multi-process regulation.phosphoinositide signalling.inositol phosphate metabolism.phosphatidylinositol biosynthesis.inositol trisphosphate kinase *(ITPK1)	1	0.0181422	1	1	1	1	1	1	1	1	1	1	1	1	1	1	1	1	1	1	1	1	1
Protein homeostasis.ubiquitin-proteasome system.ubiquitin-fold protein conjugation.CULLIN-based E3 ubiquitin ligase activities.core component *(RBX1)	0.000134948	0.254999	1	1	1	1	1	1	1	1	1	1	1	1	1	1	1	1	1	1	1	1	1
Chromatin organisation.nucleosome remodeling.SWI/SNF chromatin remodeling complexes.MINU-associated complex	0.180066	1.15272e-06	1	1	0.105376	0.0882686	0.358471	1	1	1	1	1	1	1	1	1	1	1	1	1	1	1	1
Cell division.mitochondrion/peroxisome binary fission.mitochondrion fission	1	0.0670628	1	1	1	1	1	1	1	1	1	0.00575989	1	1	1	1	1	1	1	1	1	1	1
Coenzyme metabolism.iron-sulfur cluster assembly machinery.plastidial SUF system.export machinery	0	1	1	1	1	1	1	1	1	1	1	1	1	1	1	1	1	1	1	1	1	1	1
Cell division.plastid division.plastid separation.regulatory protein *(CRL)	0.0054503	0.0550318	1	1	1	1	1	1	1	1	1	1	1	1	1	1	1	1	1	1	1	1	1
Photosynthesis.calvin cycle	3.85198e-06	0.0636532	2.42364e-17	1.9321e-05	1	5.35774e-05	0.00409867	1	1	1	1	1	1	1	0.0133003	1	1	1	1	1	1	0.19389	0.162332
External stimuli response.toxic compounds.arsenic.vacuolar sequestration.glutathione S-conjugate transporter	1	0.254999	1	1	0.00357448	1	1	1	1	1	1	1	1	1	1	1	1	1	1	1	1	1	1
RNA processing.RNA modification.mRNA modification.Cleavage and Polyadenylation Specificity Factor (CPSF) complex.nuclease component *(CPSF73-I)	0	1	1	1	1	1	1	1	1	1	1	1	1	1	1	1	1	1	1	1	1	1	1
Multi-process regulation.phosphoinositide signalling.inositol phosphate metabolism.inositol polyphosphate phosphatase activities.type-II inositol-polyphosphate 5-phosphatase	1	0.360889	1	1	1	1	1	1	1	1	1	1	1	1	1	1	1	1	1	1	1	1	1
Coenzyme metabolism.iron-sulfur cluster assembly machinery	0.00154111	3.74777e-14	1	0.0819514	1	0.550097	1	1	0.59081	0.0169769	1	0.00277164	1	1	0.810227	1	1	1	1	1	1	1	1
RNA processing.pre-RNA splicing.spliceosome-associated non-snRNP factor activities.SMU1-SMU2 RNA splicing factor complex.component *(SMU1)	1	1	1	1	1	1	1	1	1	1	1	1	1	1	1	1	0	1	1	1	1	1	1
Amino acid metabolism.aspartate group amino acid biosynthesis.aspartate-derived amino acids.methionine biosynthesis.S-methylmethionine cycle	1	0.000333789	1	1	1	1	1	1	1	1	1	1	1	1	1	1	1	1	1	1	1	1	1
Photosynthesis.photophosphorylation.chlororespiration.NADH dehydrogenase-like (NDH) complex.assembly and maintenance.Cpn60 chaperonin heterodimer.subunit alpha	1	0	1	1	1	1	1	1	1	1	1	1	1	1	1	1	1	1	1	1	1	1	1
Phytohormone action.salicylic acid.biosynthesis.isochorismate synthase *(ICS)	1	0	1	1	1	1	1	1	1	1	1	1	1	1	1	1	1	1	1	1	1	1	1
DNA damage response.interstrand crosslink (ICL) repair.dsDNA helicase *(FANCJ)	1	1	1	1	1	1	1	1	1	1	1	1	1	1	1	1	1	1	1	1	1	1	1
RNA biosynthesis.DNA-binding transcriptional regulation.beta-hairpin exposed by alpha/beta-scaffold structure.TCP transcription factor activity.transcriptional repressor *(NZZ/SPL)	1	0.360889	1	1	1	1	1	1	1	1	1	1	1	1	1	1	1	1	1	1	1	1	1
Cell division.peroxisome de novo formation.chaperone-docking protein *(PEX3)	1	0.0670628	1	1	1	1	1	1	1	1	1	1	1	1	0.0260166	1	1	1	1	1	1	1	1
RNA biosynthesis.RNA polymerase II-dependent transcription.transcription initiation.TFIIh basal transcription factor complex.CAK kinase module.catalytic kinase component *(CDKD)	0.016236	1	1	1	1	1	1	1	1	1	1	1	1	1	1	1	1	1	1	1	1	1	1
External stimuli response.temperature.sensing and signalling.thermomorphogenesis regulation.MAPKKK-kinase protein kinase *(TOT3)	1	0.0678213	1	1	1	0.00112569	1	1	1	1	1	1	1	1	1	1	1	1	1	1	1	1	1
RNA biosynthesis.DNA-dependent RNA polymerase complexes.RNA polymerase II complex.component *(NRPB1)	1	1	1	1	1	1	0.00757853	1	1	1	1	1	1	1	1	1	1	1	1	1	1	1	1
Photosynthesis.photophosphorylation.photosystem II	1.05148e-06	0.00187838	0.0276871	4.59684e-23	1	1	8.21281e-05	1	1	1	1	1	0.736281	1	0.0014735	0.000889204	1	0.685534	1	1	1	0.712328	4.90061e-38
RNA biosynthesis.transcriptional co-regulation.transcriptional co-regulator *(RPGE)	1	0.000254284	1	1	1	1	1	1	1	1	1	1	1	1	1	1	1	1	1	0.00394488	1	1	1
Cellular respiration.oxidative phosphorylation.cytochrome c oxidase complex.assembly	3.17064e-09	0.174879	1	1	1	0.00416282	1	1	1	0.0409152	1	1	1	1	1	1	1	1	1	1	1	1	1
Phytohormone action.jasmonic acid.biosynthesis	0.116188	0.00318586	1	0.152947	1	1	0.000110498	1	1	1	0.0939549	1	1	1	1	1	1	1	1	1	1	1	1
Lipid metabolism.sphingolipid metabolism.complex sphingolipid biosynthesis.glycosylinositol phosphorylceramide (GIPC) biosynthesis	0.0459503	0.00113241	1	1	1	1	1	1	1	1	1	1	1	1	1	1	1	1	1	1	1	1	1
Protein biosynthesis.ribosome biogenesis.large ribosomal subunit (LSU).LSU proteome.component *(eL15)	1	1	1	1	1	1	1	1	1	1	1	1	1	8.91451e-09	1	1	1	1	1	1	1	1	1
Coenzyme metabolism.tetrapyrrole biosynthesis.uroporphyrinogen III formation.uroporphyrinogen III synthase *(HemD)	0	1	1	1	1	1	1	1	1	1	1	1	1	1	1	1	1	1	1	1	1	1	1
Cell wall organisation.hemicellulose.xylan.biosynthesis.xylosyltransferase activities.xylosyltransferase *(MUCI21)	1	0.155242	1	1	1	1	1	1	1	1	1	1	1	1	1	1	1	1	1	1	1	1	1
RNA processing.organelle RNA processing machinery.pre-RNA splicing.mitochondrial RNA splicing	1	1.89732e-07	1	1	1	1	1	1	1	1	1	1	1	1	1	1	1	1	1	1	1	1	1
External stimuli response.light.red/far red light.phytochrome-mediated photoperception.substrate adaptor *(PCH) of SCF E3 ubiquitin ligase	1	1	1	1	1	1	1	1	1	1	1	1	0	1	1	1	1	1	1	1	1	1	1
External stimuli response.pathogen.defense mechanisms.systemic acquired resistance (SAR).pipecolic acid metabolism.pipecolate oxidase *(SOX)	1	0	1	1	1	1	1	1	1	1	1	1	1	1	1	1	1	1	1	1	1	1	1
Amino acid metabolism.serine group amino acid biosynthesis	0.393762	0.00135102	1	0.188506	0.181933	0.149893	0.00232896	1	1	1	1	1	1	1	2.50098e-05	1	0.00333231	1	1	1	1	1	1
Coenzyme metabolism.FMN/FAD biosynthesis.pyrimidine reductase *(PyrR)	1	0	1	1	1	1	1	1	1	1	1	1	1	1	1	1	1	1	1	1	1	1	1
RNA processing.organelle RNA processing machinery.pre-RNA splicing.mitochondrial RNA splicing.RNA splicing factor *(PPR40)	1	1	1	1	1	1	1	1	1	1	1	1	1	1	1	1	1	1	1	1	1	1	1
Cell wall organisation.callose.degradation	0.01151	0.0670628	1	1	1	1	0.00417742	1	1	1	1	1	1	1	1	1	1	1	1	1	1	1	1
Protein biosynthesis.organellar translation machinery.plastidial ribosome biogenesis.large ribosomal subunit proteome.component *(bL27c)	1	1	1	0	1	1	1	1	1	1	1	1	1	1	1	1	1	1	1	1	1	1	1
Protein homeostasis.proteolysis.cysteine peptidase activities.Papain-type protease activities.subclass RD21/XCP thiol protease	0.364347	0.00203046	1	1	1	1	1	1	1	1	1	1	1	1	1	1	1	1	1	1	1	1	1
RNA biosynthesis.DNA-binding transcriptional regulation.helix-turn-helix DNA-binding domain.tryptophan-cluster structure.RADIALIS-type transcription factor	0.00787518	0.00113241	1	1	1	1	1	1	1	1	1	1	1	1	1	1	1	1	1	1	1	1	1
Nutrient uptake.micronutrient uptake systems.transition metals.reduction-based strategy.root.ferric chelate reductase *(FRO2)	1	0.0171838	1	1	1	1	1	1	1	1	1	1	1	1	1	1	1	1	1	1	1	1	1
Cellular respiration.pyruvate oxidation.mitochondrial pyruvate dehydrogenase complex.regulation	1	0.155242	0.000348792	1	1	1	1	1	1	1	1	1	1	1	1	1	1	1	1	1	1	1	1
Multi-process regulation.SnRK1-kinase regulatory system.SnRK1 protein kinase complex.regulatory subunit betagamma	0.0459503	0.742454	1	1	1	1	1	1	1	1	1	1	0.00624289	1	1	1	1	1	1	1	1	1	1
Carbohydrate metabolism.starch metabolism.biosynthesis.ISA1-ISA2 isoamylase-type starch debranching complex.component *(ISA2)	1	0	1	1	1	1	1	1	1	1	1	1	1	1	1	1	1	1	1	1	1	1	1
Protein homeostasis.ubiquitin-proteasome system.ubiquitin-fold protein conjugation.RING E3 ubiquitin ligase activities.RING-HC-class.E3 ubiquitin ligase	0.0283009	5.77227e-21	1	1	1	0.116863	0.0226272	1	0.912804	1	1	1	0.401723	1	1	0.245402	1	0.0284525	1	1	1	1	1
Cell division.cytokinesis.cell-plate formation	0.0325033	0.000115273	1	1	0.0160784	1	1	1	1	1	0.128392	1	1	1	1	1	0.00378845	0.00290486	1	1	1	1	1
Protein modification.dephosphorylation.protein serine/threonine phosphatase families.PPM/PP2C Mn/Mg-dependent phosphatase families.clade I phosphatase	0.0054503	0.0550318	1	1	1	1	1	1	1	1	1	1	1	1	1	1	1	1	1	1	1	1	1
Protein modification.protein folding.Cyclophilin-type chaperone activities	0.000475899	0.00194806	1	0.000617481	0.190663	0.156983	0.615731	1	1	1	1	0.134758	1	0.196429	1	1	1	1	0.0366621	1	1	1	1
External stimuli response.pathogen.pattern-triggered immunity (PTI) machinery.bacterial elicitor response.lipopolysaccharide-binding protein *(LBR)	1	0	1	1	1	1	1	1	1	1	1	1	1	1	1	1	1	1	1	1	1	1	1
Cell division.cell cycle organisation.metaphase to anaphase transition.Anaphase-Promoting Complex/Cyclosome (APC/C)-dependent ubiquitination.APC/C E3 ubiquitin ligase complex.substrate specificity module	0.00149979	0.464365	1	1	1	1	1	1	1	1	1	1	1	1	1	1	1	1	1	1	1	1	1
Carbohydrate metabolism.starch metabolism.granule initiation	1	0.00467197	1	0.00269139	1	1	1	1	1	1	1	1	1	1	1	1	1	1	1	1	1	1	1
RNA processing.RNA modification.mRNA modification.RNA 5'-end processing.RNA-dependent RNase P complex.component *(POP5/RPP14)	0.0365195	0.0181422	1	1	1	1	1	1	1	1	1	1	1	1	1	1	1	1	1	1	1	1	1
Vesicle trafficking.endocytic trafficking.ESCRT-mediated sorting.ESCRT-I complex.component *(VPS23)	1	1	1	1	1	1	0	1	1	1	1	1	1	1	1	1	1	1	1	1	1	1	1
Solute transport.primary active transport.V-type ATPase complex.peripheral V1 subcomplex.subunit A	1	0.155242	1	1	1	1	1	1	1	1	1	1	1	1	1	1	1	1	1	1	1	1	1
Plant reproduction.endosperm formation.transcriptional regulator *(ZHOUPI)	1	1	1	1	1	1	1	1	1	1	1	1	1	1	1	1	1	1	1	1	1	1	1
Protein biosynthesis.ribosome biogenesis.large ribosomal subunit (LSU).LSU processome.pre-60S ribosomal subunit nuclear export	0.695087	0.248808	1	1	1	0.0503288	1	1	1	1	1	1	1	0.0551872	0.000446827	1	0.0262648	1	0.0103498	1	1	1	1
Photosynthesis.calvin cycle.ribulose-1,5-bisphosphat carboxylase/oxygenase (RuBisCo) activity	0.0038165	0.095935	6.54008e-06	2.47147e-07	1	1	0.0814329	1	1	1	1	1	1	1	0.0175696	1	1	1	1	1	1	0.0498712	0.0389085
Protein biosynthesis.organellar translation machinery.mitochondrial ribosome biogenesis.large ribosomal subunit proteome.component *(mL54)	0	1	1	1	1	1	1	1	1	1	1	1	1	1	1	1	1	1	1	1	1	1	1
Solute transport.primary active transport.V-type ATPase complex.membrane V0 subcomplex.subunit d	0.0892145	0.360889	1	1	1	1	1	1	1	1	1	1	1	1	1	1	1	1	1	1	1	1	1
Protein biosynthesis.ribosome biogenesis.large ribosomal subunit (LSU).LSU proteome.component *(uL16)	0.0054503	1	1	1	1	1	1	1	1	1	1	1	1	1.21026e-05	1	1	1	1	1	1	1	1	1
RNA processing.RNA homeostasis.post-transcriptional regulation	0.518765	9.10805e-07	1	1	1	1	0.00990191	0.0392944	0.0033854	1	1	1	1	1	0.465742	1	1	1	1	1	0.107274	1	1
RNA processing.RNA homeostasis.mRNA deadenylation-dependent decay.mRNA decapping machinery.regulatory component *(SPI)	1	0.155242	1	1	1	1	1	1	1	1	1	1	1	1	1	1	1	1	1	1	1	1	1
Multi-process regulation.G-protein-dependent signalling.heterotrimeric G-protein complex.component beta	0.016236	0.0678213	1	1	1	1	1	1	1	1	1	1	1	1	1	1	1	1	1	1	1	1	1
Cell wall organisation.cellulose.cellulose synthase complex (CSC).CSC trafficking.regulatory protein *(TVA)	0.121055	0.00467197	1	1	1	1	1	0.0104194	1	1	1	1	1	1	1	1	1	1	1	1	1	1	1
RNA processing.RNA modification.tRNA modification.thiolation CTU1-URM1 pathway	0.121055	0.000254284	1	1	1	1	1	1	1	1	1	1	1	1	1	1	1	1	1	1	1	1	1
Protein modification.lipidation.glycophosphatidylinositol (GPI) anchor addition.GPI anchor remodeling.GPI lipid remodeling O-acyl transferase *(BC16)	1	0.0678213	1	1	1	1	1	1	1	1	1	1	1	1	1	1	1	1	1	1	1	1	1
RNA biosynthesis.RNA polymerase II-dependent transcription.transcription elongation.ELONGATOR transcription elongation complex	1	2.01772e-05	1	1	1	1	1	1	1	1	1	1	1	1	1	1	1	1	1	1	1	1	1
Nutrient uptake.micronutrient uptake systems.boron	1	0.0171838	1	1	1	1	1	0.00105057	1	1	1	1	1	1	1	1	1	1	1	1	1	1	1
Lipid metabolism.glycerolipid metabolism.glycerolipid degradation.phospholipase activities.phospholipase D activities.phospholipase-D *(PLD-alpha)	1	0.0128051	1	1	1	1	1	1	1	1	1	1	1	1	1	1	1	1	1	1	1	1	1
RNA biosynthesis.DNA-binding transcriptional regulation.other all-alpha-helix DNA-binding domain.NF-Y transcription factor complex.component *(NF-YC)	0.00302347	0.943847	1	1	1	1	1	0.0311729	1	1	1	1	1	1	0.035571	1	1	1	1	1	1	1	1
Phytohormone action.cytokinin.transport	1	0.0128051	1	1	1	1	1	1	1	1	1	1	1	1	1	1	1	1	1	1	1	1	1
Redox homeostasis.thiol-based redox regulation.thioredoxin activities.atypical thioredoxin *(ACHT)	0.155738	0.00128309	1	1	1	1	1	0.0134039	1	1	1	1	1	1	1	1	1	1	1	1	1	1	1
Cell wall organisation.hemicellulose.arabinogalactan.biosynthesis	0.550561	0.000982903	1	1	1	1	0.0134281	1	1	1	1	1	1	1	1	1	1	1	1	1	1	1	1
Photosynthesis.photorespiration.glycerate:glycolate transporter	1	1	0	1	1	1	1	1	1	1	1	1	1	1	1	1	1	1	1	1	1	1	1
Secondary metabolism.phenolics.flavonoid biosynthesis.anthocyanidins.dihydroflavonol 4-reductase *(DFR)	0.0892145	0.0171838	1	1	1	1	1	1	1	1	1	1	1	1	1	1	1	1	1	1	1	1	1
Protein modification.cysteine disulfide formation.chloroplast.protein disulfide isomerase *(SCO2/CYO1)	1	0.0678213	1	1	1	1	1	1	1	1	1	1	1	1	1	1	1	1	1	1	1	1	1
Cytoskeleton organisation.microfilament network.actin polymerisation.actin capping protein heterodimer.component alpha	1	0.0678213	1	1	1	1	1	1	1	1	1	1	1	1	0.00183523	1	1	1	1	1	1	1	1
Chromatin organisation.chromatin structure.structure modulation.chromatin architectural modulator *(PNET)	0.0527787	0.0266208	1	1	1	1	1	1	1	1	1	1	1	1	1	1	1	1	1	1	1	1	1
Protein homeostasis.ubiquitin-proteasome system.ubiquitin-fold protein conjugation.RUB conjugation (neddylation).E1 RUB ubiquitin-activating enzyme heterodimer	0.0054503	0.0550318	1	1	1	1	1	1	1	1	1	1	1	1	1	1	1	1	1	1	1	1	1
Phytohormone action.cytokinin.perception and signal transduction.transcription factor *(CRF)	1	0.464365	1	1	1	1	1	1	1	1	1	1	1	1	1	1	1	1	1	1	1	1	1
Clade-specific metabolism.Brassicaceae.glucosinolate biosynthesis.benzenic and indolic core structure	1	0	1	1	1	1	1	1	1	1	1	1	1	1	1	1	1	1	1	1	1	1	1
Lipid metabolism.sphingolipid metabolism.sphingolipid homeostasis.glucosylceramidase *(GCD)	0.121055	0.000254284	1	1	1	1	1	1	1	1	1	1	1	1	1	1	1	1	1	1	1	1	1
Coenzyme metabolism.prenylquinone biosynthesis.4-hydroxybenzoate biosynthesis.p-coumarate:CoA ligase *(4CL)	0.060753	0.0550318	1	1	1	1	1	0.00569176	1	1	1	1	1	1	1	1	1	1	1	1	1	1	1
Lipid metabolism.sphingolipid metabolism.ceramide biosynthesis.serine C-palmitoyltransferase activity.serine C-palmitoyltransferase complex.small subunit *(ssSPT)	0.060753	1	1	1	1	1	1	1	1	1.57662e-09	1	1	1	1	1	1	1	1	1	1	1	1	1
Cell division.cell cycle organisation.metaphase to anaphase transition.Anaphase-Promoting Complex/Cyclosome (APC/C)-dependent ubiquitination.APC/C E3 ubiquitin ligase complex.catalytic core subcomplex	0.00170718	0.155242	1	1	1	1	1	1	1	1	1	1	1	1	1	1	1	1	1	1	1	1	1
Protein homeostasis.proteolysis.metallopeptidase activities.FtsH endopeptidase activities.FtsH mitochondrial protease complexes.i-AAA protease activities.ATP-dependent metalloprotease *(FtsH4/11)	0.016236	0.00467197	1	1	1	1	1	1	1	1	1	1	1	1	1	1	1	1	1	1	1	1	1
RNA biosynthesis.RNA polymerase II-dependent transcription.transcription co-activation.MEDIATOR complex.other components.component *(MED34)	1	0.0678213	1	1	1	1	1	1	1	1	1	1	1	1	1	1	1	1	1	1	1	1	1
Cellular respiration.oxidative phosphorylation.ATP synthase complex.peripheral MF1 subcomplex.subunit beta	1	0.0181422	1	1	1	1	0.00757853	1	1	1	1	1	1	1	1	1	1	1	1	1	1	1	1
Protein biosynthesis.organellar translation machinery.plastidial ribosome biogenesis.small ribosomal subunit proteome.component *(bS18c)	1	1	1	1	1	1	1	1	1	1	1	1	1	1	1	0	1	1	1	1	1	1	1
Enzyme classification.EC_5 isomerases	1.7828e-09	1.68443e-17	0.0453932	0.114103	1	0.0748297	0.516011	0.540618	1	1	1	1	1	1	1	0.644799	1	0.104324	0.641002	1	1	1	1
Coenzyme metabolism.chlorophyll metabolism.chlorophyll cycle.chlorophyll b reductase complex.component *(NYC1)	0	1	1	1	1	1	1	1	1	1	1	1	1	1	1	1	1	1	1	1	1	1	1
RNA biosynthesis.DNA-dependent RNA polymerase complexes.RNA polymerase IV complex.component *(NRPD2)	0.0365195	0.0181422	1	1	1	1	1	1	1	1	1	1	1	1	1	1	1	1	1	1	1	1	1
Cell division.cell cycle organisation.chromosome segregation.constitutive centromere-associated network.centromere protein *(CENP-S)	0	1	1	1	1	1	1	1	1	1	1	1	1	1	1	1	1	1	1	1	1	1	1
Cell division.cell cycle organisation.chromosome segregation.CENH3 histone recruitment	0.060753	0.00467197	1	1	1	1	1	1	1	1	1	1	1	1	1	1	1	1	1	1	1	1	1
RNA processing.pre-RNA splicing.U2-type major spliceosome.U4-U6-U5 tri-snRNP complex	0.0892145	0.0435752	1	1	0.0253752	1	0.0934452	1	0.0278507	1	1	1	1	1	1	1	1	1	1	1	1	1	1
Enzyme classification.EC_6 ligases.EC_6-4 ligase forming carbon-carbon bond	0.155738	0.0128051	1	1	1	1	1	1	1	1	1	1	1	1	1	1	1	0.00392704	1	1	1	1	1
RNA biosynthesis.DNA-dependent RNA polymerase complexes.RNA polymerase V complex.component *(NRPE11)	0	1	1	1	1	1	1	1	1	1	1	1	1	1	1	1	1	1	1	1	1	1	1
Lipid metabolism.glycerolipid metabolism.phosphatidate biosynthesis.plastidial phosphatidate biosynthesis.lysophosphatidate acyltransferase *(ATS2)	1	0	1	1	1	1	1	1	1	1	1	1	1	1	1	1	1	1	1	1	1	1	1
Redox homeostasis.thiol-based redox regulation.peroxiredoxin activities.1-Cys peroxiredoxin *(PER1)	1	1	1	1	1	1	1	1	1	1	1	1	1	1	1	1	1	1	1	1	1	1	1
Vesicle trafficking.vesicle target membrane fusion.SNARE membrane fusion complexes.Qa-type SNARE components.SYP2-group component	0.0459503	0.00881994	1	1	1	1	1	0.0194202	1	1	1	1	1	1	1	1	1	1	1	1	1	1	1
Protein biosynthesis.translation elongation.eEF2 mRNA-translocation factor activity.regulatory eEF2 diphthamide-modification.diphthamide biosynthesis protein *(DPH2)	1	0.0550318	1	1	1	1	1	1	1	1	1	1	1	1	1	1	1	1	1	1	1	1	1
RNA processing.RNA homeostasis.Exon Junction complex (EJC).core components.helicase component *(eIF4A3)	1	0	1	1	1	1	1	1	1	1	1	1	1	1	1	1	1	1	1	1	1	1	1
Cellular respiration.pyruvate oxidation.mitochondrial pyruvate dehydrogenase complex	0.456275	0.00139072	0.00668891	1	1	1	1	1	1	1	1	0.0212098	1	1	0.0460086	1	1	1	1	1	1	1	1
RNA processing.RNA homeostasis.mRNA deadenylation-dependent decay.mRNA deadenylation	0.0189346	0.0444995	1	1	0.173345	1	0.0980503	1	1	1	1	1	0.0658967	1	1	1	1	1	1	1	0.0485607	1	1
Lipid metabolism.fatty acid metabolism.fatty acid desaturation.first desaturation.delta-9 stearoyl-ACP desaturase *(AAD)	0.00455417	0.665412	1	1	1	1	1	1	1	1	1	1	1	1	1	1	1	1	1	1	1	1	1
Protein translocation.endoplasmic reticulum.GET post-translational insertion system.GET4-GET5 scaffold subcomplex	1	0.0550318	1	1	0.00357448	1	1	1	1	1	1	1	1	1	1	1	1	1	1	1	1	1	1
Protein homeostasis.ubiquitin-proteasome system.ubiquitin-fold protein conjugation.CULLIN-based E3 ubiquitin ligase activities.CUL4-based E3 ubiquitin ligase complexes.DCAF substrate adaptor component activities.substrate adaptor *(ABD1)	1	0.0128051	1	1	1	1	1	1	1	1	1	1	1	1	1	1	1	1	1	1	1	1	1
Vesicle trafficking.retrograde trafficking.Coat protein I (COPI) coatomer machinery.coat protein complex	1	0.000659374	1	1	0.000935746	1	1	1	1	1	1	1	1	1	1	1	0.013251	0.000284888	1	1	1	1	1
Vesicle trafficking.anterograde trafficking.Coat protein II (COPII) coatomer machinery	0.00345649	0.000351933	1	1	0.0261779	1	0.909305	1	1	1	1	1	0.110966	1	0.00573818	1	1	1	1	1	1	1	1
RNA processing.pre-RNA splicing.spliceosome-associated non-snRNP factor activities	1.11201e-06	1.11076e-05	1	1	0.0672485	0.00502023	1	1	0.496778	1	0.328596	1	0.013229	0.602581	1	1	0.273729	1	1	1	1	0.201508	1
Plant organogenesis.vascular system formation.vascular cambium proliferation	1	0.0550318	1	1	1	1	1	1	1	1	1	1	1	1	1	1	1	1	1	1	1	1	1
Multi-process regulation.calcium-dependent signalling.calcium sensor and kinase *(CCaMK)	1	1	1	1	1	1	1	1	1	1	1	1	1	1	1	1	1	1	1	1	1	1	1
Nutrient uptake.micronutrient uptake systems.transition metals.reduction-based strategy	1	0.0962651	1	1	1	1	1	1	1	1	1	1	1	1	1	1	1	1	1	1	1	1	1
Cell division.meiotic recombination.meiotic crossover.class-I/ZMM crossover pathway.HEI10 regulatory E3 ubiquitin ligase activity.transcriptional regulator *(HCR2)	0.000574824	0.360889	1	1	1	1	1	1	1	1	1	1	1	1	1	1	1	1	1	1	1	1	1
Amino acid metabolism.amino acid degradation.arginine degradation	0.234288	0.00113241	1	1	1	1	0.0579921	0.0194202	1	1	1	1	1	1	1	1	1	1	1	1	1	1	1
Chromatin organisation.nucleosome remodeling.other chromatin remodeling activities	0.788277	2.91419e-06	1	1	1	1	1	1	1	1	1	1	1.30758e-05	1	1	1	1	1	1	1	1	1	1
Amino acid metabolism.aspartate group amino acid biosynthesis.aspartate-derived amino acids.threonine biosynthesis	0.016236	1	1	1	1	1	0.00315469	1	1	1	1	1	1	1	1	1	1	1	1	1	1	1	1
External stimuli response.toxic compounds.heavy metal	0.00831151	0.48232	1	1	1	0.00145252	1	0.00264336	1	1	0.0269044	1	1	1	1	1	1	1	1	1	1	1	1
Protein modification.dephosphorylation.protein serine/threonine phosphatase families.PPM/PP2C Mn/Mg-dependent phosphatase families.clade B phosphatase	1	0.0670628	1	1	1	1	1	1	1	1	1	1	1	1	1	1	1	1	1	1	1.33212e-05	1	1
Protein homeostasis.ubiquitin-proteasome system.ubiquitin-fold protein conjugation.CULLIN-based E3 ubiquitin ligase activities.CUL1-based/SCF E3 ubiquitin ligase complexes.F-BOX substrate adaptor component activities.substrate adaptor *(SUSA2/ARP8)	1	0	1	1	1	1	1	1	1	1	1	1	1	1	1	1	1	1	1	1	1	1	1
Protein homeostasis.ubiquitin-proteasome system.ubiquitin-fold protein conjugation.UFM conjugation.E3 UFM ubiquitin ligase activity.regulatory protein *(C53)	1	0	1	1	1	1	1	1	1	1	1	1	1	1	1	1	1	1	1	1	1	1	1
Cytoskeleton organisation.microtubular network	9.80809e-05	1.12342e-27	1	1	1	0.851579	1	1	0.899688	1	0.0123008	1	1	1	0.489772	1	1	1	1	1	1	1	1
Vesicle trafficking.retrograde trafficking.Coat protein I (COPI) coatomer machinery.coat protein complex.cargo adaptor F-subcomplex.subunit zeta	1	1	1	1	1	1	1	1	1	1	1	1	1	1	1	1	1	0	1	1	1	1	1
Amino acid metabolism.shikimate group amino acid biosynthesis.shikimate pathway.3-dehydroquinate dehydratase and shikimate dehydrogenase *(DHQ-SDH)	1	0.0962651	1	1	1	1	1	1	1	1	1	0.00294692	1	1	1	1	0.00257314	1	1	0.00334929	1	1	1
Multi-process regulation.phosphoinositide signalling.inositol phosphate metabolism	0.179336	8.57018e-10	1	1	1	1	1	1	1	1	1	1	1	1	0.165817	1	0.391768	0.293273	1	1	1	1	1
Protein modification.glycosylation.N-linked glycosylation.DPMS dolichol-phosphate-mannose synthase complex.catalytic component *(DPMS1)	0.016236	0.0678213	1	1	1	1	1	1	1	1	1	1	1	1	1	1	1	1	1	1	1	1	1
Protein translocation.chloroplast.outer envelope guidance and insertion.insertion factor for beta-barrel membrane proteins *(OEP80)	1	0	1	1	1	1	1	1	1	1	1	1	1	1	1	1	1	1	1	1	1	1	1
Protein homeostasis.ubiquitin-proteasome system.ubiquitin-fold protein deconjugation.RUB deconjugation.deneddylase activities.ubiquitin carboxyl-terminal hydrolase *(UCH3)	1	1	1	1	1	0	1	1	1	1	1	1	1	1	1	1	1	1	1	1	1	1	1
Solute transport.porins.outer membrane porin *(OEP24)	0.016236	0.0678213	1	1	1	1	1	1	1	1	1	1	1	1	1	1	1	1	1	1	1	1	1
RNA processing.pre-RNA splicing.spliceosome-associated non-snRNP factor activities.RNA splicing factor *(PRP38)	1	0	1	1	1	1	1	1	1	1	1	1	1	1	1	1	1	1	1	1	1	1	1
RNA processing.RNA homeostasis.post-transcriptional regulation.CCCH-ZF-type RNA-binding activity.regulatory protein *(C3H48/59/62/63)	0.0365195	0.0181422	1	1	1	1	1	1	1	1	1	1	1	1	1	1	1	1	1	1	1	1	1
Lipid metabolism.fatty acid metabolism.citrate shuttle.MPC pyruvate carrier complex.component *(MPC1)	0	1	1	1	1	1	1	1	1	1	1	1	1	1	1	1	1	1	1	1	1	1	1
RNA processing.pre-RNA splicing.spliceosome assembly.snRNA transport.snRNA export complex.snRNA export adaptor *(PHAX)	1	0.0678213	1	1	1	1	1	1	1	1	1	1	1	1	1	1	1	1	1	1	1	1	1
Cell division.cell cycle organisation.metaphase to anaphase transition.Anaphase-Promoting Complex/Cyclosome (APC/C)-dependent ubiquitination.APC/C E3 ubiquitin ligase complex.platform subcomplex.component *(APC1)	1	0	1	1	1	1	1	1	1	1	1	1	1	1	1	1	1	1	1	1	1	1	1
Cytoskeleton organisation.microtubular network.microtubule dynamics.microtubule-stabilizing factor *(TPXL5)	1	0.0181422	1	1	1	1	1	1	1	1	1	1	1	1	1	1	1	1	1	1	1	1	1
Cell wall organisation.cutin and suberin.cuticular lipid formation.monoacylglyceryl ester monomer biosynthesis.suberin sn-glycerol-3-phosphate acyltransferase	1	1	1	1	1	1	1	1	1	1	1	1	1	1	1	1	1	1	1	1	1	1	1
Phytohormone action.jasmonic acid.perception and signal transduction.jasmonate-mediated regulatory activity.regulatory transcription factor *(ARF10/ARF16)	1	0.0128051	1	1	1	1	1	1	1	1	1	1	1	1	1	1	1	1	1	1	1	1	1
Plant reproduction.embryogenesis.embryo axis formation.transcriptional regulator *(ATML1)	0.00170718	0.155242	1	1	1	1	1	1	1	1	1	1	1	1	1	1	1	1	1	1	1	1	1
RNA biosynthesis.RNA polymerase III-dependent transcription.nascent RNA chaperone *(LA)	1	1	1	1	1	1	1	1	1	1	1	0	1	1	1	1	1	1	1	1	1	1	1
Carbohydrate metabolism.gluconeogenesis	0.060753	0.0670628	0.00374064	1	1	1	0.0688805	1	1	1	1	1	1	1	1	1	1	1	1	1	1	1	1
Coenzyme metabolism.tetrahydrofolate metabolism.tetrahydrofolate (THF) interconversions.10-formyl-THF synthetase	0	1	1	1	1	1	1	1	1	1	1	1	1	1	1	1	1	1	1	1	1	1	1
Protein homeostasis.protein quality control.ER Quality Control (ERQC) machinery.calnexin/calreticulin chaperone system.alpha-1,2 exomannosidase *(MNL)	1	0	1	1	1	1	1	1	1	1	1	1	1	1	1	1	1	1	1	1	1	1	1
RNA processing.RNA homeostasis.mRNA deadenylation-dependent decay.mRNA decapping machinery.hydrolase component *(DCP2)	0.060753	1	1	1	1	1	1	1	1	1	1	1	1	1	1	1	1	1	1	1	1	1	1
Solute transport.carrier-mediated transport.potassium/sodium cation transporter *(HKT)	1	1	1	1	1	1	1	1	1	1	1	1	1	1	1	1	1	1	1	1	1	1	1
External stimuli response.symbiont.arbuscular mycorrhiza.regulatory protein kinase *(AMK8)	1	0	1	1	1	1	1	1	1	1	1	1	1	1	1	1	1	1	1	1	1	1	1
RNA processing.organelle RNA processing machinery.pre-RNA splicing.mitochondrial RNA splicing.RNA splicing factor *(U18-L1)	1	0	1	1	1	1	1	1	1	1	1	1	1	1	1	1	1	1	1	1	1	1	1
Cell division.DNA replication.endoreduplication.somatic DNA topoisomerase VI complex	0.016236	1	1	1	1	1	0.00315469	1	1	1	1	1	1	1	1	1	1	1	1	1	1	1	1
Chromatin organisation.nucleosome remodeling.ISWI chromatin remodeling complexes.ISWI-CDD complex.component *(DDR)	1	0.0171838	1	1	0.00536834	1	1	1	1	1	1	0.00294692	1	1	1	1	1	1	1	1	1	1	1
Carbohydrate metabolism.starch metabolism	0.00204839	1.72117e-10	0.177875	0.00845677	0.729384	1	1	0.0018523	0.0102074	1	1	1	0.267894	1	0.8618	1	1	0.260584	1	0.253689	1	1	1
RNA biosynthesis.DNA-binding transcriptional regulation.helix-turn-helix DNA-binding domain.E2F family	1	4.67964e-06	1	1	1	1	1	1	1	1	1	1	1	1	1	1	1	1	1	1	1	1	1
RNA processing.pre-RNA splicing.spliceosome-associated non-snRNP factor activities.pre-tRNA splicing	1	0.00881994	1	1	1	1	1	1	1	1	1	1	1	1	1	1	1	1	1	1	1	1	1
Amino acid metabolism.pyruvate group amino acid biosynthesis.pyruvate-derived amino acids.leucine biosynthesis.2-isopropylmalate synthase activity	0.060753	0.00467197	1	1	1	1	1	1	1	1	1	1	1	1	1	1	1	1	1	1	1	1	1
Phytohormone action.abscisic acid.transport.abscisic acid transporter *(AIT)	1	0	1	1	1	1	1	1	1	1	1	1	1	1	1	1	1	1	1	1	1	1	1
Multi-process regulation.Programmed Cell Death (PCD) system.vacuole-mediated cell death.cysteine proteinase *(VPE)	0.0892145	0.360889	1	1	1	1	1	1	1	1	1	1	1	1	1	1	1	1	1	1	1	1	1
Protein modification.targeting peptide maturation.endomembrane system.signal peptidase *(SPP)	0.0308668	0.199675	1	1	1	1	1	1	1	1	1	1	1	1	0.000192282	1	1	1	1	1	1	1	1
RNA processing.RNA modification.mRNA modification.Cleavage and Polyadenylation Specificity Factor (CPSF) complex.nuclease component *(CPSF73-II)	1	1	1	1	1	1	1	1	1	1	1	1	1	1	1	1	1	1	1	1	1	1	1
Protein homeostasis.proteolysis.metallopeptidase activities.M48-class metallopeptidase activities.zinc metalloprotease *(STE24)	1	0	1	1	1	1	1	1	1	1	1	1	1	1	1	1	1	1	1	1	1	1	1
RNA biosynthesis.DNA-binding transcriptional regulation.helix-turn-helix DNA-binding domain.GARP-G2-like domain.PHL-type transcription factor	0.00682128	2.90344e-07	1	1	1	1	1	1	1	1	1	1	1	1	1	1	1	1	1	1	1	1	1
RNA biosynthesis.RNA polymerase II-dependent transcription.transcription termination.R-loop removal.plastidial DNA:RNA hybrid helicase *(RHON1)	1	1	1	1	1	1	1	1	1	1	1	0	1	1	1	1	1	1	1	1	1	1	1
RNA processing.RNA modification.rRNA modification.rRNA methylation.C/D small nucleolar ribonucleoprotein (snoRNP) rRNA methylation complex	0.275667	0.0670628	1	1	1	1	1	1	1	1	1	0.000173313	1	0.0163385	1	0.00339272	1	1	1	1	1	1	1
Protein biosynthesis.ribosome biogenesis.small ribosomal subunit (SSU).SSU processome.pre-40S ribosomal subunit nuclear assembly.MPP10 module	1	0.155242	1	1	1	0.00691312	1	1	1	1	1	1	1	1	0.000446827	1	1	1	1	1	1	1	1
Photosynthesis.photophosphorylation.photosystem II.assembly.assembly factor *(RBD1)	1	0.0678213	1	0.000599812	1	1	1	1	1	1	1	1	1	1	1	1	1	1	1	1	1	1	1
Photosynthesis.photophosphorylation.photosystem II.PS-II complex.component *(PsbTn)	1	1	1	1	1	1	1	1	1	1	1	1	1	1	1	1	1	1	1	1	1	1	0
Protein modification.phosphorylation.TKL protein kinase families.LRR-XI protein kinase	1	0.00428393	1	1	1	1	1	1	1	1	1	1	1	1	1	1	1	1	1	1	1	1	1
Protein modification.S-glutathionylation.glutaredoxin	0.155738	0.00206608	1	1	1	0.0198131	0.880673	1	1	1	0.169052	1	1	1	1	1	1	1	1	1	0.00221809	1	1
External stimuli response.virus.virus infection.nuclear shuttle protein (NSP) nucleocytoplasmic trafficking.regulatory protein *(WWP1)	1	0	1	1	1	1	1	1	1	1	1	1	1	1	1	1	1	1	1	1	1	1	1
Cellular respiration.oxidative phosphorylation.NADH dehydrogenase complex.non-core modules.alpha subcomplex.component *(NDUFA9/39kDa)	0.00170718	0.155242	1	1	1	1	1	1	1	1	1	1	1	1	1	1	1	1	1	1	1	1	1
Coenzyme metabolism.S-adenosyl methionine (SAM) cycle.S-adenosyl methionine synthetase *(MAT)	1	0.000254284	1	1	1	1	0.0276941	1	1	1	1	1	1	1	1	1	1	1	1	1	1	1	1
External stimuli response.pathogen.defense mechanisms.WRKY33-dependent plant immunity.WRKY33-activating protein *(SIB)	0.0365195	0.155242	1	1	1	1	1	0.00376692	1	1	1	1	1	1	1	1	1	1	1	1	1	1	1
RNA biosynthesis.RNA polymerase II-dependent transcription.transcription co-activation.MEDIATOR complex.tail module.component *(MED5/MED24/MED33)	1	1.20936e-05	1	1	1	1	1	1	1	1	1	1	1	1	1	1	1	1	1	1	1	1	1
Protein homeostasis.ubiquitin-proteasome system.ubiquitin-fold protein conjugation.RING E3 ubiquitin ligase activities.RING-H2-class.E3 ubiquitin ligase *(AIRP1)	0.00170718	0.155242	1	1	1	1	1	1	1	1	1	1	1	1	1	1	1	1	1	1	1	1	1
Solute transport.carrier-mediated transport.DMT superfamily.NST-TPT group.nucleotide sugar transporter *(UTR7)	0.0892145	0.0171838	1	1	1	1	1	1	1	1	1	1	1	1	1	1	1	1	1	1	1	1	1
Secondary metabolism.terpenoids.carotenoid biosynthesis.carotenes.zeta-carotene desaturase *(ZDS)	1	1	1	0	1	1	1	1	1	1	1	1	1	1	1	1	1	1	1	1	1	1	1
Coenzyme metabolism.FMN/FAD biosynthesis.FAD synthetase *(RibF)	1	0	1	1	1	1	1	1	1	1	1	1	1	1	1	1	1	1	1	1	1	1	1
Lipid metabolism.glycerolipid metabolism.glycerolipid degradation.triacylglycerol lipase activities.diacyl-/triacylglycerol lipase activities.triacylglycerol lipase *(LIP)	1	0.0171838	1	1	1	1	1	1	1	1	1	1	1	1	1	1	1	1	1	1	1	1	1
Protein homeostasis.ubiquitin-proteasome system.ubiquitin-fold protein conjugation.UBQ conjugation (ubiquitylation).E2 ubiquitin-conjugating enzyme activities.E2 ubiquitin-conjugating enzyme *(UBC4/5/6)	4.67309e-05	1	1	1	1	1	1	1	1	1	1	1	1	1	1	1	1	3.91009e-05	1	1	1	1	1
Phytohormone action.jasmonic acid.biosynthesis.phospholipase-A *(DAD1)	1	1	1	1	1	1	1	1	1	1	1	1	1	1	1	1	1	1	1	1	1	1	1
Nutrient uptake.micronutrient uptake systems.transition metals.chelation-based strategy.nicotianamine.nicotianamine efflux transporter *(ENA)	0.016236	0.0678213	1	1	1	1	1	1	1	1	1	1	1	1	1	1	1	1	1	1	1	1	1
Vesicle trafficking.vesicle target membrane fusion.SNARE membrane fusion complexes.Qa-type SNARE components.SYP1-group component	0.234288	0.0434272	1	1	1	1	0.0579921	1	1	1	1	1	1	1	1	1	1	0.0059208	1	1	1	1	1
RNA biosynthesis.organellar gene expression machinery.plastid-encoded RNA polymerase (PEP) complex.PEP assembly/activity regulation	0.503463	0.0124188	1	0.0351106	1	1	1	1	1	1	1	1	1	1	1	1	1	1	1	1	1	1	1
Protein homeostasis.ubiquitin-proteasome system.membrane-associated protein degradation	4.67309e-05	1.93724e-06	1	1	1	1	0.0402109	1	1	1	1	1	1	1	0.142119	1	0.352988	1	1	1	1	0.00771731	1
Vesicle trafficking.exocytic trafficking.exocytosis regulation.Exocyst-associated SCD complex	1	0.00467197	1	1	1	1	0.0276941	1	1	1	1	1	0.00335595	1	1	1	1	1	1	1	1	1	1
Cellular respiration.oxidative phosphorylation.NADH dehydrogenase complex.non-core modules.alpha subcomplex	6.36117e-07	0.783131	1	1	1	0.0538741	0.221545	1	1	0.0272752	1	1	1	1	0.00050846	1	1	1	1	1	1	1	1
RNA biosynthesis.RNA polymerase II-dependent transcription.transcription initiation.TFIIa basal transcription factor heterodimer	4.67309e-05	0.464365	1	1	1	1	1	1	1	1	1	1	0.00335595	1	1	1	1	1	1	1	1	1	1
Protein modification.dephosphorylation.protein serine/threonine phosphatase families.PPP Fe-Zn-dependent phosphatase families.PP1-class phosphatase complex.regulatory component *(PP1R)	1	0	1	1	1	1	1	1	1	1	1	1	1	1	1	1	1	1	1	1	1	1	1
Cell division.cell cycle organisation.cell cycle control.CYCLIN-dependent protein kinase complex.scaffold component *(CKS)	4.67309e-05	1	1	1	1	1	1	1	1	1	0.00662091	1	1	1	1	1	1	1	1	1	1	1	1
Solute transport.primary active transport.ABC superfamily.ABC2 family.subfamily ABCA transporter	1	0.12303	1	1	1	1	1	1	0.0278507	1	1	1	1	1	1	1	1	1	1	1	1	1	1
Plant reproduction.gametogenesis.male gametophyt.exine formation.primexine deposition factor *(NPU)	1	0.0678213	1	1	1	0.00112569	1	1	1	1	1	1	1	1	1	1	1	1	1	1	1	1	1
Cell wall organisation.hemicellulose.xyloglucan.modification and degradation.xyloglucan/beta-glucan hydrolase *(EG16)	1	1	1	1	1	1	0	1	1	1	1	1	1	1	1	1	1	1	1	1	1	1	1
Nutrient uptake.micronutrient uptake systems.transition metals.reduction-based strategy.root.iron/zinc/manganese/cobalt cation transporter *(IRT1)	1	1	1	1	1	1	1	1	1	1	1	1	1	1	1	1	1	1	1	1	1	1	1
Cytoskeleton organisation.microfilament network.actin polymerisation.SCAR/WAVE ARP2/3-activating complex.component *(BRK1)	1	1	1	1	1	1	1	1	1	0	1	1	1	1	1	1	1	1	1	1	1	1	1
Cell division.DNA replication	0.0136642	1.04104e-16	1	1	0.0253752	1	1	1	0.496778	1	1	1.64899e-14	1	1	0.894178	1	1	1	0.677147	1	1	1	1
Multi-process regulation.ppGpp (hyperphosphorylated guanylate) signalling.bifunctional ppGpp synthetase and hydrolase *(RSH)	0.0365195	0.155242	1	1	1	1	1	1	1	1	1	1	1	1	1	1	1	1	1	1	1	1	1
Cell wall organisation.cellulose.cellulose synthase complex (CSC).CSC trafficking.G-protein-coupled receptor-like regulator *(7TM)	0.0892145	0.0962651	1	1	1	1	1	1	1	1	1	1	1	1	1	1	1	1	1	1	1	1	1
Lipid metabolism.glycerolipid metabolism.diacylglycerol biosynthesis.phosphatidate phosphatase *(LPP-epsilon)	0	1	1	1	1	1	1	1	1	1	1	1	1	1	1	1	1	1	1	1	1	1	1
RNA biosynthesis.DNA-dependent RNA polymerase complexes	0.000199457	8.04025e-08	1	1	0.00357448	0.000380658	1	1	1	0.193292	1	1	1	1	1	1	1	1	0.0796259	1	1	1	1
RNA processing.organelle RNA processing machinery.RNA homeostasis.plastidial mRNA stabilisation	0.0130495	0.00090898	1	0.00012134	1	1	0.297193	1	0.0823592	1	1	1	1	1	1	1	1	1	1	1	1	1	1
Protein biosynthesis.translation initiation.Pre-Initiation Complex (PIC) module.eIF2 Met-tRNA binding factor activity.eIF2 Met-tRNA binding factor complex	1	0.000982903	1	1	1	1	1	1	1	1	1	8.75729e-06	1	0.0398153	1	1	0.000425709	1	1	1	1	1	1
Cytoskeleton organisation.microfilament network.actin polymerisation.Arp2/3 actin polymerization initiation complex.component *(ArpC1)	0	1	1	1	1	1	1	1	1	1	1	1	1	1	1	1	1	1	1	1	1	1	1
Multi-process regulation.14-3-3 regulatory system.14-3-3 phosphoprotein-binding protein *(GRF)	0.879395	2.18553e-06	1	1	1	1	0.27744	1	1	1	1	1	1	1	1	1	1	0.0300462	1	1	1	1	1
Lipid metabolism.cytoplasmic lipid droplet-associated activities.STEROLEOSIN-type dehydrogenase *(SLO/HSD)	1	1	1	1	1	1	1	1	1	1	1	1	1	1	1	1	1	1	1	1	1	1	1
Protein homeostasis.proteolysis.glutamic peptidase activities	0.213745	0.000656901	1	0.0495089	1	1	1	1	1	1	1	1	1	1	1	1	1	1	1	1	1	1	1
Protein biosynthesis.organellar translation machinery.plastidial ribosome biogenesis	0.00493037	0.00622524	0.000348792	3.69471e-34	1	0.00198607	0.0202632	1	1	1	1	1	1	1	0.224788	3.45917e-12	1	0.0264906	1	1	1	1	1
Vesicle trafficking.clathrin coated vesicle (CCV) machinery.TPLATE cargo adaptor complex.component *(TWD40)	1	0.000254284	1	1	1	1	1	1	1	1	1	1	1	1	0.011296	1	1	1	1	1	1	1	1
Solute transport.carrier-mediated transport.VIT family.iron cation transporter *(VTL)	1	0.0962651	1	1	1	1	1	1	1	1	1	1	1	1	1	1	1	1	1	1	1	1	1
Solute transport.carrier-mediated transport.anion channel / anion:proton antiporter *(CLC)	1	0.000907908	1	1	1	1	1	1	1	1	1	1	1	1	1	1	1	1	1	1	1	1	1
RNA biosynthesis.organellar gene expression machinery.plastid-encoded RNA polymerase (PEP) complex.essential co-factor components.component *(PAP1/TAC3)	1	0	1	1	1	1	1	1	1	1	1	1	1	1	1	1	1	1	1	1	1	1	1
Vesicle trafficking.exocytic trafficking.secretory vesicle trafficking	0.0365195	0.0242415	1	1	1	1	0.00265396	1	1	1	1	1	1	1	1	1	1	1	1	1	1	1	1
Protein homeostasis.protein repair	1	0	1	1	1	1	1	1	1	1	1	1	1	1	1	1	1	1	1	1	1	1	1
Phytohormone action.auxin.biosynthesis.indole-3-pyruvic acid (IPyA) pathway.tryptophan aminotransferase	1	0.155242	1	1	1	1	1	1	1	1	1	1	1	1	1	1	1	1	1	1	1	1	1
RNA biosynthesis.DNA-dependent RNA polymerase complexes.RNA polymerase II complex.component *(NRPB4)	0.0365195	0.155242	1	1	1	0.00209911	1	1	1	1	1	1	1	1	1	1	1	1	1	1	1	1	1
Cell division.cell cycle organisation.cell cycle control.CYCLIN-dependent protein kinase complex.catalytic component *(CDKD)	0.016236	1	1	1	1	1	1	1	1	1	1	1	1	1	1	1	1	1	1	1	1	1	1
Vesicle trafficking.anterograde trafficking.AP-3 vacuole cargo adaptor complex.large subunit delta *(AP3D)	1	0	1	1	1	1	1	1	1	1	1	1	1	1	1	1	1	1	1	1	1	1	1
Protein modification.dephosphorylation.protein serine/threonine phosphatase families.PPM/PP2C Mn/Mg-dependent phosphatase families.clade J phosphatase	1	0.288515	1	1	1	1	1	1	1	1	1	1	1	1	1	1	1	1	1	1	1	1	1
Protein homeostasis.ubiquitin-proteasome system.ubiquitin-fold protein conjugation.UFM conjugation.E3 UFM ubiquitin ligase activity.E3 UFM ubiquitin ligase *(UFL1)	0.016236	0.0678213	1	1	1	1	1	1	1	1	1	1	1	1	1	1	1	1	1	1	1	1	1
Protein modification.cysteine disulfide formation.endoplasmic reticulum.protein disulfide isomerase *(PDI-L)	0.193997	0.0242415	1	1	1	0.0119999	1	1	1	1	1	1	1	1	1	1	1	0.00500602	1	1	1	1	1
Protein homeostasis.ubiquitin-proteasome system.ubiquitin-fold protein conjugation.HUB conjugation	0	1	1	1	1	1	1	1	1	1	1	1	1	1	1	1	1	1	1	1	1	1	1
Amino acid metabolism.aspartate group amino acid biosynthesis.aspartate-derived amino acids.lysine biosynthesis.diaminopimelate decarboxylase *(DapDC1/2)	0.0892145	0.360889	1	1	1	1	1	1	1	1	1	1	1	1	0.00029096	1	1	1	1	1	1	1	1
Lipid metabolism.glycerolipid metabolism.phosphatidate biosynthesis	0.000100604	0.000643338	1	1	1	1	1	1	0.127921	1	1	1	1	1	1	1	1	1	1	1	1	1	1
Photosynthesis.photophosphorylation.chlororespiration.NADH dehydrogenase-like (NDH) complex.assembly and maintenance.assembly factor *(NDF5)	1	0	1	1	1	1	1	1	1	1	1	1	1	1	1	1	1	1	1	1	1	1	1
RNA processing.RNA homeostasis.Exosome complex.TRAMP (Trf4-Air2-Mtr4 Polyadenylation) nucleolar regulation complex	1	0	1	1	1	1	1	1	1	1	1	1	1	1	1	1	1	1	1	1	1	1	1
Lipid metabolism.fatty acid metabolism.acetyl-CoA generation.plastidial pyruvate kinase	0.00149979	1	1	1	0.00737832	1	1	1	1	1	1	1	1	1	1	1	0.00333231	1	1	1	1	1	1
Cell division.DNA replication.elongation.DNA polymerase epsilon complex	0.0365195	0.0181422	1	1	1	1	1	1	1	1	1	1	1	1	1	1	1	1	1	1	1	1	1
RNA processing.RNA modification.tRNA modification.methylation.TRM8-TRM82 tRNA guanine-methyltransferase complex.component *(TRM8)	1	0.81814	1	1	1	1	1	1	1	1	1	1	1	1	1	1	1	1	1	1	1	1	1
Cytoskeleton organisation.microtubular network.microtubule dynamics.microtubule-stabilizing factor *(WDL)	0.0527787	0.0018	1	1	1	1	1	1	1	1	0.0322866	1	1	1	0.0641694	1	1	1	1	1	1	1	1
Protein biosynthesis.organellar translation machinery.plastidial ribosome biogenesis.small ribosomal subunit proteome.component *(uS10c)	1	1	1	0.000599812	1	1	1	1	1	1	1	1	1	1	1	1	1	0.000451988	1	1	1	1	1
External stimuli response.symbiont.common symbiotic signalling pathway (CSSP).CCaMK-IPD3 kinase complex.component *(CCaMK)	1	1	1	1	1	1	1	1	1	1	1	1	1	1	1	1	1	1	1	1	1	1	1
Polyamine metabolism.putrescine biosynthesis.arginine decarboxylation pathway.arginine decarboxylase *(ADC1/2)	0.060753	1	1	1	1	1	0.0133412	1	1	1	1	1	1	1	1	1	1	1	1	1	0.00113923	1	1
Cell division.cell cycle organisation.sister chromatid separation.cohesin dissociation.separase *(ESP1)	1	1	1	1	1	1	1	1	1	1	1	1	1	1	1	1	1	1	1	1	1	1	1
Secondary metabolism.phenolics.p-coumaroyl-CoA biosynthesis.cinnamate 4-hydroxylase *(C4H)	0.0365195	0.0181422	1	1	1	1	1	1	1	1	1	1	1	1	1	1	1	1	1	1	1	1	1
RNA processing.organelle RNA processing machinery.pre-RNA splicing.mitochondrial RNA splicing.RNA splicing factor *(SLO3)	1	0.254999	1	1	1	1	1	1	1	1	1	1	1	1	1	1	1	1	1	1	1	1	1
RNA biosynthesis.DNA-binding transcriptional regulation.beta-hairpin exposed by alpha/beta-scaffold structure.AP2/ERF family.ERF subfamily.subgroup ERF-X transcription factor	0.23733	0.00119552	1	1	1	1	0.20416	0.0636327	1	1	1	1	1	1	1	1	1	1	1	1	0.000305265	1	1
Protein homeostasis.ubiquitin-proteasome system.ubiquitin-fold protein conjugation.RBR E3 ubiquitin ligase activities.E3 ubiquitin ligase *(RBR-Ariadne)	0.319928	0.0274061	1	1	1	1	1	0.0266963	1	1	1	1	1	1	1	1	1	1	1	1	1	1	1
Cell division.cell cycle organisation.cell cycle control.CYCLIN regulatory protein activities.regulatory protein *(CYCJ18)	1	0.360889	1	1	1	1	1	1	1	1	1	1	1	1	1	1	1	1	1	1	1	1	1
RNA processing.pre-RNA splicing.U2-type major spliceosome.U1/U2/U4/U5 snRNP-associated Sm accessory RNP complex.component *(Sm-D2)	0.00170718	1	1	1	1	1	1	1	1	1	1	1	1	1	1	1	1	1	1	1	1	1	1
Cellular respiration.oxidative phosphorylation.cytochrome c reductase complex.component *(QCR8)	0.0365195	1	1	1	1	1	1	1	1	7.64816e-07	1	1	1	1	1	1	1	1	1	1	1	1	1
Plant organogenesis	0.000171569	4.56625e-16	1	1	1	1	0.00190326	0.453285	0.364503	1	0.715769	1	1	0.271727	1	1	1	1	1	0.253689	1	1	1
Protein modification.phosphorylation.TKL protein kinase families.RLCK-V receptor-like protein kinase	0.01151	0.0171838	1	1	1	1	1	1	1	1	1	1	0.0072074	1	1	1	1	1	1	1	1	1	1
Multi-process regulation.phosphoinositide signalling.inositol phosphate metabolism.regulation	0.410106	7.45058e-05	1	1	1	1	1	1	1	1	1	1	1	1	1	1	1	0.011422	1	1	1	1	1
Nucleotide metabolism.deoxynucleotides.biosynthesis.thymidylate synthase *(DRTS)	1	0.00467197	1	1	1	1	1	1	1	1	1	1	1	1	1	1	1	1	1	1	1	1	1
Lipid metabolism.sphingolipid metabolism.sphingolipid homeostasis.ceramidase activities.alkaline ceramidase *(ACER)	1	0	1	1	1	1	1	1	1	1	1	1	1	1	1	1	1	1	1	1	1	1	1
Amino acid metabolism.amino acid degradation.branched-chain amino acids.acyl-CoA dehydrogenase oxidation	0.234288	0.00113241	1	1	1	1	1	1	1	1	1	1	1	1	1	1	1	1	1	1	1	1	1
Protein translocation.peroxisome.importomer translocation system.cargo-receptor docking complex	0.01151	0.0962651	1	1	1	1	1	1	1	1	1	1	1	1	1	1	1	1	1	1	1	1	1
Protein biosynthesis.ribosome biogenesis.large ribosomal subunit (LSU).LSU processome.pre-60S ribosomal subunit nuclear assembly.assembly factor *(RID3)	1	1	1	1	1	1	1	1	1	1	1	1	1	1	1	1	1	1	1	1	1	1	1
Enzyme classification.EC_1 oxidoreductases.EC_1-18 oxidoreductase acting on iron-sulfur protein as donor	0.0892145	0.0962651	0.000956331	0.00415529	1	1	1	1	1	1	1	1	1	1	1	1	1	1	1	1	1	1	1
Protein translocation.nucleus.nuclear pore complex (NPC).outer ring.scaffold nucleoporin *(ALADIN)	1	0	1	1	1	1	1	1	1	1	1	1	1	1	1	1	1	1	1	1	1	1	1
Solute transport.carrier-mediated transport.APC superfamily.APC family.gamma-aminobutyric acid transporter *(GABP)	1	0.0171838	1	1	1	1	1	1	1	1	1	1	1	1	1	1	1	1	1	1	1	1	1
Protein biosynthesis.organellar translation machinery.mitochondrial ribosome biogenesis.large ribosomal subunit proteome.component *(uL11m)	1	1	1	1	1	1	0	1	1	1	1	1	1	1	1	1	1	1	1	1	1	1	1
Lipid metabolism.plastoglobule-associated activities.Fibrillin plastoglobule core protein *(FBN4)	1	1	1	1	1	1	1	0	1	1	1	1	1	1	1	1	1	1	1	1	1	1	1
Protein modification.glycosylation.O-linked glycosylation.serine/threonine O-linked glycosylation.O-fucosyltransferase *(OFT1)	1	0.360889	1	1	1	1	1	1	1	1	1	1	1	1	1	1	1	1	1	1	1	1	1
Protein homeostasis.proteolysis.metallopeptidase activities.M16-class metallopeptidase activities.PQQL-type peptidase	1	0.254999	1	1	1	1	1	1	1	1	1	1	1	1	1	1	1	1	1	1	1	1	1
Plant organogenesis.leaf formation.stomata.stomatal density.regulatory peptidase *(SDD1)	1	0	1	1	1	1	1	1	1	1	1	1	1	1	1	1	1	1	1	1	1	1	1
Protein biosynthesis.organellar translation machinery.plastidial ribosome biogenesis.plastidial ribosome-associated proteins.ribosome biogenesis factor *(CRASS)	1	0.0550318	1	0.00269139	1	1	1	1	1	1	1	1	1	1	1	1	1	1	1	1	1	1	1
Lipid metabolism.phytosterol metabolism.phytosterol homeostasis.regulatory protein *(HISE1)	1	0	1	1	1	1	1	1	1	1	1	1	1	1	1	1	1	1	1	1	1	1	1
Cytoskeleton organisation.microtubular network.Kinesin microtubule-based motor protein activities.Kinesin-14-type motor protein activities.KCBP kinesin motor protein activity.kinesin motor protein *(KCBP)	1	0.0678213	1	1	0.000821882	1	1	1	1	1	1	1	1	1	1	1	1	1	1	1	1	1	1
Phytohormone action.jasmonic acid.biosynthesis.allene oxidase synthase *(AOS)	1	0.0678213	1	1	1	1	0.00315469	1	1	1	1	1	1	1	1	1	1	1	1	1	1	1	1
Nutrient uptake.micronutrient homeostasis.iron.chloroplast iron homeostasis.ECF-type iron cation transport complex.nucleotide binding component *(NAP14)	1	0.0678213	1	1	1	1	1	1	1	1	1	1	1	1	1	1	1	1	1	1	1	1	1
Protein modification.glycosylation.N-linked glycosylation.complex N-glycan maturation.class-II alpha-mannosidase II	1	0	1	1	1	1	1	1	1	1	1	1	1	1	1	1	1	1	1	1	1	1	1
Photosynthesis.photophosphorylation.chlororespiration.NADH dehydrogenase-like (NDH) complex.subcomplex B.component *(PnsB3/NDF4)	1	0.360889	1	0.00415529	1	1	1	1	1	1	1	1	1	1	1	1	1	1	1	1	1	1	1
RNA processing	4.34609e-27	1.55079e-111	1	0.00481583	9.97653e-19	0.389918	0.000375764	1	0.0137274	0.087458	1	2.03066e-05	1.14987e-07	1	0.0126003	1	0.171824	1	0.19596	1	1	1	1
Cell division.cell cycle organisation.chromosome segregation.chromosome passenger complex (CPC)	0.234288	0.0434272	1	1	1	1	1	1	1	1	1	1	1	1	1	1	1	1	1	1	1	1	1
Solute transport.carrier-mediated transport.MFS superfamily.sugar transporter SP family.hexose transporter *(VGT)	1	0	1	1	1	1	1	1	1	1	1	1	1	1	1	1	1	1	1	1	1	1	1
Protein homeostasis.ubiquitin-proteasome system.membrane-associated protein degradation.ER-associated protein degradation (ERAD).substrate processing.ubiquitin-binding adaptor *(UFD3)	0	1	1	1	1	1	1	1	1	1	1	1	1	1	1	1	1	1	1	1	1	1	1
Protein modification.cysteine disulfide formation.mitochondrion.sulfhydryl oxidase *(ERV1)	1	0	1	1	1	1	1	1	1	1	1	1	1	1	1	1	1	1	1	1	1	1	1
Coenzyme metabolism.S-adenosyl methionine (SAM) cycle	1	8.47716e-05	1	1	1	1	0.00558522	1	1	1	1	1	1	1	1	1	1	0.00852201	1	1	1	1	1
Protein modification.dephosphorylation.protein aspartate phosphatase families.FCP phosphatase families.subcluster H/CPL1-2 phosphatase	1	0	1	1	1	1	1	1	1	1	1	1	1	1	1	1	1	1	1	1	1	1	1
Protein modification.lipidation.glycophosphatidylinositol (GPI) anchor addition.GPI transamidase complex.component *(PIG-S)	1	0	1	1	1	1	1	1	1	1	1	1	1	1	1	1	1	1	1	1	1	1	1
Cellular respiration.oxidative phosphorylation.NADH dehydrogenase complex.non-core modules.alpha subcomplex.component *(NDUFA12/B17-2)	1	0	1	1	1	1	1	1	1	1	1	1	1	1	1	1	1	1	1	1	1	1	1
Phytohormone action.cytokinin.biosynthesis.zeatin-type-cytokinin synthase *(CYP735A)	1	1	1	1	1	1	1	1	1	1	1	1	1	1	1	1	1	1	1	1	1	1	1
Protein modification.phosphorylation.TKL protein kinase families.LRR-VI protein kinase families.LRR-VI-1 protein kinase	0.0892145	0.0171838	1	1	1	1	1	0.00826084	1	1	1	1	1	1	1	1	1	1	1	1	1	1	1
Phytohormone action.gibberellin.perception and signal transduction.bifunctional cGMP-dependent protein kinase and phosphatase *(PKG)	0	1	1	1	1	1	1	1	1	1	1	1	1	1	1	1	1	1	1	1	1	1	1
RNA processing.organelle RNA processing machinery.RNA modification.C-to-U RNA editing.PPR-type RNA editing factor activities.RNA editing factor *(YS1)	1	0	1	1	1	1	1	1	1	1	1	1	1	1	1	1	1	1	1	1	1	1	1
RNA processing.organelle RNA processing machinery.RNA homeostasis.plastidial mRNA stabilisation.stability factor *(PPR287)	1	0	1	1	1	1	1	1	1	1	1	1	1	1	1	1	1	1	1	1	1	1	1
Phytohormone action.auxin.transport.auxin influx.auxin transporter *(AUX/LAX)	0.00512622	0.0242415	1	1	1	1	1	1	1	1	1	1	1	1	1	1	1	1	1	1	1	1	1
Photosynthesis.photophosphorylation.photosystem II.assembly.assembly factor *(DEAP2)	1	0.254999	1	1	1	1	1	1	1	1	1	1	1	1	0.00590821	1	1	1	1	1	1	1	1
Protein homeostasis.ubiquitin-proteasome system.ubiquitin-fold protein conjugation.HUB conjugation.HUB ubiquitin-fold protein	0	1	1	1	1	1	1	1	1	1	1	1	1	1	1	1	1	1	1	1	1	1	1
Cytoskeleton organisation.microfilament network.actin polymerisation.SCAR/WAVE ARP2/3-activating complex.component *(ABIL)	0.155738	0.00128309	1	1	1	1	1	1	1	1	1	1	1	1	1	1	1	1	1	1	1	1	1
RNA processing.organelle RNA processing machinery.pre-RNA splicing.mitochondrial RNA splicing.CFM-type RNA splicing factor families	1	0.00111648	1	1	1	1	1	1	1	1	1	1	1	1	1	1	1	1	1	1	1	1	1
Cytoskeleton organisation.microfilament network.actin polymerisation.profilin actin nucleation protein	0.000489873	0.155242	1	1	1	1	1	1	1	1	1	1	1	1	0.00242676	1	0.013251	1	1	1	1	0.0086818	1
Protein translocation.nucleus.nucleocytoplasmic transport.nuclear transport receptor activities.export karyopherin *(XPO1)	1	1	1	1	0	1	1	1	1	1	1	1	1	1	1	1	1	1	1	1	1	1	1
Cellular respiration.oxidative phosphorylation.ATP synthase complex.peripheral MF1 subcomplex.subunit delta *(OSCP)	1	0	1	1	1	1	1	1	1	1	1	1	1	1	1	1	1	1	1	1	1	1	1
Vesicle trafficking.vesicle target membrane fusion.SNARE membrane fusion complexes.Qc-type SNARE components.SYP7-group component	0.193997	0.0962651	1	1	1	1	1	1	1	1	1	1	1	1	1	1	1	7.47748e-05	1	1	1	1	1
Protein modification.lipidation.N-terminal myristoylation	1	0.0678213	1	1	1	1	1	1	1	1	1	1	1	1	1	1	1	1	1	1	1	1	1
Cellular respiration.tricarboxylic acid cycle.succinate dehydrogenase complex.components.iron-sulphur component *(SDH2)	1	1	1	1	1	1	1.15542e-06	1	1	1	1	1	1	1	0.00590821	1	1	1	1	1	1	1	1
Cell division.DNA replication.initiation.multifunctional DNA primase and DNA polymerase *(PrimPol)	1	0	1	1	1	1	1	1	1	1	1	1	1	1	1	1	1	1	1	1	1	1	1
Lipid metabolism.glycerolipid metabolism.phosphatidylethanolamine biosynthesis.mitochondrial phosphatidylserine decarboxylation pathway.membrane juxtaposition-dependent route.MICOS complex	1	0.0550318	1	1	1	0.00354898	1	1	1	0.00123533	1	1	1	1	1	1	1	1	1	1	1	1	1
Vesicle trafficking.endocytic trafficking.ESCRT-mediated sorting.VPS4-VTA1 ESCRT-disassembly complex	0.364347	0.294438	1	1	1	1	0.0934452	1	1	1	1	1	1	1	1	1	1	1	1	1	1	1	1
Cellular respiration.tricarboxylic acid cycle.succinate dehydrogenase complex.assembly	0.121055	0.155242	1	1	1	1	1	1	1	0.00285964	0.00662091	1	1	1	1	1	1	1	1	1	1	1	1
Phytohormone action.signalling peptides.NCRP (non-cysteine-rich-peptide) category.PSY-peptide activity	0.155738	0.219467	1	1	1	1	1	0.0134039	1	1	0.000130034	1	1	1	1	1	1	1	1	1	1	1	1
Polyamine metabolism.putrescine biosynthesis.arginine decarboxylation pathway.N-carbamoylputrescine amidohydrolase *(NLP1)	1	0.0550318	1	1	1	1	1	1	1	1	1	1	1	1	1	1	1	1	1	1	1	1	1
Vesicle trafficking.vesicle tethering.RAB-GTPase activities.G-class RAB GTPase	0.060753	0.0171838	1	1	1	0.017272	1	1	1	1	1	1	1	1	1	1	1	1	1	1	1	1	1
RNA biosynthesis.RNA polymerase II-dependent transcription.transcription elongation.ELONGATOR transcription elongation complex.component *(ELP5)	1	0	1	1	1	1	1	1	1	1	1	1	1	1	1	1	1	1	1	1	1	1	1
DNA damage response.nonhomologous end-joining (NHEJ) repair.Ku70-Ku80 helicase complex.component *(KU80)	1	0	1	1	1	1	1	1	1	1	1	1	1	1	1	1	1	1	1	1	1	1	1
External stimuli response.virus.virus replication	0.000149359	0.00080802	1	1	1	0.00290152	1	1	1	1	1	1	1	1	1	1	1	1	1	1	1	1	1
Phytohormone action.jasmonic acid.perception and signal transduction	0.383374	0.00353861	1	1	0.0864347	1	0.0368105	1	1	1	1	1	1	1	1	1	1	1	1	1	1	1	1
Protein biosynthesis.organellar translation machinery.plastidial ribosome biogenesis.large ribosomal subunit proteome.component *(uL6c)	1	1	1	3.48635e-06	1	1	1	1	1	1	1	1	1	1	1	1	1	1	1	1	1	1	1
Polyamine metabolism.polyamine conjugation.polyamine hydroxycinnamoyl-CoA acyltransferase	1	1	1	1	1	1	1	1	1	1	1	1	1	1	1	1	1	1	1	1	1	1	1
RNA biosynthesis.RNA polymerase II-dependent transcription.transcription elongation.SPT4-SPT5 transcription elongation complex.component *(SPT4)	0	1	1	1	1	1	1	1	1	1	1	1	1	1	1	1	1	1	1	1	1	1	1
Secondary metabolism.terpenoids.isoprenyl diphosphate biosynthesis.geranyl diphosphate synthase complex	1	1	1	1	1	1	0	1	1	1	1	1	1	1	1	1	1	1	1	1	1	1	1
Amino acid metabolism.aspartate group amino acid biosynthesis.aspartate-derived amino acids.bifunctional homoserine dehydrogenase and aspartate kinase	0.0365195	0.0181422	1	1	1	1	1	1	1	1	1	1	1	1	1	1	1	1	1	1	1	1	1
Enzyme classification.EC_5 isomerases.EC_5-2 cis-trans-isomerase	7.85694e-06	0.000499788	1	0.00161561	0.310467	0.254267	0.211803	1	1	1	1	0.219287	1	0.31871	1	0.0676431	1	1	0.0624149	1	1	1	1
Photosynthesis.photorespiration.hydroxypyruvate reductase activities.non-peroxisomal hydroxypyruvate reductase *(HPR)	1	0.0171838	1	1	1	1	0.0202632	1	1	1	0.00507977	1	1	1	1	1	1	1	1	1	1	1	1
Coenzyme metabolism.molybdenum cofactor biosynthesis.precursor Z biosynthesis	1	0.0181422	1	1	1	1	1	1	1	1	1	1	1	1	1	1	1	1	1	1	1	1	1
Protein translocation.chloroplast.inner envelope Sec2 post-import insertion system.component *(SecA2)	1	0.155242	1	1	1	1	1	1	1	1	1	1	1	1	1	1	1	1	1	1	1	1	1
Vesicle trafficking.vesicle tethering.Golgin-mediated tethering	0.598299	0.0018	1	1	1	1	1	1	1	1	1	1	0.000460078	1	1	1	1	1	1	1	1	1	1
Vesicle trafficking.retrograde trafficking.Coat protein I (COPI) coatomer machinery.coat protein recruiting.ARF-GTPase activities	0.741528	9.93011e-06	1	1	1	0.000172692	1	1	0.0615229	1	0.0420467	1	1	1	1	1	1	1	1	1	1	1	1
Lipid metabolism.glycerolipid metabolism.phosphatidate biosynthesis.plastidial phosphatidate biosynthesis.glycerol-3-phosphate acyltransferase *(ATS1)	1	0	1	1	1	1	1	1	1	1	1	1	1	1	1	1	1	1	1	1	1	1	1
Solute transport.primary active transport.VHP PPase family.proton-translocating pyrophosphatase *(VHP1)	1	0	1	1	1	1	1	1	1	1	1	1	1	1	1	1	1	1	1	1	1	1	1
Cytoskeleton organisation.nuclear dynamics.nuclear shape determination	0.0459503	0.742454	1	1	0.00039821	1	1	1	1	1	1	1	0.00624289	1	1	1	1	1	1	1	1	1	1
Vesicle trafficking.endocytic trafficking.ESCRT-mediated sorting.VPS4-VTA1 ESCRT-disassembly complex.regulatory component *(VTA1/LIP5)	1	0.254999	1	1	1	1	0.0133412	1	1	1	1	1	1	1	1	1	1	1	1	1	1	1	1
Photosynthesis.photophosphorylation.photosystem II.photosynthetic acclimation.non-photochemical quenching (NPQ).qH-type antenna quenching.regulatory protein *(SOQ1)	1	0	1	1	1	1	1	1	1	1	1	1	1	1	1	1	1	1	1	1	1	1	1
Protein homeostasis.ubiquitin-proteasome system.ubiquitin-fold protein conjugation.CULLIN-based E3 ubiquitin ligase activities.CUL3-based E3 ubiquitin ligase complexes.BTB/POZ substrate adaptor component activities.substrate adaptor *(NRL)	0.155738	0.0670628	1	1	1	1	1	1	1	1	1	1	1	1	1	1	1	1	1	1	1	1	1
Coenzyme metabolism.lipoic acid biosynthesis.lipoyltransferase	1	0.141868	1	1	1	1	1	1	1	1	1	1	1	1	1	1	1	1	1	1	1	1	1
Cellular respiration.tricarboxylic acid cycle.citrate synthase *(CSY4/5)	1	0.155242	1	1	1	1	1	1	1	1	1	1	1	1	0.00374538	1	1	1	1	1	1	1	1
Enzyme classification.EC_4 lyases	1.68613e-06	1.7472e-15	1	0.690033	1	1	0.0590233	0.551217	1	1	1	1	1	1	0.00838277	1	0.646997	1	1	1	1	1	1
Protein biosynthesis.translation elongation.eEF2 mRNA-translocation factor activity.regulatory eEF2 diphthamide-modification.diphthine methyl ester synthase *(DPH5)	0.00170718	0.155242	1	1	1	1	1	1	1	1	1	1	1	1	1	1	1	1	1	1	1	1	1
Protein homeostasis.proteolysis.serine peptidase activities.SBT-type protease activities.protease *(SBT4)	1	0.0181422	1	1	1	1	1	1	1	1	1	1	1	1	1	1	1	1	1	1	1	1	1
Phytohormone action.signalling peptides.NCRP (non-cysteine-rich-peptide) category.IDL-peptide activity.IDA/IDL-precursor polypeptide	1	0.0171838	1	1	1	1	1	1	1	1	1	1	1	1	1	1	1	1	1	1	1	1	1
Plant reproduction.pollination and fertilization.gamete fusion factor *(DMP8-9)	1	1	1	1	1	1	1	1	1	1	1	1	1	1	1	1	1	1	1	1	1	1	1
Protein modification.methylation.arginine N-methyltransferase activities.type-I arginine N-methyltransferase *(PRMT10)	1	0.0181422	1	1	1	1	1	1	1	1	1	1	1	1	1	1	1	1	1	1	1	1	1
RNA processing.organelle RNA processing machinery.pre-RNA splicing.mitochondrial RNA splicing.group-II intron RNA splicing helicase *(PMH1/2)	1	0	1	1	1	1	1	1	1	1	1	1	1	1	1	1	1	1	1	1	1	1	1
Protein modification.tyrosine sulfation	1	0	1	1	1	1	1	1	1	1	1	1	1	1	1	1	1	1	1	1	1	1	1
Cell wall organisation.pectin.rhamnogalacturonan II.biosynthesis.2-keto-3-deoxymanno-octulosonic acid (KDO) biosynthesis	3.47809e-05	0.141868	1	1	1	1	1	1	1	1	1	1	1	1	1	1	1	1	1	1	1	1	1
Protein homeostasis.ubiquitin-proteasome system.ubiquitin-fold protein deconjugation.RUB deconjugation.deneddylase activities.deneddylase *(DEN1)	0.193997	0.0242415	1	1	1	1	1	1	1	1	1	1	1	1	1	1	1	1	1	1	1	1	1
Solute transport.carrier-mediated transport.APC superfamily.AAAP family.gamma-aminobutyric acid transporter *(GAT)	1	0.155242	1	1	1	1	1	1	1	1	1	1	1	1	1	1	1	1	1	1	1	1	1
Multi-process regulation.phosphoinositide signalling.phosphoinositide homeostasis.phosphatidylinositol 3-phosphate homeostasis.phosphatidylinositol 3-kinase *(VPS34)	1	0	1	1	1	1	1	1	1	1	1	1	1	1	1	1	1	1	1	1	1	1	1
DNA damage response.homologous recombination repair (HR).BRCC regulatory holo-complex.component *(RAD51)	1	0	1	1	1	1	1	1	1	1	1	1	1	1	1	1	1	1	1	1	1	1	1
RNA biosynthesis.DNA-binding transcriptional regulation.basic DNA-binding domain.basic helix-loop-helix (bHLH) domain.bHLH class-XIV/SACL transcription factor	1	0.0678213	1	1	1	1	1	1	1	1	1	1	1	1	0.00183523	1	1	1	1	1	1	1	1
RNA processing.organelle RNA processing machinery.pre-RNA splicing.plastidial RNA splicing.CFM-type RNA splicing factor families.CRS2-CAF RNA splicing factor complexes.component *(CRS2)	1	0	1	1	1	1	1	1	1	1	1	1	1	1	1	1	1	1	1	1	1	1	1
Protein biosynthesis.ribosome biogenesis.small ribosomal subunit (SSU).SSU processome.pre-40S ribosomal subunit nuclear export	0.00170718	1	1	1	1	1	1	1	1	1	1	1	1	0.00170196	1	1	1	1	1	1	1	1	1
Vesicle trafficking.clathrin coated vesicle (CCV) machinery.TPLATE cargo adaptor complex.component *(TPLATE)	1	0.0678213	1	1	1	1	1	1	1	1	1	1	1	1	1	1	1	1	1	1	1	1	1
Phytohormone action.auxin.perception and signal transduction.receptor complex.protein kinase component *(TMK)	0.234288	0.141868	1	1	1	1	1	1	1	1	1	1	1	1	1	1	1	1	1	1	1	1	1
Protein modification.phosphorylation.TKL protein kinase families.LRR-V protein kinase	1	0.0171838	1	1	1	1	1	0.00826084	1	1	1	1	0.00239986	1	1	1	1	1	1	1	1	1	1
Protein biosynthesis.organellar translation machinery.mitochondrial ribosome biogenesis.small ribosomal subunit proteome.component *(mS47)	1	0	1	1	1	1	1	1	1	1	1	1	1	1	1	1	1	1	1	1	1	1	1
Protein modification.protein folding.FKBP-type chaperone activities	0.321269	0.000105986	1	0.000480159	1	1	1	1	1	0.00173955	1	0.00420685	1	1	1	1	1	1	1	1	1	1	1
Protein homeostasis.protein quality control.ER Quality Control (ERQC) machinery.calnexin/calreticulin chaperone system.CNX-CRT cycle.POD1-SUN-CRT3 ER luminal chaperone complex.regulatory component *(SUN3/4/5)	1	0.0550318	1	1	1	1	1	1	0.00495117	1	1	1	1	1	1	1	1	1	1	1	1	1	1
External stimuli response.toxic compounds.halide.halide methyltransferase *(HOL)	1	0.0678213	1	1	1	1	1	1	1	1	1	1	1	1	1	1	1	1	1	1	1	1	1
Nutrient uptake.micronutrient uptake systems.transition metals.chelation-based strategy.Fe(III)-phytosiderophore uptake transporter *(YSL1)	1	0.0181422	1	1	1	1	1	1	0.00312424	1	1	1	1	1	1	1	1	1	1	1	1	1	1
Cytoskeleton organisation.microfilament network.actin organisation.regulatory protein *(WALLIN)	1	0	1	1	1	1	1	1	1	1	1	1	1	1	1	1	1	1	1	1	1	1	1
Protein biosynthesis.translation initiation.mRNA loading	0.581257	0.000990645	1	1	1	0.105721	1	1	1	1	1	0.0868339	0.0482599	1	0.159853	1	0.00201907	1	1	1	1	1	1
External stimuli response.gravity.sensing and signalling.transcription factor *(SCR)	1	1	1	1	1	1	0.00757853	1	1	1	1	1	1	1	1	1	1	1	1	1	1	1	1
Coenzyme metabolism.iron-sulfur cluster assembly machinery.mitochondrial ISC system.assembly phase.cysteine desulfurase *(NFS1)	0.016236	1	1	1	1	1	0.00315469	1	1	1	1	1	1	1	1	1	1	1	1	1	1	1	1
Chromatin organisation.epigenetic state regulation.DNA methylation regulation.cytosine methylation reader activities.methylation reader *(MBD10-11)	0.121055	0.00467197	1	1	1	1	1	1	1	1	1	0.00420685	1	1	1	1	1	1	1	1	1	1	1
Carbohydrate metabolism.starch metabolism.degradation.hydrolysis and phosphorolysis	0.512258	8.4263e-05	1	1	1	1	1	0.0088153	0.000727146	1	1	1	1	1	1	1	1	1	1	0.0397828	1	1	1
Vesicle trafficking.endocytic trafficking.ubiquitylated cargo adaptation.cargo deubiquitination	0.0892145	0.0962651	1	1	1	1	0.000601547	1	1	1	1	1	1	1	1	1	1	1	1	1	1	1	1
Protein biosynthesis.organellar translation machinery.plastidial ribosome biogenesis.large ribosomal subunit proteome.component *(uL4c)	1	1	1	1	1	1	0	1	1	1	1	1	1	1	1	1	1	1	1	1	1	1	1
Solute transport.carrier-mediated transport.CDF superfamily.CDF family.metal cation transporter	1	0	1	1	1	1	1	1	1	1	1	1	1	1	1	1	1	1	1	1	1	1	1
Photosynthesis.photophosphorylation.photosystem I.assembly and maintenance	1	0.219467	6.54008e-06	5.18982e-07	1	1	1	1	1	1	1	1	1	1	1	1	1	1	1	1	1	1	1
RNA processing.RNA modification.rRNA modification.rRNA methylation.C/D small nucleolar ribonucleoprotein (snoRNP) rRNA methylation complex.scaffold component *(Nop58)	0.0365195	1	1	1	1	1	1	1	1	1	1	0.00107396	1	1	1	1	1	1	1	1	1	1	1
RNA processing.pre-RNA splicing.U2-type major spliceosome.U1/U2/U4/U5 snRNP-associated Sm accessory RNP complex.component *(Sm-D1)	0.00170718	0.155242	1	1	1	1	1	1	1	1	1	1	1	1	1	1	1	1	1	1	1	1	1
Cellular respiration.oxidative phosphorylation.NADH dehydrogenase complex.assembly.assembly factor *(NDUFAF1)	1	0	1	1	1	1	1	1	1	1	1	1	1	1	1	1	1	1	1	1	1	1	1
Vesicle trafficking.clathrin coated vesicle (CCV) machinery.CCV accessory factor activities.clathrin cargo adaptor *(Epsin)	1	0.000254284	1	1	1	1	1	1	1	1	1	1	1	1	1	1	1	1	1	1	1	1	1
RNA processing.RNA modification.mRNA modification.RNA 5'-end processing.RNA 5'-end capping	1	1.20936e-05	1	1	1	1	1	1	1	1	1	1	1	1	1	1	1	1	1	1	1	1	1
Chromatin organisation.epigenetic state regulation.RNA-independent DNA methylation.BRAT1-BRP1 anti-silencing regulator complex.component *(BRAT1)	1	1	1	1	0	1	1	1	1	1	1	1	1	1	1	1	1	1	1	1	1	1	1
RNA processing.organelle RNA processing machinery.RNA modification.tRNA maturation.uridine 5-carboxymethylaminomethyl modification enzyme *(GidA)	1	0	1	1	1	1	1	1	1	1	1	1	1	1	1	1	1	1	1	1	1	1	1
Protein homeostasis.protein quality control.ribosome-associated chaperone activities	0.155738	0.0128051	1	1	1	1	1	1	1	1	1	1	1	0.00851974	1	1	1	1	1	1	1	1	1
Photosynthesis.calvin cycle.glyceraldehyde 3-phosphate dehydrogenase (GAPDH) activity.glyceraldehyde 3-phosphate dehydrogenase *(GAPDH)	0.000134948	0.254999	1	1	1	1	1	1	1	1	1	1	1	1	1	1	1	1	1	1	1	1	1
Coenzyme metabolism.iron-sulfur cluster assembly machinery.cytosolic CIA system.transfer phase.assembly factor *(MMS19)	1	0	1	1	1	1	1	1	1	1	1	1	1	1	1	1	1	1	1	1	1	1	1
Vesicle trafficking.clathrin coated vesicle (CCV) machinery.clathrin scaffold.AP-1/AP-2/AP-4 complex stability factor *(P34)	1	1	1	1	0	1	1	1	1	1	1	1	1	1	1	1	1	1	1	1	1	1	1
Protein homeostasis.ubiquitin-proteasome system.26S proteasome.19S regulatory particle.base subcomplex.regulatory component *(RPN1)	1	0.0181422	1	1	1	1	1	1	1	1	1	1	1	1	1	1	1	1	1	1	1	1	1
Protein modification.glycosylation.N-linked glycosylation.complex N-glycan maturation.class-II glucosidase II heterodimer	1	0.0678213	1	1	0.000821882	1	1	1	1	1	1	1	1	1	1	1	1	1	1	1	1	1	1
RNA biosynthesis.DNA-binding transcriptional regulation.helix-turn-helix DNA-binding domain.MYB transcription factor family.R2R3-MYB transcription factor family.subgroup transcription factor *(MYB20/42/43/85)	1	0.000254284	1	1	1	1	1	0.0104194	1	1	1	1	1	1	1	1	1	1	1	1	1	1	1
Amino acid metabolism.amino acid degradation.proline degradation.proline dehydrogenase	1	0.0678213	1	1	1	1	1	1	1	1	1	1	1	1	1	1	1	1	1	1	1	1	1
Chromatin organisation.epigenetic state regulation.RNA-directed DNA methylation (RdDM) pathway	0.112224	4.94669e-09	1	1	0.368104	1	1	1	0.00322677	1	1	1	0.135174	1	1	1	1	1	1	1	1	1	1
Cellular respiration.oxidative phosphorylation.alternative NAD(P)H dehydrogenase activities.type-II NAD(P)H dehydrogenase activities.NAD(P)H dehydrogenase *(NDA)	1	0	1	1	1	1	1	1	1	1	1	1	1	1	1	1	1	1	1	1	1	1	1
Phytohormone action.signalling peptides.NCRP (non-cysteine-rich-peptide) category.CLE-TDIF-peptide activity	1	0	1	1	1	1	1	1	1	1	1	1	1	1	1	1	1	1	1	1	1	1	1
Protein homeostasis.ubiquitin-proteasome system.ubiquitin-fold protein conjugation.CULLIN-based E3 ubiquitin ligase activities.CUL4-based E3 ubiquitin ligase complexes.DCAF substrate adaptor component activities.COP1-SPA substrate adaptor module.regulator component *(SPA)	1	0.00128309	1	1	1	1	1	1	1	1	1	1	1	1	1	1	1	1	1	1	1	1	1
Cytoskeleton organisation.actin and tubulin folding.post-CCT Tubulin folding pathway.TFC tubulin folding cofactors.cofactor *(TFC-D)	1	0	1	1	1	1	1	1	1	1	1	1	1	1	1	1	1	1	1	1	1	1	1
Vesicle trafficking.anterograde trafficking.vesicle tethering.TRAPP-I tethering complex.component *(TRAPPC6/TRS33)	0.0365195	0.0181422	1	1	1	1	1	1	1	1	1	1	1	1	1	1	1	1	1	1	1	1	1
Cell division.DNA replication.organelle machinery.genome stability maintenance.RecA-activity effector *(RadA)	1	0.0181422	1	1	1	1	1	1	1	1	1	1	1	1	1	1	1	1	1	1	1	1	1
Protein biosynthesis.organellar translation machinery.plastidial ribosome biogenesis.small ribosomal subunit proteome.component *(uS17c)	1	1	1	1	1	1	0.00757853	1	1	1	1	1	1	1	1	1	1	0.00096389	1	1	1	1	1
Chromatin organisation.post-translational histone modification.histone methylation.KDM1-type histone demethylase activities.histone demethylase *(KDM1d)	1	0	1	1	1	1	1	1	1	1	1	1	1	1	1	1	1	1	1	1	1	1	1
Protein biosynthesis.aminoacyl-tRNA synthetase activities	0.00162554	3.85881e-12	1	0.00113584	0.0142711	1	1	1	1	1	1	1.53444e-05	1	1	0.170293	1	0.0287059	1	1	1	1	1	1
Protein modification.lipidation.protein S-acylation.protein S-acyltransferase *(PAT10)	1	0	1	1	1	1	1	1	1	1	1	1	1	1	1	1	1	1	1	1	1	1	1
Protein modification.protein folding.Cyclophilin-type chaperone activities.peptidyl-prolyl cis-trans isomerase *(CYP23)	0	1	1	1	1	1	1	1	1	1	1	1	1	1	1	1	1	1	1	1	1	1	1
Cell division.DNA replication.organelle machinery.RNA primer removal.plastidial RNA exonuclease	1	0.0678213	1	1	1	1	1	1	1	1	1	1	1	1	1	1	1	1	1	1	1	1	1
RNA biosynthesis.RNA polymerase II-dependent transcription.RNA polymerase-II phosphorylation/dephosphorylation.CTDK-I protein kinase complex.catalytic component *(CDKC-1/CTK1)	1	0.0181422	1	1	1	0.00209911	1	1	1	1	1	1	1	1	1	1	1	1	1	1	1	1	1
RNA processing.RNA transport.TREX/THO ribonucleoparticle (RNP) trafficking complex.THO subcomplex.component *(THOC5)	1	1	1	1	1	1	1	1	1	1	1	1	0	1	1	1	1	1	1	1	1	1	1
Cell wall organisation.cutin and suberin.cuticular lipid formation.fatty acyl in-chain hydroxylase *(CYP77A)	1	0	1	1	1	1	1	1	1	1	1	1	1	1	1	1	1	1	1	1	1	1	1
Vesicle trafficking.retrograde trafficking.Coat protein I (COPI) coatomer machinery.coat protein recruiting	0.060753	2.53977e-08	1	1	0.0243193	0.000172692	1	1	0.246569	1	0.165197	1	1	1	1	1	1	0.101244	1	1	1	1	1
Secondary metabolism.phenolics.flavonoid biosynthesis.aurones.aureusidin synthase	1	0.155242	1	1	1	1	0.00757853	1	1	1	1	1	1	1	1	1	1	1	1	1	1	1	1
Protein modification.targeting peptide maturation.endomembrane system.gamma secretase complex	0.275667	0.0029071	1	0.0162979	1	1	1	1	1	1	1	1	1	1	1	1	1	1	1	1	1	1	1
Phytohormone action.cytokinin	0.37579	1.66109e-10	1	1	1	1	1	1	1	1	1	1	1	1	1	1	1	1	1	1	1	1	1
Cell division.DNA replication.preinitiation.MCM replicative DNA helicase complex.component *(MCM3)	1	1	1	1	1	1	1	1	1	1	1	0	1	1	1	1	1	1	1	1	1	1	1
RNA processing.RNA transport.TREX/THO ribonucleoparticle (RNP) trafficking complex.mRNA export adaptor activities	6.07229e-08	0.359775	1	1	1	1	1	1	1	1	1	1	1	1	1	1	1	0.011422	1	1	1	1	1
Phytohormone action.auxin.perception and signal transduction.receptor complex.auxin-binding component *(ABP1)	0.016236	0.0678213	1	1	1	1	1	1	1	1	1	1	1	1	1	1	1	1	1	1	1	1	1
Protein translocation.mitochondrion.inner mitochondrion membrane TIM translocation system.accessory PAM module	0.000285263	0.0691223	1	1	1	1	0.169303	1	1	1	1	0.000735933	1	1	0.0641694	1	1	1	1	1	1	1	1
Photosynthesis.CAM/C4 photosynthesis.phosphoenolpyruvate (PEP) carboxylase activity	0.0459503	0.00113241	1	1	1	1	1	1	1	1	1	1	1	1	1	1	1	1	1	1	1	1	1
RNA processing.RNA transport.receptor-mediated nuclear transport.mRNA export.ATP-dependent helicase *(DBP5/LOS4)	1	0.0550318	1	1	1	1	1	1	0.00495117	1	1	1	1	1	0.00590821	1	1	1	1	1	1	1	1
Cellular respiration.glycolysis.cytosolic glycolysis.phosphoglycerate kinase *(PGK3)	1	0.0678213	1	1	1	0.00112569	1	1	1	1	1	1	1	1	1	1	1	1	1	1	1	1	1
Phytohormone action.strigolactone.perception and signal transduction.regulatory protein *(SMXL6/7)	1	0	1	1	1	1	1	1	1	1	1	1	1	1	1	1	1	1	1	1	1	1	1
RNA processing.RNA modification.tRNA modification.methylation.tRNA uridine-methyltransferase *(TRM2)	1	0	1	1	1	1	1	1	1	1	1	1	1	1	1	1	1	1	1	1	1	1	1
Cell wall organisation.lignin.monolignol glycosylation and deglycosylation.coniferin beta-glucosidase *(BGLU45/46/47)	1	0.000254284	1	1	1	1	1	1	1	1	1	1	1	1	1	1	1	1	1	1	1	1	1
Cytoskeleton organisation.actin and tubulin folding.Prefoldin-Like (PFDL) co-chaperone complex	0.01151	0.360889	1	1	1	1	1	0.00826084	1	1	1	1	1	1	1	1	1	1	1	1	1	1	1
Protein homeostasis.ubiquitin-proteasome system.ubiquitin-fold protein conjugation.U-Box E3 ubiquitin ligase activities.group-II.E3 ubiquitin ligase *(PUB5)	1	0.00111648	1	1	1	1	1	1	0.00717825	1	1	1	1	1	1	1	1	1	1	1	1	1	1
RNA biosynthesis.DNA-binding transcriptional regulation.zinc-coordinating DNA-binding domain.ZFP transcription factor	1	0.0922224	1	1	1	1	0.401054	0.127215	1	1	1	1	1	1	1	1	1	1	1	1	1	1	1
Lipid metabolism.phytosterol metabolism.phytosterol C4-demethylation complex.3-beta hydroxysteroid dehydrogenase component *(CSD)	0.0892145	0.0171838	1	1	1	1	1	1	1	1	1	1	1	1	1	1	1	1	1	1	1	1	1
RNA processing.RNA homeostasis.Exosome complex.SKI (SUPERKILLER) cytoplasmic regulation complex.associated EXO9 interaction GTPase *(SKI7)	1	0	1	1	1	1	1	1	1	1	1	1	1	1	1	1	1	1	1	1	1	1	1
Photosynthesis.photophosphorylation.chlororespiration.NADH dehydrogenase-like (NDH) complex.subcomplex B.component *(PnsB5/NDH18)	1	1	1	0	1	1	1	1	1	1	1	1	1	1	1	1	1	1	1	1	1	1	1
RNA processing.organelle RNA processing machinery.RNA homeostasis.plastidial mRNA stabilisation.stability factor *(HCF152)	1	0.0678213	1	1	1	1	1	1	0.0016908	1	1	1	1	1	1	1	1	1	1	1	1	1	1
Cellular respiration.glycolysis.cytosolic glycolysis.glyceraldehyde 3-phosphate dehydrogenase activities.NAD-dependent glyceraldehyde 3-phosphate dehydrogenase	0.060753	0.00467197	1	1	1	1	1	1	1	1	1	1	1	1	1	1	1	1	1	1	1	1	1
Coenzyme metabolism.tetrapyrrole biosynthesis.5-aminolevulinic acid formation.glutamyl-tRNA reductase activity.regulatory factor *(GluTRBP)	1	1	1	0	1	1	1	1	1	1	1	1	1	1	1	1	1	1	1	1	1	1	1
Protein modification.phosphorylation.CAMK protein kinase families.SNF1-related SnRK1 kinase complex.catalytic subunit alpha	1	0	1	1	1	1	1	1	1	1	1	1	1	1	1	1	1	1	1	1	1	1	1
Cellular respiration.tricarboxylic acid cycle.isocitrate dehydrogenase heterodimer.catalytic component	0.0365195	0.0181422	1	1	1	1	1	1	1	1	1	1	1	1	1	1	1	1	1	1	1	1	1
RNA processing.RNA modification.mRNA modification.mRNA methylation.adenosine N6-methylation.MACOM regulatory complex	0.0365195	0.0124188	1	1	1	1	1	1	1	1	1	1	0.0147065	1	1	1	1	1	1	1	1	1	1
Protein biosynthesis.organellar translation machinery.plastidial ribosome biogenesis.small ribosomal subunit proteome.component *(bS21c)	1	1	1	1	1	1	0	1	1	1	1	1	1	1	1	1	1	1	1	1	1	1	1
Cell wall organisation.pectin.rhamnogalacturonan I.modification and degradation.rhamnogalacturonan-I O-acetyltransferase *(TBL)	1	0.00111648	1	1	1	1	1	1	1	1	1	1	1	1	1	1	1	1	1	1	1	1	1
Protein homeostasis.ubiquitin-proteasome system.26S proteasome.20S core particle.alpha-type components	0.119941	0.00790251	1	1	1	1	1	1	1	1	1	1	1	0.0787549	1	1	0.0375541	7.64081e-07	1	1	1	1	1
Cell wall organisation.cell wall proteins.expansin activities.alpha-like-class expansin	1	0	1	1	1	1	1	1	1	1	1	1	1	1	1	1	1	1	1	1	1	1	1
Protein translocation.chloroplast.thylakoid membrane SRP insertion system.SRP43-SRP54 transit complex	1	1	1	0	1	1	1	1	1	1	1	1	1	1	1	1	1	1	1	1	1	1	1
Cell wall organisation.cell wall proteins.hydroxyproline-rich glycoprotein activities.arabinogalactan-protein activities.Fasciclin-type arabinogalactan protein activities	0.448244	1	1	1	1	1	8.77287e-10	1	1	1	1	1	1	1	1	1	1	1	1	1	1	1	1
Solute transport.carrier-mediated transport.MFS superfamily.DHA-1 family.metal chelator transporter *(TCR)	0.0459503	0.141868	1	1	1	1	1	1	1	1	1	1	1	1	1	1	1	1	1	1	1	1	1
Enzyme classification.EC_3 hydrolases.EC_3-6 hydrolase acting on acid anhydride	0.0365195	1.11155e-11	1	1	1	1	1	1	0.000597339	1	1	1	0.434181	1	0.269342	1	1	0.409836	1	1	1	1	1
Cellular respiration.oxidative phosphorylation	2.23882e-23	0.000416921	1	1	1	5.88594e-07	4.7896e-07	1	1	8.64345e-45	0.458631	1	1	0.94727	0.0362047	0.0819343	0.355518	1	1	1	1	1	1
RNA biosynthesis.transcriptional co-regulation.JAZ-TPR transcriptional repressor complexes.adapter component *(ECAP)	1	0	1	1	1	1	1	1	1	1	1	1	1	1	1	1	1	1	1	1	1	1	1
Protein biosynthesis.translation initiation.Pre-Initiation Complex (PIC) module.eIF3 mRNA-to-PIC binding complex.component *(eIF3g)	1	0.0678213	1	1	1	1	1	1	1	1	1	1	1	0.000717252	1	1	1	1	1	1	1	1	1
Protein biosynthesis.organellar translation machinery.mitochondrial ribosome biogenesis.small ribosomal subunit proteome.component *(mS34)	0.016236	0.0678213	1	1	1	1	1	1	1	1	1	1	1	1	1	1	1	1	1	1	1	1	1
Enzyme classification.EC_1 oxidoreductases.EC_1-4 oxidoreductase acting on CH-NH2 group of donor	0.040025	0.0519039	4.35303e-08	1	1	1	0.0814329	1	0.134999	1	0.0939549	1	1	1	1	1	1	1	1	1	1	1	1
RNA biosynthesis.DNA-binding transcriptional regulation.other all-alpha-helix DNA-binding domain.BBX family	2.53209e-05	0.0623363	1	1	1	1	0.0859964	0.0134039	0.0119437	1	1	1	1	1	1	1	1	1	1	1	1	0.0519024	1
Multi-process regulation.ROP-GTPase regulatory system.small GTPase *(ROP)	0.000489873	0.00415546	1	1	1	1	1	1	1	1	1	1	1	1	1	1	1	1	1	1	1	1	1
Protein homeostasis.ubiquitin-proteasome system.ubiquitin-fold protein conjugation.RING E3 ubiquitin ligase activities.RING-H2-class.E3 ubiquitin ligase *(CHYR)	7.97928e-05	0.0670628	1	1	1	1	1	1	1	1	1	1	1	1	1	1	1	1	1	1	1	1	1
External stimuli response.salinity.SOS (Salt Overly Sensitive) signalling pathway.SOS3-SOS2 signalling	0.0365195	0.0962651	1	1	1	1	1	1	1	1	1	1	0.00525005	1	1	1	1	1	1	1	1	1	1
Coenzyme metabolism.NAD/NADP biosynthesis.Preiss-Handler salvage pathway.nicotinamidase *(NIC)	1	0.288515	1	1	1	1	0.0471124	0.0162282	1	1	1	1	1	1	2.96863e-05	1	1	1	1	1	1	1	1
Plant reproduction.gametogenesis.male gametophyt.exine formation.regulatory protein *(LAP3)	1	1	1	1	1	1	1	1	1	1	1	1	1	1	1	1	1	1	1	1	1	1	1
Solute transport.carrier-mediated transport.BART superfamily.AEC family	0.353688	0.000524333	1	1	1	1	1	1	1	1	0.0521669	1	1	1	1	1	1	1	1	1	1	1	1
Vesicle trafficking.vesicle target membrane fusion.SNARE membrane fusion complexes.Qa-type SNARE components.SYP8-group component	0.016236	1	1	1	1	1	1	1	1	1	1	1	1	1	0.00183523	1	1	1	1	1	1	1	1
Protein biosynthesis.ribosome biogenesis.small ribosomal subunit (SSU).SSU processome.pre-40S ribosomal subunit nuclear assembly.UtpA module.assembly factor *(UTP17)	1	0.0678213	1	1	1	1	1	1	1	1	1	1	1	1	1	1	1	1	1	1	1	1	1
Phytohormone action.ethylene.perception and signal transduction.EIN3 transcription factor activity.transcriptional regulator *(EIN3/EIL)	0.0054503	0.0550318	1	1	1	1	1	1	1	1	1	1	1	1	1	1	1	1	1	1	1	1	1
Chromatin organisation.nucleosome remodeling.INO80 chromatin remodeling complex	0.0365195	2.18553e-06	1	1	0.0804436	1	1	1	1	1	1	1	0.0295869	1	1	1	1	1	1	1	1	1	1
Protein biosynthesis.translation elongation.eEF1 aminoacyl-tRNA binding factor activity.eEF1B eEF1A-GDP-recycling complex	1	0.0374222	1	1	1	1	1	1	1	1	1	0.00420685	1	0.00633179	1	1	0.00333231	1	1	1	1	1	1
Protein modification.dephosphorylation.protein serine/threonine phosphatase families.PPP Fe-Zn-dependent phosphatase families.PP2A-class phosphatase complexes.regulatory component B1	0.144552	5.32466e-06	1	1	1	1	1	1	1	1	1	1	1	1	1	1	1	1	1	1	1	1	1
Carbohydrate metabolism.oxidative pentose phosphate pathway.non-oxidative phase.ribulose-phosphate 3-epimerase	1	0	1	1	1	1	1	1	1	1	1	1	1	1	1	1	1	1	1	1	1	1	1
DNA damage response.homologous recombination repair (HR)	0.345739	1.62348e-06	1	1	1	1	0.540179	1	1	1	1	1	1	1	0.209276	1	1	1	1	1	1	1	1
Vesicle trafficking.retrograde trafficking.protein retrieval and recycling.Retromer complex.regulatory subcomplex	1	0.00467197	1	1	1	1	0.0276941	1	1	1	1	1	0.00335595	1	1	1	1	1	1	1	1	1	1
External stimuli response.virus.virus replication.tobamovirus multiplication	0.000430382	0.000656901	1	1	1	0.0461183	1	1	1	1	1	1	1	1	1	1	1	1	1	1	1	1	1
Lipid metabolism.fatty acid metabolism.fatty acid desaturation.first desaturation.acyl-CoA desaturase *(ADS/FAD5)	1	0.0678213	1	1	1	1	1	1	1	1	1	1	1	1	1	1	1	1	1	1	1	1	1
Photosynthesis.photophosphorylation.linear electron flow.ferredoxin-NADP reductase (FNR) activity.ferredoxin-NADP oxidoreductase	0.0365195	1	0.000348792	0.00154687	1	1	1	1	1	1	1	1	1	1	1	1	1	1	1	1	1	1	1
Protein modification.phosphorylation.TKL protein kinase families.RLCK-VIII receptor-like protein kinase families.RLCK-VIII receptor-like protein kinase	1	0.00467197	1	1	1	1	1	1	1	1	1	1	1	1	1	1	1	1	1	1	1	1	1
DNA damage response.DNA damage sensing and signalling.ATR pathway.9-1-1 DNA damage sensor complex.component *(RAD1-LIKE)	1	0	1	1	1	1	1	1	1	1	1	1	1	1	1	1	1	1	1	1	1	1	1
Secondary metabolism.terpenoids.isoprenyl diphosphate biosynthesis.farnesyl diphosphate synthase *(FPS1/2)	1	0.0550318	1	1	1	0.00354898	1	1	1	1	1	1	1	1	1	1	1	0.00158965	1	1	1	1	1
Cellular respiration.oxidative phosphorylation.NADH dehydrogenase complex.non-core modules.beta subcomplex.component *(NDUFB4/B15)	1	1	1	1	1	1	1	1	1	0	1	1	1	1	1	1	1	1	1	1	1	1	1
Cytoskeleton organisation.microtubular network.microtubule dynamics.microtubule minus-end control.regulatory protein *(ASPM)	1	1	1	1	1	1	1	1	1	1	1	1	1	1	1	1	1	1	1	1	1	1	1
Chromatin organisation.post-translational histone modification.histone methylation.lysine methylation.class-I histone methyltransferase activities.PRC2 histone methylation complex.VRN/FIS/EMF core subcomplexes	0.275667	0.0029071	1	1	1	1	1	1	1	1	1	1	1	1	0.00170907	1	1	1	1	1	1	1	1
Protein biosynthesis.organellar translation machinery.mitochondrial ribosome biogenesis.large ribosomal subunit proteome.component *(uL6m)	0	1	1	1	1	1	1	1	1	1	1	1	1	1	1	1	1	1	1	1	1	1	1
Cytoskeleton organisation.endoplasmic reticulum-mitochondrion interface.membrane contact site protein *(TRB)	1	0	1	1	1	1	1	1	1	1	1	1	1	1	1	1	1	1	1	1	1	1	1
RNA biosynthesis.transcriptional co-regulation.PPD-KIX transcriptional co-regulator complex.component *(PEAPOD)	1	1	1	1	1	1	0	1	1	1	1	1	1	1	1	1	1	1	1	1	1	1	1
RNA processing.pre-RNA splicing.U2-type major spliceosome.U6 snRNP-associated LSM2-LSM8 chaperone complex.component *(LSm5)	0	1	1	1	1	1	1	1	1	1	1	1	1	1	1	1	1	1	1	1	1	1	1
Protein homeostasis.ubiquitin-proteasome system.ubiquitin-fold protein deconjugation.UBQ deconjugation.UBP deubiquitinase activities.deubiquitinase *(UBP25)	1	1	1	1	1	1	1	1	1	1	1	1	0	1	1	1	1	1	1	1	1	1	1
Cell division.cytokinesis.phragmoplast microtubule organization.regulatory protein kinase *(RUK)	1	0	1	1	1	1	1	1	1	1	1	1	1	1	1	1	1	1	1	1	1	1	1
Solute transport.primary active transport.P-type ATPase superfamily.P4 family.phospholipid flippase complex	0.0215928	0.00146131	1	1	1	1	1	1	0.106681	1	1	1	1	1	0.142902	1	1	1	1	1	1	1	1
RNA processing.pre-RNA splicing.U2-type major spliceosome.U2 snRNP complex.pre-mRNA splicing factor *(SPF31)	1	1	1	1	1	1	1	1	1	1	1	0	1	1	1	1	1	1	1	1	1	1	1
Cell wall organisation.pectin.rhamnogalacturonan I.modification and degradation.beta-galactosidase activities.beta-galactosidase *(MUM2)	1	0	1	1	1	1	1	1	1	1	1	1	1	1	1	1	1	1	1	1	1	1	1
Protein homeostasis.ubiquitin-proteasome system.ubiquitin-fold protein deconjugation	0.0860995	1.09829e-24	1	1	0.0057317	0.0264768	1	1	1	1	1	1	0.000421425	1	1	1	0.0668812	0.0435237	1	1	1	0.0218301	1
Chromatin organisation.nucleosome remodeling.SWI/SNF chromatin remodeling complexes.shared BRM/SYD/MINU-associated module.SMARCJ component *(BDH)	0.060753	0.00467197	1	1	1	1	1	1	1	1	1	1	1	1	1	1	1	1	1	1	1	1	1
Photosynthesis.photophosphorylation.photosystem II.assembly.thioredoxin *(TRX-M)	0.00512622	0.288515	1	0.0105747	1	1	1	1	1	1	1	1	1	1	0.000976876	1	1	1	1	1	1	1	1
Vesicle trafficking.vesicle tethering.RAB-GTPase activities.C-class RAB GTPase	0.0892145	0.00111648	1	1	1	1	1	1	1	1	1	1	1	1	1	1	1	1	1	1	1	1	1
Chromatin organisation.post-translational histone modification.histone methylation.lysine methylation.class-I histone methyltransferase activities.PRC2 histone methylation complex.associated protein factors.PRC2-VRN-interacting factor *(VIN3/VEL)	1	0	1	1	1	1	1	1	1	1	1	1	1	1	1	1	1	1	1	1	1	1	1
Photosynthesis.photophosphorylation.ATP synthase complex.peripheral CF1 subcomplex.subunit alpha	1	1	1	1	1	1	1	1	1	1	1	1	1	1	1	0	1	1	1	1	1	1	1
RNA biosynthesis.RNA polymerase II-dependent transcription.transcription co-activation.TAF module shared with SAGA/TFIId complexes.component *(TAFL)	1	0	1	1	1	1	1	1	1	1	1	1	1	1	1	1	1	1	1	1	1	1	1
Protein translocation.mitochondrion.inner mitochondrion membrane TIM translocation system.channel-forming component *(Tim23)	1	0	1	1	1	1	1	1	1	1	1	1	1	1	1	1	1	1	1	1	1	1	1
Coenzyme metabolism.prenylquinone biosynthesis.ubiquinone biosynthesis.C-methyltransferase *(COQ5)	1	0	1	1	1	1	1	1	1	1	1	1	1	1	1	1	1	1	1	1	1	1	1
Cell wall organisation.hemicellulose.xylan.biosynthesis.xylosyltransferase activities.xylosyltransferase *(IRX14)	1	0	1	1	1	1	1	1	1	1	1	1	1	1	1	1	1	1	1	1	1	1	1
Protein homeostasis.protein quality control.ER Quality Control (ERQC) machinery.calnexin/calreticulin chaperone system.CNX-CRT cycle	0.105353	7.45058e-05	1	1	1	1	1	1	0.0317101	1	1	1	1	1	1	1	1	1	1	1	1	1	1
Protein homeostasis.autophagy	2.71567e-06	5.93599e-21	1	1	1	1	1	0.839533	1	1	1	1	1	1	1	1	1	1	1	1	1	1	1
Chromatin organisation.nucleosome remodeling.SWI/SNF chromatin remodeling complexes.SYD-associated complex	0.0241445	0.0181422	1	1	0.0291371	1	1	0.0360437	0.0317101	1	1	1	1	1	1	1	1	1	1	1	1	1	1
Carbohydrate metabolism.plastidial glycolysis	0.000782962	0.00752213	1	1	0.0990205	0.00463165	0.337537	1	1	1	1	1	1	1	0.0103636	1	0.0464553	1	1	1	1	1	1
RNA processing.RNA modification.tRNA modification.methylation.TRM7-TRM732/TRM734 tRNA cytidine/guanine-methyltransferase complex.component *(TRM732)	1	1	1	1	1	1	1	1	1	1	1	1	1	1	1	1	1	1	1	1	1	1	1
External stimuli response.salinity	0.000430382	0.206008	1	1	1	1	0.00174247	1	1	1	1	1	0.0199162	1	1	1	1	1	1	1	1	1	1
Redox homeostasis.reactive electrophilic lipid homeostasis.oxylipin generation	1	0.0029071	1	1	1	1	1	1	1	1	1	1	1	1	1	1	1	1	1	1	1	1	1
Cell wall organisation.hemicellulose.xylan.modification and degradation.xylan O-acetyltransferase *(XOAT)	0.879395	1	1	1	1	1	1	1	1	1	1	1	1	1	1	1	1	1	1	1	1	1	1
RNA biosynthesis.DNA-dependent RNA polymerase complexes.RNA polymerase IV complex.component *(NRPD1)	1	0	1	1	1	1	1	1	1	1	1	1	1	1	1	1	1	1	1	1	1	1	1
Protein biosynthesis.organellar translation machinery.mitochondrial ribosome biogenesis.large ribosomal subunit proteome.component *(bL31m)	0.121055	0.464365	1	1	1	1	1	1	1	1.28193e-05	1	1	1	1	0.000446827	1	1	1	1	1	1	1	1
Chromatin organisation.epigenetic state regulation.RNA-directed DNA methylation (RdDM) pathway.RNA polymerase-V branch.DRM de novo DNA methylase activity.DRM2-adaptor of regulatory SCF E3 ubiquitin ligase *(CFK1)	1	0.0678213	1	1	1	1	1	1	0.0016908	1	1	1	1	1	1	1	1	1	1	1	1	1	1
Solute transport.channels.AMT family.ammonium transporter *(AMT1)	1	0.00128309	1	1	1	1	0.0368105	1	1	1	1	1	1	1	1	1	1	1	1	1	1	1	1
Multi-process regulation.circadian clock system.regulatory protein *(TIC)	1	1	1	1	1	1	1	1	0	1	1	1	1	1	1	1	1	1	1	1	1	1	1
Cell division.cell cycle organisation.chromatin condensation.condensin I/II complex.condensin-II-specific components	1	0.0550318	1	1	1	1	1	1	1	1	1	1	1	1	1	1	1	1	1	1	1	1	1
Multi-process regulation.calcium-dependent signalling.CBL-CIPK calcium sensor and kinase pathways	0.000135292	1.5338e-06	1	1	1	1	0.352502	0.0501856	0.406143	1	1	1	0.169894	1	0.560276	1	1	0.163841	1	1	1	1	1
Protein translocation.endoplasmic reticulum.GET post-translational insertion system.receptor component *(GET2)	1	0	1	1	1	1	1	1	1	1	1	1	1	1	1	1	1	1	1	1	1	1	1
Cell wall organisation.lignin.monolignol glycosylation and deglycosylation.coniferyl-alcohol glucosyltransferase *(UGT72E)	1	1	1	1	1	1	1	1	1	1	1	1	1	1	1	1	1	1	1	1	1	1	1
Chromatin organisation.post-translational histone modification.histone acetylation.NuA4 histone acetyltransferase complex.Piccolo module	0.000707866	0.00881994	1	1	1	1	1	1	1	1	1	1	1	1	1	1	1	1	1	1	1	1	1
Solute transport.channels.MCU calcium uniporter complex	0.741528	7.45058e-05	1	1	1	1	1	1	1	1	1	1	1	1	1	1	1	1	1	0.0239098	1	1	1
Protein biosynthesis.organellar translation machinery.translation elongation.elongation factor *(EF-Tu)	1	1	1	1	1	1	0.00315469	1	1	1	1	0.000436078	1	1	1	1	1	1	1	1	1	1	1
Coenzyme metabolism.FMN/FAD biosynthesis.pyrimidine phosphatase *(PyrP)	0	1	1	1	1	1	1	1	1	1	1	1	1	1	1	1	1	1	1	1	1	1	1
Enzyme classification.EC_6 ligases.EC_6-3 ligase forming carbon-nitrogen bond	3.41871e-06	8.97179e-05	1	0.467647	0.437888	0.36113	1	1	1	1	1	0.307128	1	1	0.531237	1	1	0.154639	1	0.146237	1	1	1
Amino acid metabolism.pyruvate group amino acid biosynthesis.pyruvate-derived amino acids.acetolactate synthase complex.regulatory subunit	1	0.155242	1	1	0.00202636	1	1	1	1	1	1	1	1	1	1	1	1	1	1	1	1	1	1
Chromatin organisation.post-translational histone modification.histone methylation.lysine methylation.class-VI histone methyltransferase activities.histone methyltransferase *(ATXR1)	1	1	1	1	1	1	1	1	1	1	1	1	1	1	1	1	1	1	1	1	1	1	1
Coenzyme metabolism.phylloquinone biosynthesis.salvage phytyl-diphosphate biosynthesis	0.0365195	0.155242	1	1	1	1	1	1	1	1	1	1	1	1	1	1	1	1	1	1	1	1	1
Photosynthesis.photophosphorylation.chlororespiration.NADH dehydrogenase-like (NDH) complex.assembly and maintenance.assembly factor *(CRR7)	1	0	1	1	1	1	1	1	1	1	1	1	1	1	1	1	1	1	1	1	1	1	1
RNA processing.RNA homeostasis.mRNA deadenylation-dependent decay.mRNA decapping machinery.regulatory LSM1-LSM7 complex.component *(LSm2)	0.016236	1	1	1	1	1	1	1	1	0.000254351	1	1	1	1	1	1	1	1	1	1	1	1	1
RNA processing.RNA modification.mRNA modification.Cleavage and Polyadenylation Specificity Factor (CPSF) complex.component *(CPSF30/Yth1)	1	0	1	1	1	1	1	1	1	1	1	1	1	1	1	1	1	1	1	1	1	1	1
Chromatin organisation.epigenetic state regulation.RNA-directed DNA methylation (RdDM) pathway.RNA polymerase-IV branch (siRNA generation).siRNA-recruiting factor *(AGO4/6/8/9)	0.0892145	0.00111648	1	1	1	1	1	1	1	1	1	1	1	1	1	1	1	1	1	1	1	1	1
External stimuli response.light.UV-A/blue light.PLP-mediated photoperception	0	1	1	1	1	1	1	1	1	1	1	1	1	1	1	1	1	1	1	1	1	1	1
Lipid metabolism.glycerolipid metabolism.phosphatidylethanolamine biosynthesis.mitochondrial phosphatidylserine decarboxylation pathway.phosphatidylserine-transfer-dependent route.UPS2-Mdm35 phospholipid transfer complex	0.0365195	0.155242	1	1	1	1	1	1	1	1	1	1	1	1	0.00374538	1	1	1	1	1	1	1	1
Coenzyme metabolism.chlorophyll metabolism.chlorophyll biosynthesis.protochlorophyllide oxidoreductase (POR) activities.light-dependent POR activity.protochlorophyllide oxidoreductase *(POR)	1	1	1	1	1	1	1	1	1	1	1	1	1	1	1	1	1	1	1	1	1	1	0
Phytohormone action.abscisic acid.transport.abscisic acid transporter *(PM1)	1	0.0678213	1	1	1	1	1	1	1	1	1	1	1	1	1	1	1	1	1	1	1	1	1
Redox homeostasis.thiol-based redox regulation.thioredoxin activities.Y-type thioredoxin *(Trx-Y)	1	0	1	1	1	1	1	1	1	1	1	1	1	1	1	1	1	1	1	1	1	1	1
Protein homeostasis.proteolysis.cysteine peptidase activities.Papain-type protease activities	0.824518	0.0550318	1	1	1	1	0.589714	0.188755	1	1	1	1	1	1	1	1	1	1	1	1	1	1	1
Multi-process regulation.TOR (Target Of Rapamycin) signalling.TORC complex.regulatory component *(LST8)	1	0.0678213	1	1	1	1	1	1	1	1	1	1	1	1	1	1	1	1	1	1	1	1	1
Protein biosynthesis.aminoacyl-tRNA synthetase activities.tryptophan-tRNA ligase	0.016236	0.0678213	1	1	1	1	1	1	1	1	1	1	1	1	1	1	1	1	1	1	1	1	1
Carbohydrate metabolism.nucleotide sugar biosynthesis.GDP-L-fucose biosynthesis.de novo biosynthesis.GDP-L-fucose synthase	1	1	1	1	1	1	0	1	1	1	1	1	1	1	1	1	1	1	1	1	1	1	1
Chromatin organisation.nucleosome remodeling.SWI/SNF chromatin remodeling complexes	0.00587706	3.277e-11	1	1	0.00285961	0.281132	1	0.343879	0.302162	1	1	1	1	1	1	1	1	1	1	1	1	1	1
Protein homeostasis.ubiquitin-proteasome system.N-degron pathways.Ac/N-degron pathway.Doa10 E3 ubiquitin ligase complex.E2 ubiquitin-conjugating component *(Ubc32)	1	0.155242	1	1	1	1	1	1	1	1	1	1	1	1	0.00374538	1	1	0.00096389	1	1	1	1	1
DNA damage response.nucleotide excision repair (NER).multi-functional TFIIh complex.CAK kinase module.scaffold component *(TFB3)	1	0	1	1	1	1	1	1	1	1	1	1	1	1	1	1	1	1	1	1	1	1	1
Coenzyme metabolism.thiamine pyrophosphate biosynthesis.thiazole moiety.thiazole synthase *(Thi1)	1	0	1	1	1	1	1	1	1	1	1	1	1	1	1	1	1	1	1	1	1	1	1
Clade-specific metabolism.Brassicaceae.glucosinolate biosynthesis	0.0241445	0.000659374	1	1	1	1	0.10779	1	1	1	1	1	1	1	1	1	1	1	1	1	1	1	1
Cellular respiration.oxidative phosphorylation.NADH dehydrogenase complex.assembly	0.741528	0.00804937	1	1	1	1	1	1	1	1	1	1	1	1	1	1	1	1	1	1	1	1	1
Lipid metabolism.glycerolipid metabolism.phosphatidylcholine biosynthesis.choline homeostasis.glycerophosphocholine phosphodiesterase *(GDPD6)	1	0.254999	1	1	1	1	1	1	1	1	1	1	1	1	0.00590821	1	1	1	1	1	1	1	1
Cellular respiration.glycolysis.cytosolic glycolysis.phosphofructokinase activities.pyrophosphate-dependent phosphofructokinase	0.0054503	0.0550318	1	1	1	1	1	1	1	1	1	1	1	1	1	1	1	1	1	1	1	1	1
Cytoskeleton organisation.microfilament network.actin polymerisation.fimbrin actin-crosslinking factor	1	0.0171838	1	1	1	1	1	1	0.00717825	1	1	1	1	1	1	1	1	1	1	1	1	1	1
RNA biosynthesis.transcriptional co-regulation.LEUNIG-SEUSS transcriptional repressor complex.adapter component *(SEU/SLK)	0.0892145	0.0962651	1	1	1	1	1	1	0.000145478	1	1	1	1	1	1	1	1	1	1	1	1	1	1
Cell division.cell cycle organisation.chromosome segregation.chromosome passenger complex (CPC).kinase component *(beta-AUR)	1	0.0678213	1	1	1	1	1	1	1	1	1	1	1	1	1	1	1	1	1	1	1	1	1
Protein homeostasis.ubiquitin-proteasome system.ubiquitin-fold protein conjugation.UBQ conjugation (ubiquitylation).polyubiquitination system.Ubc13-Uev1 conjugating E2 complex.E2 ubiquitin-conjugating enzyme *(UBC35/36)	1	0	1	1	1	1	1	1	1	1	1	1	1	1	1	1	1	1	1	1	1	1	1
Protein modification.glycosylation.N-linked glycosylation.DPMS dolichol-phosphate-mannose synthase complex	0.00512622	0.0962651	1	1	1	1	1	1	1	1	1	1	1	1	1	1	1	1	1	1	1	1	1
Cellular respiration.oxidative phosphorylation.NADH dehydrogenase complex.module N (electron input).component *(NQO2/24kDa)	1	0	1	1	1	1	1	1	1	1	1	1	1	1	1	1	1	1	1	1	1	1	1
Nutrient uptake.micronutrient uptake systems.transition metals.chelation-based strategy.nicotianamine	0.060753	0.00467197	1	1	1	1	1	1	1	1	1	1	1	1	1	1	1	1	1	1	1	1	1
Cellular respiration.oxidative phosphorylation.cytochrome c oxidase complex.assembly.heme a cofactor biosynthesis.heme-o to heme-a conversion factor *(COX15)	0	1	1	1	1	1	1	1	1	1	1	1	1	1	1	1	1	1	1	1	1	1	1
Chromatin organisation.post-translational histone modification.histone acetylation.NuA4 histone acetyltransferase complex.TINTIN module.component *(EAF7)	1	0	1	1	1	1	1	1	1	1	1	1	1	1	1	1	1	1	1	1	1	1	1
Cytoskeleton organisation.microtubular network.microtubule dynamics.cortical microtubule organisation.regulatory protein *(CORD)	0.275667	0.81814	1	1	1	1	1	1	1	1	1	1	1	1	1	1	1	1	1	1	1	1	1
Lipid metabolism.phytosterol metabolism.phytosterol esterification	1	0.0434272	1	1	1	1	1	1	1	1	1	1	1	1	0.0222776	1	1	1	1	1	1	1	1
Enzyme classification.EC_1 oxidoreductases.EC_1-14 oxidoreductase acting on paired donor with incorporation or reduction of molecular oxygen	0.509361	1.0386e-16	1	1	1	1	1	0.0195921	1	1	1	1	1	1	1	1	1	1	1	1	1	1	1
Protein homeostasis.proteolysis.metallopeptidase activities.M48-class metallopeptidase activities	0.155738	0.0128051	1	1	1	1	1	1	1	1	1	1	1	1	1	1	1	1	1	1	1	1	1
Carbohydrate metabolism.nucleotide sugar biosynthesis.UDP-D-galacturonic acid biosynthesis.salvage biosynthesis	1	0	1	1	1	1	1	1	1	1	1	1	1	1	1	1	1	1	1	1	1	1	1
Nutrient uptake.micronutrient homeostasis.copper.copper chaperone *(ATX/CCH)	0	1	1	1	1	1	1	1	1	1	1	1	1	1	1	1	1	1	1	1	1	1	1
Redox homeostasis.ascorbate-based redox regulation.cyt-b561 electron shuttle hemoprotein *(CYBASC)	0.193997	0.000333789	1	1	1	1	1	0.0162282	1	1	1	1	1	1	1	1	1	1	1	1	1	1	1
RNA processing.organelle RNA processing machinery.RNA modification.C-to-U RNA editing.PPR-type RNA editing factor activities.RNA editing factor *(MEF22)	1	1	1	1	1	1	1	1	1	1	1	1	1	1	1	1	1	1	1	1	1	1	1
Multi-process regulation.UPR (Unfolded Protein Response) signalling.IRE1-bZIP60 pathway.regulatory E3 ubiquitin ligase *(PIR)	0.121055	0.00467197	1	1	1	1	1	1	1	1	1	1	1	1	1	1	1	1	1	1	1	1	1
Vesicle trafficking.retrograde trafficking.protein cargo receptor activities.cargo receptor *(PDI-C)	0.016236	0.0678213	1	1	1	1	1	1	1	1	1	1	1	1	1	1	1	1	1	1	1	1	1
Plant organogenesis.flower formation.floral transition regulation.FRI-C transcription effector complex.component *(FLX)	0.0892145	0.360889	1	1	1	1	0.000601547	1	1	1	1	1	1	0.00435467	1	1	1	1	1	1	1	1	1
Solute transport.channels.VIC superfamily.voltage-gated calcium cation channel *(TPC)	1	0.0181422	1	1	1	1	1	0.00376692	1	1	1	1	1	1	1	1	1	1	1	1	1	1	1
Vesicle trafficking.anterograde trafficking.vesicle tethering.TRAPP-I tethering complex.component *(TRAPPC2/TRS20)	1	0.0550318	1	1	1	0.00354898	1	1	1	1	1	1	1	1	1	1	1	1	1	0.00232835	1	1	1
Cell division.cytokinesis.preprophase microtubule organization.TON1-TRM-PP2A (TTP) preprophase band formation complex.PP2A-phosphatase subcomplex	0.060753	1.31838e-05	1	1	0.00218187	1	1	1	1	1	1	1	1	1	1	1	1	0.0203192	1	1	1	1	1
Vesicle trafficking.vesicle tethering.TRAPP-II complex-specific components.component *(TRS120/VAN4)	1	0	1	1	1	1	1	1	1	1	1	1	1	1	1	1	1	1	1	1	1	1	1
RNA biosynthesis.transcriptional co-regulation.LEUNIG-SEUSS transcriptional repressor complex	0.319928	0.000907908	1	1	1	1	1	1	0.00149805	1	1	1	1	1	1	1	1	1	1	1	1	1	1
Chromatin organisation.epigenetic state regulation.ROS1-mediated DNA demethylation	0.503463	5.97121e-05	1	1	1	1	0.136741	1	1	1	1	1	0.0147065	1	1	1	1	1	1	1	1	1	1
Cellular respiration.oxidative phosphorylation.NADH dehydrogenase complex.non-core modules.alpha subcomplex.component *(NDUFA7/B14-5a)	1	1	1	1	1	1	0.00315469	1	1	1	1	1	1	1	1	1	1	1	1	1	1	1	1
Cell wall organisation.pectin.modification and degradation.polygalacturonase activities	1	0.565868	1	1	1	1	0.239488	0.00537938	1	1	1	1	1	1	1	1	1	1	1	1	1	1	1
Secondary metabolism.phenolics.flavonoid biosynthesis.anthocyanidins.leucoanthocyanidin reductase *(LAR)	0.0054503	0.0550318	1	1	1	1	1	1	1	1	1	1	1	1	1	1	1	1	1	1	1	1	1
Lipid metabolism.fatty acid metabolism.fatty acid degradation.peroxisomal long-chain acyl-CoA synthetase *(LACS6/7)	1	0.0181422	1	0.00154687	1	1	1	1	1	1	1	1	1	1	1	1	1	1	1	1	1	1	1
RNA processing.RNA modification.rRNA modification.rRNA maturation	0.0365195	0.0181422	1	1	1	1	1	1	1	1	1	1	1	1	1	1	1	1	1	1	1	1	1
Vesicle trafficking.vesicle tethering.GARP/EARP complexes	1	4.99639e-09	1	1	1	1	1	1	1	1	1	1	1	1	1	1	1	1	1	1	1	1	1
Vesicle trafficking.vesicle tethering.RAB5-RAB7-dependent pathway.small GTPase *(RAB5)	0.00787518	0.00881994	1	1	1	0.0145804	1	1	1	1	1	1	1	1	1	1	1	1	1	1	1	1	1
Secondary metabolism.terpenoids.cycloartenol biosynthesis.squalene synthase	0.016236	0.0678213	1	1	1	1	1	1	1	1	1	1	1	1	1	1	1	1	1	1	1	1	1
Solute transport.carrier-mediated transport.BART superfamily	0.649848	1.20773e-06	1	1	1	1	0.469359	1	1	1	0.00507977	1	1	1	1	1	1	1	1	1	1	1	1
Cell division.plastid division.plastid separation.myosin adaptor protein *(CLMP)	1	0	1	1	1	1	1	1	1	1	1	1	1	1	1	1	1	1	1	1	1	1	1
Protein biosynthesis.ribosome biogenesis.large ribosomal subunit (LSU).LSU proteome.component *(eL38)	0.00170718	0.155242	1	1	1	1	1	1	1	1	1	1	1	1	1	1	1	1	1	1	1	1	1
RNA processing.organelle RNA processing machinery.RNA modification.C-to-U RNA editing.PPR-type RNA editing factor activities.RNA editing factor *(MEF13)	1	1	1	1	1	1	1	1	1	1	1	1	1	1	1	1	1	1	1	1	1	1	1
Chromatin organisation.chromatin structure.DNA bending.architectural protein *(HMG-B)	0.23733	0.0181422	1	1	1	1	1	1	1	1	1	0.0370794	1	1	1	1	1	0.00053529	1	1	1	1	1
Secondary metabolism.phenolics.flavonoid biosynthesis.flavonols	0.000574824	1	1	1	1	1	1	1	1	1	1	1	1	1	0.00838277	1	1	1	1	1	1	1	1
Coenzyme metabolism.heme biosynthesis.ferrochelatase *(FC)	1	0.0181422	1	0.00154687	1	1	1	1	1	1	1	1	1	1	1	1	1	1	1	1	1	1	1
Cellular respiration.oxidative phosphorylation.cytochrome c oxidase complex.core components.component *(COX6b)	0.000780045	0.199675	1	1	1	0.0296178	1	1	1	0.000188397	1	1	1	1	1	1	1	1	1	1	1	1	1
Cytoskeleton organisation.nuclear dynamics.nuclear basket to nucleoskeleton bridging.regulatory GTPase protein *(GBPL)	1	1	1	1	0	1	1	1	1	1	1	1	1	1	1	1	1	1	1	1	1	1	1
RNA processing.pre-RNA splicing.spliceosome-associated non-snRNP factor activities.RNA splicing factor *(SCL28/30/33)	1	0.00467197	1	1	1	1	1	1	1	1	1	1	1	1	1	1	1	1	1	1	1	1	1
Vesicle trafficking.endocytic trafficking.ESCRT-mediated sorting.ESCRT-III complex	0.00197478	0.00336697	1	1	1	0.105721	0.0645362	1	1	1	1	1	1	1	1	1	1	0.0459625	1	1	1	1	1
Solute transport.carrier-mediated transport.MTCC family.NAD+ transporter *(NDT)	0.121055	0.0374222	1	1	1	1	1	1	1	1	1	1	1	1	1	1	1	1	1	1	1	1	1
Protein biosynthesis.organellar translation machinery.mitochondrial ribosome biogenesis.large ribosomal subunit proteome.component *(bL19m)	1	0	1	1	1	1	1	1	1	1	1	1	1	1	1	1	1	1	1	1	1	1	1
Plant reproduction.seed formation.seed maturation	1	1	1	1	1	1	1	1	1	1	1	1	1	1	1	1	1	1	1	1	1	1	1
Lipid metabolism.sphingolipid metabolism.ceramide biosynthesis.serine C-palmitoyltransferase activity.regulatory protein *(ORM)	0	1	1	1	1	1	1	1	1	1	1	1	1	1	1	1	1	1	1	1	1	1	1
Protein modification.targeting peptide maturation.endomembrane system.SPC endoplasmic signal peptidase complex.catalytic component *(SEC11)	1	0.00111648	1	1	1	0.00505881	1	1	1	1	1	1	1	1	1	1	1	1	1	1	1	1	1
RNA biosynthesis.DNA-binding transcriptional regulation.other all-alpha-helix DNA-binding domain.BBX family.class-II transcription factor	0.0365195	0.658171	1	1	1	1	1	1	0.014693	1	1	1	1	1	1	1	1	1	1	1	1	1	1
Solute transport.primary active transport.V-type ATPase complex.peripheral V1 subcomplex.subunit B	0.0892145	0.0171838	1	1	1	1	1	1	1	1	1	1	1	1	1	1	1	1	1	1	1	1	1
Redox homeostasis.thiol-based redox regulation.thioredoxin activities.plastidial thioredoxin *(TrxL1)	1	1	1	0	1	1	1	1	1	1	1	1	1	1	1	1	1	1	1	1	1	1	1
Protein biosynthesis.ribosome biogenesis.small ribosomal subunit (SSU).SSU proteome.component *(eS7)	0.0365195	1	1	1	1	1	1	1	1	1	1	1	1	3.2204e-06	1	1	1	1	1	1	1	1	1
Protein modification.cysteine disulfide formation.mitochondrion.disulfide carrier protein *(MIA40)	0	1	1	1	1	1	1	1	1	1	1	1	1	1	1	1	1	1	1	1	1	1	1
Protein modification.phosphorylation.CMGC protein kinase families.CK-II protein kinase heterodimer.regulatory subunit beta	1	0	1	1	1	1	1	1	1	1	1	1	1	1	1	1	1	1	1	1	1	1	1
Coenzyme metabolism.molybdenum cofactor biosynthesis.molybdopterin biosynthesis.sulphurylase *(CNX5)	1	0	1	1	1	1	1	1	1	1	1	1	1	1	1	1	1	1	1	1	1	1	1
Coenzyme metabolism.FMN/FAD biosynthesis.monofunctional GTP cyclohydrolase II *(RibA)	1	0	1	1	1	1	1	1	1	1	1	1	1	1	1	1	1	1	1	1	1	1	1
Multi-process regulation.Programmed Cell Death (PCD) system.vacuole-mediated cell death	0.364347	0.12303	1	1	1	1	0.0934452	1	1	1	1	1	1	1	1	1	1	1	1	1	1	1	1
Cell division.DNA replication.organelle machinery.type-Ia DNA topoisomerase	1	0	1	1	1	1	1	1	1	1	1	1	1	1	1	1	1	1	1	1	1	1	1
Lipid metabolism.galactolipid and sulfolipid biosynthesis.UDP-sulfoquinovose:DAG sulfoquinovosyltransferase *(SQD2)	0.016236	0.0678213	1	1	1	1	1	1	1	1	1	1	1	1	1	1	1	1	1	1	1	1	1
RNA biosynthesis.RNA polymerase II-dependent transcription.transcription initiation.TFIIh basal transcription factor complex.CAK kinase module.scaffold component *(TFB3)	1	0	1	1	1	1	1	1	1	1	1	1	1	1	1	1	1	1	1	1	1	1	1
Vesicle trafficking.vesicle tethering.HOPS/CORVET tethering complexes.CORVET-specific component *(VPS3)	1	0.0181422	1	1	1	1	1	1	1	1	1	1	1	1	1	1	1	1	1	1	1	1	1
Photosynthesis.photophosphorylation.photosystem II.assembly.assembly factor *(LPA2)	1	1	1	0	1	1	1	1	1	1	1	1	1	1	1	1	1	1	1	1	1	1	1
Solute transport.carrier-mediated transport.DMT superfamily.NST-TPT group.nucleotide sugar transporter *(UUAT)	0.234288	0.00113241	1	1	1	1	0.0579921	1	1	1	1	1	1	1	1	1	1	1	1	1	0.00454519	1	1
Cell wall organisation.pectin.rhamnogalacturonan II.biosynthesis.2-keto-3-deoxymanno-octulosonic acid (KDO) biosynthesis.KDO-8-phosphate synthase *(KdsA)	0	1	1	1	1	1	1	1	1	1	1	1	1	1	1	1	1	1	1	1	1	1	1
RNA biosynthesis.DNA-dependent RNA polymerase complexes.RNA polymerase IV complex.component *(NRPD5)	0.016236	0.0678213	1	1	1	1	1	1	1	1	1	1	1	1	1	1	1	1	1	1	1	1	1
Cell division.meiotic recombination.meiotic initiation.regulatory protein *(DYAD/SWI1)	1	1	1	1	1	1	1	1	1	1	1	1	1	1	1	1	1	1	1	1	1	1	1
Protein homeostasis.protein quality control.Hsp60 chaperone system	0.0016359	0.099663	1	0.00269139	1	1	0.257405	1	1	0.0320832	1	1	1	1	0.00721983	1	1	1	0.0136681	1	1	0.0223963	1
Multi-process regulation.MAP kinase cascade signalling.MAP3K-RAF/subgroup-C protein kinase family.subgroup-C1 protein kinase *(ILK1-6)	0.410106	5.48026e-06	1	1	1	1	1	1	1	1	1	1	1	1	1	1	1	1	1	1	1	1	1
Nutrient uptake.micronutrient homeostasis.iron.iron cation sensor protein *(HRZ/BRUTUS)	1	0	1	1	1	1	1	1	1	1	1	1	1	1	1	1	1	1	1	1	1	1	1
Protein modification.dephosphorylation.protein serine/threonine phosphatase families.PPP Fe-Zn-dependent phosphatase families.PP2A-class phosphatase complexes.regulatory component B	0.119941	2.38493e-07	1	1	1	1	1	1	1	1	1	1	0.0295869	1	1	1	1	0.0300462	1	1	1	1	1
Chromatin organisation.post-translational histone modification	0.00149979	5.68718e-37	1	1	7.98698e-05	1	1	1	0.110225	1	1	1	0.000295719	1	1	1	0.647692	1	1	1	1	1	1
Plant organogenesis.flower formation.photoperiodic pathway	0.21691	0.000627551	1	1	1	1	0.00757853	1	0.000807652	1	1	1	1	1	0.150582	1	1	1	1	1	0.0324372	1	1
Chromatin organisation.post-translational histone modification.histone acetylation.HD1-type histone deacetylase family.class-I histone deacetylase activities.HDA6 histone deacetylation complex.component *(MBD1/4)	1	0	1	1	1	1	1	1	1	1	1	1	1	1	1	1	1	1	1	1	1	1	1
Enzyme classification.EC_6 ligases.EC_6-2 ligase forming carbon-sulfur bond	0.000172765	0.00141285	1	0.161259	1	0.129296	0.516011	0.0134039	1	1	1	1	1	1	1	1	1	1	1	1	1	1	1
Plant reproduction.gametogenesis.male gametophyt.regulatory protein *(DUO3)	1	0	1	1	1	1	1	1	1	1	1	1	1	1	1	1	1	1	1	1	1	1	1
Protein modification.lipidation.protein de-S-acylation	0.21691	0.000627551	1	1	1	0.100406	0.401054	0.127215	1	1	1	1	1	1	1	1	1	1	1	1	1	1	1
Protein biosynthesis.aminoacyl-tRNA synthetase activities.arginine-tRNA ligase	0.0365195	0.155242	1	1	1	1	1	1	1	1	1	0.00107396	1	1	1	1	1	1	1	1	1	1	1
Phytohormone action.jasmonic acid.perception and signal transduction.receptor activities	0.364347	0.0113127	1	1	0.0253752	1	0.00714944	1	1	1	1	1	1	1	1	1	1	1	1	1	1	1	1
Amino acid metabolism.amino acid degradation.arginine degradation.urease accessory protein activities.urease accessory protein *(UreG)	1	0	1	1	1	1	1	1	1	1	1	1	1	1	1	1	1	1	1	1	1	1	1
Cell division.cell cycle organisation.chromosome segregation.outer kinetochore KNL1-Mis12-Ndc80 network.NDC80 complex.component *(NUF2)	1	0	1	1	1	1	1	1	1	1	1	1	1	1	1	1	1	1	1	1	1	1	1
RNA biosynthesis.transcriptional co-regulation.bridging activity of transcription factor to chromatin remodeling	0.275667	0.0171838	1	1	1	1	1	1	0.0211197	1	1	1	0.000134256	1	1	1	1	1	1	1	1	1	1
Protein modification.phosphorylation.TKL protein kinase families.RLCK-XI receptor-like protein kinase	1	0	1	1	1	1	1	1	1	1	1	1	1	1	1	1	1	1	1	1	1	1	1
Protein biosynthesis.organellar translation machinery.translation termination.ribosome recycling factor *(RRF)	1	0.0181422	1	0.00154687	1	1	1	1	1	1	1	1	1	1	1	1	1	1	1	1	1	1	1
Cell wall organisation.pectin.modification and degradation.pectin acetylation.polysaccharide O-acetyltransferase *(TBR)	0.193997	0.0242415	1	1	1	1	1	1	1	1	1	1	1	1	1	1	1	1	1	1	1	1	1
RNA biosynthesis.DNA-binding transcriptional regulation.basic DNA-binding domain.basic helix-loop-helix (bHLH) domain.bHLH class-IX transcription factor	1	0.00128309	1	1	1	1	1	1	0.0122796	1	1	1	1	1	1	1	1	1	1	1	1	1	1
Chromatin organisation.post-translational histone modification.histone methylation.lysine methylation.COMPASS histone trimethylation complex	0.456275	0.0275662	1	1	1	1	0.0098699	1	1	1	1	1	0.013229	1	1	1	1	1	1	1	1	1	1
Cell wall organisation.cutin and suberin.cuticular lipid formation.omega-hydroxy fatty acyl dehydrogenase *(HOTHEAD)	0.0365195	0.155242	1	1	1	1	1	1	1	1	1	1	1	1	1	1	1	1	1	1	1	1	1
Protein homeostasis.ubiquitin-proteasome system.ubiquitin-fold protein deconjugation.UBQ deconjugation.OTU deubiquitinase activities	0.741528	5.29939e-09	1	1	1	0.0538741	1	1	0.0615229	1	1	1	1	1	1	1	1	1	1	1	1	0.0192414	1
RNA biosynthesis.DNA-binding transcriptional regulation.other all-alpha-helix DNA-binding domain	4.08061e-09	0.0028136	1	1	1	1	0.287709	0.00376692	0.116472	1	0.57117	1	1	1	1	1	1	1	1	1	1	0.362043	1
Multi-process regulation.Programmed Cell Death (PCD) system.suppressor *(BI-1)	1	0.0550318	1	1	1	1	1	1	1	1	1	1	1	1	1	1	1	1	1	1	1	1	1
Cell wall organisation.callose.degradation.beta-1,3 glucanase *(BG10/11)	1	0.0550318	1	1	1	1	0.0133412	1	1	1	1	1	1	1	1	1	1	1	1	1	1	1	1
Cytoskeleton organisation.actin and tubulin folding.Prefoldin-Like (PFDL) co-chaperone complex.component *(UXT)	0	1	1	1	1	1	1	1	1	1	1	1	1	1	1	1	1	1	1	1	1	1	1
Photosynthesis.photorespiration.aminotransferase activities.glutamate-glyoxylate transaminase	1	1	0	1	1	1	1	1	1	1	1	1	1	1	1	1	1	1	1	1	1	1	1
Nutrient uptake.micronutrient homeostasis.nickel/cobalt.nickel/cobalt/iron cation transporter *(FPN1/2)	1	0.0678213	1	1	1	1	1	1	1	1	1	1	1	1	1	1	1	1	1	1	1	1	1
Cell wall organisation.cell wall proteins.hydroxyproline-rich glycoprotein activities.extensin activities	0.00465423	1	1	1	1	1	0.00164298	1	1	1	1	1	1	1	1	1	1	1	1	1	1	1	1
Solute transport.carrier-mediated transport.MTCC family.thiamine diphosphate carrier *(TPC)	0	1	1	1	1	1	1	1	1	1	1	1	1	1	1	1	1	1	1	1	1	1	1
DNA damage response.nonhomologous end-joining (NHEJ) repair.LIG4-XRCC4 ligase complex.DNA ligase component *(LIG4)	1	0	1	1	1	1	1	1	1	1	1	1	1	1	1	1	1	1	1	1	1	1	1
Coenzyme metabolism.iron-sulfur cluster assembly machinery.plastidial SUF system	0.00104066	0.000230035	1	0.0045085	1	1	1	1	0.101427	1	1	1	1	1	0.135289	1	1	1	1	1	1	1	1
Protein modification.glycosylation	0.00409479	6.7085e-11	1	1	1	1	0.201429	1	1	1	0.110033	1	1	1	1	1	0.0063106	1	1	1	1	1	1
RNA biosynthesis.DNA-binding transcriptional regulation.undefined DNA-binding domain.WHIRLY transcription factor	0.00170718	0.155242	1	1	1	1	1	1	1	1	1	1	1	1	1	1	1	1	1	1	1	1	1
Cell division.cell cycle organisation.cell cycle control.CYCLIN-dependent protein kinase inhibitor activities.regulatory E3 ubiquitin ligase *(RHF)	0.0365195	0.0181422	1	1	1	1	1	1	1	1	1	1	1	1	1	1	1	1	1	1	1	1	1
Protein homeostasis.ubiquitin-proteasome system.26S proteasome.20S core particle.assembly.PAC1-PAC2 assembly chaperone dimer	1	1	1	1	1	1	0.00315469	1	1	1	1	1	1	1	0.00183523	1	1	1	1	1	1	1	1
Vesicle trafficking.AP-5 cargo adaptor complex	0.121055	0.000254284	1	1	1	1	1	1	1	1	1	1	1	1	1	1	1	1	1	1	1	1	1
Cell wall organisation.pectin.homogalacturonan.biosynthesis.GAUT1:GAUT7 galacturonosyltransferase heterodimer	1	0	1	1	1	1	1	1	1	1	1	1	1	1	1	1	1	1	1	1	1	1	1
Protein homeostasis.ubiquitin-proteasome system.ubiquitin-fold protein conjugation.UBQ conjugation (ubiquitylation).polyubiquitination system.E3 ubiquitin ligase *(RGLG)	0.105353	7.45058e-05	1	1	1	0.0264768	1	1	1	1	1	1	1	1	1	1	1	1	1	1	1	1	1
RNA processing.RNA transport.TREX/THO ribonucleoparticle (RNP) trafficking complex.regulatory protein *(MOS11) of helicase activity	1	0	1	1	1	1	1	1	1	1	1	1	1	1	1	1	1	1	1	1	1	1	1
Lipid metabolism.glycerolipid metabolism.glycerolipid degradation.glycerol metabolism.glycerol-3-phosphatase	0	1	1	1	1	1	1	1	1	1	1	1	1	1	1	1	1	1	1	1	1	1	1
Protein homeostasis.protein quality control.mitochondrial Hsp70 chaperone system	1	1	1	1	1	1	1	1	1	1	1	7.74128e-06	1	1	1	1	1	1	1	1	1	1	1
Photosynthesis.photophosphorylation.cyclic electron flow	8.72389e-06	0.360889	1	1	1	1	1	1	1	1	1	1	1	1	1	1	1	1	1	1	1	1	1
Protein homeostasis.ubiquitin-proteasome system.ubiquitin-fold protein conjugation.CULLIN-based E3 ubiquitin ligase activities.CUL3-based E3 ubiquitin ligase complexes.BTB/POZ substrate adaptor component activities.substrate adaptor *(EAP3)	1	0	1	1	1	1	1	1	1	1	1	1	1	1	1	1	1	1	1	1	1	1	1
Coenzyme metabolism.iron-sulfur cluster assembly machinery.mitochondrial ISC system.export machinery	1	0	1	1	1	1	1	1	1	1	1	1	1	1	1	1	1	1	1	1	1	1	1
Cellular respiration.oxidative phosphorylation.NADH dehydrogenase complex.non-core modules.carbonic anhydrase module.component *(CA)	1	0.0678213	1	1	1	1	1	1	1	1	1	0.000436078	1	1	1	1	1	1	1	1	1	1	1
RNA processing.RNA modification.tRNA modification.methylation.TRM6-TRM61 tRNA adenine-methyltransferase complex	0.0892145	0.360889	1	1	1	1	1	1	1	1	1	1	1	1	1	1	1	1	1	1	1	1	1
Protein homeostasis.protein quality control.smallHsp holdase chaperone activities.class-C-VI protein	1	0.0678213	1	1	1	1	1	1	1	1	1	1	1	1	1	1	1	1	1	1	1	1	1
Protein biosynthesis.organellar translation machinery	3.442e-16	8.01365e-10	0.000783278	1.28183e-28	1	0.00307463	0.00409867	1	1	0.0060441	1	4.19141e-08	1	1	0.000446827	7.19519e-14	1	0.322638	1	1	1	1	1
RNA processing.organelle RNA processing machinery.pre-RNA splicing.plastidial RNA splicing.mRNA processing factor *(SOT5)	1	0	1	1	1	1	1	1	1	1	1	1	1	1	1	1	1	1	1	1	1	1	1
Multi-process regulation.ppGpp (hyperphosphorylated guanylate) signalling	0.121055	0.00467197	1	1	1	1	1	1	1	1	1	1	1	1	1	1	1	1	1	1	1	1	1
Protein homeostasis.ubiquitin-proteasome system.ubiquitin-fold protein deconjugation.UBQ deconjugation.UBP deubiquitinase activities.deubiquitinase *(UBP23)	1	0	1	1	1	1	1	1	1	1	1	1	1	1	1	1	1	1	1	1	1	1	1
RNA processing.mRNA silencing.miRNA pathway.miRNA movement.miRNA nuclear export factor *(HASTY)	1	0	1	1	1	1	1	1	1	1	1	1	1	1	1	1	1	1	1	1	1	1	1
DNA damage response.DNA damage tolerance (DDT) pathways	0.646923	0.95238	1	1	1	1	1	1	1	1	1	1	1	1	1	1	1	1	1	1	1	1	1
Coenzyme metabolism.tetrahydrofolate metabolism.tetrahydrofolate (THF) interconversions	0.00015676	0.089107	1	1	1	1	1	1	1	1	1	1	1	1	0.00183523	1	1	1	1	1	1	1	1
Cell division.DNA replication.preinitiation.DNA topoisomerase *(TOP2)	0.016236	1	1	1	0.000821882	1	1	1	1	1	1	1	1	1	1	1	1	1	1	1	1	1	1
RNA processing.organelle RNA processing machinery.RNA modification.C-to-U RNA editing.PPR-type RNA editing factor activities.RNA editing factor *(MEF14)	1	0.0181422	1	1	1	1	1	1	1	1	1	1	1	1	1	1	1	1	1	1	1	1	1
Protein biosynthesis.organellar translation machinery.mitochondrial ribosome biogenesis.large ribosomal subunit proteome.component *(mL40)	1	1	1	1	1	1	1	1	1	1	1	1	1	1	1	1	1	1	1	1	1	1	0
Phytohormone action.gibberellin	0.813473	0.204523	1	0.568874	1	1	0.0981954	0.00103549	1	1	1	1	1	1	1	1	1	1	1	1	1	1	1
Cell division.DNA replication.elongation.DNA polymerase epsilon complex.non-catalytic component *(Dpb2)	1	0	1	1	1	1	1	1	1	1	1	1	1	1	1	1	1	1	1	1	1	1	1
Chromatin organisation.nucleosome remodeling.SWR1 chromatin remodeling complex.module shared with NuA4 complexes.component *(ARP4)	0.016236	0.0678213	1	1	1	1	1	1	1	1	1	1	1	1	1	1	1	1	1	1	1	1	1
RNA processing.mRNA silencing.miRNA pathway	1.19905e-05	5.22073e-08	1	1	1	1	0.0654394	0.412775	0.365055	1	1	1	0.151924	1	0.067031	1	1	1	1	1	1	1	1
RNA biosynthesis.DNA-binding transcriptional regulation.zinc-coordinating DNA-binding domain.Cys4-GATA-related domain.C-GATA-type transcription factor	0.319928	0.000907908	0.00434629	1	1	1	0.0814329	1	1	1	1	1	1	1	1	1	1	1	1	1	1	1	1
Phytohormone action.brassinosteroid.biosynthesis.6-deoxocastasterone 6-oxidase *(BR6OX)	1	0.254999	1	1	1	1	1	1	1	1	1	1	1	1	1	1	1	1	1	1	1	1	1
Protein homeostasis.ubiquitin-proteasome system.26S proteasome.19S regulatory particle.base subcomplex.regulatory component *(RPT4)	0.0365195	0.155242	1	1	1	1	1	1	1	1	1	1	1	1	1	1	0.000962556	1	1	1	1	1	1
Carbohydrate metabolism.oxidative pentose phosphate pathway	0.0924782	0.000404086	1	0.13645	1	1	0.00108169	1	0.122583	1	1	0.0923055	1	1	0.0147343	1	1	1	1	1	1	1	1
Protein biosynthesis.ribosome biogenesis.large ribosomal subunit (LSU).LSU proteome.component *(eL34)	0.00787518	0.36294	1	1	1	1	1	1	1	1	1	1	1	1	1	1	1	1	1.24539e-08	1	1	1	1
RNA processing.organelle RNA processing machinery.pre-RNA splicing.plastidial RNA splicing.CFM-type RNA splicing factor families.RNA splicing factor *(CRS1)	1	0	1	1	1	1	1	1	1	1	1	1	1	1	1	1	1	1	1	1	1	1	1
Chromatin organisation.post-translational histone modification.histone acetylation.HD1-type histone deacetylase family.class-I histone deacetylase activities.HDA6 histone deacetylation complex.component *(MBD2)	1	0.0678213	1	1	1	1	1	1	1	1	1	1	1	1	1	1	1	1	1	1	1	1	1
Lipid metabolism.sphingolipid metabolism.complex sphingolipid biosynthesis.sphingolipid fatty acid 2-hydroxylase *(FAH)	1	0.0181422	1	1	1	1	1	1	1	1	1	1	1	1	1	1	1	1	1	1	1	1	1
Protein biosynthesis.organellar translation machinery.mitochondrial ribosome biogenesis.large ribosomal subunit proteome.component *(uL17m)	0	1	1	1	1	1	1	1	1	1	1	1	1	1	1	1	1	1	1	1	1	1	1
Protein biosynthesis.translation initiation.Pre-Initiation Complex (PIC) module.eIF2 Met-tRNA binding factor activity.eIF2B GDP recycling complex.component *(eIF2B-delta)	1	0.0181422	1	1	1	1	1	1	1	1	1	1	1	1	1	1	1	1	1	1	1	1	1
Protein modification.lipidation.glycophosphatidylinositol (GPI) anchor addition.GPI transamidase complex.component *(GAA1)	1	0.155242	1	1	1	1	1	1	1	1	1	1	1	1	1	1	1	1	1	1	1	1	1
Solute transport.carrier-mediated transport.choline transporter *(CHER/CTL1)	1	0	1	1	1	1	1	1	1	1	1	1	1	1	1	1	1	1	1	1	1	1	1
Protein homeostasis.ubiquitin-proteasome system.26S proteasome.19S regulatory particle.base subcomplex	0.788277	0.000153467	1	1	1	0.0588776	0.239488	1	1	1	1	1	1	1	1	1	6.25538e-10	1	1	1	1	1	1
RNA processing.pre-RNA splicing.U2-type major spliceosome.U5 snRNP complex.component *(PRPF6/PRP1/STA1)	1	1	1	1	0	1	1	1	1	1	1	1	1	1	1	1	1	1	1	1	1	1	1
Protein modification.phosphorylation.ABC1K protein kinase families.ancestral clade	0.193997	0.000333789	1	1	1	1	1	1	1	1	1	1	1	1	1	1	1	1	1	1	1	1	1
Enzyme classification.EC_3 hydrolases.EC_3-4 hydrolase acting on peptide bond (peptidase)	0.016236	2.59793e-19	1	1	1	1	0.00705446	1	1	1	1	1	1	1	1	1	0.000306277	0.00665226	1	1	1	1	1
RNA processing.organelle RNA processing machinery.pre-RNA splicing.plastidial RNA splicing.RNA splicing factor *(PPR5)	1	0	1	1	1	1	1	1	1	1	1	1	1	1	1	1	1	1	1	1	1	1	1
Carbohydrate metabolism.starch metabolism.degradation.sugar translocation	0.060753	0.254999	1	1	1	1	1	0.00569176	1	1	1	1	1	1	1	1	1	0.00158965	1	1	1	1	1
Cell wall organisation.pectin.modification and degradation.polygalacturonase activities.polygalacturonase *(PGX3-like)	1	0.254999	1	1	1	1	1	6.93795e-05	1	1	1	1	1	1	1	1	1	1	1	1	1	1	1
Protein homeostasis.ubiquitin-proteasome system.ubiquitin-fold protein deconjugation.RUB deconjugation.COP9 signalosome complex.component *(CSN3)	1	0	1	1	1	1	1	1	1	1	1	1	1	1	1	1	1	1	1	1	1	1	1
Nucleotide metabolism.purines.GMP biosynthesis.IMP dehydrogenase *(IMPDH)	1	0.254999	1	1	1	1	1	1	1	1	1	1	1	1	0.00590821	1	1	1	1	1	1	1	1
Cytoskeleton organisation.microtubular network.microtubule dynamics	0.000450253	2.04197e-06	1	1	1	1	1	1	0.0707347	1	0.39622	1	1	1	0.810227	0.15409	1	1	1	1	1	1	1
RNA processing.pre-RNA splicing.MAC/NTC spliceosome-associated complex.core components.component *(PRL1/MAC2)	1	0.0678213	1	1	1	1	1	1	1	1	1	1	1	1	1	1	1	1	1	1	1	1	1
Vesicle trafficking.vesicle tethering.RAB5-RAB7-dependent pathway.RAB5 nucleotide exchange factor *(VPS9)	1	0	1	1	1	1	1	1	1	1	1	1	1	1	1	1	1	1	1	1	1	1	1
Chromatin organisation.post-translational histone modification.histone methylation	0.104797	1.5338e-21	1	1	0.0633847	1	1	1	1	1	1	1	0.00686054	1	0.109331	1	1	1	1	1	1	1	1
Cytoskeleton organisation.microfilament network.actin polymerisation.SCAR/WAVE ARP2/3-activating complex	0.164245	0.00467197	1	1	0.00171212	1	1	1	1	0.000254351	1	1	1	1	1	1	1	1	1	1	1	1	1
Cell division.DNA replication.organelle machinery.genome stability maintenance	1	0.0001494	1	1	1	1	1	1	1	1	1	1	1	1	1	1	1	1	1	1	1	1	1
Vesicle trafficking.anterograde trafficking.vesicle tethering	1.70936e-07	0.206008	1	1	1	0.00209911	1	1	1	1	1	1	1	1	0.0699536	1	1	1	1	0.0200817	1	1	1
Chromatin organisation.post-translational histone modification.histone acetylation.HD1-type histone deacetylase family.class-I histone deacetylase activities	0.0572281	0.00311289	1	1	0.268072	1	0.830555	1	0.238006	1	1	1	0.0050342	1	1	1	0.129894	1	1	1	1	1	1
RNA biosynthesis.DNA-binding transcriptional regulation.zinc-coordinating DNA-binding domain.Cys4-GATA-related domain	0.00111118	0.00252221	0.0528822	0.238129	1	0.187938	0.000415172	0.235282	1	1	1	1	1	1	1	1	1	1	1	1	1	1	1
Cytoskeleton organisation.microtubular network.microtubule dynamics.microtubule minus-end control.regulatory protein *(SPR2)	1	0	1	1	1	1	1	1	1	1	1	1	1	1	1	1	1	1	1	1	1	1	1
RNA biosynthesis.DNA-binding transcriptional regulation.helix-turn-helix DNA-binding domain.HOMEO domain.zf-HD-type transcription factor	0.00427293	0.117842	1	1	1	1	0.000110498	1	1	1	1	1	1	1	1	1	1	1	1	1	1	1	1
External stimuli response.symbiont.lipid biosynthesis and transfer.glycerol-3-phosphate acyl transferase *(RAM2)	1	1	1	1	1	1	1	1	1	1	1	1	1	1	1	1	1	1	1	1	1	1	1
Redox homeostasis.thiol-based redox regulation.regulatory protein *(LEJ1/2)	1	0.0678213	1	1	1	1	0.00315469	1	1	1	1	1	1	1	1	1	1	1	1	1	1	1	1
Nutrient uptake.nitrogen assimilation.nitrate assimilation	1	0	1	1	1	1	1	1	1	1	1	1	1	1	1	1	1	1	1	1	1	1	1
Protein homeostasis.ubiquitin-proteasome system.26S proteasome.regulation.regulatory protein *(PTRE1)	1	1	1	1	1	1	0	1	1	1	1	1	1	1	1	1	1	1	1	1	1	1	1
RNA biosynthesis.DNA-binding transcriptional regulation.basic DNA-binding domain.basic leucine zipper (bZIP) domain.bZIP class-I transcription factor	0.275667	0.0171838	1	1	1	1	0.0688805	1	0.0211197	1	1	1	1	1	1	1	1	1	1	0.00826329	1	1	1
Cell wall organisation.pectin.rhamnogalacturonan I.modification and degradation.alpha-L-arabinofuranosidase activities.bifunctional alpha-L-arabinofuranosidase and beta-D-xylosidase *(BXL)	1	0.0029071	1	1	1	1	1	1	1	1	1	1	1	1	1	1	1	1	1	0.00826329	1	1	1
Plant reproduction.embryogenesis.embryo axis formation.transcriptional regulator *(GBF2)	0.016236	0.0678213	1	1	1	1	1	1	1	1	1	1	1	1	1	1	1	1	1	1	1	1	1
RNA processing.pre-RNA splicing.U2-type major spliceosome.U5 snRNP complex.component *(DROL1)	0	1	1	1	1	1	1	1	1	1	1	1	1	1	1	1	1	1	1	1	1	1	1
DNA damage response.homologous recombination repair (HR).Smc5-Smc6 complex.NSE2-SMC5-SMC6 subcomplex.component *(SMC5)	1	0	1	1	1	1	1	1	1	1	1	1	1	1	1	1	1	1	1	1	1	1	1
Multi-process regulation.UPR (Unfolded Protein Response) signalling.S1P/S2P-bZIP17/28 pathway	1	1.20936e-05	1	1	1	1	1	1	1	1	1	1	1	1	1	1	1	1	1	1	1	1	1
RNA processing.organelle RNA processing machinery.RNA modification	1	0.079527	1	1	1	1	0.0257431	1	1	1	1	0.190655	0.0737764	1	1	1	1	1	1	1	1	1	1
Cell division.cytokinesis.preprophase microtubule organization.TON1-TRM-PP2A (TTP) preprophase band formation complex.PP2A-phosphatase subcomplex.regulatory component *(TON2/FASS)	1	0.0678213	1	1	1	1	1	1	1	1	1	1	1	1	1	1	1	0.000451988	1	1	1	1	1
Protein biosynthesis.ribosome biogenesis.small ribosomal subunit (SSU).SSU processome.pre-40S ribosomal subunit nuclear assembly.assembly factor *(UTP2/NOP14)	0	1	1	1	1	1	1	1	1	1	1	1	1	1	1	1	1	1	1	1	1	1	1
Chromatin organisation.post-translational histone modification.histone phosphorylation.protein kinase *(AURORA)	0.121055	0.155242	1	1	1	1	1	1	1	1	1	1	1	1	1	1	0.00333231	1	1	1	1	1	1
RNA processing.RNA transport.TREX-2 ribonucleoparticle (RNP) trafficking complex	0.164245	0.00467197	1	1	1	1	1	1	1	0.000254351	0.0293606	1	1	1	0.0580604	1	1	1	1	1	1	1	1
Carbohydrate metabolism.starch metabolism.degradation.dephosphorylation.phosphoglucan phosphatase *(SEX4)	1	0	1	1	1	1	1	1	1	1	1	1	1	1	1	1	1	1	1	1	1	1	1
Chromatin organisation.post-translational histone modification.histone acetylation.HD1-type histone deacetylase family.class-I histone deacetylase activities.HDA9-PWR deacetylation complex.component *(HOS15)	1	0	1	1	1	1	1	1	1	1	1	1	1	1	1	1	1	1	1	1	1	1	1
Cell division.meiotic recombination.meiotic crossover.class-I/ZMM crossover pathway.MutS-gamma Holliday junction stabilizing heterodimer	1	1	1	1	1	1	1	1	1	1	1	1	1	1	1	1	1	1	1	1	1	1	1
Cell division.cell cycle organisation.cell cycle arrest.regulatory protein *(ANAC044/ANAC085)	0.155738	0.0670628	1	1	1	1	1	1	1	1	1	1	1	1	1	1	1	1	1	1	1	1	1
Plant organogenesis.leaf formation.adaxial polarity	0.0892145	0.00203046	1	1	1	1	0.00714944	1	1	1	1	1	1	1	1	1	1	1	1	1	1	1	1
Protein modification.protein folding.Cyclophilin-type chaperone activities.peptidyl-prolyl cis-trans isomerase *(CYP59)	1	0.0962651	1	1	1	1	1	1	1	1	1	1	1	1	1	1	1	1	1	1	1	1	1
RNA processing.RNA modification.mRNA modification.mRNA methylation	0.00465423	2.37055e-05	1	1	0.0106487	1	0.516011	1	0.142663	1	1	1	0.0596384	1	1	1	1	1	1	1	1	1	1
Chromatin organisation.nucleosome remodeling.SWI/SNF chromatin remodeling complexes.shared BRM/SYD/MINU-associated module.component *(ARP4)	0.016236	0.0678213	1	1	1	1	1	1	1	1	1	1	1	1	1	1	1	1	1	1	1	1	1
Nucleotide metabolism.deoxynucleotides.catabolism.deoxyguanidine triphosphatase *(VEN4)	0.0365195	0.0181422	1	1	1	1	1	1	1	1	1	1	1	1	1	1	1	1	1	1	1	1	1
Chromatin organisation.post-translational histone modification.PRC1 bifunctional histone ubiquitination and methylation reader complex.core components.LHP1 modification reader activity.substrate adaptor of CUL3-BTB E3 ubiquitin ligase	1	1	1	1	1	1	0	1	1	1	1	1	1	1	1	1	1	1	1	1	1	1	1
Protein modification.dephosphorylation.protein tyrosine phosphatase (PTP) families.PTP phosphatase *(SSU72)	0	1	1	1	1	1	1	1	1	1	1	1	1	1	1	1	1	1	1	1	1	1	1
Protein biosynthesis.ribosome biogenesis.small ribosomal subunit (SSU).SSU proteome.component *(eS6)	0.0365195	0.658171	1	1	1	1	1	1	1	1	1	1	1	0.000130014	1	1	1	1	1	1	1	1	1
RNA processing.pre-RNA splicing.U12-type minor spliceosome	0.144552	5.97121e-05	1	1	1	1	1	1	1	1	1	1	1	1	1	1	1	1	1	1	1	1	1
Cell wall organisation.cutin and suberin.cuticular lipid formation.alkane-forming pathway.mid-chain alkane hydroxylase *(MAH1)	0.193997	0.0962651	1	1	1	1	1	1	1	1	1	1	1	1	1	1	1	1	1	1	1	1	1
Coenzyme metabolism.phylloquinone biosynthesis.salvage phytyl-diphosphate biosynthesis.phytyl-phosphate kinase *(VTE6)	0.0365195	0.155242	1	1	1	1	1	1	1	1	1	1	1	1	1	1	1	1	1	1	1	1	1
Nutrient uptake.micronutrient homeostasis.iron.Fe(III)-citrate translocation	0.275667	0.184261	1	1	1	1	1	0.0226964	1	1	1	1	1	1	1	1	1	1	1	1	1	1	1
Lipid metabolism.cytoplasmic lipid droplet-associated activities.lipid droplet-plasma membrane tethering complex	1	0.0181422	1	1	1	1	1	1	1	1	1	1	1	1	1	1	1	1	1	1	1	1	1
RNA processing.organelle RNA processing machinery.RNA modification.C-to-U RNA editing.PPR-type RNA editing factor activities.CLB19 RNA editing module.RNA editing factor *(DYW2)	0.0892145	0.0171838	1	1	1	1	1	1	1	1	1	1	0.00239986	1	1	1	1	1	1	1	1	1	1
Lipid metabolism.lipid trafficking.endoplasmic reticulum-plastid lipid transfer.lipid trafficking cofactor *(TGD4)	1	0	1	1	1	1	1	1	1	1	1	1	1	1	1	1	1	1	1	1	1	1	1
Cell wall organisation.hemicellulose.xyloglucan.modification and degradation.xyloglucan endotransglucosylase/hydrolase *(XTH)	0.0892145	0.0962651	1	1	1	1	1	1	1	1	1	1	1	1	1	1	1	1	1	1	1	1	1
Coenzyme metabolism.phosphoadenosine phosphosulfate (PAPS) homeostasis.ATP sulfurylase *(APS)	0.00512622	0.658171	1	1	1	1	1	1	1	1	1	1	1	1	1	1	1	1	1	1	1	1	1
DNA damage response.DNA damage sensing and signalling.ATM pathway.MRN damage sensor complex.component *(NBS1)	1	0	1	1	1	1	1	1	1	1	1	1	1	1	1	1	1	1	1	1	1	1	1
Coenzyme metabolism.chlorophyll metabolism.chlorophyll catabolism.phytol degradation.2-hydroxy-phytanoyl-CoA lyase *(HPCL)	1	1	1	1	1	1	0	1	1	1	1	1	1	1	1	1	1	1	1	1	1	1	1
Redox homeostasis.glutathione-based redox regulation.glutathione S-transferase activities.class lambda glutathione S-transferase	0.060753	0.0670628	1	1	1	1	1	1	1	1	1	1	1	1	0.0260166	1	1	1	1	1	1	1	1
Protein biosynthesis.ribosome biogenesis.small ribosomal subunit (SSU)	9.43264e-09	0.0374222	1	1	1	1.54661e-06	0.812869	1	1	0.000135828	1	0.457551	1	1.22538e-74	0.00031032	1	1	1	1.79785e-06	1	1	1	1
RNA processing.mRNA silencing.miRNA pathway.miRNA biogenesis.regulatory protein *(RCF3) of HYL1-phosphorylation	0.016236	0.0678213	1	1	1	1	1	1	1	1	1	1	1	1	1	1	1	1	1	1	1	1	1
RNA biosynthesis.DNA-binding transcriptional regulation.beta-hairpin exposed by alpha/beta-scaffold structure.AP2/ERF family.ERF subfamily	1	0.00643604	1	1	1	1	9.3494e-11	0.0018523	0.0016908	1	1	1	0.674769	1	1	1	0.843505	1	1	1	2.60198e-10	1	1
Protein biosynthesis.ribosome biogenesis.large ribosomal subunit (LSU).LSU proteome.component *(eL13)	0.0365195	1	1	1	1	1	1	1	1	1	1	1	1	3.2204e-06	1	1	1	1	1	1	1	1	1
Vesicle trafficking.endocytic trafficking.clathrin-independent machinery	1	1	1	1	1	1	1	1	1	1	1	1	1	1	1	1	1	1	1	1	1	1	1
External stimuli response.salinity.SOS (Salt Overly Sensitive) signalling pathway.SOS3-SOS2 signalling.calcium-dependent regulatory protein *(SCaBP8/CBL10)	0.060753	0.0550318	1	1	1	1	1	1	1	1	1	1	1	1	1	1	1	1	1	1	1	1	1
Cell division.DNA replication.initiation.MCM8-9 auxiliary complex.component *(MCM9)	1	0	1	1	1	1	1	1	1	1	1	1	1	1	1	1	1	1	1	1	1	1	1
Cytoskeleton organisation.plastid movement.accessory motility factor *(KAC)	1	0.0181422	1	1	0.00202636	1	1	1	1	1	1	1	1	1	1	1	1	1	1	1	1	1	1
Protein homeostasis.ubiquitin-proteasome system.ubiquitin-fold protein conjugation.CULLIN-based E3 ubiquitin ligase activities.CUL3-based E3 ubiquitin ligase complexes.BTB/POZ substrate adaptor component activities.substrate adaptor *(DOT3)	1	0	1	1	1	1	1	1	1	1	1	1	1	1	1	1	1	1	1	1	1	1	1
Vesicle trafficking.exocytic trafficking.exocytosis regulation.Exocyst-associated SCD complex.component *(SCD2)	1	0.00111648	1	1	1	1	0.0202632	1	1	1	1	1	1	1	1	1	1	1	1	1	1	1	1
Nucleotide metabolism.purines.ribonucleotide (RN) anabolism.glycinamide RN transformylase *(PUR3)	1	0	1	1	1	1	1	1	1	1	1	1	1	1	1	1	1	1	1	1	1	1	1
Protein modification.phosphorylation.CAMK protein kinase families.PEPRK protein kinase	0.234288	8.34816e-05	1	1	1	1	1	1	1	1	1	1	1	1	1	1	1	1	1	1	1	1	1
Chromatin organisation.post-translational histone modification.histone acetylation.HD1-type histone deacetylase family.class-I histone deacetylase activities.HDA19 histone deacetylase complex.key scaffold component *(SNL)	1	0.0962651	1	1	1	1	1	1	1	1	1	1	1.30758e-05	1	1	1	1	1	1	1	1	1	1
Plant organogenesis.leaf formation.stomata.stomatal patterning.EPF-peptide co-receptor *(TMM)	0.155738	1	1	1	1	1	1	1	1	1	1	1	1	0.00851974	1	1	1	1	1	1	1	1	1
Protein modification.acetylation.NatA/NatE N-terminal acetylase complexes.NatA catalytic component *(NAA10)	1	1	1	1	1	1	0	1	1	1	1	1	1	1	1	1	1	1	1	1	1	1	1
Lipid metabolism.glycerolipid metabolism.glycerolipid degradation.triacylglycerol lipase activities	0.353688	0.000102624	1	1	1	1	1	1	1	1	1	1	1	1	1	1	1	1	1	1	1	1	1
External stimuli response.pathogen.effector-triggered immunity (ETI) machinery.TNL-mediated effector-triggered immunity.regulatory protein *(NRG)	1	0.0550318	1	1	1	1	1	1	1	1	1	1	1	1	1	1	1	1	1	1	1	1	1
Phytohormone action.auxin.transport.polar auxin transport system.regulatory protein *(BIG)	1	0	1	1	1	1	1	1	1	1	1	1	1	1	1	1	1	1	1	1	1	1	1
Cellular respiration.oxidative phosphorylation.ATP synthase complex	0.0163517	0.0163144	1	1	1	1	0.00181021	1	1	3.34065e-11	1	1	1	0.172873	1	0.0353326	1	1	0.0329293	1	1	1	1
Protein homeostasis.proteolysis.metallopeptidase activities.aminopeptidase activities.M24-class aminopeptidase activities.aminopeptidase *(APP)	1	0	1	1	1	1	1	1	1	1	1	1	1	1	1	1	1	1	1	1	1	1	1
Lipid metabolism.fatty acid metabolism.citrate shuttle.cytosolic NAD-dependent malate dehydrogenase	1	0.0181422	1	1	1	1	1	1	1	1	1	1	1	1	1	1	1	1	1	1	1	1	1
Clade-specific metabolism.Brassicaceae.glucosinolate biosynthesis.secondary modifications.benzoyl-CoA ligase *(BZO1)	0.016236	0.0678213	1	1	1	1	1	1	1	1	1	1	1	1	1	1	1	1	1	1	1	1	1
Cell division.DNA replication.organelle machinery.genome stability maintenance.DNA translocase *(RecG)	1	0	1	1	1	1	1	1	1	1	1	1	1	1	1	1	1	1	1	1	1	1	1
Cellular respiration.glycolysis.cytosolic glycolysis.glyceraldehyde 3-phosphate dehydrogenase activities.NADP-dependent glyceraldehyde 3-phosphate dehydrogenase	1	1	1	1	1	1	1	1	1	1	1	1	1	1	1	1	1	1	1	1	1	1	1
RNA processing.RNA modification.RNA pseudouridylation.stand-alone pseudouridine synthase activities.RNA pseudouridine synthase *(PUS7)	1	0	1	1	1	1	1	1	1	1	1	1	1	1	1	1	1	1	1	1	1	1	1
Lipid metabolism.cytoplasmic lipid droplet-associated activities.associated factor *(LDIP)	0	1	1	1	1	1	1	1	1	1	1	1	1	1	1	1	1	1	1	1	1	1	1
Protein biosynthesis.ribosome biogenesis.large ribosomal subunit (LSU).LSU proteome.component *(uL11)	1	0.219467	1	1	1	1	3.59688e-05	1	1	1	1	1	1	1	1	1	1	1	1	1	1	1	1
Protein homeostasis.ubiquitin-proteasome system.26S proteasome.20S core particle.alpha-type components.alpha-type-1 component *(PAA)	1	0	1	1	1	1	1	1	1	1	1	1	1	1	1	1	1	1	1	1	1	1	1
Protein biosynthesis.organellar translation machinery.plastidial ribosome biogenesis.large ribosomal subunit proteome.component *(uL18c)	0.0054503	0.254999	1	1	1	1	1	1	1	1	1	1	1	1	0.00590821	1	1	1	1	1	1	1	1
Lipid metabolism.fatty acid metabolism.plastidial fatty acid synthase (ptFAS) system.ketoacyl-ACP synthase (ptKAS) activities.ketoacyl-ACP synthase II	1	0	1	1	1	1	1	1	1	1	1	1	1	1	1	1	1	1	1	1	1	1	1
Solute transport.primary active transport.V-type ATPase complex.assembly factor *(VMA21)	0	1	1	1	1	1	1	1	1	1	1	1	1	1	1	1	1	1	1	1	1	1	1
RNA processing.organelle RNA processing machinery.RNA modification.C-to-U RNA editing.PPR-type RNA editing factor activities.RNA editing factor *(MEF21)	1	1	1	1	1	1	1	1	1	1	1	1	1	1	1	1	1	1	1	1	1	1	1
Solute transport.channels.MIP family.small basic intrinsic protein *(SIP)	0.0365195	0.0181422	1	1	1	1	1	1	1	1	1	1	1	1	1	1	1	1	1	1	1	1	1
RNA biosynthesis.DNA-dependent RNA polymerase complexes.RNA polymerase I complex.component *(NRPA9)	0.016236	0.0678213	1	1	1	1	1	1	1	1	1	1	1	1	1	1	1	1	1	1	1	1	1
Chromatin organisation.post-translational histone modification.histone methylation.lysine methylation.atypical SET1-type histone methyltransferase *(ATXR3)	0.155738	0.219467	1	1	0.00982954	1	1	1	1	1	1	1	0.00432244	1	1	1	1	1	1	1	1	1	1
Protein biosynthesis.ribosome biogenesis.large ribosomal subunit (LSU).LSU proteome.component *(eL31)	0.0892145	0.0962651	1	1	1	1	1	1	1	1	1	1	1	0.00435467	1	1	1	1	1	1	1	1	1
DNA damage response.base excision repair (BER).apurinic/apyrimidinic (AP) endonuclease activities	0.0365195	0.0181422	1	1	1	1	1	1	1	1	1	1	1	1	1	1	1	1	1	1	1	1	1
Enzyme classification.EC_2 transferases.EC_2-3 acyltransferase	0.0589024	3.56656e-10	1	1	1	0.609352	2.18268e-06	1	1	1	1	1	1	1	0.322001	1	1	1	1	0.108309	1	1	1
Protein homeostasis.ubiquitin-proteasome system.ubiquitin-fold protein conjugation.HECT E3 ubiquitin ligase activities.E3 ubiquitin ligase *(UPL6)	1	0.00467197	1	1	1	1	1	1	1	1	1	1	1	1	1	1	1	1	1	1	1	1	1
External stimuli response.pathogen.effector-triggered immunity (ETI) machinery.TNL-mediated effector-triggered immunity.regulatory protein *(ADR)	1	0.0678213	1	1	1	1	1	1	1	1	1	1	1	1	1	1	1	1	1	1	1	1	1
Photosynthesis.photophosphorylation.photosystem II.LHC-II complex.component *(LHCb1/2/3)	0.00512622	0.658171	1	1	1	0.0119999	1	1	1	1	1	1	1	1	1	1	1	1	1	1	1	1	7.15615e-09
RNA processing.RNA modification.rRNA modification.rRNA methylation.RsmC-type rRNA methyltransferase	0	1	1	1	1	1	1	1	1	1	1	1	1	1	1	1	1	1	1	1	1	1	1
Solute transport.carrier-mediated transport.MFS superfamily.DHA-1 family	0.121867	0.00139072	1	1	1	1	1	1	1	1	1	1	1	1	1	1	1	1	1	1	1	1	1
Vesicle trafficking.exocytic trafficking.cross-kingdom extracellular vesicle trafficking	1	0.0634945	1	1	1	0.0264768	0.00791266	0.0360437	1	1	1	1	1	1	1	1	1	0.000284888	1	1	1	1	1
Phytohormone action.jasmonic acid.biosynthesis.allene oxidase cyclase *(AOC)	0.0892145	0.360889	1	1	1	1	5.41435e-06	1	1	1	1	1	1	1	1	1	1	1	1	1	1	1	1
Cell division.plastid division.contractile complex.ARC5-recruitment factor *(PDV)	1	0.00467197	1	1	1	1	1	1	1	1	1	1	1	1	1	1	1	1	1	1	1	1	1
RNA processing.organelle RNA processing machinery.RNA modification.tRNA maturation.MnmA pathway.thiouridylase	1	0.155242	1	1	1	1	1	1	1	1	1	1	1	1	1	1	1	1	1	1	1	1	1
RNA processing.organelle RNA processing machinery.RNA modification.C-to-U RNA editing.PPR-type RNA editing factor activities.RNA editing factor *(CREF3)	1	0	1	1	1	1	1	1	1	1	1	1	1	1	1	1	1	1	1	1	1	1	1
Redox homeostasis.reactive electrophilic lipid homeostasis.oxylipin carbonyl degradation.plastidial oxoene reductase *(ceQORH)	0.193997	0.0242415	1	1	1	1	1	0.0162282	1	1	1	1	1	1	1	1	1	1	1	1	1	1	1
Secondary metabolism.terpenoids.cycloartenol biosynthesis.squalene epoxidase	0.00285626	0.0670628	1	1	1	1	1	1	1	1	1	1	1	1	1	1	1	1	1	1	1	1	1
Secondary metabolism.phenolics.flavonoid biosynthesis.chalcones.chalcone synthase activity	0.0892145	0.0171838	1	1	1	1	0.0202632	1	1	1	1	1	1	1	1	1	1	1	1	1	1	1	1
Lipid metabolism.fatty acid metabolism.endoplasmic reticulum-localized fatty acid elongase (FAE) system.fatty acid elongation complex	0.060753	0.000414486	1	1	1	1	0.00232896	1	1	1	1	1	1	1	1	1	1	1	1	1	1	1	1
Protein translocation.mitochondrion.inner mitochondrion membrane TIM translocation system.regulatory pre-protein sorting component *(Tim21)	0.060753	0.0550318	1	1	1	1	1	1	1	1	1	1	1	1	1	1	1	1	1	1	1	1	1
Protein biosynthesis.ribosome biogenesis.small ribosomal subunit (SSU).SSU proteome	2.11021e-06	1	1	1	1	1.59248e-06	0.321323	1	1	2.50352e-05	1	1	1	5.21325e-79	0.0268191	1	0.974209	1	3.12058e-07	1	1	1	1
Cell division.cell cycle organisation.sister chromatid separation.cohesin dissociation.centromeric cohesion protection factor *(PANS1)	1	0	1	1	1	1	1	1	1	1	1	1	1	1	1	1	1	1	1	1	1	1	1
Protein modification.phosphorylation.CMGC protein kinase families.CDK protein kinase families.CDKA protein kinase	0.00170718	0.155242	1	1	1	1	1	1	1	1	1	1	1	1	1	1	1	1	1	1	1	1	1
Amino acid metabolism.amino acid degradation.branched-chain amino acids.isoleucine degradation.3-hydroxypropionate dehydrogenase	1	0.0678213	1	1	1	1	1	1	1	1	1	1	1	1	1	1	1	1	1	1	1	1	1
Protein homeostasis.ubiquitin-proteasome system.ubiquitin-fold protein deconjugation.UBQ deconjugation.UBP deubiquitinase activities.deubiquitinase *(UBP24)	0.00170718	0.155242	1	1	1	1	1	1	1	1	1	1	1	1	1	1	1	1	1	1	1	1	1
Cellular respiration.oxidative phosphorylation.cytochrome c oxidase complex.assembly.copper insertion.stabilisation factor *(COX11)	0	1	1	1	1	1	1	1	1	1	1	1	1	1	1	1	1	1	1	1	1	1	1
Cell division.meiotic recombination.meiotic double strand break processing.MRE11-RAD50-NBS1 (MRN) complex.component *(NBS1)	1	0	1	1	1	1	1	1	1	1	1	1	1	1	1	1	1	1	1	1	1	1	1
Coenzyme metabolism.iron-sulfur cluster assembly machinery.plastidial SUF system.transfer phase	0.060753	0.0029071	1	1	1	1	1	1	1	1	1	1	1	1	1	1	1	1	1	1	1	1	1
Multi-process regulation.phosphoinositide signalling.phosphoinositide homeostasis.phosphatidylinositol 3,5-bisphosphate homeostasis.phosphatidylinositol 3,5-bisphosphate biosynthesis scaffold protein *(VAC14)	1	0.0181422	1	1	1	1	1	1	1	1	1	1	1	1	1	1	1	1	1	1	1	1	1
RNA biosynthesis.RNA polymerase II-dependent transcription.transcription co-activation.TFIId complex.component *(TAF8)	1	0.00467197	1	1	1	1	1	1	1	1	1	1	1	1	1	1	1	1	1	1	1	1	1
Solute transport.carrier-mediated transport.DMT superfamily.nucleobase cation transporter *(UPS)	1	0.155242	1	1	1	1	1	1	1	1	1	1	1	1	1	1	1	1	1	1	1	1	1
Lipid metabolism.fatty acid metabolism.mitochondrial fatty acid synthase (mtFAS) system.malonyl-CoA synthetase *(mtMCS)	0	1	1	1	1	1	1	1	1	1	1	1	1	1	1	1	1	1	1	1	1	1	1
Photosynthesis.photophosphorylation.photosystem II.repair and reassembly cycle.repair factor *(PPL1)	0.016236	1	1	1	1	1	1	1	1	1	1	1	1	1	1	1	1	0.000451988	1	1	1	1	1
Nutrient uptake.micronutrient homeostasis.iron.chloroplast iron homeostasis.iron cation transporter *(PIC1)	1	0.0181422	1	1	1	1	0.00757853	1	1	1	1	1	1	1	1	1	1	1	1	1	1	1	1
Protein translocation.peroxisome.importomer translocation system.receptor monoubiquitination system.membrane anchor component *(Pex22)	0.0892145	0.360889	1	1	1	1	1	1	1	1	1	1	1	1	1	1	1	1	1	1	1	1	1
Protein biosynthesis.ribosome biogenesis.large ribosomal subunit (LSU).LSU proteome.component *(uL22)	0.0365195	0.155242	1	1	1	1	1	1	1	1	1	1	1	0.00170196	1	1	1	1	1	1	1	1	1
Cell division.meiotic recombination.meiotic double strand break processing.regulatory protein *(PHS1) of RAD50 nuclear import	1	1	1	1	1	1	1	1	1	1	1	1	1	1	1	1	1	1	1	1	1	1	1
Cell division.DNA replication.endoreduplication.ubiquitin-regulated metallopeptidase *(DA1)	0.060753	0.0550318	1	1	1	1	1	1	1	1	1	1	1	1	1	1	1	1	1	1	1	1	1
Protein homeostasis.ubiquitin-proteasome system.ubiquitin-fold protein conjugation.UFM conjugation.UFM ubiquitin-fold protein *(UFM1)	0	1	1	1	1	1	1	1	1	1	1	1	1	1	1	1	1	1	1	1	1	1	1
Protein biosynthesis.organellar translation machinery.plastidial ribosome biogenesis.small ribosomal subunit proteome.component *(uS7c)	0.0054503	1	1	1	1	1	1	1	1	1	1	1	1	1	1	0.000622504	1	1	1	1	1	1	1
Chromatin organisation.post-translational histone modification.histone methylation.lysine methylation.histone H3K36 methylation	0.0365195	0.000333789	1	1	1	1	1	1	1	1	1	1	1	1	1	1	1	1	1	1	1	1	1
RNA biosynthesis.RNA polymerase II-dependent transcription.transcription co-activation.TAF module shared with SAGA/TFIId complexes.component *(TAF9)	0	1	1	1	1	1	1	1	1	1	1	1	1	1	1	1	1	1	1	1	1	1	1
External stimuli response.temperature.sensing and signalling.temperature sensor protein *(CNGC2)	1	0.0181422	1	1	1	1	1	1	1	1	1	1	1	1	1	1	1	1	1	1	1	1	1
Photosynthesis.photophosphorylation.photosystem II.assembly	0.0637139	0.00511556	1	4.77754e-15	1	1	0.000810141	1	1	1	1	0.203353	0.107925	1	0.000775533	1	1	1	1	1	1	1	1
Vesicle trafficking.vesicle tethering.RAB-GTPase activities.H-class RAB GTPase	1	0.0181422	1	1	1	1	1	1	0.00312424	1	1	1	1	1	1	1	1	1	1	1	1	1	1
Nutrient uptake.micronutrient uptake systems.transition metals.chelation-based strategy.nicotianamine.nicotianamine synthase *(NAS)	1	0	1	1	1	1	1	1	1	1	1	1	1	1	1	1	1	1	1	1	1	1	1
Coenzyme metabolism.iron-sulfur cluster assembly machinery.cytosolic CIA system	0.968194	1.87545e-07	1	1	1	1	1	1	1	0.000755837	1	1	1	1	1	1	1	1	1	1	1	1	1
Vesicle trafficking.vesicle tethering.RAB-GTPase activities	2.90757e-05	6.24568e-12	1	1	1	5.35774e-05	1	1	0.496778	1	1	1	1	1	0.101549	1	0.0160344	0.200483	1	1	1	1	1
Phytohormone action.brassinosteroid.perception and signal transduction.transcription factor *(BES/BZR)	1	0.219467	1	1	1	1	1.34436e-09	1	1	1	1	1	1	1	1	1	1	1	1	1	1	1	1
Cytoskeleton organisation.microtubular network.Kinesin microtubule-based motor protein activities.Kinesin-14-type motor protein activities.kinesin motor protein *(MDKIN)	1	0.00467197	1	1	1	1	1	1	1	1	1	1	1	1	1	1	1	1	1	1	1	1	1
RNA processing.mRNA silencing.miRNA pathway.miRNA degradation.uridylyltransferase *(URT1)	1	0	1	1	1	1	1	1	1	1	1	1	1	1	1	1	1	1	1	1	1	1	1
Protein translocation.nucleus.nuclear pore complex (NPC).inner ring.scaffold nucleoporin *(CPR5)	1	0.00467197	1	1	1	1	1	1	1	1	1	1	1	1	1	1	1	1	1	1	1	1	1
Amino acid metabolism.amino acid degradation.gamma-aminobutyrate (GABA)	0.121055	0.0374222	1	1	1	1	1	1	1	1	1	1	1	1	0.011296	1	1	0.0030107	1	1	1	1	1
Nucleotide metabolism	5.18809e-09	2.06607e-28	1	1	1	0.634907	0.369457	1	1	1	1	0.000138528	1	1	0.086759	1	1	1	1	1	1	1	1
Protein modification.ADP-ribosylation	0.550561	1.68256e-05	1	1	1	1	1	1	0.0427764	1	1	1	1	1	1	1	1	1	1	1	1	1	1
External stimuli response.toxic compounds.formaldehyde.glutathione-dependent formaldehyde dehydrogenase *(FALDH)	1	0	1	1	1	1	1	1	1	1	1	1	1	1	1	1	1	1	1	1	1	1	1
Photosynthesis.photophosphorylation.photosystem II.assembly.HCF244-OHP assembly factor complex.component *(OHP2)	1	0.0678213	1	1	1	1	0.00315469	1	1	1	1	1	1	1	1	1	1	1	1	1	1	1	1
Lipid metabolism.fatty acid metabolism.fatty acid desaturation.electron supply.cytochrome electron shuttle hemoprotein *(Cyt-b5)	0.121055	0.000254284	1	1	1	1	1	1	1	1	1	1	1	1	1	1	1	1	1	1	1	1	1
Secondary metabolism.terpenoids.carotenoid biosynthesis.xanthophylls	0.234288	0.141868	0.00307308	0.000248849	1	1	1	1	1	1	1	1	1	1	0.0222776	1	1	1	1	1	1	1	1
External stimuli response.oxygen	0.193997	0.00398192	1	1	1	1	1	0.0162282	1	1	1	1	1	1	1	1	1	1	1	1	0.00363005	1	1
Solute transport.channels.MIP family.plasma membrane intrinsic protein *(PIP)	0.016236	0.206008	1	1	1	1	0.00174247	0.0597675	1	1	1	1	1	1	1	1	1	1	1	1	1	1	1
Lipid metabolism.glycerolipid metabolism.glycerolipid degradation.phospholipase activities.phospholipase A1 activities	1	0.130304	1	1	1	1	0.358471	1	0.101427	1	1	1	1	1	1	1	1	1	1	1	1	1	1
Protein biosynthesis.ribosome biogenesis.small ribosomal subunit (SSU).SSU processome.pre-40S ribosomal subunit nuclear assembly.UtpC module.assembly factor *(RRP7)	0.060753	1	1	1	1	1	1	1	1	1	1	1	1	1	0.00016011	1	1	1	1	1	1	1	1
Polyamine metabolism.putrescine biosynthesis.ornithine decarboxylation pathway.ornithine decarboxylase	1	0.254999	1	1	1	1	1	1	1	1	1	1	1	1	1	1	1	1	1	1	1	1	1
Cellular respiration.oxidative phosphorylation.NADH dehydrogenase complex.module Q (electron output).component *(NQO6/PSST)	1	1	1	1	1	1	0	1	1	1	1	1	1	1	1	1	1	1	1	1	1	1	1
Photosynthesis.photophosphorylation.photosystem II.photosynthetic acclimation.thylakoid grana stacking	0.234288	0.141868	1	1	1	1	0.0579921	1	1	1	1	1	1	1	1	1	1	1	1	1	1	1	1.14841e-11
Chromatin organisation.histone chaperone activities.FACT histone chaperone complex	1	8.34816e-05	1	1	1	1	1	1	1	1	1	1	1	1	1	1	1	1	1	1	1	1	1
Protein biosynthesis.ribosome biogenesis.small ribosomal subunit (SSU).SSU proteome.component *(uS19)	1	0.0670628	1	1	1	1	1	1	1	1	1	1	1	9.1837e-05	1	1	1	1	1	1	1	1	1
Protein modification.glycosylation.N-linked glycosylation.dolichol-phosphate biosynthesis.polyprenol reductase *(PPRD)	0	1	1	1	1	1	1	1	1	1	1	1	1	1	1	1	1	1	1	1	1	1	1
Protein modification.phosphorylation.TKL protein kinase families.Lectin receptor-like protein kinase families	1	0.322859	1	1	1	1	1	1	1	1	1	1	1	1	1	1	1	1	1	1	1	1	1
Nucleotide metabolism.purines.extracellular ATP.adenosine proton symporter *(ENT3)	1	0.0374222	1	1	1	1	1	1	1	1	1	1	1	1	1	1	1	1	1	1	1	1	1
Redox homeostasis.ascorbate-based redox regulation.ascorbate metabolism.L-galactose biosynthesis pathway.phosphomannomutase *(PMM)	0.000574824	0.0962651	1	1	1	1	1	1	1	1	1	1	1	1	1	1	1	1	1	1	1	1	1
Plant organogenesis.leaf formation.stomata.guard cell formation.pectin methylesterase *(PME53)	1	1	1	1	1	1	1	1	1	1	1	1	1	1	1	1	1	1	1	1	1	1	1
Vesicle trafficking.anterograde trafficking.protein cargo receptor activities	0.000219391	0.0172822	1	1	1	1	1	1	1	1	1	1	1	1	1	1	1	1	1	1	1	1	1
Photosynthesis.photophosphorylation.photosystem I.LHC-I complex.component *(LHCa3)	0.016236	1	1	1	1	1	1	1	1	1	1	1	1	1	1	1	1	0.000451988	1	1	1	1	1
Protein modification.glycosylation.N-linked glycosylation.oligosaccharyl transferase (OST) complex	0.0178888	0.248808	1	1	1	1	0.0208326	1	1	1	1	1	1	1	1	1	9.64101e-06	1	1	1	1	1	1
Cell wall organisation.pectin.modification and degradation.pectin-dependent cell adhesion.pectin methyltransferase *(QUA2)	0.060753	0.00467197	1	1	1	1	1	1	1	1	1	1	1	1	1	1	1	1	1	1	1	1	1
Amino acid metabolism.pyruvate group amino acid biosynthesis.pyruvate-derived amino acids.dihydroxy-acid dehydratase	0.016236	0.0678213	1	1	1	1	1	1	1	1	1	1	1	1	1	1	1	1	1	1	1	1	1
Amino acid metabolism.amino acid degradation.cysteine degradation.cysteine desulfhydrase	1	0.0181422	1	1	1	1	0.00757853	1	1	1	1	1	1	1	1	1	1	1	1	1	1	1	1
RNA biosynthesis.organellar gene expression machinery.DNA-binding transcriptional regulation	0.646923	0.000105697	1	3.69968e-05	1	1	0.186626	1	1	1	1	1	1	1	1	1	1	1	1	1	1	1	1
Amino acid metabolism.glutamate group amino acid biosynthesis.glutamate-derived amino acids.ornithine biosynthesis.N-acetylglutamate-5-phosphate reductase *(NAGPR)	1	1	1	1	1	1	1	1	1	1	0	1	1	1	1	1	1	1	1	1	1	1	1
Protein homeostasis.ubiquitin-proteasome system.ubiquitin-fold protein conjugation.U-Box E3 ubiquitin ligase activities.group-III.E3 ubiquitin ligase *(PUB20)	1	1	1	1	1	1	1	1	1	1	1	1	1	1	1	1	1	1	1	1	1	1	1
RNA processing.RNA modification.tRNA modification.methylation.TRM8-TRM82 tRNA guanine-methyltransferase complex.component *(TRM82)	0.060753	0.0550318	1	1	1	1	1	1	1	1	1	1	1	1	1	1	1	1	1	1	1	1	1
Cell wall organisation.cellulose.cellulose modification	0.193997	0.00398192	1	1	1	1	1	1	1	1	0.0104287	1	1	1	1	1	1	1	1	1	1	1	1
RNA processing.organelle RNA processing machinery	1	6.62957e-14	1	2.33326e-08	1	1	0.27744	1	1	1	1	1	0.444983	1	1	1	1	1	1	1	1	1	1
RNA processing.pre-RNA splicing.U2-type major spliceosome.U2 snRNP complex.RNA splicing factor 3A subcomplex	0.0892145	0.360889	1	1	0.00536834	1	0.0202632	1	1	1	1	1	1	1	0.00838277	1	1	1	1	1	1	1	1
RNA processing.RNA modification.mRNA modification.RNA 5'-end processing.RNA-dependent RNase P complex.component *(POP3/RPP38)	0	1	1	1	1	1	1	1	1	1	1	1	1	1	1	1	1	1	1	1	1	1	1
Coenzyme metabolism.chlorophyll metabolism.chlorophyll biosynthesis.magnesium-chelatase complex.component *(CHLH)	0	1	1	1	1	1	1	1	1	1	1	1	1	1	1	1	1	1	1	1	1	1	1
Protein homeostasis.ubiquitin-proteasome system.ubiquitin-fold protein conjugation.CULLIN-based E3 ubiquitin ligase activities.CUL3-based E3 ubiquitin ligase complexes.BTB/POZ substrate adaptor component activities.substrate adaptor *(SETH6)	1	0.0550318	1	1	1	1	1	1	1	1	1	1	1	1	1	1	1	1	1	1	1	1	1
Solute transport.carrier-mediated transport.MFS superfamily.DHA-1 family.metal chelator transporter *(ZIF/TOM)	1	0	1	1	1	1	1	1	1	1	1	1	1	1	1	1	1	1	1	1	1	1	1
Plant reproduction.gametogenesis.female gametophyt.RNA helicase *(MAA3)	1	0	1	1	1	1	1	1	1	1	1	1	1	1	1	1	1	1	1	1	1	1	1
Multi-process regulation.phosphoinositide signalling.phosphoinositide signalling effector *(PCaP)	0.016236	0.0678213	1	1	1	1	1	1	1	1	1	1	1	1	1	1	1	1	1	1	1	1	1
Protein modification.phosphorylation.AGC protein kinase families.AGC-VI protein kinase *(S6K1/2)	0	1	1	1	1	1	1	1	1	1	1	1	1	1	1	1	1	1	1	1	1	1	1
Protein modification.dephosphorylation.protein serine/threonine phosphatase families.PPP Fe-Zn-dependent phosphatase families.PP4-class phosphatase complex	0.01151	0.0171838	1	1	1	1	1	1	1	1	1	1	1	1	1	1	1	1	1	1	1	1	1
Protein biosynthesis.organellar translation machinery.mitochondrial ribosome biogenesis.small ribosomal subunit proteome.component *(bS16m)	1	0.0171838	1	1	1	1	1	1	1	1	1	1	1	1	0.00838277	0.00091002	1	1	1	1	1	1	1
RNA biosynthesis.DNA-binding transcriptional regulation.helix-turn-helix DNA-binding domain.HOMEO domain	1.3742e-05	7.32103e-09	1	1	1	1	0.0377371	1	1	1	1	1	0.820159	1	1	1	1	1	1	1	1	1	1
Enzyme classification.EC_1 oxidoreductases.EC_1-16 oxidoreductase oxidizing metal ion	0.000489873	0.359775	1	1	1	1	1	1	1	1	1	1	1	1	1	1	1	1	1	1	1	1	1
Cell wall organisation.cellulose.cellulose synthase complex (CSC).CSC components.cellulose synthase *(CesA)	0.0365195	5.32466e-06	1	1	1	1	1	1	1	1	1	1	1	1	1	1	1	1	1	1	1	1	1
Cellular respiration.tricarboxylic acid cycle.isocitrate dehydrogenase heterodimer	0.0892145	0.0171838	1	1	1	1	0.0202632	1	1	1	1	1	1	1	1	1	1	1	1	1	1	1	1
Phytohormone action.signalling peptides.NCRP (non-cysteine-rich-peptide) category.CIF-peptide activity.CIF-precursor polypeptide	1	0.155242	1	1	1	1	1	1	1	1	1	1	1	1	1	1	1	1	1	1	1	1	1
RNA processing.RNA modification.mRNA modification.RNA 5'-end processing.RNA cap hypermethylation.trimethylguanosine synthase *(TGS1)	1	0	1	1	1	1	1	1	1	1	1	1	1	1	1	1	1	1	1	1	1	1	1
Protein modification.lipidation.glycophosphatidylinositol (GPI) anchor addition	0.106045	1.35906e-09	1	1	1	1	1	1	1	1	1	1	1	1	1	0.0513326	1	1	1	1	1	1	1
Cellular respiration.glycolysis.cytosolic glycolysis.glyceraldehyde 3-phosphate dehydrogenase activities	0.121055	0.0374222	1	1	1	1	1	1	1	1	1	1	1	1	1	1	1	1	1	1	1	1	1
Protein modification.phosphorylation.NAK protein kinase families.protein kinase *(PK3)	0.060753	0.0550318	1	1	1	1	1	1	1	1	1	1	1	1	1	1	1	1	1	1	1	1	1
RNA biosynthesis.DNA-dependent RNA polymerase complexes.RNA polymerase V complex.component *(NRPE4)	1	0	1	1	1	1	1	1	1	1	1	1	1	1	1	1	1	1	1	1	1	1	1
Multi-process regulation.retrograde signalling.transcription factor *(ANAC13/17)	0	1	1	1	1	1	1	1	1	1	1	1	1	1	1	1	1	1	1	1	1	1	1
Vesicle trafficking.retrograde trafficking.protein retrieval and recycling.BLOC-1 regulatory complex	0.193997	0.0962651	1	1	1	1	1	1	1	1	1	1	1	1	0.0182817	1	1	1	1	1	1	1	1
Protein homeostasis.proteolysis.serine peptidase activities.prolyl aminopeptidase activities.prolyl aminopeptidase *(PAP2)	1	0	1	1	1	1	1	1	1	1	1	1	1	1	1	1	1	1	1	1	1	1	1
Plant organogenesis.flower formation.floral transition regulation.regulatory protein *(TFL/BFT/CEN)	1	1	1	1	1	1	1	1	1	1	1	1	1	1	1	1	1	1	1	1	1	1	1
Protein homeostasis.ubiquitin-proteasome system.ubiquitin-fold protein conjugation.MUB conjugation.MUB ubiquitin-fold protein	1.00107e-06	0.36294	1	1	1	1	1	1	1	1	1	1	1	1	1	1	1	1	1	1	1	1	1
RNA processing.RNA modification.tRNA modification.methylation.tRNA guanine-methyltransferase *(TRM1)	1	0	1	1	1	1	1	1	1	1	1	1	1	1	1	1	1	1	1	1	1	1	1
Protein homeostasis.ubiquitin-proteasome system.ubiquitin-fold protein deconjugation.UBQ deconjugation.OTU deubiquitinase activities.deubiquitinase *(OTU5)	0.016236	0.0678213	1	1	1	1	1	1	1	1	1	1	1	1	1	1	1	1	1	1	1	1	1
Nutrient uptake.micronutrient uptake systems.transition metals.chelation-based strategy	0.456275	0.000204602	1	1	1	1	0.121489	1	0.0351812	1	1	1	1	1	1	1	1	1	1	1	1	1	1
Carbohydrate metabolism.nucleotide sugar biosynthesis.nucleotide rhamnose biosynthesis	1	0.0962651	1	1	0.0124977	1	0.00265396	1	1	1	1	1	1	1	1	1	1	1	1	1	1	1	1
Multi-process regulation.MAP kinase cascade signalling.MAP3K-RAF/subgroup-C protein kinase family.subgroup-C2 protein kinase *(RAF21/29/30)	0.060753	0.00467197	1	1	1	1	1	1	1	1	1	1	1	1	1	1	1	1	1	1	1	1	1
Protein homeostasis.ubiquitin-proteasome system.ubiquitin-fold protein deconjugation.UBQ deconjugation.UBP deubiquitinase activities.deubiquitinase *(UBP1-2)	1	0	1	1	1	1	1	1	1	1	1	1	1	1	1	1	1	1	1	1	1	1	1
DNA damage response.DNA damage sensing and signalling.ATM pathway.MRN damage sensor complex.component *(RAD50)	1	0	1	1	1	1	1	1	1	1	1	1	1	1	1	1	1	1	1	1	1	1	1
Lipid metabolism.plastoglobule-associated activities	0.121055	0.464365	1	6.16722e-05	1	1	0.0276941	0.0104194	1	1	1	1	1	1	1	1	1	1	1	1	1	1	1
Secondary metabolism.terpenoids.terpene biosynthesis	0.613879	0.174463	1	1	1	1	1	0.618976	1	1	1	0.445444	1	1	1	1	1	1	1	1	1	1	1
Cell wall organisation.hemicellulose.arabinogalactan.modification	1	0.00111648	1	1	1	1	1	1	1	1	1	1	1	1	1	1	1	1	1	1	1	1	1
Amino acid metabolism.aspartate group amino acid biosynthesis.aspartate-derived amino acids.lysine biosynthesis.hydroxy-tetrahydrodihydrodipicolinate reductase *(DapB1/2)	1	0	1	1	1	1	1	1	1	1	1	1	1	1	1	1	1	1	1	1	1	1	1
RNA processing.RNA transport.receptor-mediated nuclear transport.mRNA export.regulatory protein	0.000134948	1	1	1	1	1	1	1	1	1	1	1	0.00162384	1	1	1	1	1	1	1	1	1	1
External stimuli response.salinity.SOS (Salt Overly Sensitive) signalling pathway.SOS3-SOS2 signalling.calcium-dependent SOS2 activator *(SOS3)	0	1	1	1	1	1	1	1	1	1	1	1	1	1	1	1	1	1	1	1	1	1	1
Redox homeostasis.glutathione-based redox regulation.glutathione degradation.oxoprolinase *(OXP1)	1	0	1	1	1	1	1	1	1	1	1	1	1	1	1	1	1	1	1	1	1	1	1
Amino acid metabolism.pyruvate group amino acid biosynthesis.pyruvate-derived amino acids.leucine biosynthesis.2-isopropylmalate synthase activity.2-isopropylmalate synthase *(IPMS)	0.016236	0.0678213	1	1	1	1	1	1	1	1	1	1	1	1	1	1	1	1	1	1	1	1	1
Protein biosynthesis.organellar translation machinery.mitochondrial ribosome biogenesis.mitochondrial ribosome-associated proteins	0.060753	0.0550318	1	1	1	1	1	1	1	1	1	1	1	1	1	1	1	1	1	1	1	1	1
Polyamine metabolism.spermidine biosynthesis.thermospermine synthase *(ACL5)	0	1	1	1	1	1	1	1	1	1	1	1	1	1	1	1	1	1	1	1	1	1	1
RNA processing.RNA homeostasis.mRNA deadenylation-dependent decay.mRNA decapping machinery.regulatory LSM1-LSM7 complex.component *(LSm6)	0.016236	0.0678213	1	1	1	1	1	1	1	1	1	1	1	1	1	1	1	1	1	1	1	1	1
RNA processing.mRNA silencing.transacting siRNA pathway.stabilization factor *(SGS3)	1	0	1	1	1	1	1	1	1	1	1	1	1	1	1	1	1	1	1	1	1	1	1
Vesicle trafficking.anterograde trafficking.AP-3 vacuole cargo adaptor complex.medium subunit mu *(AP3M)	1	0	1	1	1	1	1	1	1	1	1	1	1	1	1	1	1	1	1	1	1	1	1
Solute transport.porins.outer membrane porin *(OEP37)	0	1	1	1	1	1	1	1	1	1	1	1	1	1	1	1	1	1	1	1	1	1	1
Nutrient uptake.micronutrient homeostasis.zinc.zinc cation transporter *(Zn-CDF)	1	0.000254284	1	1	1	1	1	1	1	1	1	1	1	1	1	1	1	1	1	1	1	1	1
Cell division.plastid division.spatial regulation.assembly regulator *(PARC6)	1	0.0181422	1	1	1	1	1	1	1	1	1	1	1	1	1	1	1	1	1	1	1	1	1
Secondary metabolism.phenolics.flavonoid biosynthesis.flavones.type-II flavone synthase	0.016236	0.0678213	1	1	1	1	1	1	1	1	1	1	1	1	1	1	1	1	1	1	1	1	1
Protein homeostasis.ubiquitin-proteasome system.ubiquitin-fold protein conjugation.UFM conjugation.substrate adaptor protein *(DDRGK1)	0	1	1	1	1	1	1	1	1	1	1	1	1	1	1	1	1	1	1	1	1	1	1
Protein translocation.nucleus.nuclear pore complex (NPC).central subcomplex.nucleoporin *(NUP54)	1	1	1	1	1	1	0.00315469	1	1	1	1	1	1	1	1	1	1	1	1	1	1	1	1
RNA processing.mRNA silencing.miRNA pathway.miRNA degradation	0.319928	8.47716e-05	1	1	1	1	1	0.0266963	1	1	1	1	1	1	1	1	1	1	1	1	1	1	1
RNA biosynthesis.DNA-binding transcriptional regulation.helix-turn-helix DNA-binding domain.HOMEO domain.NDX-type transcription factor	0.0365195	1	1	1	1	1	1	1	1	1	1	1	1	1	1	1	1	1	1	1	1	1	1
Amino acid metabolism.amino acid degradation.branched-chain amino acids.acyl-CoA dehydrogenase oxidation.ETF electron transfer flavoprotein heterodimer.subunit beta	0	1	1	1	1	1	1	1	1	1	1	1	1	1	1	1	1	1	1	1	1	1	1
Cell division.cell cycle organisation.chromosome segregation.outer kinetochore KNL1-Mis12-Ndc80 network.MIS12 complex.component *(DSN1)	1	0.00467197	1	1	1	1	1	1	1	1	1	1	0.00162384	1	1	1	1	1	1	1	1	1	1
Amino acid metabolism.amino acid degradation.lysine degradation.D-2-hydroxyglutarate synthase	1	0	1	1	1	1	1	1	1	1	1	1	1	1	1	1	1	1	1	1	1	1	1
Multi-process regulation.MAP kinase cascade signalling.MAP3K-RAF/subgroup-C protein kinase family.subgroup-C3/C4 protein kinase *(RAF41)	0.0254931	0.0670628	1	1	1	1	1	1	1	1	1	1	1	1	1	1	1	1	1	1	1	1	1
Protein homeostasis.ubiquitin-proteasome system.ubiquitin-fold protein deconjugation.SUMO deconjugation.protease *(ELS)	1	0.0678213	1	1	1	1	1	1	1	1	1	1	0.000421425	1	1	1	1	1	1	1	1	1	1
RNA processing.RNA transport.RNA nuclear import pathway.cargo adapter *(IMPA4)	1	1	1	1	0	1	1	1	1	1	1	1	1	1	1	1	1	1	1	1	1	1	1
Cell division.plastid division.plastidic peptidoglycan system.UDP-N-acetylmuramic acid pentapeptide formation.catalytic protein *(MurE)	1	0.0678213	1	1	1	1	1	1	1	1	1	1	1	1	1	1	1	1	1	1	1	1	1
Plant reproduction.pollination and fertilization.pollen aperture formation	1	0	1	1	1	1	1	1	1	1	1	1	1	1	1	1	1	1	1	1	1	1	1
External stimuli response.pathogen.defense mechanisms.defense enzyme activities.chitinase activities.basic chitinase *(CHIB)	0.275667	0.0003181	1	1	1	1	0.0688805	1	1	1	1	1	1	1	1	1	1	1	1	1	1	1	1
Photosynthesis.photophosphorylation.photosystem II.assembly.stabilizing factor *(Psb33)	1	1	1	0.000599812	1	1	1	1	1	1	1	1	1	1	0.00183523	1	1	1	1	1	1	1	1
Cell wall organisation.pectin.modification and degradation.polygalacturonase activities.polygalacturonase *(PGX1-like)	1	0.254999	1	1	1	1	1	1	1	1	1	1	1	1	1	1	1	1	1	1	1	1	1
Solute transport.primary active transport.P-type ATPase superfamily.P2 family	0.927301	0.0477395	1	1	0.00111325	1	1	0.216799	0.185607	1	1	1	1	1	1	1	1	1	1	1	1	1	1
Protein homeostasis.ubiquitin-proteasome system.ubiquitin-fold protein conjugation.RING E3 ubiquitin ligase activities.RING-HC-class.E3 ubiquitin ligase *(BRG)	1	0.0181422	1	1	1	1	1	1	0.00312424	1	1	1	1	1	1	1	1	1	1	1	1	1	1
Vesicle trafficking.clathrin coated vesicle (CCV) machinery.clathrin scaffold	0.503463	0.0124188	1	1	3.50681e-05	1	0.0119105	1	1	1	1	1	1	1	1	1	1	1	1	1	1	1	1
Cellular respiration.glycolysis.cytosolic glycolysis.phosphofructokinase activities	0.00285626	0.0128051	1	1	1	1	1	1	1	1	1	1	1	1	1	1	1	1	1	1	1	1	1
Protein biosynthesis.ribosome biogenesis.small ribosomal subunit (SSU).SSU processome.pre-40S ribosomal subunit nuclear assembly.assembly factor *(UTP11)	1	0	1	1	1	1	1	1	1	1	1	1	1	1	1	1	1	1	1	1	1	1	1
Cell division.DNA replication.organelle machinery.DNA recombination	0.0254931	0.0128051	1	1	1	1	1	1	1	1	1	1	1	1	1	1	1	1	1	1	1	1	1
Protein translocation.nucleus.nucleocytoplasmic transport.nuclear transport receptor activities.export karyopherin *(XPO3/XPOT)	1	0	1	1	1	1	1	1	1	1	1	1	1	1	1	1	1	1	1	1	1	1	1
Cytoskeleton organisation.actin and tubulin folding.TRiC/CCT chaperonin folding complex.subunit zeta *(CCT6)	1	0.155242	1	1	1	1	1	1	1	1	1	1	1	1	0.00374538	1	0.000962556	1	1	1	1	1	1
Protein homeostasis.protein quality control.ER Quality Control (ERQC) machinery.calnexin/calreticulin chaperone system.CNX-CRT cycle.POD1-SUN-CRT3 ER luminal chaperone complex.component *(POD1)	1	0	1	1	1	1	1	1	1	1	1	1	1	1	1	1	1	1	1	1	1	1	1
Protein modification.lipidation.Cys-linked prenylation.farnesylcysteine recycling.farnesol kinase *(FOLK)	0	1	1	1	1	1	1	1	1	1	1	1	1	1	1	1	1	1	1	1	1	1	1
RNA processing.RNA modification.tRNA modification.methylation	0.807396	5.03659e-07	1	1	1	1	0.992087	1	1	1	0.193124	1	0.122116	1	1	1	1	1	1	1	1	1	1
Coenzyme metabolism.heme biosynthesis.phytochromobilin synthase	1	0	1	1	1	1	1	1	1	1	1	1	1	1	1	1	1	1	1	1	1	1	1
RNA processing.pre-RNA splicing.U2-type major spliceosome.U2 snRNP complex.RNA splicing factor 3B subcomplex.component *(SF3B4/SAP49)	0.0365195	1	1	1	1	1	7.82507e-05	1	1	1	1	1	1	1	1	1	1	1	1	1	1	1	1
RNA biosynthesis.organellar gene expression machinery.plastid-encoded RNA polymerase (PEP) complex.essential co-factor components	1	0.0018	1	1.94878e-11	1	1	1	1	1	1	1	1	1	1	1	1	1	1	1	1	1	1	1
Lipid metabolism.fatty acid metabolism.fatty acid degradation.glyoxylate cycle.peroxisomal NAD-dependent malate dehydrogenase	0.060753	0.0550318	1	1	1	1	1	1	1	1	1	1	1	1	0.00590821	1	1	1	1	1	1	1	1
Vesicle trafficking.retrograde trafficking.Coat protein I (COPI) coatomer machinery.coat protein recruiting.ARF-GTPase guanyl-nucleotide exchange.ARF-GEF factor *(BIG)	1	0.00111648	1	1	0.00536834	1	1	1	1	1	1	1	1	1	1	1	1	1	1	1	1	1	1
Cell division.DNA replication.maturation.ribonuclease H2 complex	0.016236	0.464365	1	1	1	1	1	1	1	1	1	1	1	1	0.011296	1	1	1	0.00119916	1	1	1	1
RNA processing.RNA homeostasis.Exosome complex.EXO9 core complex.component *(RRP41)	0	1	1	1	1	1	1	1	1	1	1	1	1	1	1	1	1	1	1	1	1	1	1
Cell wall organisation.cell wall proteins.hydroxyproline-rich glycoprotein activities.extensin activities.extensin glycosylation.serine alpha-1,3-galactosyltransferase *(SGT1)	0.016236	1	1	1	1	1	1	1	1	1	1	1	1	1	1	1	1	1	1	1	1	1	1
Plant reproduction.gametogenesis.female gametophyt.central cell formation.CCG transcriptional regulator activity.regulatory protein *(CBP)	0	1	1	1	1	1	1	1	1	1	1	1	1	1	1	1	1	1	1	1	1	1	1
RNA processing.pre-RNA splicing.spliceosome-associated non-snRNP factor activities.RNA helicase *(RCF1)	1	0.0678213	1	1	1	1	1	1	0.0016908	1	1	1	1	1	1	1	1	1	1	1	1	1	1
Amino acid metabolism.aspartate group amino acid biosynthesis.aspartate-derived amino acids.isoleucine biosynthesis.dihydroxy-acid dehydratase	0.016236	0.0678213	1	1	1	1	1	1	1	1	1	1	1	1	1	1	1	1	1	1	1	1	1
Multi-process regulation.circadian clock system.morning element regulation.repression factor *(TZP)	0.016236	0.0678213	1	1	1	1	1	1	1	1	1	1	1	1	1	1	1	1	1	1	1	1	1
RNA biosynthesis.DNA-dependent RNA polymerase complexes.RNA polymerase IV complex	0.00455417	7.45058e-05	1	1	1	1	1	1	1	1	1	1	1	1	1	1	1	1	1	1	1	1	1
Phytohormone action.ethylene.perception and signal transduction.ETR/ERS receptor activity.regulatory protein *(TRP1)	1	0	1	1	1	1	1	1	1	1	1	1	1	1	1	1	1	1	1	1	1	1	1
Lipid metabolism.fatty acid metabolism.citrate shuttle.ATP-dependent citrate lyase heterodimer	0.155738	0.00128309	1	1	1	1	1	1	1	1	1	1	1	1	1	1	1	1	1	1	1	1	1
Solute transport.carrier-mediated transport.MTCC family.solute transporter	0.0820189	0.00206512	1	1	1	1	1	1	0.0615229	1	0.0420467	1	1	1	1	1	1	1	1	1	1	1	1
Cell division.cell cycle organisation.sister chromatid separation.cohesin establishment.N-acetyltransferase cohesin cofactor *(CTF7)	1	1	1	1	1	1	1	1	1	1	1	1	1	1	1	1	1	1	1	1	1	1	1
RNA processing.organelle RNA processing machinery.pre-RNA splicing.mitochondrial RNA splicing.RNA splicing factor *(RPF5)	1	0	1	1	1	1	1	1	1	1	1	1	1	1	1	1	1	1	1	1	1	1	1
RNA processing.RNA homeostasis.NGD No-Go Decay.DOM34-HBS1 aberrant mRNA detection complex.component *(DOM34/LML1)	0.0365195	1	1	1	1	1	1	1	1	1	1	1	1	1	1	1	1	1	1	1	1	1	1
Phytohormone action.brassinosteroid.perception and signal transduction.receptor complex.co-receptor protein kinase *(BAK/SERK)	1	8.34816e-05	1	1	1	1	1	1	1	1	1	1	0.00624289	1	1	1	1	1	1	1	1	1	1
Solute transport.primary active transport.ABC superfamily	1	2.07172e-06	1	1	0.107798	1	1	1	0.416573	1	1	1	1	1	0.763639	1	1	1	1	1	1	1	1
Vesicle trafficking.endocytic trafficking.ESCRT-mediated sorting.ESCRT-II complex.component *(VPS25)	1	0	1	1	1	1	1	1	1	1	1	1	1	1	1	1	1	1	1	1	1	1	1
Phytohormone action.jasmonic acid.conjugation and degradation.jasmonoyl-amino acid hydroxylase *(CYP94B)	1	1	1	1	1	1	0	1	1	1	1	1	1	1	1	1	1	1	1	1	1	1	1
Amino acid metabolism.pyruvate group amino acid biosynthesis.pyruvate-derived amino acids.leucine biosynthesis.2-isopropylmalate synthase activity.substrate adaptor of SCF E3 ubiquitin ligase	1	0	1	1	1	1	1	1	1	1	1	1	1	1	1	1	1	1	1	1	1	1	1
Photosynthesis.photophosphorylation.chlororespiration.NADH dehydrogenase-like (NDH) complex.electron donor-binding subcomplex E.component *(NdhV)	1	0.0550318	1	1	1	1	1	1	1	1	1	1	1	1	1	1	1	1	1	1	1	1	1
Solute transport.primary active transport.ABC superfamily.ABC1 family.subfamily ABCD transporter	1	0.254999	1	1	0.00357448	1	1	1	1	1	1	1	1	1	1	1	1	1	1	1	1	1	1
Protein homeostasis.ubiquitin-proteasome system.26S proteasome.20S core particle.beta-type components.beta-type-1 component *(PBA)	1	0	1	1	1	1	1	1	1	1	1	1	1	1	1	1	1	1	1	1	1	1	1
Multi-process regulation.MAP kinase cascade signalling.MAP3K-RAF/subgroup-B protein kinase family.subgroup-B4 protein kinase *(RAF40)	1	0.0181422	1	1	0.000935746	1	1	1	1	1	1	1	1	1	0.0408055	1	1	1	1	1	1	1	1
Protein homeostasis.ubiquitin-proteasome system.26S proteasome.20S core particle.alpha-type components.alpha-type-6 component *(PAF)	1	0.155242	1	1	1	1	1	1	1	1	1	1	1	1	1	1	1	4.83272e-06	1	1	1	1	1
Polyamine metabolism	0.0906606	0.00156778	1	1	1	1	0.0824714	0.475393	1	1	0.276204	1	1	1	0.572533	1	1	1	1	1	0.135916	1	1
Cellular respiration.tricarboxylic acid cycle.succinate dehydrogenase complex	0.16137	0.0203671	1	1	1	0.0842647	0.00537076	1	1	0.000843421	0.0651178	1	1	1	0.128011	1	1	1	1	1	1	1	1
Phytohormone action.abscisic acid	0.000290539	5.54576e-06	0.187637	1	1	0.623047	0.0100559	0.0999898	0.665121	1	1	1	1	1	1	1	1	1	1	1	1	1	1
Protein homeostasis.autophagy.nucleation kinase complexes.regulatory kinase component *(VPS15)	1	0	1	1	1	1	1	1	1	1	1	1	1	1	1	1	1	1	1	1	1	1	1
Secondary metabolism.phenolics.p-coumaroyl-CoA biosynthesis.phenylalanine ammonia lyase activity.substrate adaptor of SCF E3 ubiquitin ligase *(SAGL1)	1	5.65939e-05	1	1	1	1	1	1	1	1	1	1	1	1	1	1	1	1	1	1	1	1	1
Amino acid metabolism.aspartate group amino acid biosynthesis.aspartate-derived amino acids.methionine biosynthesis.salvage pathway.methylthioribose-1-phosphate isomerase *(MTI)	1	0.0678213	1	1	1	1	1	1	1	1	1	1	1	1	1	1	1	1	1	1	1	1	1
Carbohydrate metabolism.starch metabolism.biosynthesis.starch branching enzyme	0.060753	0.00467197	1	1	1	1	1	1	1	1	1	1	1	1	1	1	1	1	1	1	1	1	1
Lipid metabolism.glycerolipid metabolism.phosphatidate biosynthesis.lyso-glycerophospholipid acyltransferase	1	0	1	1	1	1	1	1	1	1	1	1	1	1	1	1	1	1	1	1	1	1	1
Cellular respiration.oxidative phosphorylation.NADH dehydrogenase complex.non-core modules.beta subcomplex.component *(NDUFB9/B22)	0.0365195	1	1	1	1	0.00209911	1	1	1	1	1	1	1	1	1	1	1	1	1	1	1	1	1
Chromatin organisation.post-translational histone modification.histone acetylation.NuA4 histone acetyltransferase complex.module shared with SWR1 complexes.component *(YAF9)	0.016236	1	1	1	1	1	1	1	1	1	1	1	1	1	1	1	1	1	1	1	1	1	1
Protein translocation.peroxisome.importomer translocation system.receptor export system.Pex1-Pex6 subcomplex	1	0	1	1	1	1	1	1	1	1	1	1	1	1	1	1	1	1	1	1	1	1	1
Cell division.plastid division.thylakoid organisation.thylakoid biogenesis factor *(ANU10)	1	0	1	1	1	1	1	1	1	1	1	1	1	1	1	1	1	1	1	1	1	1	1
Photosynthesis.photorespiration.hydroxypyruvate reductase activities.peroxisomal hydroxypyruvate reductase *(HPR1)	1	1	0	1	1	1	1	1	1	1	1	1	1	1	1	1	1	1	1	1	1	1	1
Amino acid metabolism.aspartate group amino acid biosynthesis.aspartate-derived amino acids.isoleucine biosynthesis	0.0215928	0.0150582	1	1	0.112099	1	0.380908	1	1	1	1	1	1	1	1	1	1	1	1	1	1	1	1
RNA biosynthesis.DNA-binding transcriptional regulation.undefined DNA-binding domain.GRAS transcription factor	0.220894	0.00014765	1	1	1	1	0.03547	0.673636	0.0016908	1	1	1	1	1	1	1	1	1	1	1	0.192564	1	1
Amino acid metabolism.glutamate group amino acid biosynthesis.glutamate-derived amino acids.proline biosynthesis	1	0.089107	1	1	1	1	1	1	1	1	1	1	1	1	1	1	0.0100214	1	1	1	1	1	1
Cytoskeleton organisation.nuclear dynamics	0.321664	0.0469615	1	1	4.83914e-08	1	0.257405	1	1	1	1	1	0.0276056	1	1	1	1	1	1	1	1	1	1
Phytohormone action.gibberellin.biosynthesis	1	1	1	0.0782289	1	1	1	0.0875461	1	1	1	1	1	1	1	1	1	1	1	1	1	1	1
Lipid metabolism.phytosterol metabolism.phytosterol glycosylation.UDP-glucose:sterol glucosyltransferase	0.060753	0.00467197	1	1	1	1	1	1	1	1	1	1	1	1	1	1	1	1	1	1	1	1	1
Plant reproduction.embryogenesis.asymmetric cell division.regulatory protein *(SOK)	1	0.0962651	1	1	1	1	1	1	1	1	1	1	1	1	1	1	1	1	1	0.00334929	1	1	1
RNA processing.RNA transport	3.30741e-07	0.0219772	1	1	3.34915e-05	1	1	1	0.00535303	0.0106696	0.289282	1	0.000728048	1	0.0861705	1	0.013251	0.00957228	1	1	1	1	1
RNA biosynthesis.RNA polymerase II-dependent transcription.transcription co-activation.MEDIATOR complex	0.00106316	7.81805e-15	1	1	1	1	0.401054	1	1	1	0.295229	1	1	1	0.0890775	1	1	0.181874	1	1	1	1	1
Enzyme classification.EC_1 oxidoreductases.EC_1-13 oxidoreductase acting on single donor with incorporation of molecular oxygen (oxygenase)	0.051766	0.000174376	1	0.170152	1	1	0.0133412	0.172672	1	1	1	1	1	1	1	1	1	1	1	1	1	1	1
External stimuli response.light.UV-A/blue light.phototropin-mediated photoperception.regulatory protein kinase *(BLUS)	1	1	1	1	1	1	1	1	1	1	1	1	1	1	1	1	1	1	1	1	1	1	1
Protein homeostasis.ubiquitin-proteasome system.ubiquitin-fold protein conjugation.U-Box E3 ubiquitin ligase activities.group-V	0.275667	2.00646e-05	1	1	1	1	1	1	1	1	1	1	1	1	1	1	0.0084455	1	1	1	1	1	1
Phytohormone action.signalling peptides.NCRP (non-cysteine-rich-peptide) category.SCREW-peptide activity	1	0.00881994	1	1	1	1	1	1	1	1	1	1	1	1	1	1	1	1	1	1	1	1	1
Photosynthesis.photophosphorylation.photosystem I.PS-I complex.component *(PsaG)	1	1	1	1	1	1	1	1	1	1	1	1	1	1	1	1	1	1	1	1	1	1	0
RNA processing.organelle RNA processing machinery.RNA homeostasis.ribonuclease activities.phosphorolytic exoribonuclease *(PNP)	1	0.0181422	1	1	1	1	1	1	1	1	1	1	1	1	1	1	1	1	1	1	1	1	1
Coenzyme metabolism.pyridoxal-phosphate homeostasis.pyridoxal 5'-phosphate phosphatase *(PLPP)	0	1	1	1	1	1	1	1	1	1	1	1	1	1	1	1	1	1	1	1	1	1	1
Cell division.cell cycle organisation.sister chromatid separation.spindle assembly checkpoint machinery.mitotic checkpoint kinase *(MPS1)	1	1	1	1	1	1	1	1	1	1	1	1	1	1	1	1	1	1	1	1	1	1	1
Multi-process regulation.phosphoinositide signalling.phosphoinositide homeostasis.group-SAC-II phosphoinositide 3-/4-phosphatase	1	0.00128309	1	1	1	1	1	1	1	1	1	1	1	1	1	1	1	1	1	1	1	1	1
Cell division.cytokinesis.cell-plate formation.SNARE cell-plate vesicle fusion complex.R-type SNARE component *(VAMP721/VAMP722)	0.193997	0.000333789	1	1	1	1	1	1	1	1	1	1	1	1	1	1	0.0056761	1	1	1	1	1	1
Lipid metabolism.glycerolipid metabolism.triacylglycerol biosynthesis.phospholipid:diacylglycerol acyltransferase activities.phospholipid:diacylglycerol acyltransferase *(PDAT)	1	0.0181422	1	1	1	1	1	1	1	1	1	1	1	1	1	1	1	1	1	1	1	1	1
RNA processing.RNA homeostasis.Exosome complex.SKI (SUPERKILLER) cytoplasmic regulation complex	1	0.0171838	1	1	1	1	0.0202632	1	1	1	1	1	1	1	1	1	1	1	1	1	1	1	1
Cytoskeleton organisation.plastid movement	0.0892145	0.00203046	1	1	0.0253752	1	0.0934452	1	1	1	1	1	1	1	1	1	1	1	1	1	1	1	1
Lipid metabolism.fatty acid metabolism.fatty acid degradation.glyoxylate cycle.aconitase	1	0.294438	1	1	1	1	1	1	1	1	1	1	1	1	1	1	1	1	1	1	1	1	1
Lipid metabolism.fatty acid metabolism.fatty acid degradation.auxiliary degradation activities.dienoyl-CoA isomerase	1	1	1	1	1	1	1	1	1	1	1	1	1	1	0	1	1	1	1	1	1	1	1
Phytohormone action.jasmonic acid.conjugation and degradation.jasmonoyl-amino acid carboxylase *(CYP94C)	1	0.155242	1	1	1	1	1	1	1	1	1	1	1	1	1	1	1	1	1	1	1	1	1
Protein homeostasis.ubiquitin-proteasome system.ubiquitin-fold protein conjugation.CULLIN-based E3 ubiquitin ligase activities.CUL3-based E3 ubiquitin ligase complexes.BTB/POZ substrate adaptor component activities.substrate adaptor *(BPM)	1	0.0171838	1	1	0.00536834	1	1	1	1	1	1	1	1	1	0.00838277	1	1	1	1	1	1	1	1
Protein homeostasis.ubiquitin-proteasome system.ubiquitin-fold protein deconjugation.UBQ deconjugation.UBP deubiquitinase activities.deubiquitinase *(UBP15-21)	0.121055	0.0374222	1	1	1	1	1	1	1	1	1	1	1	1	1	1	1	1	1	1	1	1	1
Cellular respiration.oxidative phosphorylation.cytochrome c oxidase complex.plant-specific components.component *(Cox-X1)	0.000145219	0.0670628	1	1	1	1	1	1	1	1	1	1	1	1	1	1	1	1	1	1	1	1	1
RNA biosynthesis.RNA polymerase III-dependent transcription.transcription factor *(TFIIIa)	1	0	1	1	1	1	1	1	1	1	1	1	1	1	1	1	1	1	1	1	1	1	1
Cellular respiration.oxidative phosphorylation.ATP synthase complex.membrane MF0 subcomplex.component *(24kDa/FAd)	1	0	1	1	1	1	1	1	1	1	1	1	1	1	1	1	1	1	1	1	1	1	1
Lipid metabolism.cytoplasmic lipid droplet-associated activities	1	0.0127366	1	1	1	1	0.13418	1	0.0016908	1	1	1	1	1	1	1	1	1	1	1	1	0.0741167	1
Vesicle trafficking.exocytic trafficking.Exocyst complex.component *(SEC15)	1	0.00467197	1	1	1	1	1	1	1	1	1	1	1	1	1	1	1	1	1	1	1	1	1
Protein modification.acetylation.NatA/NatE N-terminal acetylase complexes.NatE catalytic component *(NAA50)	0	1	1	1	1	1	1	1	1	1	1	1	1	1	1	1	1	1	1	1	1	1	1
Coenzyme metabolism.FMN/FAD biosynthesis.pyrimidine deaminase *(PyrD)	1	0	1	1	1	1	1	1	1	1	1	1	1	1	1	1	1	1	1	1	1	1	1
Vesicle trafficking.exocytic trafficking.Exocyst complex	0.272827	0.00166489	1	1	0.0204238	1	0.774855	1	1	1	1	1	1	1	1	1	1	0.00364654	1	1	0.0703845	1	1
Photosynthesis.photophosphorylation.ATP synthase complex.membrane CF0 subcomplex	0.01151	1	1	1	1	1	1	1	1	1	1	1	1	1	1	4.85217e-10	1	1	1	1	1	1	1
Solute transport.carrier-mediated transport.MFS superfamily.phosphate transporter *(PHT4)	0.105353	0.0634945	1	0.026745	1	1	1	1	1	1	1	1	1	1	1	1	1	1	1	1	1	1	1
RNA processing.mRNA silencing.miRNA pathway.miRNA degradation.regulatory protein *(HWS)	1	0.0181422	1	1	1	1	1	0.00376692	1	1	1	1	1	1	1	1	1	1	1	1	1	1	1
Protein homeostasis.ubiquitin-proteasome system.ubiquitin-fold protein conjugation.CULLIN-based E3 ubiquitin ligase activities.CUL1-based/SCF E3 ubiquitin ligase complexes.F-BOX substrate adaptor component activities.substrate adaptor *(SNIPER4)	0.060753	0.254999	1	1	1	1	1	1	1	1	1	1	1	1	1	1	1	1	1	1	1	1	1
Protein modification.cysteine disulfide formation.mitochondrion	0.016236	0.0678213	1	1	1	1	1	1	1	1	1	1	1	1	1	1	1	1	1	1	1	1	1
Protein modification.lipidation.Cys-linked prenylation.type-I protein prenyltransferase heterodimer	1	0.0181422	1	1	1	1	0.00757853	1	1	1	1	1	1	1	1	1	1	1	1	1	1	1	1
Protein modification.phosphorylation	0.0855713	1.06381e-70	1	1	0.000158415	1	1	1	1	1	1	1	0.0181886	1	1	1	1	1	1	1	1	1	1
Coenzyme metabolism.prenylquinone biosynthesis.solanesyl diphosphate synthase activities.trans-long-chain prenyl diphosphate synthase *(PPPS)	1	0	1	1	1	1	1	1	1	1	1	1	1	1	1	1	1	1	1	1	1	1	1
Coenzyme metabolism.iron-sulfur cluster assembly machinery.mitochondrial ISC system.transfer phase.IscA1-IscA2 scaffold heterodimer.component *(IscA1)	1	1	1	1	1	1	1	1	1	1	1	0	1	1	1	1	1	1	1	1	1	1	1
Chromatin organisation.nucleosome remodeling.other chromatin remodeling activities.Rad5/16-like group.chromatin remodeling factor *(Rad5)	1	0.00467197	1	1	1	1	1	1	1	1	1	1	1	1	1	1	1	1	1	1	1	1	1
Carbohydrate metabolism.oxidative pentose phosphate pathway.non-oxidative phase.ribose 5-phosphate isomerase	1	0.0550318	1	1	1	1	1	1	0.00495117	1	1	1	1	1	1	1	1	1	1	1	1	1	1
Redox homeostasis.thiol-based redox regulation.methionine sulfoxide reductase activities.methionine R-enantiomer sulfoxide reductase *(MsrB)	0.01151	0.0029071	1	1	1	1	1	1	1	1	1	1	1	1	0.0260166	1	1	1	1	1	1	1	1
Phytohormone action.signalling peptides.CRP (cysteine-rich-peptide) category.RALF/RALFL-peptide activity.receptor CrRLK1L chaperone *(LLG)	0.121055	0.0374222	1	1	1	1	1	1	1	1	1	1	1	1	1	1	1	1	1	1	1	1	1
Protein homeostasis.ubiquitin-proteasome system.ubiquitin-fold protein conjugation.CULLIN-based E3 ubiquitin ligase activities.CUL1-based/SCF E3 ubiquitin ligase complexes.F-BOX substrate adaptor component activities.substrate adaptor *(FBL15)	1	0.0678213	1	1	1	1	1	1	0.0016908	1	1	1	1	1	1	1	1	1	1	1	1	1	1
Solute transport.channels.magnesium cation transporter *(MMgT)	0.0892145	1	1	1	1	1	1	1	1	1	1	1	1	1	0.00029096	1	1	1	1	1	1	1	1
Plant reproduction.pollination and fertilization.pollen tube growth.pollen tube guidance	0.234288	0.0434272	1	1	1	1	1	1	1	1	1	1	1	1	1	1	1	1	1	1	1	1	1
Lipid metabolism.glycerolipid metabolism.phosphatidylcholine biosynthesis.aminoalcohol phosphotransferase	1	0	1	1	1	1	1	1	1	1	1	1	1	1	1	1	1	1	1	1	1	1	1
Carbohydrate metabolism.sucrose metabolism.degradation.fructose kinase	1	0.00111648	1	1	1	1	1	1	1	1	1	1	1	1	1	1	1	1	1	1	1	1	1
Multi-process regulation.phosphoinositide signalling.phosphoinositide homeostasis.phosphatidylinositol 3,5-bisphosphate homeostasis.phosphatidylinositol 3-phosphate 5-kinase *(FAB1)	1	0.00467197	1	1	0.00737832	1	1	1	1	1	1	1	0.00335595	1	1	1	1	1	1	1	1	1	1
Coenzyme metabolism.tetrahydrofolate metabolism.pterin regeneration.pterin aldehyde reductase	0.016236	1	1	1	1	1	1	1	1	1	1	1	1	1	1	1	1	1	1	1	1	1	1
Photosynthesis.photophosphorylation.linear electron flow.ferredoxin electron carrier activities.ferredoxin targeted to non-NADP reduction	0.060753	1	1	0.00269139	1	1	0.000271014	1	1	1	1	1	1	1	1	1	1	1	1	1	1	1	1
Photosynthesis.photophosphorylation.photosystem II.assembly.assembly factor *(TerC)	1	0	1	1	1	1	1	1	1	1	1	1	1	1	1	1	1	1	1	1	1	1	1
Lipid metabolism.sphingolipid metabolism.sphingolipid phosphorylation.long-chain base phosphate metabolism.sphingosine-1-phosphate lyase *(DPL1)	1	0	1	1	1	1	1	1	1	1	1	1	1	1	1	1	1	1	1	1	1	1	1
RNA processing.organelle RNA processing machinery.pre-RNA splicing.plastidial RNA splicing.RNA splicing factor *(CRR16)	1	1	1	0	1	1	1	1	1	1	1	1	1	1	1	1	1	1	1	1	1	1	1
RNA biosynthesis.DNA-binding transcriptional regulation.other all-alpha-helix DNA-binding domain.transcription factor *(YABBY)	0.0722804	0.089107	1	1	1	1	0.0814329	1	1	1	1	1	1	1	1	1	1	1	1	1	1	1	1
Protein biosynthesis.translation initiation.Pre-Initiation Complex (PIC) module.eIF2 Met-tRNA binding factor activity.eIF2B GDP recycling complex.component *(eIF2B-gamma)	1	0.0181422	1	1	1	1	1	1	1	1	1	1	1	1	1	1	1	1	1	1	1	1	1
RNA biosynthesis.DNA-binding transcriptional regulation.helix-turn-helix DNA-binding domain.MYB transcription factor family.R2R3-MYB transcription factor family.subgroup-11 transcription factor	1	1	1	1	1	1	1	1	1	1	1	1	1	1	1	1	1	1	1	1	1	1	1
Secondary metabolism.phenolics.flavonoid biosynthesis.dihydroflavonols.flavonoid 3',5'-hydroxylase *(F3'5'H)	1	0	1	1	1	1	1	1	1	1	1	1	1	1	1	1	1	1	1	1	1	1	1
Secondary metabolism.terpenoids.cycloartenol biosynthesis.cycloartenol synthase	0.060753	0.0550318	1	1	1	1	1	1	1	1	1	1	1	1	1	1	1	1	1	1	1	1	1
RNA biosynthesis.DNA-dependent RNA polymerase complexes.RNA polymerase I/II/III/IV/V shared components.component *(NRP-ABCDE6)	1	0	1	1	1	1	1	1	1	1	1	1	1	1	1	1	1	1	1	1	1	1	1
RNA biosynthesis.DNA-binding transcriptional regulation.helix-turn-helix DNA-binding domain.tryptophan-cluster structure	0.00141598	5.22167e-06	1	1	1	1	0.0212266	0.0630359	1	1	1	1	0.199537	1	0.650759	1	0.262622	1	1	1	1	1	1
Phytohormone action.abscisic acid.transport.abscisic acid transporter *(ABCG31)	1	1	1	1	1	1	1	1	1	1	1	1	1	1	1	1	1	1	1	1	1	1	1
Cellular respiration.oxidative phosphorylation.cytochrome c oxidase complex.regulation	0.016236	0.0678213	1	1	1	1	1	1	1	1	1	1	1	1	1	1	1	1	1	1	1	1	1
External stimuli response.pathogen.defense mechanisms.systemic acquired resistance (SAR).calmodulin-gated calcium channel *(MLO2/6/12)	1	1	1	1	1	1	0.0133412	1	1	1	1	1	1	1	1	1	1	1	1	1	1	1	1
Cell wall organisation.pectin.rhamnogalacturonan I.modification and degradation.beta-galactosidase activities	0.0696704	3.30066e-05	1	1	1	1	1	0.0636327	1	1	1	1	1	1	1	1	1	1	1	1	1	1	1
Protein biosynthesis.ribosome biogenesis.large ribosomal subunit (LSU).LSU proteome.component *(eL27)	0.0054503	1	1	1	1	0.00354898	1	1	1	1	1	1	1	0.00287572	1	1	1	1	1	1	1	1	1
Protein modification.glycosylation.N-linked glycosylation.dolichol-phosphate biosynthesis.dehydro-dolichyl diphosphate synthase *(DPS)	1	0	1	1	1	1	1	1	1	1	1	1	1	1	1	1	1	1	1	1	1	1	1
Nucleotide metabolism.deoxynucleotides.biosynthesis	1	0.0029071	1	1	1	1	1	1	1	1	1	0.000173313	1	1	1	1	1	1	1	1	1	1	1
Protein biosynthesis.translation initiation.Pre-Initiation Complex (PIC) module.eIF2 Met-tRNA binding factor activity.eIF2 Met-tRNA binding factor complex.eIF2-alpha component activity.kinase co-activator *(ILITHYIA/GCN1)	1	0	1	1	1	1	1	1	1	1	1	1	1	1	1	1	1	1	1	1	1	1	1
Plant reproduction.gametogenesis.male gametophyt.intine formation.beta-glucosidase *(BGLU43/44)	1	0	1	1	1	1	1	1	1	1	1	1	1	1	1	1	1	1	1	1	1	1	1
RNA biosynthesis.transcriptional co-regulation.JAZ-TPR transcriptional repressor complexes.adapter component *(NINJA)	1	0.0171838	1	1	1	1	1	1	1	1	1	1	1	1	0.00838277	1	1	1	1	1	1	1	1
Protein modification.glycosylation.N-linked glycosylation.complex N-glycan maturation.class-I alpha-mannosidase I	1	0	1	1	1	1	1	1	1	1	1	1	1	1	1	1	1	1	1	1	1	1	1
Cytoskeleton organisation.microfilament network.myosin microfilament-based motor protein activities.class VIII myosin motor protein	0.0054503	0.254999	1	1	1	1	1	1	1	1	1	1	1	1	1	1	1	1	1	1	1	1	1
Solute transport.carrier-mediated transport.ZIP family.metal cation transporter *(ZTP)	1	0	1	1	1	1	1	1	1	1	1	1	1	1	1	1	1	1	1	1	1	1	1
Amino acid metabolism.pyruvate group amino acid biosynthesis.pyruvate-derived amino acids.acetolactate synthase complex.catalytic component	1	0.155242	1	1	1	1	0.00757853	1	1	1	1	1	1	1	1	1	1	1	1	1	1	1	1
Protein translocation.endoplasmic reticulum.GET post-translational insertion system.receptor component *(GET1)	0.0892145	0.0171838	1	1	1	1	1	1	1	1	1	1	1	1	1	1	1	1	1	1	1	1	1
Lipid metabolism.fatty acid metabolism.plastidial fatty acid synthase (ptFAS) system.ketoacyl-ACP synthase (ptKAS) activities.ketoacyl-ACP synthase III	1	0	1	1	1	1	1	1	1	1	1	1	1	1	1	1	1	1	1	1	1	1	1
Solute transport.carrier-mediated transport.IT superfamily	0.196642	0.678021	1	0.113547	1	1	1	1	1	1	1	1	1	1	0.142902	1	1	1	1	1	1	1	1
Protein homeostasis.ubiquitin-proteasome system.ubiquitin-fold protein conjugation.RING E3 ubiquitin ligase activities.RING-H2-class.E3 ubiquitin ligase *(FLY)	1	0	1	1	1	1	1	1	1	1	1	1	1	1	1	1	1	1	1	1	1	1	1
Chromatin organisation.post-translational histone modification.histone phosphorylation.protein kinase *(MLK)	1	0.0434272	1	1	0.0155528	1	1	1	1	1	1	1	1	1	1	1	1	1	1	1	1	1	1
Protein biosynthesis.ribosome biogenesis.small ribosomal subunit (SSU).SSU processome.pre-40S ribosomal subunit nuclear assembly.UtpB module.plant-specific assembly factor *(PCP1)	1	0	1	1	1	1	1	1	1	1	1	1	1	1	1	1	1	1	1	1	1	1	1
Chromatin organisation.nucleosome remodeling.SWI/SNF chromatin remodeling complexes.MINU-associated complex.component *(SHH2)	1	0	1	1	1	1	1	1	1	1	1	1	1	1	1	1	1	1	1	1	1	1	1
External stimuli response.pathogen.defense mechanisms.defense enzyme activities.defensin activities.defensin *(PDF2)	1	0.0678213	1	1	1	1	1	1	1	1	1	1	1	1	1	1	1	1	1	1	1	1	1
Protein biosynthesis.translation elongation.eEF5 poly-P/G elongation factor activity	1	7.45058e-05	1	1	1	0.00112569	1	1	1	1	1	0.0187017	1	1	1	1	1	1	1	1	1	1	1
Protein biosynthesis.ribosome biogenesis.large ribosomal subunit (LSU).LSU processome.pre-60S ribosomal subunit nuclear export.export factor *(MRT4)	1	1	1	1	1	1	1	1	1	1	1	1	1	0	1	1	1	1	1	1	1	1	1
Photosynthesis.photophosphorylation.photosystem II.photosynthetic acclimation.non-photochemical quenching (NPQ)	0.213745	0.0126242	0.0108496	3.69968e-05	1	1	1	1	1	1	1	1	1	1	0.00489883	1	1	1	1	1	1	1	0.0122932
Vesicle trafficking.vesicle tethering.HOPS/CORVET tethering complexes.component *(VPS11)	1	0	1	1	1	1	1	1	1	1	1	1	1	1	1	1	1	1	1	1	1	1	1
Cellular respiration.oxidative phosphorylation.cytochrome c oxidase complex.assembly.insertion into membrane	0.0365195	0.155242	1	1	1	1	1	1	1	1	1	1	1	1	1	1	1	1	1	1	1	1	1
RNA biosynthesis.RNA polymerase II-dependent transcription.RNA polymerase-II phosphorylation/dephosphorylation.group-I phosphatase	1	0	1	1	1	1	1	1	1	1	1	1	1	1	1	1	1	1	1	1	1	1	1
Protein modification.lipidation.glycophosphatidylinositol (GPI) anchor addition.GPI pre-assembly.GPI N-acetylglucosamine transferase complex.component *(PIG-H)	0.016236	0.0678213	1	1	1	1	1	1	1	1	1	1	1	1	1	1	1	1	1	1	1	1	1
Chromatin organisation.DNA homeostasis.ssDNA/dsDNA endonuclease *(CaN1/2)	0.0365195	0.0181422	1	1	1	1	1	1	1	1	1	1	1	1	1	1	1	1	1	1	1	1	1
Protein biosynthesis.ribosome biogenesis.large ribosomal subunit (LSU).LSU processome.pre-60S ribosomal subunit nuclear assembly.PWP1 assembly complex	0.364347	0.294438	1	1	1	1	1	1	1	1	1	0.000310167	1	0.0227414	1	1	1	1	1	1	1	1	1
DNA damage response.homologous recombination repair (HR).Smc5-Smc6 complex.NSE1-NSE3-NSE4 subcomplex.component *(NSE3)	1	0.0678213	1	1	1	1	1	1	1	1	1	1	1	1	0.00183523	1	1	1	1	1	1	1	1
Chromatin organisation.post-translational histone modification.histone acetylation.HD1-type histone deacetylase family.class-I histone deacetylase activities.HDA19 histone deacetylase complex.associated component *(AFR)	0.016236	0.241378	1	1	1	1	1	1	1	1	1	1	1	1	1	1	1	1	1	1	1	1	1
Coenzyme metabolism.iron-sulfur cluster assembly machinery.mitochondrial ISC system.assembly phase.scaffold protein *(ISU)	1	0	1	1	1	1	1	1	1	1	1	1	1	1	1	1	1	1	1	1	1	1	1
Photosynthesis.photophosphorylation.cytochrome b6/f complex.assembly.assembly factor *(HCF222)	0.016236	1	1	1	1	0.00112569	1	1	1	1	1	1	1	1	1	1	1	1	1	1	1	1	1
Plant organogenesis.leaf formation.abaxial polarity.transcriptional regulator *(YAB5)	0.00170718	0.155242	1	1	1	1	1	1	1	1	1	1	1	1	1	1	1	1	1	1	1	1	1
Vesicle trafficking.retrograde trafficking.protein cargo receptor activities	0.00226368	0.0018	1	1	1	1	0.0159686	1	1	1	1	1	1	1	1	1	1	1	1	1	1	1	1
Vesicle trafficking.clathrin coated vesicle (CCV) machinery	0.000319699	8.52955e-15	1	1	0.000591096	1	0.41896	1	1	0.702639	1	1	0.00375631	1	1	1	0.610048	1	1	1	1	1	1
Protein modification.glycosylation.N-linked glycosylation.oligosaccharyl transferase (OST) complex.component *(HAP6)	1	0	1	1	1	1	1	1	1	1	1	1	1	1	1	1	1	1	1	1	1	1	1
Protein modification.phosphorylation.CAMK protein kinase families.SNF1-related SnRK1 kinase complex	0.0179548	0.0108477	1	1	1	1	1	1	1	1	1	1	0.0400467	1	0.135289	1	1	1	1	1	1	1	1
Protein modification.glycosylation.N-linked glycosylation.paucimannosidic N-glycan formation.beta-N-acetylhexosaminidase *(HEXO)	1	0.00467197	1	1	1	1	1	1	1	1	1	1	1	1	1	1	1	1	1	1	1	1	1
Photosynthesis.photophosphorylation.cyclic electron flow.PGR5-PGRL1 complex.component *(PGR5)	0	1	1	1	1	1	1	1	1	1	1	1	1	1	1	1	1	1	1	1	1	1	1
Phytohormone action.abscisic acid.perception and signalling.signal transduction.signal transducer *(AIP2)	0	1	1	1	1	1	1	1	1	1	1	1	1	1	1	1	1	1	1	1	1	1	1
Solute transport.carrier-mediated transport.IT superfamily.proton:sodium cation antiporter *(NHD)	1	0	1	1	1	1	1	1	1	1	1	1	1	1	1	1	1	1	1	1	1	1	1
Protein biosynthesis.organellar translation machinery.plastidial ribosome biogenesis.small ribosomal subunit proteome.component *(uS6c)	0.155738	0.0128051	1	0.00815472	1	1	1	1	1	1	1	1	1	1	1	1	1	1	1	1	1	1	1
Cell wall organisation.pectin.modification and degradation.pectin acetylation	0.0222201	0.0678213	1	1	1	1	1	0.000258031	1	1	1	1	1	1	1	1	1	1	1	1	1	1	1
Vesicle trafficking.exocytic trafficking.Exocyst complex.component *(SEC6)	0.016236	0.0678213	1	1	1	1	1	1	1	1	1	1	1	1	1	1	1	1	1	1	1	1	1
Protein translocation.nucleus.nuclear pore complex (NPC).outer ring.scaffold nucleoporin *(NUP133)	1	0	1	1	1	1	1	1	1	1	1	1	1	1	1	1	1	1	1	1	1	1	1
Plant organogenesis.leaf formation.stomata.guard cell formation	0.105353	0.359775	1	1	0.0291371	1	1	1	1	1	1	1	1	1	1	1	1	1	1	1	1	1	1
Protein biosynthesis.translation initiation.eIF2A-eIF5B initiator tRNA carrier complex.Met-tRNA positioning component *(eIF5B)	1	1	1	1	0.00202636	1	1	1	1	1	1	1	1	1	1	1	1	1	1	1	1	1	1
DNA damage response.base excision repair (BER).bifunctional DNA glycosylase/lyase *(ROS1)	1	0	1	1	1	1	1	1	1	1	1	1	1	1	1	1	1	1	1	1	1	1	1
Protein modification.glycosylation.N-linked glycosylation.oligosaccharyl transferase (OST) complex.component *(OST4)	0	1	1	1	1	1	1	1	1	1	1	1	1	1	1	1	1	1	1	1	1	1	1
Protein modification.lipidation.protein S-acylation.group-B protein S-acyltransferase activities.protein S-acyltransferase *(PAT12-14)	0.00170718	0.155242	1	1	1	1	1	1	1	1	1	1	1	1	1	1	1	1	1	1	1	1	1
Cellular respiration.tricarboxylic acid cycle.succinate dehydrogenase complex.components.component *(SDH7)	0.00170718	1	1	1	1	1	1	1	1	0.000670438	1	1	1	1	1	1	1	1	1	1	1	1	1
RNA processing.RNA transport.receptor-mediated nuclear transport.mRNA export	0.00512622	0.288515	1	1	1	1	1	1	0.014693	1	1	1	0.00525005	1	0.0182817	1	1	1	1	1	1	1	1
Cell wall organisation.cutin and suberin.cuticular lipid formation.fatty acyl omega-hydroxylase *(CYP86A)	0.0054503	0.254999	1	1	1	1	1	1	1	1	1	1	1	1	1	1	1	1	1	1	1	1	1
Plant organogenesis.root formation.Casparian strip.lignin polymerization scaffold protein *(CASP)	1	0.360889	1	1	1	1	1	1	1	1	1	1	1	1	1	1	1	1	1	1	1	1	1
RNA biosynthesis.RNA polymerase II-dependent transcription.transcription co-activation.PAGA histone acetyltransferase complex	0.0365195	0.0962651	1	1	1	1	0.0471124	1	1	1	1	1	0.00525005	1	1	1	1	1	1	1	1	1	1
RNA biosynthesis.DNA-binding transcriptional regulation.other all-alpha-helix DNA-binding domain.BBX family.class-I transcription factor activity.transcription factor *(CO)	0.0892145	0.360889	1	1	1	1	0.000601547	1	0.00717825	1	1	1	1	1	1	1	1	1	1	1	1	1	1
Protein biosynthesis.organellar translation machinery.plastidial ribosome biogenesis.large ribosomal subunit proteome.component *(uL10c)	1	1	1	0	1	1	1	1	1	1	1	1	1	1	1	1	1	1	1	1	1	1	1
RNA processing.RNA homeostasis.post-transcriptional regulation.CCCH-ZF-type RNA-binding activity.tandem-ZF-type RNA-binding activity	1	0.199675	1	1	1	1	0.00065237	0.0392944	0.00189265	1	1	1	1	1	0.0460086	1	1	1	1	1	0.00931102	1	1
RNA biosynthesis.DNA-dependent RNA polymerase complexes.RNA polymerase II complex.component *(NRPB11)	0	1	1	1	1	1	1	1	1	1	1	1	1	1	1	1	1	1	1	1	1	1	1
Cell division.meiotic recombination.meiotic crossover.class-II/MUS81-dependent crossover pathway.non-canonical Holliday junction resolution.MUS81-EME1 Holliday junction cleavage heterodimer	1	0.00111648	1	1	1	1	1	1	1	1	1	1	1	1	1	1	1	1	1	1	1	1	1
Protein modification.phosphorylation.CMGC protein kinase families.RCK protein kinase	1	0.00467197	1	1	1	1	1	1	1	1	1	1	1	1	1	1	1	1	1	1	1	1	1
Photosynthesis.photophosphorylation.chlororespiration.NADH dehydrogenase-like (NDH) complex.electron donor-binding subcomplex E	0.0254931	0.219467	1	0.00815472	1	1	1	1	1	1	1	1	1	1	1	1	1	1	1	1	1	1	1
Protein homeostasis.autophagy.phagophore expansion.FYVE3-FYVE2 regulatory system	0.0892145	0.00111648	1	1	1	1	1	1	1	1	1	1	1	1	1	1	1	1	1	1	1	1	1
Nutrient uptake.micronutrient homeostasis.iron	0.000690456	2.21834e-06	1	1	1	1	0.482888	0.0697445	0.518833	1	1	1	0.219939	1	1	0.134957	0.287478	1	1	1	1	1	1
Protein translocation.nucleus.nuclear pore complex (NPC).linker subcomplex.scaffold nucleoporin *(NUP88)	1	0	1	1	1	1	1	1	1	1	1	1	1	1	1	1	1	1	1	1	1	1	1
Chromatin organisation.nucleosome remodeling.SWI/SNF chromatin remodeling complexes.MINU-associated complex.component *(PSA1/MIS)	1	0	1	1	1	1	1	1	1	1	1	1	1	1	1	1	1	1	1	1	1	1	1
RNA processing.RNA modification.mRNA modification.mRNA methylation.adenosine N6-methylation	0.0222201	0.00804937	1	1	0.0029846	1	1	1	1	1	1	1	0.0232397	1	1	1	1	1	1	1	1	1	1
Photosynthesis.calvin cycle.ribulose-1,5-bisphosphat carboxylase/oxygenase (RuBisCo) activity.RuBisCo regulation.RuBisCo inhibitor dephosphorylation.xylulose-1,5-bisphosphate phosphatase *(CbbYa)	1	1	1	0	1	1	1	1	1	1	1	1	1	1	1	1	1	1	1	1	1	1	1
Coenzyme metabolism.coenzyme A biosynthesis.pantothenate biosynthesis	1	0.0181422	1	1	1	1	0.00757853	1	1	1	1	1	1	1	1	1	1	1	1	1	1	1	1
Nutrient uptake.phosphorus assimilation.phosphate uptake.regulatory ubiquitin-protein ligase *(PRU2)	1	0	1	1	1	1	1	1	1	1	1	1	1	1	1	1	1	1	1	1	1	1	1
Solute transport.carrier-mediated transport.ZIP family.metal cation transporter *(ZIP)	0.503463	0.10559	1	1	1	1	0.136741	0.0438442	0.0389667	1	1	1	1	1	1	1	1	1	1	1	1	1	1
Lipid metabolism.fatty acid metabolism.mitochondrial fatty acid synthase (mtFAS) system.malonyl-CoA:ACP transacylase *(MCAT)	1	1	1	1	1	1	1	1	1	1	1	0	1	1	1	1	1	1	1	1	1	1	1
Protein modification.phosphorylation.TKL protein kinase families.RLCK-VII receptor-like protein kinase families.RLCK-VIIb receptor-like protein kinase	1	0.155242	1	1	1	1	1	1	1	1	1	1	1	1	1	1	1	1	1	1	1	1	1
Cellular respiration.oxidative phosphorylation.ATP synthase complex.regulation.regulatory protein *(IF1)	0	1	1	1	1	1	1	1	1	1	1	1	1	1	1	1	1	1	1	1	1	1	1
RNA processing.RNA homeostasis.post-transcriptional regulation.CCCH-ZF-type RNA-binding activity.regulatory protein *(C3H40)	0.016236	0.0678213	1	1	1	1	1	1	1	1	1	1	1	1	1	1	1	1	1	1	1	1	1
Coenzyme metabolism.tetrahydrofolate metabolism.pterin biosynthesis.Nudix-type hydrolase	0	1	1	1	1	1	1	1	1	1	1	1	1	1	1	1	1	1	1	1	1	1	1
Solute transport.carrier-mediated transport.APC superfamily.APC family.amino acid transporter *(LAT)	1	0.00128309	1	1	1	1	1	1	1	1	1	1	1	1	1	1	1	1	1	1	1	1	1
Chromatin organisation.epigenetic state regulation.RNA-independent DNA methylation.ASI1-AIPP1-EDM2 chromatin silencing regulator complex.component *(EDM2)	1	0.0678213	1	1	0.000821882	1	1	1	1	1	1	1	1	1	1	1	1	1	1	1	1	1	1
Cell division.plastid division.plastidic peptidoglycan system.UDP-N-acetylmuramic acid pentapeptide formation	0.0365195	0.0962651	1	1	1	1	1	1	1	1	1	1	1	1	1	1	1	1	1	1	1	1	1
Cellular respiration.oxidative phosphorylation.NADH dehydrogenase complex.non-core modules.carbonic anhydrase module	1	0.155242	1	1	1	1	0.00757853	1	1	1	1	0.00107396	1	1	1	1	1	1	1	1	1	1	1
Protein modification.glycosylation.N-linked glycosylation.oligosaccharyl transferase (OST) complex.component *(STT3)	1	1	1	1	1	1	1	1	1	1	1	1	1	1	1	1	1.29291e-05	1	1	1	1	1	1
Amino acid metabolism.amino acid degradation.aromatic amino acids.aromatic-amino-acid aminotransferase	1	0	1	1	1	1	1	1	1	1	1	1	1	1	1	1	1	1	1	1	1	1	1
Amino acid metabolism.aspartate group amino acid biosynthesis.asparagine biosynthesis.omega-amidase *(NLP3)	1	0.0678213	1	1	1	1	0.00315469	1	1	1	1	1	1	1	1	1	1	1	1	1	1	1	1
Solute transport.primary active transport	0.000142991	9.49185e-16	1	1	0.0175101	1	1	1	0.0389667	1	1	1	1	1	0.484308	1	1	1	1	1	1	1	1
RNA processing.RNA homeostasis.non-canonical RNA NAD+-cap decapping.exoribonuclease *(RAT1/XRN2)	1	1	1	1	1	0.00112569	1	1	1	1	1	1	1	1	1	1	1	1	1	1	1	1	1
Protein modification.dephosphorylation.protein serine/threonine phosphatase families.PPP Fe-Zn-dependent phosphatase families.PP4-class phosphatase complex.regulatory component *(PP4R3)	1	0	1	1	1	1	1	1	1	1	1	1	1	1	1	1	1	1	1	1	1	1	1
Phytohormone action.jasmonic acid.conjugation and degradation	0.104797	0.0172822	1	1	1	1	0.257405	1	1	1	1	1	1	1	1	1	1	1	1	1	1	1	1
RNA biosynthesis.DNA-dependent RNA polymerase complexes.RNA polymerase IV complex.component *(NRPD7)	1	0	1	1	1	1	1	1	1	1	1	1	1	1	1	1	1	1	1	1	1	1	1
RNA biosynthesis.DNA-binding transcriptional regulation.zinc-coordinating DNA-binding domain.DOF transcription factor	1	2.9838e-09	1	1	1	1	0.0005366	1	0.221134	1	1	1	1	1	1	1	1	1	1	1	1	1	1
DNA damage response.mismatch repair (MMR).MSH2-x mismatch repair heterodimer components.component *(MSH6)	1	0	1	1	1	1	1	1	1	1	1	1	1	1	1	1	1	1	1	1	1	1	1
Carbohydrate metabolism.starch metabolism.biosynthesis.starch synthase activities.starch synthase *(SS5)	1	0	1	1	1	1	1	1	1	1	1	1	1	1	1	1	1	1	1	1	1	1	1
Plant organogenesis.flower formation.autonomous floral-promotion pathway.histone lysine demethylase *(FLD)	1	0	1	1	1	1	1	1	1	1	1	1	1	1	1	1	1	1	1	1	1	1	1
Phytohormone action.abscisic acid.conjugation and degradation.phaseic acid reductase *(ABH2)	1	1	1	1	1	1	1	1	1	1	1	1	1	1	1	1	1	1	1	1	1	1	1
Amino acid metabolism.aspartate group amino acid biosynthesis.aspartate-derived amino acids.methionine biosynthesis.L-homocysteine S-methyltransferase activities	0.193997	0.0242415	1	1	1	1	1	1	1	1	1	1	1	1	1	1	1	1	1	1	1	1	1
Protein biosynthesis.organellar translation machinery.plastidial ribosome biogenesis.plastidial ribosome-associated proteins.ribosome biogenesis factor *(mTERF9)	1	0	1	1	1	1	1	1	1	1	1	1	1	1	1	1	1	1	1	1	1	1	1
RNA biosynthesis.DNA-binding transcriptional regulation.zinc-coordinating DNA-binding domain.GRF transcription factor	0.00226368	0.166478	1	1	1	1	1	0.000133909	1	1	1	1	1	1	1	1	1	1	1	1	1	1	1
External stimuli response.temperature.cold response.cold-responsive protein kinase *(CRPK)	1	0	1	1	1	1	1	1	1	1	1	1	1	1	1	1	1	1	1	1	1	1	1
Chromatin organisation.epigenetic state regulation.RNA-independent DNA methylation.BRAT1-BRP1 anti-silencing regulator complex.component *(BRP1)	1	0.0678213	1	1	1	1	1	1	1	1	1	1	1	1	1	1	1	1	1	1	1	1	1
Lipid metabolism.galactolipid and sulfolipid biosynthesis.plastidial UDP-glucose pyrophosphorylase *(UGP)	1	0	1	1	1	1	1	1	1	1	1	1	1	1	1	1	1	1	1	1	1	1	1
Plant reproduction.pollination and fertilization.gamete membrane fusogen *(HAP2)	1	1	1	1	1	1	1	1	1	1	1	1	1	1	1	1	1	1	1	1	1	1	1
Solute transport.channels.MLO family	0.190055	0.166478	1	1	1	1	0.169303	1	1	1	1	1	1	1	1	1	1	1	1	1	1	1	1
Photosynthesis.photophosphorylation.photosystem II.PS-II complex.component *(PsbR)	0.016236	1	1	1	1	1	1	1	1	1	1	1	1	1	1	1	1	1	1	1	1	0.000213667	1
Protein biosynthesis.organellar translation machinery.plastidial ribosome biogenesis.rRNA maturation.endoribonuclease *(SOT1)	1	0.0181422	1	0.00154687	1	1	1	1	1	1	1	1	1	1	1	1	1	1	1	1	1	1	1
RNA processing.RNA modification.RNA pseudouridylation.H/ACA snoRNP RNA pseudouridylation complex.pseudouridine synthase component *(Nap57/CBF5)	1	0.360889	1	1	1	1	1	1	1	1	1	1.74309e-05	1	1	1	1	1	1	1	1	1	1	1
Cellular respiration.oxidative phosphorylation.cytochrome c.cytochrome c protein	0.016236	0.0678213	1	1	1	1	1	1	1	1	1	1	1	1	1	1	1	1	1	1	1	1	1
RNA biosynthesis.DNA-binding transcriptional regulation.other all-alpha-helix DNA-binding domain.NF-Y transcription factor complex.component *(NF-YB)	0.060753	0.3997	1	1	1	1	1	1	1	1	1	1	1	1	1	1	1	1	1	1	1	1	1
Carbohydrate metabolism.starch metabolism.granule initiation.initiation factor *(MRC/PII1)	1	0	1	1	1	1	1	1	1	1	1	1	1	1	1	1	1	1	1	1	1	1	1
Protein homeostasis.protein quality control.Hsp90 chaperone system.Hsp90-co-chaperone *(P23)	0.01151	0.0962651	1	1	1	0.00505881	1	1	1	1	1	1	1	1	1	1	1	1	1	1	1	1	1
Chromatin organisation.post-translational histone modification.histone methylation.lysine methylation.COMPASS histone trimethylation complex.component *(RBL/SWD1)	0.016236	1	1	1	1	1	1	1	1	1	1	1	1	1	1	1	1	1	1	1	1	1	1
RNA processing.organelle RNA processing machinery.pre-RNA splicing.mitochondrial RNA splicing.RNA splicing factor *(MTL1)	1	1	1	1	1	1	1	1	1	1	1	1	1	1	1	1	1	1	1	1	1	1	1
Cell division.DNA replication.preinitiation.origin recognition complex.component *(ORC1)	1	0.0678213	1	1	1	1	1	1	1	1	1	1	1	1	1	1	1	1	1	1	1	1	1
Protein homeostasis.ubiquitin-proteasome system.ubiquitin-fold protein deconjugation.RUB deconjugation.COP9 signalosome complex.component *(CSN2)	1	0	1	1	1	1	1	1	1	1	1	1	1	1	1	1	1	1	1	1	1	1	1
Cellular respiration.oxidative phosphorylation.NADH dehydrogenase complex.non-core modules.alpha subcomplex.component *(NDUFA1/MWFE)	0.00170718	1	1	1	1	1	1	1	1	1	1	1	1	1	1	1	1	1	1	1	1	1	1
Phytohormone action.signalling peptides.NCRP (non-cysteine-rich-peptide) category.phytosulfokine activity.pythosulfokine peptide receptor *(PSKR)	1	0.00467197	1	1	1	1	1	1	1	1	1	1	1	1	1	1	1	1	1	1	1	1	1
Amino acid metabolism.aspartate group amino acid biosynthesis.aspartate-derived amino acids.lysine biosynthesis.hydroxy-tetrahydrodihydrodipicolinate synthase *(DHDPS)	0.016236	0.0678213	1	1	1	1	1	1	1	1	1	1	1	1	1	1	1	1	1	1	1	1	1
Carbohydrate metabolism.nucleotide sugar biosynthesis.GDP-D-mannose biosynthesis	0.155738	5.65939e-05	1	1	1	1	1	1	1	1	1	1	1	1	1	1	1	1	1	1	1	1	1
Coenzyme metabolism.molybdenum cofactor biosynthesis.precursor Z biosynthesis.accessory protein *(CNX3)	1	0.0678213	1	1	1	1	1	1	1	1	1	1	1	1	1	1	1	1	1	1	1	1	1
RNA processing.RNA homeostasis.mRNA stress granule formation.stress granule assembly factor *(UBP1)	1	0	1	1	1	1	1	1	1	1	1	1	1	1	1	1	1	1	1	1	1	1	1
RNA processing.pre-RNA splicing.U2-type major spliceosome.U6 snRNP-associated LSM2-LSM8 chaperone complex.component *(LSm6)	0.016236	0.0678213	1	1	1	1	1	1	1	1	1	1	1	1	1	1	1	1	1	1	1	1	1
Solute transport.channels.non-specific cation channel *(PQL1)	0.121055	0.0374222	1	1	1	1	1	1	1	1	1	1	1	1	1	1	1	1	1	1	1	1	1
Protein homeostasis.autophagy.phagophore expansion.membrane shuttling.ATG9-2-18 membrane-recruiting complex.component *(ATG18)	1	9.98003e-10	1	1	1	1	0.20416	0.0636327	1	1	1	1	1	1	1	1	1	1	1	1	1	1	1
Cytoskeleton organisation.microtubular network.microtubule Tubulin heterodimer formation.Augmin gamma-Tubulin Ring Complex recruiting complex.component *(AUG6)	1	0.0181422	1	1	1	1	1	1	1	1	1	1	1	1	1	1	1	1	1	1	1	1	1
Solute transport.channels.copper cation channel *(COPT)	1	0.219467	1	1	1	1	1	1	0.0122796	1	0.00869202	1	1	1	1	1	1	1	1	1	1	1	1
Multi-process regulation.phosphoinositide signalling.phosphoinositide homeostasis	0.11981	4.89453e-09	1	1	0.010021	1	1	1	0.603042	1	0.401216	1	0.257415	1	1	1	1	1	1	1	1	1	1
Protein homeostasis.ubiquitin-proteasome system.ubiquitin-fold protein conjugation.RING E3 ubiquitin ligase activities.RING-v-class.E3 ubiquitin ligase	0.00249637	2.00743e-05	1	1	1	1	1	1	1	1	1	1	1	1	1	1	1	1	1	1	1	1	1
Amino acid metabolism.aspartate group amino acid biosynthesis.aspartate-derived amino acids.isoleucine biosynthesis.acetolactate synthase complex.catalytic component	1	0.155242	1	1	1	1	0.00757853	1	1	1	1	1	1	1	1	1	1	1	1	1	1	1	1
Chromatin organisation.epigenetic state regulation.DNA methylation regulation.cytosine methylation reader activities.methylation reader *(MBD1-4/12)	1	0.00467197	1	1	1	1	1	1	1	1	1	1	1	1	1	1	1	1	1	1	1	1	1
RNA processing.pre-RNA splicing.MAC/NTC spliceosome-associated complex.core components.component *(MAC7)	1	0	1	1	1	1	1	1	1	1	1	1	1	1	1	1	1	1	1	1	1	1	1
Solute transport.carrier-mediated transport.BART superfamily.AEC family.auxin efflux transporter *(PIN)	0.0459503	0.141868	1	1	1	1	1	1	1	1	0.0123008	1	1	1	1	1	1	1	1	1	1	1	1
Phytohormone action.karrikins.perception and signalling.regulatory protein *(DLK2)	0.000574824	1	1	1	1	1	1	1	1	1	1	1	1	1	1	1	1	1	1	1	1	1	1
External stimuli response.light.multiple photoreceptor signalling	0.144552	5.97121e-05	1	1	1	1	1	1	1	1	1	1	0.0147065	1	1	1	1	1	1	1	1	1	1
RNA processing.RNA homeostasis.Exon Junction complex (EJC).peripheral components.component *(ACINUS)	1	0	1	1	1	1	1	1	1	1	1	1	1	1	1	1	1	1	1	1	1	1	1
Protein modification.cysteine disulfide formation.endoplasmic reticulum.protein disulfide isomerase *(PDI-A)	0.121055	0.00467197	1	1	1	1	1	1	1	1	1	1	1	1	1	1	1	1	0.00119916	1	1	1	1
Protein homeostasis.protein quality control.ribosome-associated chaperone activities.NAC chaperone heterodimer.subunit beta	1	0.0678213	1	1	1	1	1	1	1	1	1	1	1	0.000717252	1	1	1	1	1	1	1	1	1
Nucleotide metabolism.pyrimidines.de novo biosynthesis.carbamoyl phosphate synthetase heterodimer.large subunit *(CarB)	1	0.0550318	1	1	1	1	1	1	1	1	1	1	1	1	1	1	1	1	1	1	1	1	1
RNA biosynthesis.DNA-binding transcriptional regulation.basic DNA-binding domain.basic helix-loop-helix (bHLH) domain.bHLH class-IVd transcription factor	1	0.155242	1	1	1	1	1	1	1	1	1	1	1	1	1	1	1	1	1	1	1	1	1
RNA processing.pre-RNA splicing.U2-type major spliceosome.U2 snRNP complex.pre-mRNA splicing factor *(SFPS/DRT111)	0	1	1	1	1	1	1	1	1	1	1	1	1	1	1	1	1	1	1	1	1	1	1
Multi-process regulation.UPR (Unfolded Protein Response) signalling	0.547757	1.06737e-07	1	1	1	1	1	0.127215	0.11196	1	1	1	1	1	1	1	1	1	1	1	1	1	1
RNA processing.RNA modification.tRNA modification.thiolation CTU1-URM1 pathway.CTU1-CTU2 tRNA thiouridylase complex.component *(CTU2)	1	0	1	1	1	1	1	1	1	1	1	1	1	1	1	1	1	1	1	1	1	1	1
Secondary metabolism.phenolics.flavonoid biosynthesis.chalcones.chalcone synthase activity.chalcone synthase *(CHS)	0.060753	0.00467197	1	1	1	1	1	1	1	1	1	1	1	1	1	1	1	1	1	1	1	1	1
Protein biosynthesis.ribosome biogenesis.large ribosomal subunit (LSU).LSU processome.pre-60S ribosomal subunit nuclear export.NOC export complexes.component *(NOC3)	1	0	1	1	1	1	1	1	1	1	1	1	1	1	1	1	1	1	1	1	1	1	1
Cell division.meiotic recombination.meiotic crossover.class-I/ZMM crossover pathway.MutL-gamma endonuclease heterodimer.component *(MLH1)	1	0	1	1	1	1	1	1	1	1	1	1	1	1	1	1	1	1	1	1	1	1	1
Phytohormone action.cytokinin.perception and signal transduction.TMO5-LHW heterodimer complex.component *(LHW)	0.0365195	0.0242415	1	1	1	1	1	1	1	1	1	1	1	0.0107396	1	1	1	1	1	1	1	1	1
Carbohydrate metabolism.nucleotide sugar biosynthesis.UDP-N-acetylglucosamine biosynthesis.de novo biosynthesis.N-acetylglucosamine-phosphate mutase	1	0.0181422	1	1	1	1	1	1	1	1	1	1	1	1	1	1	1	1	1	1	1	1	1
Vesicle trafficking.clathrin coated vesicle (CCV) machinery.TPLATE cargo adaptor complex.component *(TASH3)	0.016236	1	1	1	1	1	1	1	1	1	1	1	1	1	1	1	1	1	1	1	1	1	1
Protein translocation.peroxisome.importomer translocation system.receptor monoubiquitination system.ubiquitin conjugating component *(Pex4)	0.016236	0.0678213	1	1	1	1	1	1	1	1	1	1	1	1	1	1	1	1	1	1	1	1	1
Cell wall organisation.lignin.monolignol biosynthesis.cinnamyl-alcohol dehydrogenase *(CADC/CADD)	1	0.254999	1	1	1	1	1	0.00569176	1	1	1	1	1	1	1	1	1	1	1	0.00232835	1	1	1
Plant organogenesis.flower formation.floral meristem identity.LEAFY meristem identity regulator activity.substrate adaptor *(UFO) of regulatory SCF E3 ubiquitin ligase	1	1	1	1	1	1	1	1	1	1	1	1	1	1	1	1	1	1	1	1	1	1	1
Multi-process regulation.circadian clock system	1.91863e-08	0.000177259	1	1	1	0.203888	0.774855	0.252668	5.49217e-06	0.119379	1	1	1	1	1	1	1	1	1	1	1	1	1
Protein modification.phosphorylation.TKL protein kinase families.URK kinase families.URK-3 protein kinase	1	1	1	1	1	1	1	1	1	1	1	1	1	1	1	1	1	1	1	1	1	1	1
Nutrient uptake.micronutrient homeostasis.copper.copper transporter *(COPT)	1	0.219467	1	1	1	1	1	1	0.0122796	1	0.00869202	1	1	1	1	1	1	1	1	1	1	1	1
Solute transport.carrier-mediated transport.APC superfamily.AAAP family.amino acid transporter *(ANT)	1	0.00467197	1	1	1	1	0.0133412	1	1	1	1	1	1	1	1	1	1	1	1	1	1	1	1
Multi-process regulation.UPR (Unfolded Protein Response) signalling.IRE1-bZIP60 pathway.transcription factor *(bZIP60)	1	1	1	1	1	1	1	1	0	1	1	1	1	1	1	1	1	1	1	1	1	1	1
Protein modification.lipidation.protein S-acylation	0.060753	9.01388e-11	1	1	1	1	1	1	1	1	1	1	1	1	1	1	1	0.0389823	1	1	1	1	1
Vesicle trafficking.vesicle target membrane fusion	7.15371e-06	4.04327e-21	1	1	1	1	1	1	1	1	1	1	1	1	0.251048	1	0.527071	0.00213785	1	1	1	1	1
Cellular respiration.oxidative phosphorylation.cytochrome c.CCM cytochrome c maturation system (system I)	0.0892145	0.0962651	1	1	1	0.00505881	0.0202632	1	1	1	1	1	1	1	1	1	1	1	1	1	1	1	1
Nucleotide metabolism.purines.salvage pathway.inosine and uridine kinase *(PNK)	1	0.0678213	1	1	1	1	1	1	1	1	1	1	1	1	1	1	1	1	1	1	1	1	1
Photosynthesis.calvin cycle.ribulose-1,5-bisphosphat carboxylase/oxygenase (RuBisCo) activity.RuBisCo assembly.CPN60 chaperonin heterodimer.subunit alpha	1	0	1	1	1	1	1	1	1	1	1	1	1	1	1	1	1	1	1	1	1	1	1
RNA processing.RNA homeostasis.Exosome complex	0.0892145	1.47154e-11	1	1	1	0.272566	0.992087	1	1	1	1	0.233211	1	1	1	1	1	0.118735	1	1	1	1	1
Protein translocation.chloroplast.inner envelope TIC translocation system.AAA-ATPase motor complex.FtsH12-FtsHi subcomplex.component *(FtsH12)	0	1	1	1	1	1	1	1	1	1	1	1	1	1	1	1	1	1	1	1	1	1	1
Protein homeostasis.ubiquitin-proteasome system.membrane-associated protein degradation.ER-associated protein degradation (ERAD).delivery to proteasome.ubiquitin-proteasome shuttle factor *(RAD23)	0.456275	0.199675	1	1	1	1	0.121489	1	1	1	1	1	1	1	1	1	1	1	1	1	1	1	1
Nucleotide metabolism.purines.salvage pathway.adenine phosphoribosyltransferase *(APT)	0.000145219	0.219467	1	1	1	1	1	1	1	0.00380337	1	1	1	1	1	1	1	1	1	1	1	1	1
RNA processing.pre-RNA splicing.MAC/NTC spliceosome-associated complex.core components.RNA helicase component *(MAC14/Brr2)	1	0.000333789	1	1	1	1	1	1	1	1	1	1	1	1	1	1	1	1	1	1	1	1	1
RNA biosynthesis.DNA-dependent RNA polymerase complexes.RNA polymerase IV complex.component *(NRPD9)	0	1	1	1	1	1	1	1	1	1	1	1	1	1	1	1	1	1	1	1	1	1	1
Cell division.DNA replication.maturation.ribonuclease H2 complex.subunit B	0.016236	1	1	1	1	1	1	1	1	1	1	1	1	1	0.00183523	1	1	1	1	1	1	1	1
Amino acid metabolism.glutamate group amino acid biosynthesis.glutamate-derived amino acids.proline biosynthesis.proline transporter *(ProT)	1	0	1	1	1	1	1	1	1	1	1	1	1	1	1	1	1	1	1	1	1	1	1
Cell wall organisation.cell wall proteins.hydroxyproline-rich glycoprotein activities.proline-rich protein activities	1	0	1	1	1	1	1	1	1	1	1	1	1	1	1	1	1	1	1	1	1	1	1
Phytohormone action.abscisic acid.perception and signalling.receptor activities.cytoplasm-localized receptor complex	0.104797	5.17077e-05	1	1	1	1	0.00315469	1	1	1	1	1	1	1	1	1	1	1	1	1	1	1	1
RNA processing.pre-RNA splicing.spliceosome disassembly	1	0.00398192	1	1	0.000278294	1	1	1	1	1	1	1	1	1	1	1	1	1	1	1	1	1	1
Protein homeostasis.ubiquitin-proteasome system.ubiquitin-fold protein deconjugation.RUB deconjugation.deneddylase activities	0.275667	0.0171838	1	1	1	0.017272	1	1	1	1	1	1	1	1	1	1	1	1	1	1	1	1	1
RNA biosynthesis.organellar gene expression machinery.plastid-encoded RNA polymerase (PEP) complex.essential co-factor components.component *(FLN2)	1	1	1	0	1	1	1	1	1	1	1	1	1	1	1	1	1	1	1	1	1	1	1
DNA damage response.homologous recombination repair (HR).repair factor *(MDC1)	1	0.0181422	1	1	1	1	1	1	1	1	1	1	1	1	1	1	1	1	1	1	1	1	1
External stimuli response.carbon dioxide.sensing and signalling.signal transducer kinase *(CBC)	0.00170718	1	1	1	1	1	1	1	1	1	1	1	1	1	1	1	1	1	1	1	1	1	1
Cellular respiration.oxidative phosphorylation.ATP synthase complex.peripheral MF1 subcomplex	1	0.0274061	1	1	1	1	5.67629e-06	1	1	9.25446e-05	1	1	1	1	1	1	1	1	1	1	1	1	1
Phytohormone action.strigolactone.biosynthesis.carotenoid cleavage dioxygenase *(CCD8)	1	1	1	1	1	1	1	1	1	1	1	1	1	1	1	1	1	1	1	1	1	1	1
Lipid metabolism.fatty acid metabolism.acetyl-CoA carboxylation.polymeric acetyl-CoA carboxylase complex.carboxyltransferase subunit alpha	1	0.0550318	1	0.00269139	0.00357448	1	1	1	1	1	1	1	1	1	1	1	1	1	1	1	1	1	1
Cell wall organisation.lignin.monolignol biosynthesis.Cyt-P450 hydroxylase electron supply	0.00170718	0.155242	1	1	1	1	1	1	1	1	1	1	1	1	1	1	1	1	1	1	1	1	1
Protein homeostasis.protein storage	0.649848	0.264458	1	1	1	1	0.469359	0.145889	1	1	1	1	1	1	1	1	1	1	1	1	1	1	1
Coenzyme metabolism.thiamine pyrophosphate biosynthesis	0.503463	3.30254e-07	1	1	1	1	0.136741	1	1	1	1	1	1	1	1	1	1	1	1	1	1	1	1
Multi-process regulation.phosphoinositide signalling.inositol phosphate metabolism.inositol polyphosphate phosphatase activities.type-I inositol-polyphosphate 5-phosphatase	1	0.207962	1	1	1	1	1	1	1	1	1	1	1	1	1	1	1	1	1	1	1	1	1
RNA processing.organelle RNA processing machinery.RNA modification.C-to-U RNA editing.PPR-type RNA editing factor activities.RNA editing factor *(MEF11)	1	0	1	1	1	1	1	1	1	1	1	1	1	1	1	1	1	1	1	1	1	1	1
Vesicle trafficking.vesicle tethering.RAB-GTPase activities.F-class RAB GTPase	0.00787518	0.00881994	1	1	1	0.0145804	1	1	1	1	1	1	1	1	1	1	1	1	1	1	1	1	1
Protein homeostasis.proteolysis.serine peptidase activities.Rhomboid-type protease activities	1	5.60141e-09	1	1	1	1	1	1	0.0710751	1	1	1	1	1	0.00721983	1	1	1	1	1	1	1	1
Coenzyme metabolism.pyridoxal-phosphate homeostasis.salvage biosynthetic pathway.pyridoxal kinase *(SNO1/SOS4)	0	1	1	1	1	1	1	1	1	1	1	1	1	1	1	1	1	1	1	1	1	1	1
RNA biosynthesis.RNA polymerase II-dependent transcription.transcription co-activation.MEDIATOR complex.head module.component *(MED18)	1	0	1	1	1	1	1	1	1	1	1	1	1	1	1	1	1	1	1	1	1	1	1
Protein homeostasis.ubiquitin-proteasome system.ubiquitin-fold protein conjugation.RING E3 ubiquitin ligase activities.RING-H2-class.E3 ubiquitin ligase *(BTS/BTSL)	1	0	1	1	1	1	1	1	1	1	1	1	1	1	1	1	1	1	1	1	1	1	1
External stimuli response.light.UV-A/blue light.cryptochrome-mediated photoperception.cryptochrome-DASH photoreceptor *(CRYD)	1	0.0678213	1	1	1	1	1	1	1	1	1	1	1	1	1	1	1	1	1	1	1	1	1
Vesicle trafficking.vesicle tethering.Golgin-mediated tethering.Golgin-type membrane tethering protein *(GRIP)	1	0	1	1	1	1	1	1	1	1	1	1	1	1	1	1	1	1	1	1	1	1	1
Protein homeostasis.ubiquitin-proteasome system.ubiquitin-fold protein conjugation.RING E3 ubiquitin ligase activities.RING-HC-class.E3 ubiquitin ligase *(SINA)	0.060753	0.0171838	1	1	1	1	1	1	1	1	1	1	1	1	1	1	1	0.000137048	1	1	1	1	1
Protein biosynthesis.aminoacyl-tRNA synthetase activities.organellar phenylalanine-tRNA ligase	1	1	1	0	1	1	1	1	1	1	1	1	1	1	1	1	1	1	1	1	1	1	1
Plant reproduction.gametogenesis.male gametophyt.anther dehiscence	0.0365195	0.0962651	1	1	1	1	1	1	1	1	1	1	1	1	1	1	1	1	1	1	1	1	1
Cell division.cell cycle organisation.cell cycle control.regulatory helicase *(RTEL)	1	0	1	1	1	1	1	1	1	1	1	1	1	1	1	1	1	1	1	1	1	1	1
Protein biosynthesis.organellar translation machinery.mitochondrial ribosome biogenesis.small ribosomal subunit proteome.component *(uS10m)	0	1	1	1	1	1	1	1	1	1	1	1	1	1	1	1	1	1	1	1	1	1	1
Vesicle trafficking.vesicle tethering.Golgin-mediated tethering.Golgin-type membrane tethering protein *(GC5/TMF)	0.016236	0.0678213	1	1	1	1	1	1	1	1	1	1	1	1	1	1	1	1	1	1	1	1	1
Lipid metabolism.lipid trafficking.endoplasmic reticulum-plastid lipid transfer.phospholipid transverse translocation.ATP-independent machinery.phospholipid scramblase	1	0	1	1	1	1	1	1	1	1	1	1	1	1	1	1	1	1	1	1	1	1	1
Solute transport.channels.CorA family.metal cation transporter *(CorA)	1	0	1	1	1	1	1	1	1	1	1	1	1	1	1	1	1	1	1	1	1	1	1
Amino acid metabolism.pyruvate group amino acid biosynthesis.pyruvate-derived amino acids.leucine biosynthesis.isopropylmalate isomerase heterodimer.large subunit	1	0	1	1	1	1	1	1	1	1	1	1	1	1	1	1	1	1	1	1	1	1	1
Protein homeostasis.ubiquitin-proteasome system.ubiquitin-fold protein conjugation.U-Box E3 ubiquitin ligase activities.group-II.E3 ubiquitin ligase *(PUB15)	1	0.00467197	1	1	1	1	1	1	1	1	1	1	1	1	1	1	1	1	1	1	1	1	1
Cytoskeleton organisation.microtubular network.Kinesin microtubule-based motor protein activities	0.108841	5.18633e-11	1	1	0.12183	1	1	1	1	1	0.0489333	1	0.320959	1	1	1	1	1	1	1	1	1	1
Cell division.DNA replication.organelle machinery.genome stability maintenance.regulatory protein *(MSH1)	1	1	1	1	1	1	1	1	1	1	1	1	1	1	1	1	1	1	1	1	1	1	1
Lipid metabolism.sphingolipid metabolism.sphingolipid phosphorylation.long-chain base phosphate metabolism.sphingoid long-chain base kinase *(LCBK2)	1	0	1	1	1	1	1	1	1	1	1	1	1	1	1	1	1	1	1	1	1	1	1
Chromatin organisation.post-translational histone modification.histone methylation.JmjC-domain histone demethylase activities.histone demethylase *(PKDM13)	1	0	1	1	1	1	1	1	1	1	1	1	1	1	1	1	1	1	1	1	1	1	1
Nutrient uptake.sulfur assimilation	0.0820189	8.69744e-08	1	1	0.063452	1	1	1	1	1	1	1	1	1	1	1	1	1	1	1	1	1	1
Protein biosynthesis.ribosome biogenesis.large ribosomal subunit (LSU).LSU proteome.component *(uL4)	1	1	1	1	1	1	0	1	1	1	1	1	1	1	1	1	1	1	1	1	1	1	1
Protein homeostasis.proteolysis.metallopeptidase activities.aminopeptidase activities.leucyl aminopeptidase *(LAP)	0.060753	0.00467197	1	1	1	1	1	1	1	1	1	1	1	1	1	1	1	1	1	1	1	1	1
Cell wall organisation.pectin.modification and degradation.pectin-dependent cell adhesion.glycosyltransferase *(QUA1)	0.121055	0.464365	1	1	1	1	1	1	1	1	1	1	1	1	0.000446827	1	1	1	1	1	1	1	1
Cell division.meiotic recombination.meiotic crossover.class-II/MUS81-dependent crossover pathway.FIGL1-FLIP meiotic crossover regulator complex.component *(FLIP)	1	1	1	1	1	1	1	1	1	1	1	1	1	1	1	1	1	1	1	1	1	1	1
Protein biosynthesis.organellar translation machinery.plastidial ribosome biogenesis.rRNA maturation	0.121867	0.000204602	1	0.000820761	1	1	1	1	1	1	1	1	1	1	1	1	1	1	1	1	1	1	1
Protein modification.lipidation.glycophosphatidylinositol (GPI) anchor addition.GPI transamidase complex.component *(PIG-U)	1	0.0678213	1	1	1	1	1	1	1	1	1	1	1	1	1	0.000114504	1	1	1	1	1	1	1
Protein translocation.chloroplast.outer envelope guidance and insertion	1	0.000254284	1	1	1	0.00691312	1	1	1	1	1	1	1	1	1	1	1	1	1	1	1	1	1
Phytohormone action.signalling peptides.NCRP (non-cysteine-rich-peptide) category.CEP-peptide activity	0.319928	0.089107	1	1	1	1	1	1	1	1	0.0171889	1	1	1	1	1	1	1	1	1	1	1	1
RNA processing.RNA transport.TREX-2 ribonucleoparticle (RNP) trafficking complex.scaffold component *(GANP/SAC3)	1	0.00128309	1	1	1	1	1	1	1	1	1	1	1	1	1	1	1	1	1	1	1	1	1
Photosynthesis.photophosphorylation.cytochrome b6/f complex.assembly.CCB cytochrome b6 maturation system (system IV).assembly factor *(CCB1)	1	0.0678213	1	0.000599812	1	1	1	1	1	1	1	1	1	1	1	1	1	1	1	1	1	1	1
Photosynthesis.photophosphorylation.photosystem II.photosynthetic acclimation.regulatory phosphorylation	0.0892145	0.0171838	1	0.00415529	1	1	1	1	1	1	1	1	1	1	1	1	1	1	1	1	1	1	1
Redox homeostasis.glutathione-based redox regulation.glutathione S-transferase activities	0.0138814	5.98706e-16	1	0.938683	1	1	1	0.839533	0.0134405	1	1	1	1	1	1	1	1	0.308231	1	0.304529	1	0.312045	1
RNA processing.RNA homeostasis.NGD No-Go Decay.Ribosome-associated Quality Control (RQC) complex.E3 ubiquitin ligase component *(LTN1)	1	0	1	1	1	1	1	1	1	1	1	1	1	1	1	1	1	1	1	1	1	1	1
Carbohydrate metabolism.sucrose metabolism.biosynthesis.cytosolic UDP-glucose pyrophosphorylase	1	0.00467197	1	1	1	1	1	1	1	1	1	1	1	1	1	1	1	1	1	1	1	1	1
Protein modification.phosphorylation.TKL protein kinase families.PERK-related protein kinase	1	0.00128309	1	1	1	1	1	1	1	1	1	1	1	1	1	1	1	1	1	1	1	1	1
DNA damage response.base excision repair (BER).DNA phosphatase *(ZDP)	0.016236	0.0678213	1	1	1	1	1	1	1	1	1	1	1	1	1	1	1	1	1	1	1	1	1
Cell division.cell cycle organisation.chromatin condensation.condensin I/II complex.condensin-II-specific components.regulatory Kleisin component *(CAP-H2)	1	0	1	1	1	1	1	1	1	1	1	1	1	1	1	1	1	1	1	1	1	1	1
Photosynthesis.photophosphorylation.photosystem II.repair and reassembly cycle.stabilizing factor *(ELIP)	0.016236	1	1	1	1	1	1	0.0018523	1	1	1	1	1	1	1	1	1	1	1	1	1	1	1
Photosynthesis.calvin cycle.triosephosphate isomerase	1	0.0678213	1	1	1	0.00112569	1	1	1	1	1	1	1	1	1	1	1	1	1	1	1	1	1
Cell division.cytokinesis.cell-plate formation.SNARE cell-plate vesicle fusion complex	0.060753	0.000656901	1	1	1	1	1	1	1	1	1	1	1	1	1	1	0.0236695	0.000510628	1	1	1	1	1
Protein homeostasis.ubiquitin-proteasome system.ubiquitin-fold protein conjugation.CULLIN-based E3 ubiquitin ligase activities.CUL1-based/SCF E3 ubiquitin ligase complexes.F-BOX substrate adaptor component activities.substrate adaptor *(VFB)	1	1	1	1	1	1	0.00315469	1	1	1	1	1	1	1	1	1	1	1	1	1	1	1	1
Vesicle trafficking.anterograde trafficking.Coat protein II (COPII) coatomer machinery.coat protein recruiting.small GTPase *(Sar1)	0.01151	0.442476	1	1	1	1	1	1	1	1	1	1	1	1	0.00170907	1	1	1	1	1	1	1	1
Protein homeostasis.protein quality control.ER Quality Control (ERQC) machinery.BiP chaperone system.nucleotide exchange factor *(Sil1)	1	0	1	1	1	1	1	1	1	1	1	1	1	1	1	1	1	1	1	1	1	1	1
RNA biosynthesis.DNA-binding transcriptional regulation.zinc-coordinating DNA-binding domain.Cys2-His2-related domain.WIP-type transcription factor	1	0.141868	1	1	1	1	1	1	1	1	1	1	1	1	1	1	1	1	1	1	1	1	1
Coenzyme metabolism.biotin biosynthesis.7-keto-8-aminopelargonic acid (KAPA) synthase	1	0	1	1	1	1	1	1	1	1	1	1	1	1	1	1	1	1	1	1	1	1	1
Vesicle trafficking.vesicle tethering.TRAPP-II complex-specific components	1	0.000254284	1	1	1	1	0.0276941	1	1	1	1	1	1	1	1	1	1	1	1	1	1	1	1
Plant organogenesis.vascular system formation.phloem differentiation.sieve element formation.sieve plate pore formation	0.234288	0.00113241	1	1	1	1	0.0579921	1	1	1	1	1	1	1	1	1	1	1	1	1	1	1	1
RNA processing.RNA modification.mRNA modification.mRNA methylation.N6-methylated AMP degradation	1	1	1	1	1	1	0	1	1	1	1	1	1	1	1	1	1	1	1	1	1	1	1
Nutrient uptake.micronutrient uptake systems.transition metals.chelation-based strategy.phytosiderophore efflux transporter *(TOM1)	1	0	1	1	1	1	1	1	1	1	1	1	1	1	1	1	1	1	1	1	1	1	1
Cell division.meiotic recombination.meiotic crossover.class-I/ZMM crossover pathway.transverse filament protein of synaptonemal complex *(ZYP1/ZIP1)	1	1	1	1	1	1	1	1	1	1	1	1	1	1	1	1	1	1	1	1	1	1	1
Lipid metabolism.lipid trafficking.endoplasmic reticulum-plastid lipid transfer.phospholipid transverse translocation.ATP-dependent machinery	0.0215928	0.00146131	1	1	1	1	1	1	0.106681	1	1	1	1	1	0.142902	1	1	1	1	1	1	1	1
RNA processing.organelle RNA processing machinery.pre-RNA splicing.mitochondrial RNA splicing.CFM-type RNA splicing factor families.RNA splicing factor *(CFM6/7)	1	0	1	1	1	1	1	1	1	1	1	1	1	1	1	1	1	1	1	1	1	1	1
Carbohydrate metabolism.plastidial glycolysis.phosphoenolpyruvate enolase *(ENO1)	0.016236	1	1	1	1	1	1	1	1	1	1	1	1	1	0.00183523	1	1	1	1	1	1	1	1
Solute transport.carrier-mediated transport.MFS superfamily.anion transporter *(NRT1/PTR)	0.425253	0.0374222	1	1	1	1	1	0.176098	1	1	0.0749592	1	1	1	0.274921	1	1	1	1	1	1	1	1
Phytohormone action.abscisic acid.perception and signalling.signal transduction.signal transducer *(SDIR1)	0	1	1	1	1	1	1	1	1	1	1	1	1	1	1	1	1	1	1	1	1	1	1
Plant organogenesis.root formation.Casparian strip.SCHENGEN (SGN) signal transduction chain.peptide sulfotransferase *(SGN2)	1	0	1	1	1	1	1	1	1	1	1	1	1	1	1	1	1	1	1	1	1	1	1
RNA processing.RNA modification.tRNA modification.methylation.TrmL-type tRNA methyltransferase	1	0	1	1	1	1	1	1	1	1	1	1	1	1	1	1	1	1	1	1	1	1	1
Coenzyme metabolism.heme biosynthesis	0.144552	0.0124188	1	0.00101809	1	1	1	1	1	1	1	1	1	1	0.0519876	1	1	1	1	1	1	1	1
Protein biosynthesis.ribosome biogenesis.small ribosomal subunit (SSU).SSU processome.pre-40S ribosomal subunit nuclear assembly.UtpB module	0.0892145	0.000261611	1	1	1	1	1	1	1	1	1	1	1	1	1	1	1	1	1	1	1	1	1
Protein homeostasis.ubiquitin-proteasome system.membrane-associated protein degradation.ER-associated protein degradation (ERAD).substrate extraction	0.0722804	0.00589657	1	1	1	1	1	1	1	1	1	1	1	1	0.00183523	1	1	1	1	1	1	1	1
Phytohormone action.gibberellin.biosynthesis.ent-kaurene synthase	1	0.0550318	1	1	1	1	1	1	1	1	1	1	1	1	1	1	1	1	1	1	1	1	1
Vesicle trafficking.retrograde trafficking.protein retrieval and recycling.BLOC-1 regulatory complex.component *(BLOS1)	1	0.155242	1	1	1	1	1	1	1	1	1	1	1	1	1	1	1	1	1	1	1	1	1
RNA processing.RNA homeostasis.Exosome complex.SKI (SUPERKILLER) cytoplasmic regulation complex.component *(SKI8/VIP3)	1	1	1	1	1	1	0.00315469	1	1	1	1	1	1	1	1	1	1	1	1	1	1	1	1
Photosynthesis.photophosphorylation.ATP synthase complex.peripheral CF1 subcomplex.subunit gamma	1	0.0550318	1	0.00269139	1	1	1	1	0.00495117	1	1	1	1	1	1	1	1	1	1	1	1	1	1
RNA biosynthesis.RNA polymerase I-dependent transcription.transcription termination factor *(TTF1)	1	0	1	1	1	1	1	1	1	1	1	1	1	1	1	1	1	1	1	1	1	1	1
Polyamine metabolism.polyamine conjugation.spermidine hydroxycinnamoyl-CoA acyltransferase	1	0.254999	1	1	1	1	1	1	1	1	1	1	1	1	1	1	1	1	1	1	1	1	1
Lipid metabolism.fatty acid metabolism.citrate shuttle.ATP-dependent citrate lyase heterodimer.subunit alpha	0.060753	0.00467197	1	1	1	1	1	1	1	1	1	1	1	1	1	1	1	1	1	1	1	1	1
Cell division.cytokinesis.phragmoplast disassembly.NACK-PQR signalling pathway	0.190055	0.0018	1	1	1	1	1	1	1	1	1	1	1	1	1	1	1	1	1	1	0.0133382	1	1
Protein homeostasis.ubiquitin-proteasome system.ubiquitin-fold protein deconjugation.UBQ deconjugation.UBP deubiquitinase activities.deubiquitinase *(UBP26)	1	0	1	1	1	1	1	1	1	1	1	1	1	1	1	1	1	1	1	1	1	1	1
Protein homeostasis.proteolysis.protease inhibitor activities.PR6 protease inhibitor	0.275667	0.0029071	1	1	1	1	1	1	1	1	1	1	1	1	1	1	1	1	1	1	1	1	1
Carbohydrate metabolism.nucleotide sugar biosynthesis.GDP-L-fucose biosynthesis.salvage biosynthesis.bifunctional L-fucokinase and GDP-L-fucose pyrophosphorylase	1	0	1	1	1	1	1	1	1	1	1	1	1	1	1	1	1	1	1	1	1	1	1
Polyamine metabolism.spermidine biosynthesis.S-adenosyl methionine decarboxylase *(SAMDC)	0.234288	0.36294	1	1	1	1	1	1	1	1	1	1	1	1	0.0222776	1	1	1	1	1	1	1	1
Protein modification.phosphorylation.TKL protein kinase families.LRR-VI protein kinase families.LRR-VI-2 protein kinase	1	2.19447e-05	1	1	1	1	1	1	1	1	1	1	1	1	1	1	1	1	1	1	1	1	1
Solute transport.carrier-mediated transport.MTCC family.peroxisomal NAD+ transporter *(PXN)	0.0365195	0.155242	1	1	1	1	1	1	1	1	1	1	1	1	0.00374538	1	1	1	1	1	1	1	1
Protein biosynthesis.ribosome biogenesis.large ribosomal subunit (LSU).LSU proteome.component *(uL29)	1	1	1	1	1	1	1	1	1	1	1	1	1	0.00170196	1	1	1	1	1.60852e-07	1	1	1	1
Cytoskeleton organisation.microtubular network.Kinesin microtubule-based motor protein activities.Kinesin-14-type motor protein activities.KCBP kinesin motor protein activity.regulatory protein *(KIC)	1	0.155242	1	1	1	1	1	1	1	1	7.89192e-06	1	1	1	1	1	1	1	1	1	1	1	1
Lipid metabolism.glycerolipid metabolism.phosphatidate biosynthesis.endoplasmic reticulum phosphatidate biosynthesis	0.000285263	0.166478	1	1	1	1	1	1	1	1	1	1	1	1	1	1	1	1	1	1	1	1	1
Protein homeostasis.ubiquitin-proteasome system.ubiquitin-fold protein conjugation.RING E3 ubiquitin ligase activities.RING-HC-class.E3 ubiquitin ligase *(XBAT3)	0.319928	0.000907908	1	1	1	1	0.0814329	1	1	1	1	1	1	1	1	1	1	1	1	1	1	1	1
DNA damage response.photoreactivation	0.016236	1	1	1	1	1	1	1	1	1	1	1	1	1	0.00183523	1	1	1	1	1	1	1	1
Carbohydrate metabolism.nucleotide sugar biosynthesis.GDP-D-mannose biosynthesis.GDP-D-mannose pyrophosphorylase activator *(KONJAC)	0.0365195	0.0181422	1	1	1	1	1	1	1	1	1	1	1	1	1	1	1	1	1	1	1	1	1
Protein translocation.endoplasmic reticulum.co-translational insertion system.Sec61 subcomplex.subunit alpha	1	0.00398192	1	1	1	1	1	1	1	1	1	1	1	1	0.000976876	1	1	1	1	1	1	1	1
Chromatin organisation.post-translational histone modification.histone methylation.lysine methylation.class-I histone methyltransferase activities.PRC2 histone methylation complex.associated protein factors.PRC2-recruiting factor *(TRB)	0.060753	0.00467197	1	1	1	1	1	1	1	1	1	1	1	1	1	1	1	1	1	1	1	1	1
Chromatin organisation.nucleosome remodeling.INO80 chromatin remodeling complex.ATPase component *(Ino80)	1	1	1	1	0	1	1	1	1	1	1	1	1	1	1	1	1	1	1	1	1	1	1
Multi-process regulation.TOR (Target Of Rapamycin) signalling.TORC complex.phosphatidylinositol kinase component *(TOR)	1	0.0181422	1	1	1	1	1	1	1	1	1	1	1	1	1	1	1	1	1	1	1	1	1
RNA processing.RNA homeostasis.Exosome complex.associated co-factor activities.regulatory cofactor *(RST1)	1	0.0678213	1	1	1	1	1	1	1	1	1	1	1	1	1	1	1	1	1	1	1	1	1
Vesicle trafficking.retrograde trafficking.vesicle tethering.DSL1 tethering complex.component *(MAG2)	1	0.0550318	1	1	1	1	1	1	1	1	1	1	1	1	1	1	1	1	1	1	1	1	1
Coenzyme metabolism.phosphoadenosine phosphosulfate (PAPS) homeostasis	0.000290441	0.294438	1	1	1	1	1	1	1	1	1	1	1	1	1	1	1	1	1	1	1	1	1
Protein biosynthesis.aminoacyl-tRNA synthetase activities.glutamyl-tRNA-dependent amidotransferase complex.component *(GatA)	1	0	1	1	1	1	1	1	1	1	1	1	1	1	1	1	1	1	1	1	1	1	1
Cell division.cell cycle organisation.sister chromatid separation	0.00102223	0.00467197	1	1	0.000322901	1	1	1	1	1	1	1	0.148132	1	0.491418	1	1	1	1	1	1	1	1
Solute transport.carrier-mediated transport.ZIP family.metal cation transporter *(IAR)	1	0.00467197	1	1	1	1	1	1	1	1	1	1	1	1	1	1	1	1	1	1	1	1	1
Vesicle trafficking.anterograde trafficking.protein cargo receptor activities.P24 GPI-anchor protein cargo receptor complex	0.0142292	0.0266208	1	1	1	1	1	1	1	1	1	1	1	1	1	1	1	1	1	1	1	1	1
Phytohormone action.strigolactone.biosynthesis.oxidoreductase *(LBO)	1	0	1	1	1	1	1	1	1	1	1	1	1	1	1	1	1	1	1	1	1	1	1
RNA biosynthesis.RNA polymerase II-dependent transcription.transcription co-activation.TFIId complex.component *(TAF15)	0	1	1	1	1	1	1	1	1	1	1	1	1	1	1	1	1	1	1	1	1	1	1
RNA biosynthesis.DNA-binding transcriptional regulation.beta-sheet DNA-binding domain.AHL family.clade-A transcription factor	1	6.01862e-10	1	1	1	1	1	1	1	1	1	1	1	1	1	1	1	1	1	1	1	1	1
Lipid metabolism.lipid-A biosynthesis.UDP-3-O-(3-hydroxymyristoyl)glucosamine N-acyltransferase *(LpxD)	1	0	1	1	1	1	1	1	1	1	1	1	1	1	1	1	1	1	1	1	1	1	1
Vesicle trafficking.anterograde trafficking.Coat protein II (COPII) coatomer machinery.coat protein complex.scaffold component *(Sec31)	1	1	1	1	0	1	1	1	1	1	1	1	1	1	1	1	1	1	1	1	1	1	1
Coenzyme metabolism.chlorophyll metabolism.chlorophyll biosynthesis.de novo phytyl-diphosphate biosynthesis.geranylgeranyl reductase *(CHLP)	1	0.254999	1	1	1	1	0.000271014	1	1	1	1	1	1	1	1	1	1	1	1	1	1	1	1
Cytoskeleton organisation.endoplasmic reticulum-cytoskeleton-plasma membrane interface	0.448244	0.00226943	1	1	0.0990205	1	0.0459994	0.106541	1	1	1	1	1	1	1	1	1	1	1	1	1	1	1
Lipid metabolism.lipid trafficking.endoplasmic reticulum-plastid lipid transfer.phospholipid transverse translocation	0.0254931	0.000627551	1	1	1	1	1	1	0.11196	1	1	1	1	1	0.150582	1	1	1	1	1	1	1	1
RNA biosynthesis.DNA-binding transcriptional regulation.helix-turn-helix DNA-binding domain.MYB transcription factor family.R2R3-MYB transcription factor family.subgroup-14 transcription factor	1	0.442476	1	1	1	1	1	1	1	1	1	1	1	1	1	1	1	1	1	1	1	1	1
Multi-process regulation.TOR (Target Of Rapamycin) signalling.TOR kinase substrates.TOR-dependent regulatory protein *(MRF) of protein translation	1	0.0550318	1	1	1	1	1	1	1	1	1	1	1	1	0.00590821	1	1	1	1	1	1	1	1
RNA processing.RNA homeostasis.Exosome complex.associated co-factor activities.regulatory cofactor *(RIPR)	1	0.254999	1	1	1	1	1	1	1	1	1	1	1	1	1	1	1	1	1	1	1	1	1
Protein homeostasis.proteolysis.serine peptidase activities.SCPL-type carboxypeptidase activities.carboxypeptidase *(SCPL)	0.824518	2.68131e-05	1	1	1	1	1	1	1	1	1	1	1	1	1	1	1	1	1	1	1	1	1
Photosynthesis.photophosphorylation.photosystem II.photosynthetic acclimation.acclimation factor activities.light-responsive regulatory protein *(SEP2)	1	0	1	1	1	1	1	1	1	1	1	1	1	1	1	1	1	1	1	1	1	1	1
Protein biosynthesis.organellar translation machinery.mitochondrial ribosome biogenesis.large ribosomal subunit proteome.component *(uL24m)	1	0	1	1	1	1	1	1	1	1	1	1	1	1	1	1	1	1	1	1	1	1	1
Cell division.DNA replication.organelle machinery.single-stranded DNA (ssDNA) maintenance.ssDNA-binding protein *(SSB)	1	0	1	1	1	1	1	1	1	1	1	1	1	1	1	1	1	1	1	1	1	1	1
Cell division.DNA replication.elongation.DNA polymerase delta complex.component *(POLD4)	1	0	1	1	1	1	1	1	1	1	1	1	1	1	1	1	1	1	1	1	1	1	1
Plant reproduction.gametogenesis.female gametophyt.regulatory protein *(ESF2)	0	1	1	1	1	1	1	1	1	1	1	1	1	1	1	1	1	1	1	1	1	1	1
Carbohydrate metabolism.starch metabolism.degradation.hydrolysis and phosphorolysis.starch-debranching activities.isoamylase *(ISA3)	1	0	1	1	1	1	1	1	1	1	1	1	1	1	1	1	1	1	1	1	1	1	1
Protein homeostasis.ubiquitin-proteasome system.26S proteasome.20S core particle.alpha-type components.alpha-type-4 component *(PAD)	0.00170718	0.155242	1	1	1	1	1	1	1	1	1	1	1	1	1	1	1	1	1	1	1	1	1
Multi-process regulation.retrograde signalling.chloroplast-to-nucleus signalling factor *(GUN)	1	1	1	0	1	1	1	1	1	1	1	1	1	1	1	1	1	1	1	1	1	1	1
RNA biosynthesis.DNA-dependent RNA polymerase complexes.RNA polymerase II complex.component *(NRPB3)	1	0	1	1	1	1	1	1	1	1	1	1	1	1	1	1	1	1	1	1	1	1	1
Vesicle trafficking.retrograde trafficking.protein retrieval and recycling.Retromer complex.component *(VPS29)	1	0.0962651	1	1	1	1	1	1	1	1	1	1	1	1	0.0182817	1	1	1	1	1	1	1	1
RNA processing.mRNA silencing.transacting siRNA pathway.regulatory protein *(AGO7)	1	0.0678213	1	1	1	1	1	1	1	1	1	1	1	1	1	1	1	1	1	1	1	1	1
Protein homeostasis.ubiquitin-proteasome system.ubiquitin-fold protein conjugation.RING E3 ubiquitin ligase activities.RING-v-class	0.00249637	2.00743e-05	1	1	1	1	1	1	1	1	1	1	1	1	1	1	1	1	1	1	1	1	1
Protein homeostasis.ubiquitin-proteasome system.ubiquitin-fold protein conjugation.CULLIN-based E3 ubiquitin ligase activities.CUL4-based E3 ubiquitin ligase complexes.DCAF substrate adaptor component activities.COP1-SPA substrate adaptor module	1	0.0003181	1	1	1	1	1	1	1	1	1	1	0.0072074	1	1	1	1	1	1	1	1	1	1
Nucleotide metabolism.purines.ribonucleotide (RN) anabolism.aminoimidazole RN carboxylase *(PUR6)	1	0.0962651	1	1	1	1	1	1	1	1	1	1	1	1	1	1	1	1	1	1	1	1	1
Cell division.cell cycle organisation.chromosome segregation.outer kinetochore KNL1-Mis12-Ndc80 network.NDC80 complex.component *(NDC80)	0.0365195	1	1	1	1	1	1	1	1	1	1	1	1	1	1	1	1	1	1	1	1	1	1
RNA processing.organelle RNA processing machinery.RNA homeostasis.ribonuclease activities.endoribonuclease *(EndoV)	1	0.0678213	1	1	1	1	1	1	1	1	1	1	1	1	1	1	1	1	1	1	1	1	1
Phytohormone action.ethylene.perception and signal transduction	0.0254931	1.17782e-08	1	1	1	1	1	0.127215	0.11196	1	1	1	1	1	1	1	1	1	1	1	1	1	1
Solute transport.carrier-mediated transport.CDF superfamily.CDF family.manganese cation transporter *(Mn-CDF)	0.060753	0.442476	1	1	1	1	1	1	0.00117018	1	1	1	1	0.0163385	1	1	1	1	1	1	1	1	1
Secondary metabolism.phenolics.flavonoid biosynthesis.dihydroflavonols.flavanone 3-hydroxylase *(F3H)	0.016236	0.0678213	1	1	1	1	1	1	1	1	1	1	1	1	1	1	1	1	1	1	1	1	1
Cell wall organisation.cutin and suberin.cuticular lipid formation.alkane-forming pathway.CER1-CER3 alkane-forming complex	0.01151	0.360889	1	1	1	1	1	1	1	1	1	1	1	1	1	1	1	1	1	1	1	1	1
Cell division.meiotic recombination.meiotic double strand break processing.MRE11-RAD50-NBS1 (MRN) complex	1	0	1	1	1	1	1	1	1	1	1	1	1	1	1	1	1	1	1	1	1	1	1
Amino acid metabolism.glutamate group amino acid biosynthesis.glutamate-derived amino acids.proline biosynthesis.alternative pathway.ornithine aminotransferase	1	0.0550318	1	1	1	1	1	1	1	1	1	1	1	1	1	1	1	1	1	1	1	1	1
External stimuli response.temperature.sensing and signalling.thermomorphogenesis regulation.MAP4K accessory protein kinase *(TOI4/5)	1	0.0181422	1	1	1	1	1	1	1	1	1	1	1	1	1	1	1	1	1	1	1	1	1
Phytohormone action.signalling peptides.NCRP (non-cysteine-rich-peptide) category	0.0365195	1.21105e-09	1	1	1	1	1	0.336877	1	1	0.0183512	1	1	1	1	1	1	1	1	0.00394488	1	1	1
Protein homeostasis.ubiquitin-proteasome system.ubiquitin-fold protein conjugation.RING E3 ubiquitin ligase activities.RING-H2-class.E3 ubiquitin ligase *(RIE1)	4.67309e-05	0.155242	1	1	1	1	1	1	1	1	1	1	1	1	1	1	1	1	1	1	1	1	1
RNA processing.pre-RNA splicing.U2-type major spliceosome.U1/U2/U4/U5 snRNP-associated Sm accessory RNP complex.component *(Sm-D3)	1	1	1	1	1	1	1	1	1	1	1	1	1	0.000717252	1	1	1	1	1	1	1	1	1
Multi-process regulation.calcium-dependent signalling.SnRK2-interacting calcium sensor activities.SRC1-clade calcium sensor	0.060753	0.254999	1	1	1	1	1	1	1	1	1	1	1	1	1	1	1	1	1	1	1	1	1
Protein modification.methylation.lysine N-methyltransferase activities.PrmA-type lysine N-methyltransferase	1	0.0678213	1	1	1	1	1	1	1	1	1	1	1	1	1	1	1	1	1	1	1	1	1
Cellular respiration.oxidative phosphorylation.cytochrome c reductase complex.component *(QCR10)	1	1	1	1	1	1	0	1	1	1	1	1	1	1	1	1	1	1	1	1	1	1	1
Amino acid metabolism.glutamate group amino acid biosynthesis.histidine biosynthesis	0.512258	1.58991e-05	1	1	1	0.0942649	1	1	1	1	0.0741793	1	1	1	1	1	1	1	1	1	1	1	1
RNA biosynthesis.DNA-binding transcriptional regulation.basic DNA-binding domain.basic leucine zipper (bZIP) domain.bZIP class-A transcription factor activity.transcriptional co-regulator *(AFP)	1	0	1	1	1	1	1	1	1	1	1	1	1	1	1	1	1	1	1	1	1	1	1
External stimuli response.pathogen.pattern-triggered immunity (PTI) machinery.bacterial elicitor response.protein kinase *(BSK1)	0.155738	0.0670628	1	1	1	1	0.0368105	1	1	1	1	1	1	1	1	1	1	1	1	1	1	1	1
Vesicle trafficking.vesicle tethering.TRAPP-II complex-specific components.component *(TRAPPC13)	1	1	1	1	1	1	0	1	1	1	1	1	1	1	1	1	1	1	1	1	1	1	1
Cell division.DNA replication.elongation.DNA-tracking platform.PCNA sliding clamp loader complex.component *(RFC1)	1	1	1	1	0	1	1	1	1	1	1	1	1	1	1	1	1	1	1	1	1	1	1
Cell wall organisation.hemicellulose.heteromannan	0.299279	0.000986981	1	1	1	1	1	1	0.0110017	1	1	1	1	1	1	1	1	0.0532332	1	1	1	1	1
Protein modification.lipidation.protein de-S-acylation.protein de-S-acylation enzyme *(ABAPT)	0.456275	0.000204602	1	1	1	1	0.121489	0.0392944	1	1	1	1	1	1	1	1	1	1	1	1	1	1	1
Redox homeostasis.tocopherol biosynthesis.hydrolase *(VTE7)	1	0	1	1	1	1	1	1	1	1	1	1	1	1	1	1	1	1	1	1	1	1	1
RNA processing.pre-RNA splicing.U2-type major spliceosome.U2 snRNP complex.RNA splicing factor 3A subcomplex.component *(SF3A2)	1	1	1	1	1	1	0.00315469	1	1	1	1	1	1	1	0.00183523	1	1	1	1	1	1	1	1
Photosynthesis.photophosphorylation.Cytb6/f to PS-I electron carriers.plastocyanin copper-protein *(PetE)	1	1	1	1	1	1	1	1	1	1	1	1	1	1	1	1	1	1	1	1	1	1	0
Chromatin organisation.histone chaperone activities.HIRA histone chaperone complex.component *(UBN)	1	0.00467197	1	1	1	1	1	1	1	1	1	1	1	1	1	1	1	1	1	1	1	1	1
Cytoskeleton organisation.endoplasmic reticulum-cytoskeleton-plasma membrane interface.ER-anchored membrane contact site protein *(SRC2)	1	1	1	1	1	1	0	1	1	1	1	1	1	1	1	1	1	1	1	1	1	1	1
Multi-process regulation.phosphoinositide signalling	0.0404619	2.50581e-18	1	1	0.112014	1	1	1	1	1	1	1	0.969876	1	0.783932	1	1	0.901217	1	1	1	1	1
Chromatin organisation.nucleosome remodeling.SWI/SNF chromatin remodeling complexes.SYD-associated complex.SMARCF component *(LFR)	0.0365195	0.155242	1	1	1	1	1	1	1	1	1	1	1	1	1	1	1	1	1	1	1	1	1
Solute transport.carrier-mediated transport.MFS superfamily.sugar transporter SP family.inositol transporter *(INT)	0.234288	0.36294	1	1	1	1	1	1	1	1	1	1	1	1	1	1	1	1	1	1	1	1	1
External stimuli response.oxygen.hypoxia response	0.016236	1	1	1	1	1	1	1	1	1	1	1	1	1	1	1	1	1	1	1	0.000329449	1	1
RNA processing.organelle RNA processing machinery.pre-RNA splicing.plastidial RNA splicing.RNA splicing factor *(APO)	1	0	1	1	1	1	1	1	1	1	1	1	1	1	1	1	1	1	1	1	1	1	1
Vesicle trafficking.retrograde trafficking.vesicle tethering.COG tethering complex.component *(COG5)	1	0.219467	1	1	1	1	1	1	1	1	1	1	1	1	1	1	1	1	1	1	1	1	1
Cell division.cell cycle organisation.metaphase to anaphase transition.Anaphase-Promoting Complex/Cyclosome (APC/C)-dependent ubiquitination.APC/C E3 ubiquitin ligase complex.arc lamp subcomplex.component *(APC8)	1	0	1	1	1	1	1	1	1	1	1	1	1	1	1	1	1	1	1	1	1	1	1
Protein homeostasis.ubiquitin-proteasome system.ubiquitin-fold protein deconjugation.SUMO deconjugation	0.193997	0.00398192	1	1	1	1	1	1	1	1	1	1	0.00525005	1	1	1	1	1	1	1	1	0.00385951	1
Protein homeostasis.ubiquitin-proteasome system.ubiquitin-fold protein conjugation.CULLIN-based E3 ubiquitin ligase activities.CUL4-based E3 ubiquitin ligase complexes.DCAF substrate adaptor component activities.substrate adaptor *(BchD/GFS12)	1	0.0678213	1	1	1	1	1	1	1	1	1	1	1	1	1	1	1	1	1	1	1	1	1
RNA processing.organelle RNA processing machinery.pre-RNA splicing.mitochondrial RNA splicing.RNA splicing factor *(MISF)	1	0.0181422	1	1	1	1	1	1	1	1	1	1	1	1	1	1	1	1	1	1	1	1	1
Cell division.DNA replication.telomere replication	0.598299	0.000325874	1	1	1	1	0.169303	1	0.00312424	1	1	1	1	1	1	1	1	1	1	1	1	1	1
RNA processing.pre-RNA splicing.spliceosome assembly.Cajal body formation.scaffold factor *(COILIN)	1	0	1	1	1	1	1	1	1	1	1	1	1	1	1	1	1	1	1	1	1	1	1
Protein modification.lipidation.Cys-linked prenylation.postprenylation processing.isoprenylcysteine alpha-carbonyl methylesterase *(ICME)	1	0.00128309	1	1	1	1	1	1	1	1	1	1	1	1	1	1	1	1	1	1	1	1	1
RNA biosynthesis.RNA polymerase II-dependent transcription.transcription initiation.TFIIa basal transcription factor heterodimer.large subunit	0.0054503	0.254999	1	1	1	1	1	1	1	1	1	1	0.00162384	1	1	1	1	1	1	1	1	1	1
Photosynthesis.calvin cycle.fructose 1,6-bisphosphate aldolase	0.0892145	0.0171838	1	1	1	1	1	1	1	1	1	1	1	1	0.00838277	1	1	1	1	1	1	1	1
Nutrient uptake.nitrogen assimilation.systemic nitrogen signalling	1	0.00589657	1	1	1	1	1	1	1	1	0.0171889	1	1	1	1	1	1	1	1	1	1	1	1
Lipid metabolism.glycerolipid metabolism.diacylglycerol biosynthesis.phosphatidate phosphatase *(LPP-alpha)	1	0.00111648	1	1	1	1	1	0.00826084	1	1	1	1	1	1	1	1	1	1	1	1	1	1	1
Cytoskeleton organisation.microtubular network.microtubule dynamics.cortical microtubule organisation	0.16137	0.00752213	1	1	1	1	1	1	1	1	1	1	1	1	1	1	1	1	1	1	1	1	1
Nucleotide metabolism.pyrimidines.salvage pathway	0.01151	0.0171838	1	1	1	1	1	1	1	1	1	1	1	1	1	1	1	1	1	1	1	1	1
Plant organogenesis.leaf formation.adaxial polarity.regulatory AS1-AS2 complex.transcriptional regulator component *(AS1)	1	0	1	1	1	1	1	1	1	1	1	1	1	1	1	1	1	1	1	1	1	1	1
Redox homeostasis.ascorbate-based redox regulation.peroxisomal/microsomal ascorbate peroxidase *(APX)	0.0365195	0.155242	0.000348792	1	1	1	1	1	1	1	1	1	1	1	1	1	1	1	1	1	1	1	1
RNA biosynthesis.DNA-binding transcriptional regulation.other all-alpha-helix DNA-binding domain.BBX family.class-III transcription factor	0.060753	0.0550318	1	1	1	1	1	1	1	1	1	1	1	1	1	1	1	1	1	1	1	1	1
Plant reproduction.gametogenesis.female gametophyt.vegetative-to-embryonic transition.transcriptional regulator *(MYB115/118)	1	0.155242	1	1	1	1	1	1	1	1	1	1	1	1	1	1	1	1	1	1	1	1	1
Secondary metabolism.terpenoids.isoprenyl diphosphate biosynthesis.geranyl diphosphate synthase complex.regulatory subunit *(SSU/IDS12)	1	1	1	1	1	1	0	1	1	1	1	1	1	1	1	1	1	1	1	1	1	1	1
Multi-process regulation.pyrophosphate homeostasis.cytosolic pyrophosphatase	1	0.000333789	1	1	1	1	1	1	1	1	0.0104287	1	1	1	1	1	1	1	1	1	1	1	1
RNA processing.organelle RNA processing machinery.RNA modification.C-to-U RNA editing.PPR-type RNA editing factor activities.RNA editing factor *(OTP71)	1	1	1	1	1	1	1	1	1	1	1	1	1	1	1	1	1	1	1	1	1	1	1
Lipid metabolism.fatty acid metabolism.citrate shuttle.MPC pyruvate carrier complex.component *(MPC2)	0	1	1	1	1	1	1	1	1	1	1	1	1	1	1	1	1	1	1	1	1	1	1
Chromatin organisation.post-translational histone modification.histone methylation.arginine methylation.histone methylase *(PRMT4)	1	0.360889	1	1	1	1	1	1	1	1	1	1	1	1	1	1	1	1	1	1	1	1	1
RNA processing.RNA homeostasis.Exosome complex.associated co-factor activities.exoribonuclease *(RRP44a)	1	0	1	1	1	1	1	1	1	1	1	1	1	1	1	1	1	1	1	1	1	1	1
Phytohormone action.gibberellin.transport	0.060753	0.254999	1	1	1	1	0.0133412	1	1	1	1	1	1	1	1	1	1	1	1	1	1	1	1
DNA damage response.DNA damage sensing and signalling.ATR pathway.9-1-1 complex recruiting factor *(RAD17)	1	0	1	1	1	1	1	1	1	1	1	1	1	1	1	1	1	1	1	1	1	1	1
Coenzyme metabolism.iron-sulfur cluster assembly machinery.cytosolic CIA system.transfer phase	0.456275	2.01772e-05	1	1	1	1	1	1	1	1	1	1	1	1	1	1	1	1	1	1	1	1	1
RNA processing.RNA homeostasis.Exosome complex.EXO9 core complex.component *(RRP43)	1	0.254999	1	1	1	1	1	1	1	1	1	1	1	1	1	1	1	1	1	1	1	1	1
Nucleotide metabolism.purines.catabolism.IMP/GMP-specific phosphohydrolase	1	0	1	1	1	1	1	1	1	1	1	1	1	1	1	1	1	1	1	1	1	1	1
External stimuli response.temperature.sensing and signalling.transcriptional coactivator *(HEMERA)	1	0	1	1	1	1	1	1	1	1	1	1	1	1	1	1	1	1	1	1	1	1	1
DNA damage response.DNA damage sensing and signalling.ATM pathway	1	0	1	1	1	1	1	1	1	1	1	1	1	1	1	1	1	1	1	1	1	1	1
Amino acid metabolism.amino acid racemization.PLP-dependent serine racemase	1	0	1	1	1	1	1	1	1	1	1	1	1	1	1	1	1	1	1	1	1	1	1
Phytohormone action.abscisic acid.perception and signalling.receptor activities.plasma membrane-localized receptor *(GTG)	1	0.0962651	1	1	1	1	1	1	1	1	1	1	1	1	1	1	1	1	1	1	1	1	1
Cell wall organisation.lignin.monolignol biosynthesis.Cyt-P450 hydroxylase scaffold protein *(MSBP)	0.193997	0.000333789	1	1	1	1	1	1	1	1	1	1	1	1	1	1	1	1	1	1	1	1	1
Protein modification.acetylation.NatA/NatE N-terminal acetylase complexes	5.40453e-07	1	1	1	1	1	0.0276941	1	1	1	1	1	1	1	1	1	1	1	1	1	1	1	1
Solute transport.channels.MCU calcium uniporter complex.regulatory component *(MCUR)	0.016236	0.0678213	1	1	1	1	1	1	1	1	1	1	1	1	1	1	1	1	1	1	1	1	1
Solute transport.carrier-mediated transport.CPA superfamily.CPA-1 family	0.0365195	0.0242415	1	1	1	1	1	1	0.014693	1	1	1	1	1	1	1	1	1	1	1	1	1	1
RNA processing.RNA modification.mRNA modification.Cleavage Stimulatory Factor (CstF) complex.component *(CstF77/Rna14)	1	0	1	1	1	1	1	1	1	1	1	1	1	1	1	1	1	1	1	1	1	1	1
Plant reproduction.pollination and fertilization.pollen tube growth.regulatory protein *(GPDL6/7)	1	0.0678213	1	1	1	1	1	1	1	1	1	1	1	1	1	1	1	1	1	1	1	1	1
RNA processing.RNA homeostasis.Exon Junction complex (EJC).peripheral components	0.0254931	0.0128051	1	1	1	1	0.0368105	1	1	1	1	1	1	1	1	1	1	1	1	1	1	1	1
Solute transport.carrier-mediated transport.MTCC family	0.000221398	1.69819e-10	1	1	1	0.97883	0.117235	1	0.00334091	1	0.0777139	1	1	1	0.00184027	1	0.582701	1	1	1	1	1	1
Cellular respiration.oxidative phosphorylation.NADH dehydrogenase complex.non-core modules.beta subcomplex.component *(NDUFB10/PDSW)	0.016236	1	1	1	1	0.00112569	1	1	1	1	1	1	1	1	1	1	1	1	1	1	1	1	1
Solute transport.carrier-mediated transport.DMT superfamily.NST-TPT group.nucleotide sugar transporter *(CSTLP)	0.060753	0.00467197	1	1	1	1	1	1	1	1	1	1	1	1	1	1	1	1	1	1	1	1	1
Protein translocation.chloroplast	0.000881845	1.17676e-05	1	9.5716e-21	0.100208	0.072192	1	1	1	1	1	0.0466916	1	1	0.00079137	1	1	1	1	1	1	1	0.229393
Photosynthesis.photophosphorylation.ATP synthase complex.peripheral CF1 subcomplex	0.155738	0.219467	1	0.00815472	1	1	1	1	0.0122796	1	1	1	1	1	1	3.93856e-06	1	1	1	1	1	1	1
Vesicle trafficking.vesicle tethering.Golgin-mediated tethering.Golgin-type membrane tethering protein *(GC3/GC4)	1	0.155242	1	1	1	1	1	1	1	1	1	1	0.000930501	1	1	1	1	1	1	1	1	1	1
Protein modification.acetylation.NatC N-terminal acetylase complex.catalytic component *(NAA30)	1	0	1	1	1	1	1	1	1	1	1	1	1	1	1	1	1	1	1	1	1	1	1
RNA biosynthesis.RNA polymerase II-dependent transcription.transcription elongation.PAF1C transcription initiation and elongation complex.component *(VIP6/CTR9)	1	1	1	1	0.000821882	1	1	1	1	1	1	1	1	1	1	1	1	1	1	1	1	1	1
Cellular respiration.oxidative phosphorylation.cytochrome c oxidase complex.core components.component *(COX5b)	0.060753	0.00467197	1	1	1	1	1	1	1	1	1	1	1	1	1	1	1	1	1	1	1	1	1
External stimuli response.light.UV-A/blue light.phototropin-mediated photoperception.phototropin photoreceptor *(PHOT1/2)	1	1	0.000155111	1	1	1	1	1	1	1	0.00103565	1	1	1	1	1	1	1	1	1	1	1	1
Cell division.cytokinesis.phragmoplast microtubule organization.microtubule-associated protein *(MAP65-3)	0.060753	0.254999	1	1	1	1	1	1	1	1	1	1	1	1	1	1	1	1	1	1	1	1	1
RNA processing.organelle RNA processing machinery.pre-RNA splicing.mitochondrial RNA splicing.RNA splicing factor *(mTERF21)	1	0	1	1	1	1	1	1	1	1	1	1	1	1	1	1	1	1	1	1	1	1	1
RNA processing.RNA homeostasis.mRNA quality control.RNA chaperone *(CSP)	0.0254931	0.0670628	1	1	1	0.0093521	1	1	1	1	1	1	1	1	1	1	1	1	1	1	1	1	1
RNA processing.pre-RNA splicing.spliceosome-associated non-snRNP factor activities.RNA splicing factor *(RSZ21/22)	0.016236	0.0678213	1	1	1	1	1	1	1	1	1	1	1	1	1	1	1	1	1	1	1	1	1
RNA processing.RNA modification.tRNA modification.methylation.TrmH-type tRNA methyltransferase	1	1	1	1	1	1	1	1	1	1	0.00103565	1	1	1	1	1	1	1	1	1	1	1	1
Cell division.meiotic recombination.meiotic crossover.class-II/MUS81-dependent crossover pathway.FANCM-MHF DNA remodeling complex.component *(MHF2)	0.0365195	1	1	1	1	1	1	1	1	1	1	1	1	1	1	1	1	1	1	1	1	1	1
Cytoskeleton organisation	3.79194e-12	3.49525e-52	1	1	4.92344e-05	1	0.932512	0.890729	0.22326	1	0.205963	0.39499	1	1	0.00590821	1	0.000939473	1	1	1	1	1	1
Solute transport.carrier-mediated transport.ZIP family.metal cation transporter *(ZIP13)	1	0.0678213	1	1	1	1	1	1	1	1	1	1	1	1	1	1	1	1	1	1	1	1	1
Protein homeostasis.protein storage.seed storage protein activities.7S globulin family.Vicilin class-II seed storage protein	1	1	1	1	1	1	1	1	1	1	1	1	1	1	1	1	1	1	1	1	1	1	1
Protein modification.dephosphorylation.protein aspartate phosphatase families.FCP phosphatase families.subcluster J phosphatase	0	1	1	1	1	1	1	1	1	1	1	1	1	1	1	1	1	1	1	1	1	1	1
Phytohormone action.ethylene.perception and signal transduction.EIN2 signal transducer activity.signal transducer *(EIN2)	1	0	1	1	1	1	1	1	1	1	1	1	1	1	1	1	1	1	1	1	1	1	1
Cytoskeleton organisation.microfilament network.actin polymerisation.SCAR/WAVE ARP2/3-activating complex.component *(SCAR)	1	0.0171838	1	1	0.00536834	1	1	1	1	1	1	1	1	1	1	1	1	1	1	1	1	1	1
Solute transport.channels.ligand-gated cation channel *(GLR)	1	0.935816	1	1	1	1	1	1	1	1	0.15477	1	1	1	1	1	1	1	1	1	1	1	1
RNA biosynthesis.DNA-binding transcriptional regulation.zinc-coordinating DNA-binding domain.Cys2-His2-related domain	0.0769811	4.91464e-05	1	0.0241592	1	1	0.937148	0.313228	0.274339	1	1	1	1	1	1	1	1	1	1	0.108309	1	1	1
Secondary metabolism.terpenoids.carotenoid biosynthesis.xanthophylls.carotenoid hydroxylase activities.carotenoid hydroxylase	1	0.0678213	1	1	1	1	1	1	1	1	1	1	1	1	0.00183523	1	1	1	1	1	1	1	1
Nutrient uptake.phosphorus assimilation.phosphate homeostasis.E2 ubiquitin-conjugating protein *(PHO2)	1	0	1	1	1	1	1	1	1	1	1	1	1	1	1	1	1	1	1	1	1	1	1
Secondary metabolism.phenolics.flavonoid biosynthesis.flavanones.type-IV CHI-fold accessory protein *(CHIL)	1	0	1	1	1	1	1	1	1	1	1	1	1	1	1	1	1	1	1	1	1	1	1
Lipid metabolism.fatty acid metabolism.mitochondrial fatty acid synthase (mtFAS) system	0.0459503	0.0434272	1	1	1	1	1	1	1	1	1	0.00936417	1	1	1	1	1	1	1	1	1	1	1
Protein homeostasis.ubiquitin-proteasome system.26S proteasome.20S core particle.assembly	0.000780045	0.420508	1	1	1	0.0296178	0.121489	1	1	1	1	1	1	1	0.0460086	1	1	0.0129686	1	1	1	1	1
RNA biosynthesis.DNA-binding transcriptional regulation.basic DNA-binding domain.basic helix-loop-helix (bHLH) domain.BZR-type transcription factor	1	0.141868	1	1	1	1	8.54466e-11	1	1	1	1	1	1	1	1	1	1	1	1	1	1	1	1
Photosynthesis.photophosphorylation.photosystem II.photosynthetic acclimation.plastoquinone redox state signalling.regulatory kinase *(CSK)	1	0	1	1	1	1	1	1	1	1	1	1	1	1	1	1	1	1	1	1	1	1	1
Vesicle trafficking.anterograde trafficking.Coat protein II (COPII) coatomer machinery.regulatory protein *(SFT2)	0.121055	0.000254284	1	1	1	1	1	1	1	1	1	1	1	1	1	1	1	1	1	1	1	1	1
Chromatin organisation.nucleosome remodeling.SWR1 chromatin remodeling complex.helicase component *(RVB)	0	1	1	1	1	1	1	1	1	1	1	1	1	1	1	1	1	1	1	1	1	1	1
Carbohydrate metabolism.starch metabolism.biosynthesis.ADP-glucose pyrophosphorylase complex.small subunit *(APS)	0	1	1	1	1	1	1	1	1	1	1	1	1	1	1	1	1	1	1	1	1	1	1
Vesicle trafficking.retrograde trafficking.protein retrieval and recycling.Retriever complex.component *(VPS26c)	1	0	1	1	1	1	1	1	1	1	1	1	1	1	1	1	1	1	1	1	1	1	1
Cellular respiration.oxidative phosphorylation.cytochrome c oxidase complex.assembly.copper insertion.assembly factor *(CMC2)	0	1	1	1	1	1	1	1	1	1	1	1	1	1	1	1	1	1	1	1	1	1	1
External stimuli response.pathogen.effector-triggered immunity (ETI) machinery.TNL-mediated effector-triggered immunity.effector receptor *(NLR)	1	0.00038014	1	1	1	1	1	1	1	1	1	1	1	1	1	1	1	1	1	1	1	1	1
Protein homeostasis.ubiquitin-proteasome system.membrane-associated protein degradation.ER-associated protein degradation (ERAD).substrate processing	0.0459503	0.141868	1	1	1	1	1	1	1	1	1	1	1	1	1	1	1	1	1	1	1	1	1
DNA damage response.homologous recombination repair (HR).Smc5-Smc6 complex.NSE2-SMC5-SMC6 subcomplex.component *(SMC6)	0	1	1	1	1	1	1	1	1	1	1	1	1	1	1	1	1	1	1	1	1	1	1
Vesicle trafficking.vesicle tethering.RAB-GTPase guanyl-nucleotide exchange.RAB-H1 GTPase nucleotide exchange factor *(LOT)	1	0	1	1	1	1	1	1	1	1	1	1	1	1	1	1	1	1	1	1	1	1	1
Plant organogenesis.root formation.endodermis apical meristem	3.75676e-06	0.733456	1	1	1	1	0.121489	1	1	1	1	1	1	1	1	1	1	1	1	1	1	1	1
Protein translocation.nucleus.nuclear pore complex (NPC).central subcomplex.nucleoporin *(NUP98)	0.0365195	1	1	1	1	1	1	1	1	1	1	1	1	1	0.000976876	1	1	1	1	1	1	1	1
Vesicle trafficking.vesicle tethering.activation of RAB-GTPase activities	7.76436e-05	1.14608e-05	1	1	1	1	1	1	1	1	1	1	1	1	1	1	1	1	1	1	1	1	1
Cell wall organisation.cell wall proteins.hydroxyproline-rich glycoprotein activities.proline-rich protein activities.glycoprotein	1	0	1	1	1	1	1	1	1	1	1	1	1	1	1	1	1	1	1	1	1	1	1
Cytoskeleton organisation.microtubular network.microtubule Tubulin heterodimer formation.CCT-interacting tubulin folding cofactor *(PLP3)	0.00170718	0.155242	1	1	1	1	1	1	1	1	1	1	1	1	1	1	1	1	1	1	1	1	1
RNA biosynthesis.RNA polymerase II-dependent transcription.transcription co-activation.MEDIATOR complex.regulatory kinase module.component *(CycC)	1	0	1	1	1	1	1	1	1	1	1	1	1	1	1	1	1	1	1	1	1	1	1
Protein homeostasis.ubiquitin-proteasome system.ubiquitin-fold protein conjugation.CULLIN-based E3 ubiquitin ligase activities.CUL1-based/SCF E3 ubiquitin ligase complexes.scaffold component *(CUL1)	0.0365195	0.0962651	1	1	1	1	1	1	1	1	1	1	0.00525005	1	1	1	1	1	1	1	1	1	1
Protein homeostasis.ubiquitin-proteasome system.ubiquitin-fold protein conjugation.CULLIN-based E3 ubiquitin ligase activities.CUL1-based/SCF E3 ubiquitin ligase complexes.F-BOX substrate adaptor component activities.substrate adaptor *(SKIP18)	0.0365195	0.155242	1	1	1	1	1	1	1	1	1	1	1	1	0.00374538	1	1	1	1	1	1	1	1
Cell division.cell cycle organisation.cell cycle control.CYCLIN regulatory protein activities.regulatory protein *(CYCB)	0.00512622	0.0962651	1	1	1	1	1	1	1	1	1	1	1	1	1	1	1	1	1	1	1	1	1
RNA processing.RNA homeostasis.post-transcriptional regulation.CCCH-ZF-type RNA-binding activity.tandem-ZF-type RNA-binding activity.regulatory protein *(TZF1/2/3)	1	0.254999	1	1	1	1	0.000271014	0.00569176	1	1	1	1	1	1	1	1	1	1	1	1	1	1	1
Cellular respiration.oxidative phosphorylation.cytochrome c reductase complex.apocytochrome c1 component	1	0.0962651	1	1	1	1	1	1	1	1	1	1	1	1	1	1	1	1	1	1	1	1	1
RNA processing.RNA homeostasis.Exosome complex.SKI (SUPERKILLER) cytoplasmic regulation complex.component *(SKI3)	1	0	1	1	1	1	1	1	1	1	1	1	1	1	1	1	1	1	1	1	1	1	1
Protein homeostasis.ubiquitin-proteasome system.ubiquitin-fold protein conjugation.UBQ conjugation (ubiquitylation).polyubiquitination system	0.011028	1.65778e-05	1	1	1	0.0679847	1	1	1	1	1	1	1	1	1	1	1	1	1	1	1	1	1
Chromatin organisation.organelle machinery.DNA homeostasis.DNA exonuclease *(DPD1)	1	0	1	1	1	1	1	1	1	1	1	1	1	1	1	1	1	1	1	1	1	1	1
RNA processing.organelle RNA processing machinery.pre-RNA splicing.mitochondrial RNA splicing.RNA splicing factor *(OTP43)	1	1	1	1	1	1	1	1	1	1	1	1	1	1	1	1	1	1	1	1	1	1	1
Vesicle trafficking.vesicle tethering.RAB-GTPase membrane association.RAB-GTPase geranylgeranyltransferase (RGT) complex	0.275667	0.0029071	1	1	1	1	0.0688805	1	1	1	1	1	1	1	1	1	1	1	1	1	1	1	1
Cellular respiration.oxidative phosphorylation.cytochrome c.CCM cytochrome c maturation system (system I).CcmABC heme translocase module	1	0	1	1	1	1	1	1	1	1	1	1	1	1	1	1	1	1	1	1	1	1	1
Cytoskeleton organisation.nuclear dynamics.nuclear envelope to cytoskeleton bridging.actin cytoskeleton connecting factor *(SINE)	1	0	1	1	1	1	1	1	1	1	1	1	1	1	1	1	1	1	1	1	1	1	1
RNA biosynthesis.RNA polymerase II-dependent transcription.transcription co-activation.TAF module shared with SAGA/TFIId complexes	0.000780045	0.00727269	1	1	0.033422	1	0.121489	1	1	1	1	1	1	1	1	1	1	1	1	1	1	1	1
Enzyme classification.EC_4 lyases.EC_4.8 nitrogen-oxygen lyase	1	0	1	1	1	1	1	1	1	1	1	1	1	1	1	1	1	1	1	1	1	1	1
Protein biosynthesis.aminoacyl-tRNA synthetase activities.proline-tRNA ligase	0.060753	0.254999	1	1	1	1	1	1	1	1	1	0.00189483	1	1	1	1	1	1	1	1	1	1	1
Amino acid metabolism.glutamate group amino acid biosynthesis.glutamate-derived amino acids.gamma-aminobutyrate (GABA).glutamate decarboxylase *(GAD)	0.0365195	0.0181422	1	1	1	1	1	1	1	1	1	1	1	1	1	1	1	1	1	1	1	1	1
Cell wall organisation.pectin.rhamnogalacturonan I.biosynthesis	1	0.0275662	1	1	1	1	0.00065237	1	0.0351812	1	1	1	1	1	1	1	1	1	1	1	1	1	1
Lipid metabolism.phytosterol metabolism.phytosterol C4-demethylation complex.methylsterol monooxygenase component *(SMO1)	1	0.0678213	1	1	1	1	0.00315469	1	1	1	1	1	1	1	1	1	1	1	1	1	1	1	1
RNA biosynthesis.DNA-binding transcriptional regulation.undefined DNA-binding domain.S1FA transcription factor	0.016236	0.0678213	1	1	1	1	1	1	1	1	1	1	1	1	1	1	1	1	1	1	1	1	1
RNA processing.organelle RNA processing machinery.pre-RNA splicing.plastidial RNA splicing.RNA splicing factor *(OTP51)	1	0.0678213	1	1	1	1	1	1	1	1	1	1	1	1	1	1	1	1	1	1	1	1	1
Coenzyme metabolism.iron-sulfur cluster assembly machinery.mitochondrial ISC system.transfer phase.chaperone *(HSCB)	1	0	1	1	1	1	1	1	1	1	1	1	1	1	1	1	1	1	1	1	1	1	1
Cellular respiration.oxidative phosphorylation.cytochrome c oxidase complex.assembly.copper insertion.metallochaperone *(HCC)	1	0	1	1	1	1	1	1	1	1	1	1	1	1	1	1	1	1	1	1	1	1	1
RNA biosynthesis.organellar gene expression machinery.plastid-encoded RNA polymerase (PEP) complex.essential co-factor components.component *(PAP6/FLN1)	1	1	1	0	1	1	1	1	1	1	1	1	1	1	1	1	1	1	1	1	1	1	1
RNA biosynthesis.DNA-binding transcriptional regulation.basic DNA-binding domain.basic helix-loop-helix (bHLH) domain.bHLH class-IIIe transcription factor	1	0.155242	1	1	1	1	7.82507e-05	1	1	1	1	1	1	1	1	1	1	1	1	1	1	1	1
Protein biosynthesis.organellar translation machinery.mitochondrial ribosome biogenesis.small ribosomal subunit proteome.component *(mS84)	1	0.0181422	1	1	1	1	1	1	1	1	1	1	1	1	1	1	1	1	1	1	1	1	1
External stimuli response.pathogen.effector-triggered immunity (ETI) machinery.TNL-mediated effector-triggered immunity.EDS1-PAD4/SAG101 signalling heterodimers.component *(SAG101)	1	0	1	1	1	1	1	1	1	1	1	1	1	1	1	1	1	1	1	1	1	1	1
Chromatin organisation.nucleosome remodeling.CHD chromatin remodeling activities	1	0.0171838	1	1	5.9869e-05	1	1	1	1	1	1	1	1	1	1	1	1	1	1	1	1	1	1
Protein homeostasis.ubiquitin-proteasome system.ubiquitin-fold protein conjugation.MUB conjugation	1.67649e-09	0.148632	1	1	1	0.0538741	0.221545	1	1	1	1	1	1	1	1	1	1	1	1	1	1	1	1
Protein modification.phosphorylation.TKL protein kinase families.LRR-X protein kinase families.LRR-Xa protein kinase	0.275667	0.184261	1	1	1	1	1	1	0.0211197	1	1	1	1	1	1	1	1	1	1	1	1	1	1
Redox homeostasis.ascorbate-based redox regulation.ascorbate metabolism.L-galactose biosynthesis pathway.GDP-L-galactose phosphorylase *(VTC2/5)	1	0	1	1	1	1	1	1	1	1	1	1	1	1	1	1	1	1	1	1	1	1	1
Vesicle trafficking.vesicle tethering.GARP/EARP complexes.component *(VPS53/HIT1)	1	0	1	1	1	1	1	1	1	1	1	1	1	1	1	1	1	1	1	1	1	1	1
Solute transport.carrier-mediated transport.DMT superfamily.NST-TPT group.phosphometabolite transporter *(TPT/PPT/GPT/XPT)	0.364347	1.08516e-06	1	1	1	1	1	1	1	1	1	1	1	1	1	1	1	1	1	1	1	1	1
Solute transport.carrier-mediated transport.fatty acid transporter *(FAX)	1	0	1	1	1	1	1	1	1	1	1	1	1	1	1	1	1	1	1	1	1	1	1
Phytohormone action.jasmonic acid.biosynthesis.13-lipoxygenase *(LOX)	0.060753	0.0171838	1	0.0162979	1	1	1	1	1	1	1	1	1	1	1	1	1	1	1	1	1	1	1
Protein translocation.mitochondrion.inner mitochondrion membrane TIM translocation system	1.81982e-05	0.000986981	1	1	1	0.123383	0.494163	1	1	1	1	0.00399049	1	1	0.189111	1	1	1	1	1	1	1	1
RNA processing.RNA modification.snRNA modification	0.155738	0.00128309	1	1	1	1	1	1	1	1	1	1	1	1	1	1	1	1	1	1	1	1	1
Lipid metabolism.sphingolipid metabolism.sphingolipid homeostasis	0.144552	0.000465854	1	1	1	1	1	1	1	1	1	1	1	1	1	1	1	1	1	1	1	1	1
Protein homeostasis.autophagy.phagophore expansion.ATG8/ATG12 ubiquitin activation	1	0.0181422	1	1	1	1	1	1	1	1	1	1	1	1	1	1	1	1	1	1	1	1	1
RNA processing.pre-RNA splicing.spliceosome assembly.snRNA transport.snRNA export complex	1	0.0242415	1	1	0.000278294	1	1	1	1	1	1	1	1	1	1	1	1	1	1	1	1	1	1
Coenzyme metabolism.chlorophyll metabolism.chlorophyll catabolism.phytol degradation	0.193997	0.0242415	1	1	1	1	0.0471124	1	1	1	1	1	1	1	1	1	1	1	1	1	1	1	1
Amino acid metabolism.glutamate group amino acid biosynthesis.histidine biosynthesis.histidinol dehydrogenase	1	0.00467197	1	1	1	1	1	1	1	1	1	1	1	1	1	1	1	1	1	1	1	1	1
Multi-process regulation.phosphoinositide signalling.inositol phosphate metabolism.inositol hexakisphosphate biosynthesis.phytase activities.PAP-type phytase *(PHY1)	1	0	1	1	1	1	1	1	1	1	1	1	1	1	1	1	1	1	1	1	1	1	1
RNA processing.pre-RNA splicing.spliceosome disassembly.lariat intronic RNA degradation.lariat intronic RNA degrading enzyme *(DBR1)	1	0	1	1	1	1	1	1	1	1	1	1	1	1	1	1	1	1	1	1	1	1	1
RNA processing.RNA modification.tRNA modification.N6-threonylcarbamoyladenosine modification.KEOPS/EKC threonylcarbamoyl-AMP synthase complex.regulatory component *(PCC1)	1	0.0181422	1	1	1	1	1	1	1	1	1	1	1	1	1	1	1	1	0.000280125	1	1	1	1
Chromatin organisation.post-translational histone modification.histone methylation.JmjC-domain histone demethylase activities.histone demethylase *(PKDM7)	0.0365195	0.0181422	1	1	1	1	1	1	1	1	1	1	1	1	1	1	1	1	1	1	1	1	1
Plant reproduction.gametogenesis.male gametophyt.stamen initiation.signalling polypeptide *(TPD1)	1	1	1	1	1	1	1	1	1	1	1	1	1	1	1	1	1	1	1	1	1	1	1
Chromatin organisation.post-translational histone modification.PRC1 bifunctional histone ubiquitination and methylation reader complex.core components.modification writer component *(BMI1)	1	0	1	1	1	1	1	1	1	1	1	1	1	1	1	1	1	1	1	1	1	1	1
Chromatin organisation.epigenetic state regulation.RNA-directed DNA methylation (RdDM) pathway.RNA polymerase-IV branch (siRNA generation).chromatin remodeling factor *(CLSY1/2)	1	0.0678213	1	1	1	1	1	1	1	1	1	1	1	1	1	1	1	1	1	1	1	1	1
Chromatin organisation.post-translational histone modification.histone acetylation.GTE histone acetylation reader *(GTE1)	1	0.0678213	1	1	0.000108696	1	1	1	0.000200771	1	1	0.040464	0.0232397	1	1	1	1	0.0238388	1	1	1	1	1
Carbohydrate metabolism.mannose metabolism.aldose 6-phosphate reductase	1	0	1	1	1	1	1	1	1	1	1	1	1	1	1	1	1	1	1	1	1	1	1
Protein modification.acetylation.N-terminal acetylase *(NatF/NAA60)	0.060753	0.0550318	1	1	1	1	1	1	1	1	1	1	1	1	1	1	1	1	1	1	1	1	1
Protein modification.phosphorylation.CAMK protein kinase families.SNF1-related SnRK1 kinase complex.regulatory subunit beta	0.00226368	0.348114	1	1	1	1	1	1	1	1	1	1	0.018131	1	0.0641694	1	1	1	1	1	1	1	1
Cell division.DNA replication.preinitiation.origin recognition complex	0.319928	0.000907908	1	1	1	1	1	1	1	1	1	1	1	1	1	1	1	1	1	1	1	1	1
Redox homeostasis.reactive electrophilic lipid homeostasis	0.833185	0.000291393	1	0.0719961	1	1	1	0.0807195	1	1	1	1	1	1	1	1	1	1	1	1	1	1	1
Cell wall organisation.hemicellulose	0.141289	2.20767e-10	1	1	1	1	0.000804318	1	0.106681	1	1	1	1	1	1	1	1	1	1	1	1	1	1
Polyamine metabolism.putrescine biosynthesis.agmatinase pathway	1	0.0181422	1	1	1	1	1	0.00376692	1	1	1	1	1	1	1	1	1	1	1	1	1	1	1
Cell wall organisation.pectin.modification and degradation.pectin-dependent cell adhesion.fucosyl transferase *(FRB)	1	0.000254284	1	1	1	1	1	1	1	1	1	1	1	1	1	1	1	1	1	1	1	1	1
Protein translocation.endoplasmic reticulum.co-translational insertion system.EMC membrane protein insertion complex.component *(EMC5)	0.0892145	1	1	1	1	1	1	1	1	1	1	1	1	1	0.00029096	1	1	1	1	1	1	1	1
External stimuli response.symbiont.common symbiotic signalling pathway (CSSP).LysM receptor kinase *(NFR5/NFP)	1	0.155242	1	1	1	1	1	1	1	1	1	1	1	1	1	1	1	1	1	1	1	1	1
Protein homeostasis.proteolysis.serine peptidase activities.SBT-type protease activities	1	3.32674e-06	1	1	1	0.254267	0.937148	1	1	1	1	1	1	1	1	1	1	1	1	1	1	1	1
Cell division.cell cycle organisation.chromatin condensation.condensin I/II complex.condensin-II-specific components.component *(CAP-G2)	1	1	1	1	1	1	1	1	1	1	1	1	1	1	1	1	1	1	1	1	1	1	1
DNA damage response.DNA damage sensing and signalling.DNA damage response effector *(SOG1)	0.155738	0.0670628	1	1	1	1	1	1	1	1	1	1	1	1	1	1	1	1	1	1	1	1	1
Cellular respiration.oxidative phosphorylation.cytochrome c reductase complex.assembly.regulatory protein *(BRAWNIN)	1	1	1	1	1	1	1	1	1	0	1	1	1	1	1	1	1	1	1	1	1	1	1
Protein modification.lipidation.protein S-acylation.protein S-acyltransferase *(PAT17)	1	0	1	1	1	1	1	1	1	1	1	1	1	1	1	1	1	1	1	1	1	1	1
Protein homeostasis.ubiquitin-proteasome system.ubiquitin-fold protein deconjugation.UBQ deconjugation.UCH deubiquitinase activities	1	0.0678213	1	1	1	0.00112569	1	1	1	1	1	1	1	1	1	1	1	1	1	1	1	1	1
Chromatin organisation.nucleosome remodeling.SWI/SNF chromatin remodeling complexes.MINU-associated complex.component *(OPF/PMS1)	0.0365195	0.155242	1	1	1	1	1	1	1	1	1	1	1	1	1	1	1	1	1	1	1	1	1
Cell wall organisation.hemicellulose.arabinogalactan.biosynthesis.beta-1,6-glucuronosyltransferase *(GlcAT14)	1	0.155242	1	1	1	1	0.00757853	1	1	1	1	1	1	1	1	1	1	1	1	1	1	1	1
RNA processing.organelle RNA processing machinery.pre-RNA splicing.plastidial RNA splicing.RNA splicing factor *(WSL4)	0	1	1	1	1	1	1	1	1	1	1	1	1	1	1	1	1	1	1	1	1	1	1
Protein modification.phosphorylation.TKL protein kinase families.LRR-VII protein kinase	0.503463	0.10559	1	1	0.0376098	1	1	1	1	1	1	1	1	1	1	1	1	1	1	1	1	1	1
RNA biosynthesis.RNA polymerase II-dependent transcription.transcription initiation.TFIIh basal transcription factor complex.core module.component *(SSL1)	1	0	1	1	1	1	1	1	1	1	1	1	1	1	1	1	1	1	1	1	1	1	1
DNA damage response.homologous recombination repair (HR).BRCC regulatory holo-complex.BRCA1-BARD1 E3 ubiquitin ligase heterodimer.component *(BRCA1/BARD1)	1	0.254999	1	1	1	1	1	1	1	1	1	1	1	1	1	1	1	1	1	1	1	1	1
Redox homeostasis.reactive oxygen-induced signalling.singlet oxygen-induced signalling.EXECUTER-cleavage protease *(FtsH2)	1	0.00467197	1	1	1	1	1	1	1	1	1	1	1	1	1	1	1	1	1	1	1	1	1
Cell division.meiotic recombination.DNA strand exchange.RPA presynaptic filament assembly factor complex.component *(RPA1)	1	0.219467	1	1	1	1	1	1	1	1	1	0.00575989	1	1	0.0145884	1	1	1	1	1	1	1	1
Chromatin organisation.nucleosome remodeling.SWI/SNF chromatin remodeling complexes.MINU-associated complex.SMARCB component *(BSH)	1	0.254999	1	1	1	0.00354898	1	1	1	1	1	1	1	1	1	1	1	1	1	1	1	1	1
Protein biosynthesis.ribosome biogenesis.small ribosomal subunit (SSU).SSU processome.pre-40S ribosomal subunit nuclear assembly.UtpB module.assembly factor *(TOZ)	1	0.0678213	1	1	1	1	1	1	1	1	1	1	1	1	1	1	1	1	1	1	1	1	1
RNA processing.organelle RNA processing machinery.RNA modification.C-to-U RNA editing.PPR-type RNA editing factor activities.RNA editing factor *(MEF20)	1	1	1	1	1	1	1	1	1	1	1	1	1	1	1	1	1	1	1	1	1	1	1
Protein biosynthesis.organellar translation machinery.plastidial ribosome biogenesis.large ribosomal subunit proteome.component *(bL31c)	1	0.0181422	1	1	1	1	1	1	1	1	1	1	1	1	1	1	1	1	1	1	1	1	1
Lipid metabolism.fatty acid metabolism.fatty acid degradation.core beta-oxidation.multifunctional enzyme *(MFP)	0.0892145	0.360889	1	1	1	1	1	1	1	1	1	1	1	1	1	1	1	1	1	1	1	1	1
Phytohormone action.brassinosteroid.biosynthesis	1	0.0435752	1	1	1	1	0.0934452	1	1	1	1	1	1	1	1	1	1	1	1	1	1	1	1
Protein modification.lipidation.Cys-linked prenylation.type-I protein prenyltransferase heterodimer.subunit beta	1	0	1	1	1	1	1	1	1	1	1	1	1	1	1	1	1	1	1	1	1	1	1
RNA processing.organelle RNA processing machinery.pre-RNA splicing.mitochondrial RNA splicing.RNA splicing factor *(RUG3)	1	0	1	1	1	1	1	1	1	1	1	1	1	1	1	1	1	1	1	1	1	1	1
External stimuli response.pathogen.pattern-triggered immunity (PTI) machinery.fungal elicitor response.chitin receptor protein kinase *(CEBiP)	1	0	1	1	1	1	1	1	1	1	1	1	1	1	1	1	1	1	1	1	1	1	1
Protein homeostasis.ubiquitin-proteasome system.membrane-associated protein degradation.lipid droplet-associated protein degradation (LDAD)	0.016236	1	1	1	1	1	0.00315469	1	1	1	1	1	1	1	1	1	1	1	1	1	1	1	1
Nucleotide metabolism.purines.ribonucleotide (RN) anabolism.aminoimidazole RN synthetase *(PUR5)	1	0.00467197	1	1	1	1	1	1	1	1	1	0.00189483	1	1	1	1	1	1	1	1	1	1	1
Protein translocation.mitochondrion.inner mitochondrion membrane TIM22 insertion system.component *(Tim22)	1	0	1	1	1	1	1	1	1	1	1	1	1	1	1	1	1	1	1	1	1	1	1
Cytoskeleton organisation.actin and tubulin folding.Prefoldin-Like (PFDL) co-chaperone complex.component *(PDRG1)	0.016236	1	1	1	1	1	1	0.0018523	1	1	1	1	1	1	1	1	1	1	1	1	1	1	1
Protein modification.phosphorylation.TKL protein kinase families.URK kinase families	1	0.155242	1	1	1	1	1	0.00376692	1	1	1	1	1	1	1	1	1	1	1	1	1	1	1
External stimuli response.symbiont.lipid biosynthesis and transfer.ABC-G-type lipid transporter *(STR)	1	1	1	1	1	1	1	1	1	1	1	1	1	1	1	1	1	1	1	1	1	1	1
Nutrient uptake.phosphorus assimilation.phosphate homeostasis	1	5.65939e-05	1	1	1	1	1	1	1	1	1	1	1	1	1	1	1	1	1	1	1	1	1
RNA processing.pre-RNA splicing.spliceosome-associated non-snRNP factor activities.RNA splicing factor *(SR45a)	0.121055	0.155242	1	1	1	1	1	1	1	1	0.00662091	1	1	1	1	1	1	1	1	1	1	0.00234563	1
Vesicle trafficking.vesicle tethering.RAB-GTPase activities.B-class RAB GTPase	0.060753	0.0550318	1	1	1	1	1	1	1	1	1	1	1	1	0.00590821	1	1	1	1	1	1	1	1
Carbohydrate metabolism.oxidative pentose phosphate pathway.oxidative phase.6-phosphogluconate dehydrogenase	0.155738	0.219467	1	1	1	1	0.00176427	1	1	1	1	1	1	1	1	1	1	1	1	1	1	1	1
Nucleotide metabolism.deoxynucleotides.catabolism.dCMP deaminase	0	1	1	1	1	1	1	1	1	1	1	1	1	1	1	1	1	1	1	1	1	1	1
Cell division.DNA replication.organelle machinery.genome stability maintenance.recombinase *(RecA)	1	0.000333789	1	1	1	1	1	1	1	1	1	1	1	1	1	1	1	1	1	1	1	1	1
Plant organogenesis.vascular system formation.phloem differentiation.sieve element formation.sieve plate pore formation.pectate lyase *(PLL12)	0.0365195	0.155242	1	1	1	1	0.00757853	1	1	1	1	1	1	1	1	1	1	1	1	1	1	1	1
Multi-process regulation.MAP kinase cascade signalling	0.0269302	3.14378e-25	1	1	0.00191149	1	0.849904	1	0.0525268	1	1	1	0.0837218	1	1	1	1	1	1	1	0.568748	1	1
External stimuli response.pathogen.pattern-triggered immunity (PTI) machinery.bacterial elicitor response.protein kinase *(PCRK)	0.0892145	0.00111648	1	1	1	1	1	1	1	1	1	1	1	1	1	1	1	1	1	1	1	1	1
Protein homeostasis.ubiquitin-proteasome system.membrane-associated protein degradation.ER-associated protein degradation (ERAD).substrate extraction.substrate-to-CDC48 bridging factor *(PUX1)	0.0365195	0.0181422	1	1	1	1	1	1	1	1	1	1	1	1	1	1	1	1	1	1	1	1	1
Protein biosynthesis.translation elongation.eEF2 mRNA-translocation factor activity.regulatory eEF2 diphthamide-modification.diphthamide synthetase *(DPH6)	1	0	1	1	1	1	1	1	1	1	1	1	1	1	1	1	1	1	1	1	1	1	1
RNA processing.organelle RNA processing machinery.RNA modification.C-to-U RNA editing.PPR-type RNA editing factor activities.RNA editing factor *(OTP85)	1	1	1	1	1	1	1	1	1	1	1	1	1	1	1	1	1	1	1	1	1	1	1
RNA processing.pre-RNA splicing.U12-type minor spliceosome.U11 snRNP complex.component *(U11-48K)	0.016236	1	1	1	1	1	1	1	1	1	1	1	1	1	1	1	1	1	1	1	1	1	1
Solute transport.primary active transport.ABC superfamily.ABC1 family.subfamily ABCC transporter	0.824518	0.000414486	1	1	0.0131038	1	1	1	0.164548	1	1	1	1	1	1	1	1	1	1	1	1	1	1
Multi-process regulation.circadian clock system.night-time repressor *(COR27)	1	0.155242	1	1	1	1	1	1	1.85178e-05	1	1	1	1	1	1	1	1	1	1	1	1	1	1
Protein biosynthesis.ribosome biogenesis.small ribosomal subunit (SSU).SSU proteome.component *(uS3)	1	0.254999	1	1	1	5.35774e-05	1	1	1	1	1	1	1	0.00287572	1	1	1	1	1	1	1	1	1
Chromatin organisation.histone chaperone activities.HIRA histone chaperone complex	1	0.00128309	1	1	1	1	1	1	1	1	1	1	1	1	1	1	1	1	1	1	1	1	1
Protein modification.glycosylation.N-linked glycosylation.complex N-glycan maturation.alpha-1,4-fucosyltransferase	1	1	1	1	1	1	0	1	1	1	1	1	1	1	1	1	1	1	1	1	1	1	1
Protein translocation.mitochondrion.inner mitochondrion membrane TIM22 insertion system.component *(Tim13)	1	1	1	1	1	1	1	1	1	0	1	1	1	1	1	1	1	1	1	1	1	1	1
RNA biosynthesis.DNA-binding transcriptional regulation.basic DNA-binding domain.basic leucine zipper (bZIP) domain.bZIP class-S/SE transcription factor	0.104797	0.000291393	1	1	1	1	1	0.00569176	1	1	1	1	1	1	1	1	1	1	1	0.0276047	1	1	1
Vesicle trafficking.endocytic trafficking.clathrin-independent machinery.adapter protein *(FLOT)	1	1	1	1	1	1	1	1	1	1	1	1	1	1	1	1	1	1	1	1	1	1	1
Cell division.meiotic recombination.meiotic initiation.chromosome axis protein *(ASY3)	1	1	1	1	1	1	1	1	1	1	1	1	1	1	1	1	1	1	1	1	1	1	1
Plant reproduction.gametogenesis.male gametophyt.exine formation.sporopollenin biosynthesis	1	1	1	1	1	1	1	1	1	1	1	1	1	1	1	1	1	1	1	1	1	1	1
Solute transport.primary active transport.P-type ATPase superfamily.P4 family	0.0215928	0.00146131	1	1	1	1	1	1	0.106681	1	1	1	1	1	0.142902	1	1	1	1	1	1	1	1
Cell division.plastid division.plastidic peptidoglycan system.UDP-N-acetylmuramic acid pentapeptide formation.D-alanine:D-alanine ligase *(DDL)	1	1	1	1	1	1	1	1	1	1	1	1	1	1	1	1	1	1	1	1	1	1	1
Cell wall organisation.cell wall hydroxycinnamic acids	0.0054503	0.0550318	1	1	1	1	1	1	1	1	1	1	1	1	1	1	1	1	1	1	1	1	1
RNA biosynthesis.DNA-binding transcriptional regulation.beta-hairpin exposed by alpha/beta-scaffold structure.WRKY transcription factor activity.regulatory protein *(VQ9)	1	1	1	1	1	1	1.15542e-06	1	1	1	1	1	1	1	1	1	1	1	1	1	1	1	1
Solute transport.carrier-mediated transport.APC superfamily.potassium cation transporter *(HAK/KUP/KT)	1	4.14854e-05	1	1	1	1	1	1	1	1	1	1	1	1	1	1	1	1	1	1	1	1	1
Photosynthesis.photophosphorylation.ATP synthase complex.assembly.assembly factor *(BFA3)	1	0	1	1	1	1	1	1	1	1	1	1	1	1	1	1	1	1	1	1	1	1	1
RNA biosynthesis.RNA polymerase I-dependent transcription.TFIf basal transcription factor heterodimer.small subunit *(NRPA14)	1	0	1	1	1	1	1	1	1	1	1	1	1	1	1	1	1	1	1	1	1	1	1
Multi-process regulation.RAM (Regulation of Ace2 and Morphogenesis) signalling.protein kinase component *(NDR)	0.0254931	0.0670628	1	1	0.00982954	1	1	1	1	1	1	1	0.00432244	1	1	1	1	1	1	1	1	1	1
Protein biosynthesis.translation initiation.Pre-Initiation Complex (PIC) module.eIF2 Met-tRNA binding factor activity.eIF2 Met-tRNA binding factor complex.eIF2-alpha component activity.component *(eIF2-alpha)	1	0.0962651	1	1	1	1	1	1	1	1	1	1.74309e-05	1	1	1	1	0.00257314	1	1	1	1	1	1
Cell division.cell cycle organisation.chromatin condensation.condensin I/II complex.condensin-I-specific components.regulatory Kleisin component *(CAP-H)	1	0	1	1	1	1	1	1	1	1	1	1	1	1	1	1	1	1	1	1	1	1	1
Plant organogenesis.vascular system formation.phloem differentiation.coordination	1	0	1	1	1	1	1	1	1	1	1	1	1	1	1	1	1	1	1	1	1	1	1
Amino acid metabolism.aspartate group amino acid biosynthesis	0.000683988	3.96132e-10	0.254308	1	1	1	0.00495348	1	1	1	0.590655	1	1	1	0.0405928	1	1	1	1	0.353756	1	1	1
Nutrient uptake.micronutrient homeostasis	0.000107836	3.20883e-10	1	1	1	0.220584	0.637456	0.00829167	0.00154817	1	0.117992	1	0.632679	1	1	0.392805	0.794642	1	1	1	1	1	1
RNA biosynthesis.RNA polymerase II-dependent transcription.RNA polymerase-II assembly and nuclear import	0.364347	0.00203046	1	1	1	1	1	1	1	1	1	0.0161418	1	1	1	1	1	1	1	1	1	1	1
Protein modification.phosphorylation.ABC1K protein kinase families.mitochondrial clade.subgroup-11 protein kinase	0	1	1	1	1	1	1	1	1	1	1	1	1	1	1	1	1	1	1	1	1	1	1
RNA biosynthesis.DNA-binding transcriptional regulation.helix-turn-helix DNA-binding domain.tryptophan-cluster structure.transcription factor *(DRMY)	1	0	1	1	1	1	1	1	1	1	1	1	1	1	1	1	1	1	1	1	1	1	1
Solute transport.channels.MLO family.calmodulin-gated calcium channel *(MLO2/6/12)	1	1	1	1	1	1	0.0133412	1	1	1	1	1	1	1	1	1	1	1	1	1	1	1	1
Solute transport.carrier-mediated transport.DMT superfamily.NST-TPT group	0.00120913	5.53746e-14	1	1	1	1	0.0318731	0.647897	1	1	1	1	1	1	0.123354	1	1	1	1	0.0105926	0.185505	0.228401	1
Carbohydrate metabolism.starch metabolism.biosynthesis.starch synthase activities.starch synthase *(SS1)	1	0	1	1	1	1	1	1	1	1	1	1	1	1	1	1	1	1	1	1	1	1	1
Nutrient uptake.micronutrient uptake systems.transition metals.reduction-based strategy.root	1	0.0962651	1	1	1	1	1	1	1	1	1	1	1	1	1	1	1	1	1	1	1	1	1
RNA biosynthesis.organellar gene expression machinery.plastid-encoded RNA polymerase (PEP) complex.regulatory co-factor components.component *(TAC16)	0.016236	1	1	1	1	1	1	1	1	1	1	1	1	1	1	1	1	0.000451988	1	1	1	1	1
Solute transport.carrier-mediated transport.APC superfamily.AAAP family.amino acid transporter *(AAP)	0.060753	0.0381599	1	1	1	1	1	1	1	1	0.0360168	1	1	1	1	1	1	1	1	1	1	1	1
Protein modification.ADP-ribosylation.mono-ADP-ribosyltransferase *(SRO2)	1	0.0181422	1	1	1	1	1	1	0.00312424	1	1	1	1	1	1	1	1	1	1	1	1	1	1
Coenzyme metabolism.iron-sulfur cluster assembly machinery.plastidial SUF system.assembly phase.SUF-BCD scaffold complex	0.121055	0.00467197	1	0.00605229	1	1	1	1	1	1	1	1	1	1	1	1	1	1	1	1	1	1	1
Cellular respiration.oxidative phosphorylation.cytochrome c oxidase complex.assembly.heme a cofactor biosynthesis.protoheme IX farnesyltransferase *(COX10)	1	0	1	1	1	1	1	1	1	1	1	1	1	1	1	1	1	1	1	1	1	1	1
Protein homeostasis.proteolysis.serine peptidase activities.SBT-type protease activities.protease *(SBT6-1)	1	0.0181422	1	1	1	1	1	1	1	1	1	1	1	1	1	1	1	1	1	1	1	1	1
External stimuli response.temperature.heat response.acquired thermotolerance.transcriptional memory factor *(HsfA3)	1	0	1	1	1	1	1	1	1	1	1	1	1	1	1	1	1	1	1	1	1	1	1
RNA processing.RNA transport.TREX/THO ribonucleoparticle (RNP) trafficking complex.THO subcomplex.component *(THOC7)	1	0	1	1	1	1	1	1	1	1	1	1	1	1	1	1	1	1	1	1	1	1	1
Chromatin organisation.post-translational histone modification.histone methylation.lysine methylation.class-I histone methyltransferase activities.PRC2 histone methylation complex.associated protein factors.chromatin-silencing modulator *(ALP1)	1	0	1	1	1	1	1	1	1	1	1	1	1	1	1	1	1	1	1	1	1	1	1
Vesicle trafficking.clathrin coated vesicle (CCV) machinery.AP-2 cargo adaptor complex.large subunit alpha *(AP2A)	0.016236	0.0678213	1	1	1	1	1	1	1	1	1	1	1	1	1	1	1	1	1	1	1	1	1
RNA processing.pre-RNA splicing.MAC/NTC spliceosome-associated complex.associated components.component *(MOS2)	1	0.0678213	1	1	1	1	1	1	1	1	1	1	1	1	1	1	1	1	1	1	1	1	1
Nutrient uptake.micronutrient homeostasis.manganese.manganese cation transporter *(Mn-CDF)	0.060753	0.442476	1	1	1	1	1	1	0.00117018	1	1	1	1	0.0163385	1	1	1	1	1	1	1	1	1
RNA processing.organelle RNA processing machinery.pre-RNA splicing.mitochondrial RNA splicing.RNA splicing factor *(TANG2)	1	0.0678213	1	1	1	1	1	1	1	1	1	1	1	1	1	1	1	1	1	1	1	1	1
Cell division.DNA replication.preinitiation.helicase auxiliary factor *(CDT1)	0.016236	0.0678213	1	1	1	1	1	1	1	1	1	1	1	1	1	1	1	1	1	1	1	1	1
Protein translocation.mitochondrion.inner mitochondrion membrane TIM translocation system.accessory PAM module.co-chaperone component *(Tim15/ZR3)	1	0	1	1	1	1	1	1	1	1	1	1	1	1	1	1	1	1	1	1	1	1	1
Cellular respiration.oxidative phosphorylation.cytochrome c oxidase complex.assembly.assembly factor *(SURF1)	0	1	1	1	1	1	1	1	1	1	1	1	1	1	1	1	1	1	1	1	1	1	1
Plant organogenesis.root formation.lateral root.plasma membrane-to-nucleus signalling factor *(BRX)	1	0.0962651	1	1	1	1	1	1	1	1	1	1	1	1	1	1	1	1	1	1	1	1	1
Nutrient uptake.micronutrient homeostasis.zinc.iron/zinc cation transporter *(Fe/Zn-CDF)	1	0.0678213	1	1	1	1	1	1	1	1	1	1	1	1	1	1	1	1	1	1	1	1	1
Cell division.DNA replication.telomere replication.telomerase ribonucleoprotein complex	1	0	1	1	1	1	1	1	1	1	1	1	1	1	1	1	1	1	1	1	1	1	1
Cellular respiration.oxidative phosphorylation.NADH dehydrogenase complex.non-core modules.alpha subcomplex.component *(NDUFA11/B14-7)	1	0.0678213	1	1	1	0.00112569	1	1	1	1	1	1	1	1	1	1	1	1	1	1	1	1	1
Carbohydrate metabolism.nucleotide sugar biosynthesis.UDP-D-galacturonic acid biosynthesis.salvage biosynthesis.galacturonokinase	1	0	1	1	1	1	1	1	1	1	1	1	1	1	1	1	1	1	1	1	1	1	1
Carbohydrate metabolism.nucleotide sugar biosynthesis.UDP-N-acetylglucosamine biosynthesis.de novo biosynthesis.glutamine:fructose-6-phosphate amidotransferase	0.0892145	0.360889	1	1	1	1	1	1	1	1	1	1	1	1	1	1	1	1	1	1	1	1	1
Nutrient uptake.sulfur assimilation.sulfite detoxification	1	0.00111648	1	1	1	1	1	1	1	1	1	1	1	1	1	1	1	1	1	1	1	1	1
Vesicle trafficking.clathrin coated vesicle (CCV) machinery.AP-2 cargo adaptor complex.large subunit beta *(AP1/2B)	0.060753	0.00467197	1	1	1	1	1	1	1	1	1	1	1	1	1	1	1	1	1	1	1	1	1
Protein modification.pyroglutamate formation	0.060753	0.00467197	1	1	1	1	1	1	1	1	1	1	1	1	1	1	1	1	1	1	1	1	1
Cell division.DNA replication.telomere replication.telomere integrity maintenance complex	0.0365195	1	1	1	1	1	0.00757853	1	1	1	1	1	1	1	1	1	1	1	1	1	1	1	1
Protein biosynthesis.ribosome biogenesis.small ribosomal subunit (SSU).SSU proteome.component *(eS31)	0.00285626	0.0670628	1	1	1	1	1	1	1	1	1	1	1	1	0.0145884	1	1	1	1	1	1	1	1
Protein homeostasis.ubiquitin-proteasome system.ubiquitin-fold protein deconjugation.UBQ deconjugation.OTU deubiquitinase activities.deubiquitinase *(OTU3-4)	1	0.0181422	1	1	1	1	1	1	1	1	1	1	1	1	1	1	1	1	1	1	1	0.000563798	1
Nutrient uptake.micronutrient homeostasis.manganese.manganese trafficking protein *(MTM)	1	0	1	1	1	1	1	1	1	1	1	1	1	1	1	1	1	1	1	1	1	1	1
Vesicle trafficking.clathrin coated vesicle (CCV) machinery.clathrin scaffold.clathrin triskelion structure.heavy chain	1	0.0374222	1	1	0.000111011	1	1	1	1	1	1	1	1	1	1	1	1	1	1	1	1	1	1
Protein biosynthesis.ribosome biogenesis.small ribosomal subunit (SSU).SSU proteome.component *(eS27)	1	0.0678213	1	1	1	1	1	1	1	1	1	1	1	1	1	1	1	1	0.00010379	1	1	1	1
Chromatin organisation.nucleosome remodeling.SWR1 chromatin remodeling complex	0.001205	0.00276165	1	1	1	1	0.136741	1	1	1	1	1	1	1	1	1	1	1	1	1	1	1	1
Cell wall organisation.cellulose.cellulose-hemicellulose network assembly	0.213745	0.0381599	1	1	1	1	0.186626	1	1	1	1	1	1	1	1	1	1	1	1	1	1	1	1
External stimuli response.symbiont	1	0.333833	1	1	1	1	1	1	1	1	1	1	1	1	1	1	1	1	1	1	1	1	1
Protein modification.lipidation.Cys-linked prenylation.farnesylcysteine recycling.farnesol dehydrogenase *(FLDH)	0	1	1	1	1	1	1	1	1	1	1	1	1	1	1	1	1	1	1	1	1	1	1
Phytohormone action.cytokinin.perception and signal transduction.signalling pathway activator *(CKI1)	1	1	1	1	1	1	1	1	1	1	1	1	1	1	1	1	1	1	1	1	1	1	1
Cell wall organisation.hemicellulose.xyloglucan.modification and degradation.1,2-beta-galactosidase *(BGAL10)	1	0	1	1	1	1	1	1	1	1	1	1	1	1	1	1	1	1	1	1	1	1	1
Solute transport.porins.voltage-gated anion channel *(VDAC)	0.105353	0.155242	1	1	1	1	1	1	1	1	0.0228299	1	1	0.000616193	1	1	2.17811e-06	1	1	1	1	1	1
Protein homeostasis.ubiquitin-proteasome system.ubiquitin-fold protein deconjugation.SUMO deconjugation.protease *(FUG)	1	0	1	1	1	1	1	1	1	1	1	1	1	1	1	1	1	1	1	1	1	1	1
Lipid metabolism.phytosterol metabolism.plant sterol pathway.cyclopropylsterol isomerase *(CPI)	1	0	1	1	1	1	1	1	1	1	1	1	1	1	1	1	1	1	1	1	1	1	1
Cell wall organisation.cell wall proteins.hydroxyproline-rich glycoprotein activities.arabinogalactan-protein activities.Fasciclin-type arabinogalactan protein activities.Fasciclin-type arabinogalactan protein *(FLA21)	1	1	1	1	1	1	1	1	1	1	1	1	1	1	1	1	1	1	1	1	1	1	1
DNA damage response.base excision repair (BER).formamidopyrimidine-DNA glycosylase *(FPG1)	1	1	1	1	1	1	0	1	1	1	1	1	1	1	1	1	1	1	1	1	1	1	1
Protein modification.phosphorylation.TKL protein kinase families.CrlRLK1 protein kinase	0.950669	0.0178465	1	1	1	1	1	1	0.344951	1	1	1	1	1	1	1	1	1	1	1	1	1	1
Phytohormone action.auxin.transport.polar auxin transport system	0.121867	0.00727269	1	1	1	1	1	1	1	1	0.0248681	1	1	1	1	1	1	1	1	1	1	1	1
Solute transport.carrier-mediated transport.MTCC family.adenine nucleotide transporter *(ANT)	0.364347	0.0113127	1	1	1	0.023476	1	1	1	1	1	1	1	1	0.035571	1	0.0116053	1	1	1	1	1	1
Multi-process regulation.phosphoinositide signalling.inositol phosphate metabolism.phosphatidylinositol biosynthesis.bifunctional inositol pyrophosphate kinase and phosphatase *(VIP)	1	0.00467197	1	1	1	1	1	1	1	1	1	1	1	1	1	1	1	1	1	1	1	1	1
RNA biosynthesis.transcriptional co-regulation.LEUNIG-SEUSS transcriptional repressor complex.component *(LUG/LUH)	1	0.000254284	1	1	1	1	1	1	1	1	1	1	1	1	1	1	1	1	1	1	1	1	1
RNA processing.pre-RNA splicing.spliceosome-associated non-snRNP factor activities.RNA splicing factor *(PRP18)	0	1	1	1	1	1	1	1	1	1	1	1	1	1	1	1	1	1	1	1	1	1	1
Protein translocation.chloroplast.thylakoid membrane Tat translocation system.component *(cpTatC)	1	0	1	1	1	1	1	1	1	1	1	1	1	1	1	1	1	1	1	1	1	1	1
Carbohydrate metabolism.starch metabolism.biosynthesis.starch synthase activities.starch synthase *(SS4)	1	0	1	1	1	1	1	1	1	1	1	1	1	1	1	1	1	1	1	1	1	1	1
Phytohormone action.signalling peptides.CRP (cysteine-rich-peptide) category.EPF/EPFL-peptide activity.regulatory E3 ubiquitin ligase *(PUB30)	1	0.155242	1	1	1	1	1	1	1	1	1	1	1	1	1	1	1	1	1	1	1	1	1
Redox homeostasis.tocopherol biosynthesis.MPBQ-methyltransferase *(VTE3)	0.00170718	1	1	0.00154687	1	1	1	1	1	1	1	1	1	1	1	1	1	1	1	1	1	1	1
RNA processing.pre-RNA splicing.spliceosome assembly	1	0.000261611	1	1	0.000821882	1	1	1	1	1	1	1	1	1	1	1	1	1	1	1	1	1	1
Protein homeostasis.protein quality control.smallHsp holdase chaperone activities.class-M-I protein	1	1	1	1	1	1	1	1	1	1	1	1	1	1	1	1	1	1	1	1	1	0	1
Cell division.meiotic recombination.meiotic crossover.class-I/ZMM crossover pathway	0.00465423	0.00141285	1	1	1	1	1	1	1	1	1	1	1	1	1	1	1	1	1	1	1	1	1
Vesicle trafficking.vesicle tethering.GARP/EARP complexes.component *(VPS51/UNH)	1	0.0181422	1	1	1	1	1	1	1	1	1	1	1	1	1	1	1	1	1	1	1	1	1
Protein biosynthesis.ribosome biogenesis.large ribosomal subunit (LSU).LSU processome.pre-60S ribosomal subunit nuclear assembly.PWP1 assembly complex.component *(EBP2)	1	1	1	1	1	1	1	1	1	1	1	0.00107396	1	1	1	1	1	1	1	1	1	1	1
Cell division.cell cycle organisation.cell cycle control.CYCLIN-dependent protein kinase complex.catalytic component *(CDKG)	1	0.155242	1	1	7.276e-06	1	1	1	1	1	1	1	1	1	1	1	1	1	1	1	1	1	1
Photosynthesis.photophosphorylation.photosystem II.photosynthetic acclimation.non-photochemical quenching (NPQ).qE/qZ-type quenching.regulatory protein *(NPQ7)	1	0	1	1	1	1	1	1	1	1	1	1	1	1	1	1	1	1	1	1	1	1	1
Carbohydrate metabolism.nucleotide sugar biosynthesis.UDP-N-acetylglucosamine biosynthesis.salvage biosynthesis	1	0.0678213	1	1	1	1	1	1	1	1	1	1	1	1	1	1	1	1	1	1	1	1	1
Vesicle trafficking.anterograde trafficking.AP-3 vacuole cargo adaptor complex.large subunit beta *(AP3B)	1	0.0678213	1	1	1	1	1	1	1	1	1	1	1	1	1	1	1	1	1	1	1	1	1
Cell wall organisation.cutin and suberin.alkyl-hydrocinnamate biosynthesis.hydroxycinnamoyl-CoA acyltransferase	0.060753	0.0550318	1	1	1	1	1	1	1	1	1	1	1	1	1	1	1	1	1	1	1	1	1
Photosynthesis.photophosphorylation.chlororespiration.NADH dehydrogenase-like (NDH) complex.assembly and maintenance.assembly factor *(CRR42)	1	0	1	1	1	1	1	1	1	1	1	1	1	1	1	1	1	1	1	1	1	1	1
Solute transport.carrier-mediated transport.IT superfamily.DASS family.di-/tricarboxylate transporter *(TDT)	1	0	1	1	1	1	1	1	1	1	1	1	1	1	1	1	1	1	1	1	1	1	1
Protein homeostasis.autophagy.nucleation kinase complexes.complex-I component *(ATG14)	1	0	1	1	1	1	1	1	1	1	1	1	1	1	1	1	1	1	1	1	1	1	1
Protein modification.phosphorylation.TKL protein kinase families.MLK protein kinase families.MLK-I protein kinase	1	1	1	1	1	1	1	1	1	1	1	1	1	1	1	1	1	1	1	1	1	1	1
Cell division.cell cycle organisation.sister chromatid separation.spindle assembly checkpoint machinery.checkpoint protein *(MAD1)	1	0	1	1	1	1	1	1	1	1	1	1	1	1	1	1	1	1	1	1	1	1	1
Protein translocation.nucleus.nuclear pore complex (NPC).outer ring.scaffold nucleoporin *(NUP43)	0.364347	0.12303	1	1	1	1	1	1	1	1	1	1	1	1	1	1	1	1	1	1	1	1	1
Chromatin organisation.chromatin structure.DNA wrapping.histone H3-H4 tetramer	1.27038e-14	0.248808	1	1	1	1	1	1	1	1	1	1	1	1	1	1	1	1	1	1	1	1	1
Cytoskeleton organisation.endoplasmic reticulum-mitochondrion interface	1	0	1	1	1	1	1	1	1	1	1	1	1	1	1	1	1	1	1	1	1	1	1
Multi-process regulation.TOR (Target Of Rapamycin) signalling.TOR kinase substrates.TOR-dependent regulatory protein *(TAP46) of protein phosphatase complex	0.0365195	0.155242	1	1	1	1	1	1	1	1	1	1	1	1	1	1	1	1	1	1	1	1	1
Protein biosynthesis.ribosome biogenesis.large ribosomal subunit (LSU).LSU proteome.component *(uL3)	0.016236	1	1	1	1	1	1	1	1	1	1	1	1	0.000717252	1	1	1	1	1	1	1	1	1
Secondary metabolism.phenolics.flavonoid biosynthesis.dihydroflavonols.flavonoid 3'-hydroxylase *(F3'H)	0.016236	0.0678213	1	1	1	1	1	1	1	1	1	1	1	1	1	1	1	1	1	1	1	1	1
Cellular respiration.oxidative phosphorylation.NADH dehydrogenase complex.assembly.assembly factor *(NDUFAF4)	1	0.155242	1	1	1	1	1	1	1	1	1	1	1	1	1	1	1	1	1	1	1	1	1
Cell division.plastid division.thylakoid organisation.regulatory protein *(THF1)	0.0365195	0.155242	1	0.00154687	1	1	1	1	1	1	1	1	1	1	1	1	1	1	1	1	1	1	1
Protein modification.lipidation.Cys-linked prenylation.postprenylation processing	1	2.19447e-05	1	1	1	1	1	1	1	1	1	1	1	1	1	1	1	1	1	1	1	1	1
Coenzyme metabolism.chlorophyll metabolism.chlorophyll biosynthesis.Mg-protoporphyrin IX monomethylester cyclase complex.scaffold component *(LCAA)	1	1	1	0	1	1	1	1	1	1	1	1	1	1	1	1	1	1	1	1	1	1	1
RNA processing.RNA modification.tRNA modification.A-to-I RNA editing	1	0.0550318	1	1	1	1	1	1	1	1	1	1	1	1	1	1	1	1	1	1	1	1	1
Cell division.meiotic recombination.meiotic crossover.class-II/MUS81-dependent crossover pathway.non-canonical Holliday junction resolution.MUS81-EME1 Holliday junction cleavage heterodimer.component *(MUS81)	1	0.00467197	1	1	1	1	1	1	1	1	1	1	1	1	1	1	1	1	1	1	1	1	1
Redox homeostasis.ascorbate-based redox regulation.ascorbate metabolism.L-galactose biosynthesis pathway.L-galactose-1-phosphate phosphatase *(VTC4)	0.016236	0.0678213	1	1	1	1	1	1	1	1	1	1	1	1	1	1	1	1	1	1	1	1	1
Protein modification.phosphorylation.TKL protein kinase families.RLCK-II receptor-like protein kinase	1	0	1	1	1	1	1	1	1	1	1	1	1	1	1	1	1	1	1	1	1	1	1
Plant reproduction.gametogenesis.female gametophyt.germ cell differentiation factor *(RKD)	0.0892145	0.0962651	1	1	1	1	1	1	1	1	1	1	1	1	1	1	1	1	1	1	1	1	1
Chromatin organisation.post-translational histone modification.histone acetylation.HD1-type histone deacetylase family.class-I histone deacetylase activities.histone deacetylase *(HDA8)	0.155738	0.219467	1	1	1	1	0.0368105	1	1	1	1	1	1	1	1	1	0.00447016	1	1	1	1	1	1
Protein homeostasis.ubiquitin-proteasome system.N-degron pathways.Arg/N-degron pathway.N-terminal modification.cysteine oxidase *(PCO)	0.234288	0.00113241	1	1	1	1	1	1	1	1	1	1	1	1	1	1	1	1	1	1	1	1	1
Coenzyme metabolism.thiamine pyrophosphate biosynthesis.pyrimidine moiety	1	0	1	1	1	1	1	1	1	1	1	1	1	1	1	1	1	1	1	1	1	1	1
Protein biosynthesis.ribosome biogenesis.rRNA maturation.ITS2 rRNA removal	1	0.00467197	1	1	1	1	1	1	1	1	1	1	1	1	1	1	1	1	1	1	1	1	1
Protein modification.protein folding.Cyclophilin-type chaperone activities.peptidyl-prolyl cis-trans isomerase *(ROC1/2/3)	0.000353222	0.0962651	1	1	1	1	1	1	1	1	1	1	1	0.0107396	1	1	1	1	1	1	1	1	1
RNA processing.pre-RNA splicing.spliceosome assembly.snRNA transport.snRNA import adaptor *(Snurportin)	1	0	1	1	1	1	1	1	1	1	1	1	1	1	1	1	1	1	1	1	1	1	1
RNA processing.RNA modification.mRNA modification.Cleavage Stimulatory Factor (CstF) complex.component *(CstF64/Rna15)	1	0	1	1	1	1	1	1	1	1	1	1	1	1	1	1	1	1	1	1	1	1	1
Chromatin organisation.post-translational histone modification.histone acetylation.HD1-type histone deacetylase family.class-I histone deacetylase activities.HDA19 histone deacetylase complex.deacetylase component *(HDA19)	1	0.155242	1	1	1	1	0.00757853	1	1	1	1	1	1	1	1	1	0.000962556	1	1	1	1	1	1
Protein biosynthesis.aminoacyl-tRNA synthetase activities.glutamyl-tRNA-dependent amidotransferase complex.component *(GatB)	1	0.0678213	1	0.000599812	1	1	1	1	1	1	1	1	1	1	1	1	1	1	1	1	1	1	1
Nutrient uptake.nitrogen assimilation.systemic nitrogen signalling.signalling polypeptide *(CEP)	1	1	1	1	1	1	1	1	1	1	0	1	1	1	1	1	1	1	1	1	1	1	1
Protein translocation.nucleus.nucleocytoplasmic transport.nuclear transport receptor activities.import karyopherin *(IMB2)	0.016236	0.0678213	1	1	1	1	1	1	1	1	1	1	1	1	1	1	1	1	1	1	1	1	1
Chromatin organisation.chromatin structure.DNA wrapping.histone H3-H4 tetramer.histone *(H3)	1.1624e-13	0.48232	1	1	1	1	1	1	1	1	1	1	1	1	1	1	1	1	1	1	1	1	1
Cellular respiration.glycolysis.methylglyoxal degradation.glutathione-independent glyoxalase *(GLY-III)	0	1	1	1	1	1	1	1	1	1	1	1	1	1	1	1	1	1	1	1	1	1	1
Protein biosynthesis.ribosome biogenesis.small ribosomal subunit (SSU).SSU processome.pre-40S ribosomal subunit nuclear assembly.assembly factor *(Rrp9/YAO1)	1	0	1	1	1	1	1	1	1	1	1	1	1	1	1	1	1	1	1	1	1	1	1
RNA processing.pre-RNA splicing.MAC/NTC spliceosome-associated complex.core components	0.522685	0.000879072	1	1	2.87032e-06	1	0.721352	1	1	1	1	0.161479	1	1	1	1	0.00435353	1	1	1	1	1	1
Chromatin organisation.post-translational histone modification.histone acetylation.NuA4 histone acetyltransferase complex.helicase component *(RVB)	0	1	1	1	1	1	1	1	1	1	1	1	1	1	1	1	1	1	1	1	1	1	1
RNA biosynthesis.DNA-binding transcriptional regulation.beta-hairpin exposed by alpha/beta-scaffold structure.WRKY transcription factor activity.regulatory protein *(MKS1)	1	0.155242	1	1	1	1	0.0276941	1	1	1	1	1	1	1	1	1	1	1	1	1	1	1	1
Protein translocation.nucleus.nuclear pore complex (NPC).transmembrane ring.nucleoporin *(GP210)	1	0.0678213	1	1	1	1	1	1	1	1	1	1	1	1	1	1	1	1	1	1	1	1	1
Cell division.meiotic recombination.DNA strand exchange.RPA presynaptic filament assembly factor complex	1	0.294438	1	1	1	1	1	1	1	1	1	2.57077e-06	1	1	0.035571	1	1	1	1	1	1	1	1
Amino acid metabolism.shikimate group amino acid biosynthesis.tryptophan biosynthesis.anthranilate synthase heterodimer.subunit beta	1	0	1	1	1	1	1	1	1	1	1	1	1	1	1	1	1	1	1	1	1	1	1
Protein homeostasis.proteolysis.metallopeptidase activities.aminopeptidase activities.M1-class aminopeptidase activities.aminopeptidase *(APM1)	0.0054503	0.254999	1	1	1	1	1	1	1	1	1	1	1	1	1	1	1	1	1	1	1	1	1
RNA biosynthesis.DNA-binding transcriptional regulation.beta-hairpin exposed by alpha/beta-scaffold structure.NAC transcription factor	0.20578	0.000362442	1	1	1	1	1	1	0.175179	1	1	1	1	1	1	1	1	1	1	0.0276257	1	1	1
Multi-process regulation.phosphoinositide signalling.phosphoinositide homeostasis.phosphatidylinositol 4-kinase *(PI4K-beta)	1	0	1	1	1	1	1	1	1	1	1	1	1	1	1	1	1	1	1	1	1	1	1
Protein homeostasis.proteolysis.metallopeptidase activities.carboxypeptidase activities.carboxypeptidase	1	0.00467197	1	1	1	1	1	1	1	1	1	1	1	1	1	1	1	1	1	1	1	1	1
Protein translocation.chloroplast.inner envelope TIC translocation system.redox regulon complex.component *(Tic32)	0	1	1	1	1	1	1	1	1	1	1	1	1	1	1	1	1	1	1	1	1	1	1
Cellular respiration.oxidative phosphorylation.cytochrome c oxidase complex.assembly.copper insertion.copper chaperone *(COX17)	0.0365195	0.0181422	1	1	1	1	1	1	1	1	1	1	1	1	1	1	1	1	1	1	1	1	1
RNA biosynthesis.DNA-binding transcriptional regulation.beta-hairpin exposed by alpha/beta-scaffold structure.AP2/ERF family.ERF subfamily.subgroup ERF-II-DEAR transcription factor	1	1	1	1	1	1	1	1	1.85178e-05	1	1	1	1	1	1	1	0.000962556	1	1	1	1	1	1
Photosynthesis.photophosphorylation.cytochrome b6/f complex.assembly.CCB cytochrome b6 maturation system (system IV).assembly factor *(CCB4)	1	0.0678213	1	1	1	1	1	1	1	1	1	1	1	1	1	1	1	1	1	1	1	1	1
Carbohydrate metabolism.nucleotide sugar biosynthesis.UDP-N-acetylglucosamine biosynthesis.de novo biosynthesis	0.060753	0.0670628	1	1	1	1	1	1	1	1	1	1	1	1	1	1	1	1	1	1	1	1	1
Cell division.cell cycle organisation.chromosome segregation.constitutive centromere-associated network.centromere protein *(CENP-O)	1	0	1	1	1	1	1	1	1	1	1	1	1	1	1	1	1	1	1	1	1	1	1
Cell division.meiotic recombination.DNA strand exchange.HOP2-MND1 presynaptic filament stabilization complex.component *(HOP2)	1	0	1	1	1	1	1	1	1	1	1	1	1	1	1	1	1	1	1	1	1	1	1
RNA biosynthesis.DNA-binding transcriptional regulation.zinc-coordinating DNA-binding domain.STY/SRS transcription factor	1	0.219467	1	1	1	1	1	0.0134039	1	1	1	1	1	1	1	1	1	1	1	1	1	1	1
Cell wall organisation.cell wall proteins.hydroxyproline-rich glycoprotein activities.arabinogalactan-protein activities.Fasciclin-type arabinogalactan protein activities.Fasciclin-type arabinogalactan protein *(FLA11)	0.503463	0.795854	1	1	1	1	0.136741	1	1	1	1	1	1	1	1	1	1	1	1	1	1	1	1
Chromatin organisation.post-translational histone modification.histone methylation.lysine methylation.COMPASS histone trimethylation complex.auxiliary component *(JMJ24)	1	0	1	1	1	1	1	1	1	1	1	1	1	1	1	1	1	1	1	1	1	1	1
Protein modification.hydroxylation	0.598299	3.54005e-07	1	1	1	0.0416929	1	1	1	1	0.0322866	1	1	1	1	1	1	1	1	1	1	1	1
Multi-process regulation.phosphoinositide signalling.inositol phosphate metabolism.inositol monophosphate phosphatase activities.myo-inositol-1-phosphate phosphatase	0.016236	0.0678213	1	1	1	1	1	1	1	1	1	1	1	1	1	1	1	1	1	1	1	1	1
Phytohormone action.cytokinin.transport.cytokinin transporter *(AZG1/2)	1	0.254999	1	1	1	1	1	1	1	1	1	1	1	1	1	1	1	1	1	1	1	1	1
Solute transport.channels.mechanosensitive cation channel *(MCA)	1	1	1	1	1	1	1	1	1	1	7.89192e-06	1	1	1	1	1	1	1	1	1	1	1	1
RNA biosynthesis.DNA-binding transcriptional regulation.zinc-coordinating DNA-binding domain.Cys4-GATA-related domain.A/B-GATA-type transcription factor	0.000375561	0.110084	1	0.128643	1	0.105721	0.000928065	0.133554	1	1	1	1	1	1	1	1	1	1	1	1	1	1	1
Photosynthesis.photophosphorylation.chlororespiration	0.0236395	0.00151791	0.0634892	3.73042e-15	1	1	1	1	1	1	1	0.198059	1	1	1	0.00101562	1	1	1	1	1	1	1
Enzyme classification.EC_1 oxidoreductases.EC_1-11 oxidoreductase acting on peroxide as acceptor	0.497137	3.80338e-11	0.0268687	0.387295	1	1	0.769313	1	1	1	1	1	1	1	1	1	1	1	1	0.649521	1	1	1
RNA biosynthesis.RNA polymerase II-dependent transcription.transcription initiation.TFIIf basal transcription factor heterodimer	0.0254931	0.0670628	1	1	0.00982954	1	1	1	1	1	1	1	1	1	1	1	1	1	1	1	1	1	1
Protein modification.lipidation.protein S-acylation.group-B protein S-acyltransferase activities.protein S-acyltransferase *(PAT15/16)	1	0	1	1	1	1	1	1	1	1	1	1	1	1	1	1	1	1	1	1	1	1	1
Protein translocation.chloroplast.thylakoid membrane Tat translocation system.regulatory STT complex.regulatory component *(STT2)	1	0.0678213	1	1	1	1	1	1	1	1	1	1	1	1	1	1	1	1	1	1	1	1	1
Protein modification.lipidation.glycophosphatidylinositol (GPI) anchor addition.GPI pre-assembly.N-acetylglucosaminyl-phosphatidylinositol de-N-acetylase *(PIG-L)	1	0.0962651	1	1	1	1	1	1	1	1	1	1	1	1	1	1	1	1	1	1	1	1	1
RNA biosynthesis.RNA polymerase II-dependent transcription.upstream transcription pausing.regulatory protein *(BDR)	1	0	1	1	1	1	1	1	1	1	1	1	1	1	1	1	1	1	1	1	1	1	1
RNA processing.RNA homeostasis.mRNA deadenylation-dependent decay.exoribonuclease *(XRN4)	1	0	1	1	1	1	1	1	1	1	1	1	1	1	1	1	1	1	1	1	1	1	1
RNA biosynthesis.RNA polymerase II-dependent transcription.transcription co-activation.SAGA histone acetyltransferase complex.HAT histone acetyltransferase module.component *(SGF29)	0.0054503	0.0550318	1	1	1	1	1	1	1	1	1	1	1	1	1	1	1	1	1	1	1	1	1
Plant organogenesis.root formation.lateral root.regulatory protein *(ALF4)	1	0	1	1	1	1	1	1	1	1	1	1	1	1	1	1	1	1	1	1	1	1	1
Cellular respiration.oxidative phosphorylation.ATP synthase complex.peripheral MF1 subcomplex.subunit gamma	1	0	1	1	1	1	1	1	1	1	1	1	1	1	1	1	1	1	1	1	1	1	1
DNA damage response.nonhomologous end-joining (NHEJ) repair.LIG4-XRCC4 ligase complex.component *(XRCC4)	1	0	1	1	1	1	1	1	1	1	1	1	1	1	1	1	1	1	1	1	1	1	1
Photosynthesis.photophosphorylation.linear electron flow.ferredoxin electron carrier activities	0.00192622	0.518228	1	0.0197487	1	1	0.00558522	1	1	1	1	1	1	1	1	1	1	1	1	1	1	1	1
Protein translocation.nucleus.nuclear pore complex (NPC).transmembrane ring.nucleoporin *(NDC1)	1	0	1	1	1	1	1	1	1	1	1	1	1	1	1	1	1	1	1	1	1	1	1
Cytoskeleton organisation.microtubular network.microtubule Tubulin heterodimer formation.Augmin gamma-Tubulin Ring Complex recruiting complex	0.0474132	1.5989e-06	1	1	1	1	1	1	1	1	0.0609303	1	1	1	1	1	1	1	1	1	1	1	1
Vesicle trafficking.AP-5 cargo adaptor complex.accessory component *(SPATACSIN C-TERM)	1	0	1	1	1	1	1	1	1	1	1	1	1	1	1	1	1	1	1	1	1	1	1
Multi-process regulation.MAP kinase cascade signalling.MAP3K-RAF/subgroup-C protein kinase family	0.0104646	7.26024e-07	1	1	0.199532	1	1	1	0.178898	1	1	1	1	1	1	1	1	1	1	1	1	1	1
Chromatin organisation.chromatin structure.DNA bridging.linker histone *(H1)	0.121055	0.155242	1	1	1	1	1	1	1	1	1	1	1	1	0.000446827	1	0.00333231	1	1	1	1	1	1
Plant organogenesis.leaf formation.adaxial polarity.regulatory AS1-AS2 complex	1	0.0181422	1	1	1	1	1	1	1	1	1	1	1	1	1	1	1	1	1	1	1	1	1
DNA damage response.nucleotide excision repair (NER).multi-functional TFIIh complex.core module	0.060753	0.0003181	1	1	0.0187145	1	1	1	1	1	1	1	1	1	1	1	1	1	1	1	1	1	1
RNA biosynthesis.RNA polymerase III-dependent transcription.TFIIIc transcription factor complex.component *(TFC7/Tau55)	1	0	1	1	1	1	1	1	1	1	1	1	1	1	1	1	1	1	1	1	1	1	1
RNA biosynthesis.DNA-binding transcriptional regulation.beta-hairpin exposed by alpha/beta-scaffold structure.WRKY transcription factor activity.regulatory protein *(JAV1)	1	1	1	1	1	1	0	1	1	1	1	1	1	1	1	1	1	1	1	1	1	1	1
Photosynthesis.photophosphorylation.cyclic electron flow.PGR5-PGRL1 complex.component *(PGRL1)	0	1	1	1	1	1	1	1	1	1	1	1	1	1	1	1	1	1	1	1	1	1	1
Protein modification.protein folding.FKBP-type chaperone activities.peptidyl-prolyl cis-trans isomerase *(FKBP16-4)	1	0	1	1	1	1	1	1	1	1	1	1	1	1	1	1	1	1	1	1	1	1	1
Vesicle trafficking.retrograde trafficking.Coat protein I (COPI) coatomer machinery.coat protein recruiting.ARF-GTPase activities.ARF-GTPase *(ARF1)	0.456275	2.01772e-05	1	1	1	0.0296178	1	1	1	1	0.0248681	1	1	1	1	1	1	1	1	1	1	1	1
RNA biosynthesis.RNA polymerase III-dependent transcription.TFIIIb transcription factor complex.component *(BRF)	1	0	1	1	1	1	1	1	1	1	1	1	1	1	1	1	1	1	1	1	1	1	1
Protein translocation.chloroplast.thylakoid membrane Tat translocation system.regulatory STT complex.regulatory component *(STT1)	1	0	1	1	1	1	1	1	1	1	1	1	1	1	1	1	1	1	1	1	1	1	1
Plant organogenesis.leaf formation.stomata.stomatal patterning.transcriptional regulator *(SPEECHLESS)	1	1	1	1	1	1	1	1	1	1	1	1	1	1	1	1	1	1	1	1	1	1	1
Cell division.DNA replication.telomere replication.telomeric dsDNA-binding protein	1	0.000907908	1	1	1	1	1	1	0.00149805	1	1	1	1	1	1	1	1	1	1	1	1	1	1
External stimuli response.light.UV-B light.UVR8-mediated photoperception	0.155738	0.0128051	1	1	1	1	1	1	1	1	1	1	1	1	1	1	1	1	1	1	1	1	1
Secondary metabolism.phenolics.p-coumaroyl-CoA biosynthesis.phenylalanine ammonia lyase activity.phenylalanine ammonia lyase *(PAL)	0.0254931	0.0128051	1	1	1	1	1	0.0134039	1	1	1	1	1	1	1	1	1	1	1	1	1	1	1
RNA processing.RNA homeostasis.NGD No-Go Decay.Ribosome-associated Quality Control (RQC) complex.component *(RQC2)	1	0	1	1	1	1	1	1	1	1	1	1	1	1	1	1	1	1	1	1	1	1	1
Enzyme classification.EC_4 lyases.EC_4-3 carbon-nitrogen lyase	0.060753	0.00349494	1	1	1	1	1	0.00826084	1	1	1	1	1	1	1	1	1	1	1	1	1	1	1
Redox homeostasis.ascorbate-based redox regulation.plastidial ascorbate peroxidase *(APX)	0.016236	0.0678213	1	1	1	1	1	1	1	1	1	1	1	1	1	1	1	1	1	1	1	1	1
Nucleotide metabolism.pyrimidines	0.016236	1.47154e-11	1	1	1	1	0.231281	1	1	1	1	0.233211	1	1	0.408624	1	1	1	1	1	1	1	1
Amino acid metabolism.shikimate group amino acid biosynthesis.shikimate pathway.3-deoxy-D-arabino-heptulosonate 7-phosphate synthase *(DHS)	1	0	1	1	1	1	1	1	1	1	1	1	1	1	1	1	1	1	1	1	1	1	1
Carbohydrate metabolism.galactose metabolism.D-galactokinase	0.060753	0.0550318	1	1	1	1	1	1	1	1	1	1	1	1	1	1	1	1	1	1	1	1	1
Cell division.meiotic recombination.DNA strand exchange.RAD51c-XRCC3 accessory DSB repair heterodimer	1	0.00467197	1	1	1	1	1	1	1	1	1	1	1	1	1	1	1	1	1	1	1	1	1
External stimuli response.pathogen.defense mechanisms.systemic acquired resistance (SAR).NPR1-interactive transcription factor *(TGA)	0.193997	0.0962651	1	1	1	1	1	1	0.014693	1	1	1	1	1	1	1	1	1	1	1	1	1	1
Lipid metabolism.sphingolipid metabolism.ceramide biosynthesis.serine C-palmitoyltransferase activity.serine C-palmitoyltransferase complex.catalytic component *(LCB2)	1	0	1	1	1	1	1	1	1	1	1	1	1	1	1	1	1	1	1	1	1	1	1
Phytohormone action.auxin.transport	0.0325033	1.35405e-06	1	1	1	1	1	1	1	1	0.128392	1	1	1	1	1	1	1	1	1	1	1	1
Chromatin organisation.post-translational histone modification.histone methylation.lysine methylation.class-VI histone methyltransferase activities.histone methyltransferase *(ATXR2)	1	0	1	1	1	1	1	1	1	1	1	1	1	1	1	1	1	1	1	1	1	1	1
Multi-process regulation.ROP-GTPase regulatory system	0.000423202	5.98615e-11	1	1	1	0.780398	0.874537	0.133554	0.82797	1	1	0.700787	1	1	1	1	1	1	1	0.33372	1	1	1
Carbohydrate metabolism.plastidial glycolysis.pyruvate kinase *(PKP1)	0.00149979	1	1	1	0.00737832	1	1	1	1	1	1	1	1	1	1	1	0.00333231	1	1	1	1	1	1
RNA processing.organelle RNA processing machinery.pre-RNA splicing.mitochondrial RNA splicing.RNA splicing factor *(RTP7)	1	0	1	1	1	1	1	1	1	1	1	1	1	1	1	1	1	1	1	1	1	1	1
Protein modification.phosphorylation.TKL protein kinase families.RLCK-IX receptor-like protein kinase families.RLCK-IXb receptor-like protein kinase	1	0.184261	1	1	1	1	1	1	1	1	1	1	1	1	1	1	1	1	1	1	1	1	1
Photosynthesis.photophosphorylation.chlororespiration.NADH dehydrogenase-like (NDH) complex.subcomplex B.component *(PnsB1/NDF1)	1	0	1	1	1	1	1	1	1	1	1	1	1	1	1	1	1	1	1	1	1	1	1
Vesicle trafficking.exocytic trafficking.exocytosis regulation	0.164245	0.000982903	1	1	1	0.0374232	0.152484	1	1	1	1	1	0.0165883	1	1	1	1	1	1	1	1	1	1
Amino acid metabolism.amino acid degradation.cysteine degradation.mercaptopyruvate sulfurtransferase	1	0	1	1	1	1	1	1	1	1	1	1	1	1	1	1	1	1	1	1	1	1	1
Coenzyme metabolism.iron-sulfur cluster assembly machinery.plastidial SUF system.transfer phase.scaffold protein *(NFU1/2/3)	0.0892145	0.0962651	1	1	1	1	1	1	1	1	1	1	1	1	1	1	1	1	1	1	1	1	1
Cell division.plastid division.plastidic peptidoglycan system.UDP-N-acetylmuramic acid pentapeptide formation.catalytic protein *(MurD)	1	0	1	1	1	1	1	1	1	1	1	1	1	1	1	1	1	1	1	1	1	1	1
Cell wall organisation.cellulose.cellulose synthase complex (CSC).CSC trafficking.regulatory protein *(PATROL1)	1	1	1	1	1	1	1	1	1	1	1	1	0	1	1	1	1	1	1	1	1	1	1
Cellular respiration.oxidative phosphorylation.cytochrome c oxidase complex.regulation.translational activator *(TACO) of COX1	1	0	1	1	1	1	1	1	1	1	1	1	1	1	1	1	1	1	1	1	1	1	1
RNA processing.RNA modification.mRNA modification.mRNA methylation.N6-methyladenosine methylation reading.methylation reader *(ECT12)	0	1	1	1	1	1	1	1	1	1	1	1	1	1	1	1	1	1	1	1	1	1	1
External stimuli response.pathogen.effector-triggered immunity (ETI) machinery	1	8.99447e-06	1	1	0.895778	1	1	1	1	1	1	1	0.333316	1	1	1	1	1	1	1	1	1	1
Cytoskeleton organisation.microfilament network.actin polymerisation.Arp2/3 actin polymerization initiation complex.component *(ArpC2)	1	0	1	1	1	1	1	1	1	1	1	1	1	1	1	1	1	1	1	1	1	1	1
Redox homeostasis.glutathione-based redox regulation.glutathione biosynthesis.glutathione synthetase *(GS)	0.060753	0.0550318	1	1	1	1	1	1	1	1	1	1	1	1	1	1	1	1	1	1	1	1	1
Cell wall organisation.cutin and suberin.cuticular lipid formation.monoacylglyceryl ester monomer biosynthesis	0.0365195	0.155242	1	1	1	1	1	1	1	1	1	1	1	1	1	1	1	1	1	1	1	1	1
Protein biosynthesis.organellar translation machinery.mitochondrial ribosome biogenesis.small ribosomal subunit proteome.component *(uS8m)	0	1	1	1	1	1	1	1	1	1	1	1	1	1	1	1	1	1	1	1	1	1	1
Protein modification.glycosylation.O-linked glycosylation.hydroxyproline O-linked glycosylation.hydroxyproline-O-galactosyltransferase *(GALT)	0.121055	0.0374222	1	1	1	1	1	1	1	1	1	1	1	1	1	1	1	1	1	1	1	1	1
RNA processing.pre-RNA splicing.spliceosome disassembly.lariat intronic RNA degradation.regulatory protein *(SIC)	1	0	1	1	1	1	1	1	1	1	1	1	1	1	1	1	1	1	1	1	1	1	1
Cellular respiration.oxidative phosphorylation.cytochrome c oxidase complex.core components.component *(COX5c)	0.0365195	1	1	1	1	1	1	1	1	0.000670438	1	1	1	1	1	1	1	1	1	1	1	1	1
Protein biosynthesis.organellar translation machinery.plastidial ribosome biogenesis.large ribosomal subunit proteome.component *(cL38)	1	0	1	1	1	1	1	1	1	1	1	1	1	1	1	1	1	1	1	1	1	1	1
Solute transport.carrier-mediated transport.IT superfamily.putative silicon efflux transporter *(LSI2)	1	0.564728	1	1	1	1	1	1	1	1	1	1	1	1	1	1	1	1	1	1	1	1	1
Protein biosynthesis.ribosome biogenesis.small ribosomal subunit (SSU).SSU proteome.component *(eS17)	0.0365195	0.0181422	1	1	1	1	1	1	1	1	1	1	1	1	1	1	1	1	1	1	1	1	1
Phytohormone action.strigolactone.biosynthesis.carotenoid isomerase *(DWARF27)	1	0	1	1	1	1	1	1	1	1	1	1	1	1	1	1	1	1	1	1	1	1	1
RNA biosynthesis.DNA-dependent RNA polymerase complexes.RNA polymerase II complex	0.001205	0.248256	1	1	0.0376098	0.033066	0.136741	1	1	1	1	1	1	1	1	1	1	1	1	1	1	1	1
Solute transport.carrier-mediated transport.OPT family.iron chelator transporter *(YSL)	0.0722804	0.241378	1	1	1	1	1	1	0.0241212	1	1	1	1	1	1	1	1	1	1	1	1	1	1
Redox homeostasis.reactive oxygen-induced signalling.singlet oxygen-induced signalling.regulatory protein *(MBS)	0.016236	0.0678213	1	1	1	1	1	1	1	1	1	1	1	1	1	1	1	1	1	1	1	1	1
Amino acid metabolism.glutamate group amino acid biosynthesis.glutamate-derived amino acids.ornithine biosynthesis	1	8.47716e-05	1	1	1	0.0203214	0.0814329	1	1	1	0.0171889	1	1	1	1	1	1	1	1	1	1	1	1
RNA biosynthesis.RNA polymerase II-dependent transcription.transcription co-activation.TFIId complex.component *(TAF2)	1	0.0678213	1	1	1	1	1	1	1	1	1	1	1	1	0.00183523	1	1	1	1	1	1	1	1
External stimuli response.symbiont.common symbiotic signalling pathway (CSSP).calcium cation channel *(DMI1/Pollux/Castor)	1	0.0434272	1	1	1	1	1	1	1	1	1	1	1	1	1	1	1	1	1	1	1	1	1
RNA biosynthesis.RNA polymerase II-dependent transcription.transcription co-activation.SAGA histone acetyltransferase complex.HAT histone acetyltransferase module.component *(SCS1/SCS2)	1	0.0550318	1	1	1	1	1	1	1	1	1	1	0.00162384	1	1	1	1	1	1	1	1	1	1
RNA biosynthesis.RNA polymerase II-dependent transcription.transcription co-activation.MEDIATOR complex.middle module.component *(MED10)	0.00170718	0.155242	1	1	1	1	1	1	1	1	1	1	1	1	1	1	1	1	1	1	1	1	1
Lipid metabolism.fatty acid metabolism.acetyl-CoA generation.plastidial pyruvate dehydrogenase complex	0.060753	0.0670628	1	1	1	1	0.00417742	1	1	1	1	1	1	1	0.0260166	1	1	1	1	1	1	1	1
Protein biosynthesis.organellar translation machinery.mitochondrial ribosome biogenesis.small ribosomal subunit proteome.component *(mS78/mS79)	0.275667	0.184261	1	1	1	1	1	1	1	1	1	0.000173313	1	1	1	1	1	1	1	1	1	1	1
RNA biosynthesis.DNA-binding transcriptional regulation.beta-hairpin exposed by alpha/beta-scaffold structure.AP2/ERF family.ERF subfamily.subgroup ERF-III transcription factor	0.924708	0.0311107	1	1	1	1	0.297193	0.000426843	0.00518465	1	1	1	1	1	1	1	1	1	1	1	0.0240816	1	1
Cell division.DNA replication.organelle machinery.DNA gyrase complex	0.01151	0.0962651	1	1	1	1	1	1	1	1	1	1	1	1	1	1	1	1	1	1	1	1	1
Protein biosynthesis.organellar translation machinery.plastidial ribosome biogenesis.small ribosomal subunit proteome.component *(bS1c)	1	1	1	0	1	1	1	1	1	1	1	1	1	1	1	1	1	1	1	1	1	1	1
Amino acid metabolism.pyruvate group amino acid biosynthesis.alanine biosynthesis	1	1	1	1	1	1	1	1	1	1	1	1	1	1	1	1	0	1	1	1	1	1	1
Phytohormone action.auxin	3.17698e-07	2.46905e-13	1	1	0.453552	1	1	1	1	1	1	1	0.820159	1	1	1	1	1	1	1	1	1	1
RNA processing.RNA modification.RNA pseudouridylation.stand-alone pseudouridine synthase activities.TruD-type tRNA pseudouridine synthase	1	0	1	1	1	1	1	1	1	1	1	1	1	1	1	1	1	1	1	1	1	1	1
Lipid metabolism.fatty acid metabolism.fatty acid desaturation.first desaturation	0.00170718	0.547837	1	1	1	1	1	1	1	1	1	1	1	1	1	1	1	1	1	1	1	1	1
External stimuli response.gravity.sensing and signalling.E3 ubiquitin ligase *(SGR9)	1	1	1	1	1	1	0	1	1	1	1	1	1	1	1	1	1	1	1	1	1	1	1
Carbohydrate metabolism.nucleotide sugar biosynthesis.UDP-D-xylose biosynthesis	0.00302347	0.0113127	1	1	1	1	0.0934452	1	1	1	1	1	1	1	0.035571	1	1	1	1	1	1	1	1
External stimuli response.light.red/far red light.phytochrome-mediated photoperception.transcriptional regulator *(PIF)	1	0.00467197	1	1	1	1	1	0.00569176	1	1	1	1	1	1	1	1	1	1	1	1	1	1	1
Photosynthesis.calvin cycle.sedoheptulose-1,7-bisphosphatase	1	0.254999	8.59066e-07	1	1	1	1	1	1	1	1	1	1	1	1	1	1	1	1	1	1	1	1
RNA processing.pre-RNA splicing.spliceosome assembly.SMN snRNP assembly complex	1	0	1	1	1	1	1	1	1	1	1	1	1	1	1	1	1	1	1	1	1	1	1
External stimuli response	6.15319e-10	9.30835e-39	1	1	0.792569	0.124884	0.111778	0.0636327	0.134727	1	0.0252458	1	0.0072074	1	1	1	1	1	1	1	1	0.208063	1
Protein biosynthesis.ribosome biogenesis.large ribosomal subunit (LSU).LSU processome.60S ribosomal subunit cytoplasmic maturation.maturation factor *(Sdo1)	1	0.0171838	1	1	1	1	1	1	1	1	1	1	1	1	1	1	1	1	1	1	1	1	1
Cell wall organisation.hemicellulose.xyloglucan.modification and degradation.1,6-alpha-xylosidase *(AXYL1/2)	0.0365195	0.0181422	1	1	1	1	1	1	1	1	1	1	1	1	1	1	1	1	1	1	1	1	1
Cytoskeleton organisation.microtubular network.microtubule Tubulin heterodimer formation.Augmin gamma-Tubulin Ring Complex recruiting complex.component *(AUG5)	0.016236	0.0678213	1	1	1	1	1	1	1	1	1	1	1	1	1	1	1	1	1	1	1	1	1
Cell division.cytokinesis.phragmoplast microtubule organization.microtubule plus-end-tracking protein *(EB1)	0.00170718	0.155242	1	1	1	1	1	1	1	1	1	1	1	1	1	1	1	1	1	1	1	1	1
Cytoskeleton organisation.microfilament network.actin organisation	0.0161353	1.39006e-09	1	1	1	0.0784549	1	1	1	1	1	1	1	1	1	1	1	1	1	1	1	1	1
RNA biosynthesis.DNA-binding transcriptional regulation.beta-hairpin exposed by alpha/beta-scaffold structure.AP2/ERF family.ERF subfamily.subgroup ERF-IX transcription factor	0.581257	0.110084	1	1	1	1	1	1	1	1	1	1	1	1	1	1	1	1	1	1	0.000726351	1	1
Multi-process regulation.phosphoinositide signalling.phosphoinositide homeostasis.phosphatidylinositol 4-kinase (PI4K-alpha) complex.component *(EFOP)	0.00285626	0.219467	1	1	1	1	1	1	1	1	1	1	1	1	1	1	1	1	1	1	1	1	1
Nutrient uptake.micronutrient homeostasis.metallochaperone activities	0.00512622	0.658171	1	1	1	0.000446912	1	0.0162282	1	1	0.0104287	1	1	1	1	1	1	1	1	1	1	1	1
Cellular respiration.oxidative phosphorylation.NADH dehydrogenase complex.non-core modules.beta subcomplex.component *(NDUFB8/ASHI)	0	1	1	1	1	1	1	1	1	1	1	1	1	1	1	1	1	1	1	1	1	1	1
Cell division.cytokinesis.cell-plate formation.alpha-AURORA kinase activator *(TPXL2/3)	1	0.0678213	1	1	1	1	1	1	1	1	1	1	1	1	1	1	1	1	1	1	1	1	1
Plant organogenesis.flower formation	0.00285626	1.26061e-11	1	1	1	0.189295	0.013667	1	0.0323104	1	0.866461	1	1	0.188011	1	1	1	1	1	1	0.429611	1	1
Vesicle trafficking.endocytic trafficking.ESCRT-mediated sorting.ESCRT-III complex.component *(VPS2/CHMP2)	0.0054503	0.0550318	1	1	1	1	1	1	1	1	1	1	1	1	1	1	1	1	1	1	1	1	1
Redox homeostasis.ascorbate-based redox regulation.ascorbate metabolism.L-galactose biosynthesis pathway.GDP-D-mannose pyrophosphorylase *(VTC1)	1	0	1	1	1	1	1	1	1	1	1	1	1	1	1	1	1	1	1	1	1	1	1
Phytohormone action.auxin.transport.auxin efflux.auxin efflux transporter *(PILS)	1	0.000204602	1	1	1	1	1	1	1	1	1	1	1	1	1	1	1	1	1	1	1	1	1
Protein homeostasis.proteolysis.metallopeptidase activities.M16-class metallopeptidase activities.Nardilysin-type peptidase	1	1	1	1	0.000821882	1	1	1	1	1	1	1	0.000421425	1	1	1	1	1	1	1	1	1	1
External stimuli response.carbon dioxide.sensing and signalling.signal transducer kinase *(OST1)	1	0.0181422	1	1	1	1	1	1	1	1	1	1	1	1	0.00374538	1	1	1	1	1	1	1	1
RNA processing.RNA homeostasis.post-transcriptional regulation.STAR-type post-transcriptional regulator	1	0.00589657	1	1	1	1	0.0814329	0.0266963	0.0241212	1	1	1	1	1	1	1	1	1	1	1	1	1	1
RNA processing.mRNA silencing.transacting siRNA pathway.endoribonuclease *(DCL2)	1	0	1	1	1	1	1	1	1	1	1	1	1	1	1	1	1	1	1	1	1	1	1
DNA damage response.nucleotide excision repair (NER).XPF-ERCC1 DNA repair endonuclease complex	1	0.0181422	1	1	1	1	0.00757853	1	1	1	1	1	1	1	1	1	1	1	1	1	1	1	1
Chromatin organisation.histone chaperone activities.FACT histone chaperone complex.component *(SSRP)	1	0.0181422	1	1	1	1	1	1	1	1	1	1	1	1	1	1	1	1	1	1	1	1	1
External stimuli response.symbiont.solute transport.ABC-B-type transporter *(AMN1/2)	1	1	1	1	1	1	1	1	1	1	1	1	1	1	1	1	1	1	1	1	1	1	1
Secondary metabolism.phenolics.flavonoid biosynthesis.flavonol glycosides.flavonol-3-O-glycoside rhamnosyltransferase *(UGT89A/B)	1	0.248256	1	1	1	1	1	1	1	1	0.0269044	1	1	1	1	1	1	1	1	1	1	1	1
Solute transport.carrier-mediated transport.MTCC family.mitochondrial dicarboxylate carrier *(DTC)	0.121055	0.0374222	1	1	1	1	1	1	1	1	1	1	1	1	0.000446827	1	1	1	1	1	1	1	1
Protein homeostasis.ubiquitin-proteasome system.ubiquitin-fold protein deconjugation.RUB deconjugation.deneddylase activities.ubiquitin carboxyl-terminal hydrolase *(UCH1/2)	1	0	1	1	1	1	1	1	1	1	1	1	1	1	1	1	1	1	1	1	1	1	1
Chromatin organisation.epigenetic state regulation.RNA-directed DNA methylation (RdDM) pathway.non-canonical RdDM pathway	0.319928	0.089107	1	1	1	1	1	1	0.0241212	1	1	1	0.0085643	1	1	1	1	1	1	1	1	1	1
RNA processing.RNA modification.mRNA modification.RNA 5'-end processing.RNA 5'-end capping.mRNA capping enzyme	1	0	1	1	1	1	1	1	1	1	1	1	1	1	1	1	1	1	1	1	1	1	1
Secondary metabolism.terpenoids.methylerythritol phosphate (MEP) pathway.1-deoxy-d-xylulose 5-phosphate import	0	1	1	1	1	1	1	1	1	1	1	1	1	1	1	1	1	1	1	1	1	1	1
Multi-process regulation.phosphoinositide signalling.inositol phosphate metabolism.inositol hexakisphosphate biosynthesis.phytase activities	0.155738	0.0128051	1	1	1	1	1	1	1	1	1	1	1	1	1	1	1	1	1	1	1	1	1
Plant organogenesis.root formation.endodermis apical meristem.transcriptional regulator *(SCR)	1	1	1	1	1	1	0.00757853	1	1	1	1	1	1	1	1	1	1	1	1	1	1	1	1
Redox homeostasis.glutathione-based redox regulation.glutathione S-transferase activities.class zeta glutathione S-transferase	0	1	1	1	1	1	1	1	1	1	1	1	1	1	1	1	1	1	1	1	1	1	1
Multi-process regulation.phosphoinositide signalling.inositol phosphate metabolism.phosphatidylinositol biosynthesis.phosphatidylinositol synthase *(PIS)	1	1	1	1	1	1	1	1	1	1	1	1	1	1	0	1	1	1	1	1	1	1	1
Vesicle trafficking.anterograde trafficking.Coat protein II (COPII) coatomer machinery.coat protein complex	0.0902474	0.012319	1	1	0.0034374	1	0.239488	1	1	1	1	1	1	1	0.0894516	1	1	1	1	1	1	1	1
RNA processing.organelle RNA processing machinery.RNA homeostasis.ribonuclease activities.endoribonuclease *(CSP41)	1	1	1	0	1	1	1	1	1	1	1	1	1	1	1	1	1	1	1	1	1	1	1
Nucleotide metabolism.purines.salvage pathway.adenosine kinase *(ADK)	0.016236	0.0678213	1	1	1	1	1	1	1	1	1	1	1	1	1	1	1	1	1	1	1	1	1
Protein translocation.chloroplast.outer envelope TOC translocation system	0.503463	0.0416182	1	0.0351106	0.00141962	1	1	1	1	1	1	0.000498221	1	1	1	1	1	1	1	1	1	1	1
Protein biosynthesis.organellar translation machinery.plastidial ribosome biogenesis.large ribosomal subunit proteome.component *(bL9c)	1	1	1	0.000599812	1	0.00112569	1	1	1	1	1	1	1	1	1	1	1	1	1	1	1	1	1
Lipid metabolism.fatty acid metabolism.fatty acid cyclopropanation	0.016236	0.0678213	1	1	1	1	1	1	1	1	1	1	1	1	1	1	1	1	1	1	1	1	1
RNA processing.organelle RNA processing machinery.RNA homeostasis.plastidial mRNA stabilisation.ribonucleoprotein *(CP33b)	0.016236	0.0678213	1	1	1	1	1	1	1	1	1	1	1	1	1	1	1	1	1	1	1	1	1
Vesicle trafficking.exocytic trafficking.secretory vesicle trafficking.ECHIDNA-YIP trafficking complex	0.016236	0.155242	1	1	1	1	0.00108246	1	1	1	1	1	1	1	1	1	1	1	1	1	1	1	1
Vesicle trafficking.clathrin coated vesicle (CCV) machinery.AP-4 vacuole cargo adaptor complex.medium subunit mu *(AP4M)	1	0.0678213	1	1	1	1	1	1	1	1	1	1	1	1	1	1	0.000425709	1	1	1	1	1	1
External stimuli response.pathogen.effector-triggered immunity (ETI) machinery.TNL-mediated effector-triggered immunity.regulatory protein *(SRFR)	0.193997	0.658171	1	1	1	1	1	1	1	1	1	1	0.00525005	1	1	1	1	1	1	1	1	1	1
Cell division.cell cycle organisation.chromosome segregation.chromosome passenger complex (CPC).component *(INCENP/WYRD)	0.0365195	0.155242	1	1	1	1	1	1	1	1	1	1	1	1	1	1	1	1	1	1	1	1	1
Protein homeostasis.ubiquitin-proteasome system.DAR ubiquitin-dependent protease system.E3 ubiquitin ligase *(EOD1)	0	1	1	1	1	1	1	1	1	1	1	1	1	1	1	1	1	1	1	1	1	1	1
External stimuli response.toxic compounds.arsenic	0.011028	0.0226554	1	1	0.0804436	1	1	1	1	1	1	1	1	1	0.104089	1	1	1	1	1	1	1	1
RNA processing.RNA homeostasis.Exosome complex.associated co-factor activities.exoribonuclease *(RRP6L)	1	0	1	1	1	1	1	1	1	1	1	1	1	1	1	1	1	1	1	1	1	1	1
External stimuli response.light.UV-A/blue light.cryptochrome-mediated photoperception.regulatory protein *(CIS1) of cryptochrome signalling	0.016236	1	1	1	1	1	1	1	1	1	1	1	1	1	1	1	1	0.000451988	1	1	1	1	1
External stimuli response.pathogen.effector-triggered immunity (ETI) machinery.TNL-mediated effector-triggered immunity.EDS1-PAD4/SAG101 signalling heterodimers.component *(EDS1)	1	0	1	1	1	1	1	1	1	1	1	1	1	1	1	1	1	1	1	1	1	1	1
Photosynthesis.photophosphorylation.chlororespiration.NADH dehydrogenase-like (NDH) complex.link between NDH complex and photosystem I.linker protein *(LHCa6)	1	1	1	0	1	1	1	1	1	1	1	1	1	1	1	1	1	1	1	1	1	1	1
Lipid metabolism.glycerolipid metabolism.phosphatidylethanolamine biosynthesis.mitochondrial phosphatidylserine decarboxylation pathway	0.193997	0.0242415	1	1	1	0.0119999	1	1	1	0.00487485	1	1	1	1	0.0182817	1	1	1	1	1	1	1	1
RNA biosynthesis.organellar gene expression machinery.DNA-binding transcriptional regulation.transcriptional pausing factor *(mTERF5)	1	0.0678213	1	1	1	1	1	1	1	1	1	1	1	1	1	1	1	1	1	1	1	1	1
RNA biosynthesis.RNA polymerase II-dependent transcription.transcription elongation.ELONGATOR transcription elongation complex.component *(ELP6)	1	0.0678213	1	1	1	1	1	1	1	1	1	1	1	1	1	1	1	1	1	1	1	1	1
Amino acid metabolism.amino acid degradation.arginine degradation.urea hydrolase *(URE)	0.016236	0.0678213	1	1	1	1	1	1	1	1	1	1	1	1	1	1	1	1	1	1	1	1	1
Cell division.cytokinesis.preprophase microtubule organization.TON1-TRM-PP2A (TTP) preprophase band formation complex.component *(TON1)	0.01151	0.0962651	1	1	1	1	1	1	1	1	1	1	1	0.00435467	1	1	1	1	1	1	1	1	1
Secondary metabolism.phenolics.flavonoid biosynthesis.isoflavonoids.isoflavone reductase	0.234288	0.00113241	1	1	1	1	1	1	1	1	1	1	1	1	1	1	1	1	1	1	1	1	1
RNA processing.RNA modification.tRNA modification.N6-threonylcarbamoyladenosine modification.KEOPS/EKC threonylcarbamoyl-AMP synthase complex.tRNA-binding component *(CGI121)	0.016236	1	1	1	1	1	1	1	1	1	1	1	1	1	1	1	1	1	1	1	1	1	1
RNA biosynthesis.RNA polymerase II-dependent transcription.transcription co-activation.SAGA histone acetyltransferase complex	0.0365195	5.939e-10	1	1	1	1	0.721352	1	1	0.109651	1	1	0.0870367	1	1	1	1	1	1	1	1	1	1
Photosynthesis.photophosphorylation.photosystem I.PS-I complex.component *(PsaN)	0.016236	1	1	1	1	0.00112569	1	1	1	1	1	1	1	1	1	1	1	1	1	1	1	1	1
Protein biosynthesis.ribosome biogenesis.large ribosomal subunit (LSU).LSU processome	0.0054503	0.0731918	1	1	1	0.454799	1	1	1	1	1	1.15166e-07	1	0.040232	0.0145149	1	4.90496e-14	1	0.121116	1	1	1	1
Vesicle trafficking.exocytic trafficking.exocytosis regulation.regulatory protein *(NERD1)	0	1	1	1	1	1	1	1	1	1	1	1	1	1	1	1	1	1	1	1	1	1	1
Chromatin organisation.epigenetic state regulation.RNA-directed DNA methylation (RdDM) pathway.MOM1 regulatory complex.auxiliary factor *(MORC6)	0.0365195	0.0181422	1	1	1	1	1	1	1	1	1	1	1	1	1	1	1	1	1	1	1	1	1
Plant reproduction.gametogenesis.male gametophyt.regulatory protein *(DAZ)	1	1	1	1	1	1	1	1	1	1	1	1	1	1	1	1	1	1	1	1	1	1	1
DNA damage response.DNA damage tolerance (DDT) pathways.DNA polymerase zeta heterodimer.catalytic component *(REV3)	1	1	1	1	1	1	1	1	1	1	1	1	1	1	1	1	1	1	1	1	1	1	1
External stimuli response.pathogen.pattern-triggered immunity (PTI) machinery.spider mite herbivory response	0.00170718	0.155242	1	1	1	1	1	1	1	1	1	1	1	1	1	1	1	1	1	1	1	1	1
Cell wall organisation.cellulose.cellulose synthase complex (CSC).microtubule-dependent CSC insertion.matrix polysaccharide-trafficking kinesin *(FRA)	0	1	1	1	1	1	1	1	1	1	1	1	1	1	1	1	1	1	1	1	1	1	1
RNA processing.RNA homeostasis.Exosome complex.EXO9 core complex.component *(CSL4)	1	0	1	1	1	1	1	1	1	1	1	1	1	1	1	1	1	1	1	1	1	1	1
Cell wall organisation.pectin.rhamnogalacturonan I.modification and degradation.beta-galactosidase activities.beta-galactosidase *(BGAL1)	0.060753	2.00646e-05	1	1	1	1	1	1	1	1	1	1	1	1	1	1	1	1	1	1	1	1	1
Plant reproduction.pollination and fertilization.gamete interaction factor *(EC1)	1	1	1	1	1	1	1	1	1	1	1	1	1	1	1	1	1	1	1	1	1	1	1
RNA processing.organelle RNA processing machinery.RNA modification.A-to-I RNA editing.chloroplast-tRNA adenosine deaminase	1	1	1	1	1	1	1	1	1	1	1	1	0	1	1	1	1	1	1	1	1	1	1
Cell wall organisation.cellulose.cellulose synthase complex (CSC).CSC components	0.060753	1.25835e-06	1	1	1	1	1	1	1	1	1	1	1	1	1	1	1	1	1	1	1	1	1
Protein homeostasis.ubiquitin-proteasome system.26S proteasome.19S regulatory particle.lid subcomplex	0.176285	0.00194806	1	1	1	1	1	1	1	1	1	1	1	1	1	1	2.53796e-06	1	1	1	1	1	1
External stimuli response.pathogen.effector-triggered immunity (ETI) machinery.TNL-mediated effector-triggered immunity.regulatory protein *(TC1)	1	0.0670628	1	1	1	1	1	1	1	1	1	1	1	1	1	1	1	1	1	1	1	1	1
Protein biosynthesis.translation initiation.Pre-Initiation Complex (PIC) module.eIF3 mRNA-to-PIC binding complex.component *(eIF3f)	1	1	1	1	1	1	1	1	1	1	1	1	1	0	1	1	1	1	1	1	1	1	1
Amino acid metabolism.shikimate group amino acid biosynthesis.phenylalanine and tyrosine.arogenate dehydratase *(ADT)	0.456275	0.00139072	1	1	1	1	0.00065237	1	1	1	1	1	1	1	1	1	1	1	1	1	1	1	1
Cell division.meiotic recombination.DNA strand exchange.recombinase activity.recombinase *(DMC1)	1	1	1	1	1	1	1	1	1	1	1	1	1	1	1	1	1	1	1	1	1	1	1
Enzyme classification.EC_5 isomerases.EC_5-3 intramolecular oxidoreductase	0.614727	3.6103e-06	1	1	1	0.00691312	0.0688805	0.0104194	0.122583	1	1	1	1	1	1	1	1	0.0475625	1	1	1	1	1
RNA processing.RNA modification.mRNA modification.RNA 5'-end processing.RNA-dependent RNase P complex.component *(POP1)	1	0.0181422	1	1	1	1	1	1	1	1	1	1	1	1	1	1	1	1	1	1	1	1	1
Cell division.cytokinesis.phragmoplast disassembly.Katanin ATP-dependent microtubule severing complex	1	0.0181422	1	1	0.00202636	1	1	1	1	1	1	1	1	1	1	1	1	1	1	1	1	1	1
Protein translocation.peroxisome.importomer translocation system.receptor polyubiquitination system.component *(Pex10)	1	0	1	1	1	1	1	1	1	1	1	1	1	1	1	1	1	1	1	1	1	1	1
Protein modification.phosphorylation.TKL protein kinase families.LRR-IV protein kinase	0.155738	0.00128309	1	1	1	1	1	1	1	1	1	1	1	1	1	1	1	1	1	1	1	1	1
Chromatin organisation.post-translational histone modification.histone methylation.lysine methylation.class-I histone methyltransferase activities.PRC2 histone methylation complex.associated protein factors.histone H3 demethylase *(ICU11/CP)	0.016236	0.0678213	1	1	1	1	1	1	1	1	1	1	1	1	1	1	1	1	1	1	1	1	1
Protein homeostasis.ubiquitin-proteasome system.ubiquitin-fold protein conjugation.CULLIN-based E3 ubiquitin ligase activities.CUL1-based/SCF E3 ubiquitin ligase complexes.F-BOX substrate adaptor component activities.substrate adaptor *(FBP7)	1	0	1	1	1	1	1	1	1	1	1	1	1	1	1	1	1	1	1	1	1	1	1
Lipid metabolism.sphingolipid metabolism	0.000336362	2.3543e-10	1	1	1	0.0588776	1	1	0.569613	0.000670438	0.380503	1	1	1	1	1	0.317106	1	1	1	1	1	1
Chromatin organisation.epigenetic state regulation.RNA-independent DNA methylation.regulatory E3 ubiquitin ligase *(ORTH/VIM)	1	1	1	1	1	1	1	1	1	1	1	1	1	1	1	1	0.000425709	1	1	1	1	1	1
Polyamine metabolism.putrescine biosynthesis	0.833185	0.0469615	1	1	1	1	0.257405	0.0807195	1	1	1	1	1	1	1	1	1	1	1	1	0.021728	1	1
Cell division.cell cycle organisation.cell cycle control.CYCLIN regulatory protein activities.regulatory protein *(CYCT)	0.01151	0.0962651	1	1	0.00536834	1	1	1	1	1	1	1	1	1	1	1	1	1	1	1	1	1	1
RNA biosynthesis.DNA-binding transcriptional regulation.helix-turn-helix DNA-binding domain.MYB transcription factor family.R2R3-MYB transcription factor family.subgroup-6 transcription factor	0.016236	0.0678213	1	1	1	1	1	1	1	1	1	1	1	1	1	1	1	1	1	1	1	1	1
DNA damage response.homologous recombination repair (HR).Smc5-Smc6 complex	0.105353	0.000659374	1	1	1	1	1	1	1	1	1	1	1	1	0.0408055	1	1	1	1	1	1	1	1
Amino acid metabolism.serine group amino acid biosynthesis.non-photorespiratory serine.phosphoserine phosphatase	1	0.155242	1	1	1	1	1	1	1	1	1	1	1	1	5.50196e-05	1	1	1	1	1	1	1	1
RNA biosynthesis.DNA-binding transcriptional regulation.basic DNA-binding domain.basic helix-loop-helix (bHLH) domain.bHLH transcription factor *(VUP)	1	1	1	1	1	1	1	1	1	1	1	1	1	1	1	1	1	1	1	1	1	1	1
Coenzyme metabolism.tetrapyrrole biosynthesis.protoporphyrin IX formation.uroporphyrinogen III decarboxylase activities	0.00170718	1	1	0.00154687	1	1	1	1	1	1	1	1	1	1	1	1	1	1	1	1	1	1	1
RNA biosynthesis.transcriptional co-regulation.bridging activity of transcription factor to chromatin remodeling.chromatin-interacting factor *(DDP)	1	1	1	1	1	1	1	1	1	1	1	1	1.56302e-06	1	1	1	1	1	1	1	1	1	1
Lipid metabolism.fatty acid metabolism.fatty acid degradation.core beta-oxidation.3-ketoacyl-CoA thiolase *(KAT1/2/5)	0.01151	0.360889	1	1	1	1	1	1	1	1	1	1	1	1	0.00029096	1	1	1	1	1	1	1	1
Coenzyme metabolism.phylloquinone biosynthesis.2-succinylbenzoate:CoA ligase *(MenE)	0	1	1	1	1	1	1	1	1	1	1	1	1	1	1	1	1	1	1	1	1	1	1
Protein modification.phosphorylation.TKL protein kinase families.Lectin receptor-like protein kinase families.G-Lectin protein kinase activity.SD-2 protein kinase	1	0.0962651	1	1	1	1	1	1	1	1	1	1	1	1	1	1	1	1	1	1	1	1	1
Solute transport.carrier-mediated transport.APC superfamily.SulP family	0.741528	0.00206512	1	1	1	1	0.221545	1	1	1	1	1	1	1	1	1	1	1	1	1	1	1	1
Phytohormone action.brassinosteroid.biosynthesis.steroid 3-dehydrogenase *(CPD)	1	1	1	1	1	1	0	1	1	1	1	1	1	1	1	1	1	1	1	1	1	1	1
RNA processing.RNA modification.mRNA modification.Cleavage and Polyadenylation Specificity Factor (CPSF) complex.component *(CPSF160/Yhh1)	1	0	1	1	1	1	1	1	1	1	1	1	1	1	1	1	1	1	1	1	1	1	1
Protein modification.lipidation.glycophosphatidylinositol (GPI) anchor addition.GPI pre-assembly.mannosyltransferase-III *(PIG-B)	1	0	1	1	1	1	1	1	1	1	1	1	1	1	1	1	1	1	1	1	1	1	1
Vesicle trafficking.endocytic trafficking.ESCRT-mediated sorting.ESCRT-III complex.associated component *(VPS46/CHMP1)	1	1	1	1	1	1	0.0133412	1	1	1	1	1	1	1	1	1	1	0.00158965	1	1	1	1	1
Vesicle trafficking.vesicle tethering.RAB-GTPase membrane association.RAB-GTPase geranylgeranyltransferase (RGT) complex.subunit alpha	1	0.0550318	1	1	1	1	1	1	1	1	1	1	1	1	1	1	1	1	1	1	1	1	1
Protein modification.phosphorylation.CAMK protein kinase families.CDPK protein kinase	0.721915	1.26447e-07	1	1	1.41664e-08	1	0.0859964	1	1	1	1	1	1	1	1	1	1	1	1	1	1	1	1
Photosynthesis.photophosphorylation.photosystem II.photosynthetic acclimation.non-photochemical quenching (NPQ).qE/qZ-type quenching	0.410106	0.0634945	0.00593923	0.000649881	1	1	1	1	1	1	1	1	1	1	0.00242676	1	1	1	1	1	1	1	0.0067242
Amino acid metabolism.aspartate group amino acid biosynthesis.aspartate-derived amino acids.lysine biosynthesis.LL-diaminopimelate aminotransferase *(DapAT)	1	0	1	1	1	1	1	1	1	1	1	1	1	1	1	1	1	1	1	1	1	1	1
DNA damage response.nucleotide excision repair (NER).global genome nucleotide excision repair (GG-NER)	1	0.0374222	1	1	1	1	1	1	1	1	0.00662091	1	1	1	0.011296	1	1	1	1	1	1	1	1
Protein homeostasis.ubiquitin-proteasome system.ubiquitin-fold protein conjugation.SUMO conjugation (sumoylation).SUMO ubiquitin-fold protein	0.193997	0.288515	1	1	1	0.0119999	1	1	1	3.35272e-05	1	1	1	1	1	1	1	1	1	1	1	1	1
Secondary metabolism.betaines.glycinebetaine biosynthesis	1	0	1	1	1	1	1	1	1	1	1	1	1	1	1	1	1	1	1	1	1	1	1
Protein homeostasis.ubiquitin-proteasome system.ubiquitin-fold protein deconjugation.UBQ deconjugation.OTU deubiquitinase activities.deubiquitinase *(OTU1)	1	0	1	1	1	1	1	1	1	1	1	1	1	1	1	1	1	1	1	1	1	1	1
Redox homeostasis.reactive oxygen scavenging.catalase	1	0.0962651	1	1	1	1	1	1	1	1	1	1	1	1	1	1	1	1	1	1	1	1	1
Protein biosynthesis.translation initiation.Pre-Initiation Complex (PIC) module.eIF2 Met-tRNA binding factor activity.eIF2B GDP recycling complex.component *(eIF2B-epsilon)	0.016236	0.0678213	1	1	1	1	1	1	1	1	1	1	1	1	1	1	1	1	1	1	1	1	1
Coenzyme metabolism.chlorophyll metabolism.chlorophyll catabolism.PAO-phyllobilin pathway.red chlorophyll catabolite reductase *(RCCR)	0	1	1	1	1	1	1	1	1	1	1	1	1	1	1	1	1	1	1	1	1	1	1
Chromatin organisation.epigenetic state regulation.RNA-directed DNA methylation (RdDM) pathway.RNA polymerase-V branch.DRM de novo DNA methylase activity	1	0.288515	1	1	0.0124977	1	1	1	0.014693	1	1	1	1	1	1	1	1	1	1	1	1	1	1
Protein biosynthesis.ribosome biogenesis.large ribosomal subunit (LSU).LSU processome.60S ribosomal subunit cytoplasmic maturation.ribosome assembly GTPase *(LSG1)	0	1	1	1	1	1	1	1	1	1	1	1	1	1	1	1	1	1	1	1	1	1	1
Protein modification.lipidation.Cys-linked prenylation.farnesylcysteine recycling	0.016236	0.464365	1	1	1	1	1	1	1	1	1	1	1	1	0.011296	1	1	1	1	1	1	1	1
Solute transport.primary active transport.P-type ATPase superfamily.P2 family.P2A-type calcium cation-transporting ATPase *(ECA)	0.319928	0.00589657	1	1	9.46042e-06	1	1	1	1	1	1	1	1	1	1	1	1	1	1	1	1	1	1
RNA processing.RNA homeostasis.NMD Nonsense-Mediated Decay.regulatory protein *(ELF9)	1	1	1	1	0	1	1	1	1	1	1	1	1	1	1	1	1	1	1	1	1	1	1
Cell wall organisation.pectin.rhamnogalacturonan II.biosynthesis.1,3-alpha-D-xylosyltransferase *(RGXT)	1	0.0678213	1	1	1	1	1	1	1	1	1	1	1	1	1	1	1	1	1	1	1	1	1
Nutrient uptake.micronutrient homeostasis.iron.vacuole iron homeostasis.metal cation transporter *(NRAMP3)	1	0.0374222	1	1	1	1	1	1	1	1	1	1	1	1	1	1	1	1	1	1	1	1	1
DNA damage response.mismatch repair (MMR).MLH1-PMS1 heterodimer	1	0	1	1	1	1	1	1	1	1	1	1	1	1	1	1	1	1	1	1	1	1	1
Phytohormone action.signalling peptides.NCRP (non-cysteine-rich-peptide) category.PNP-peptide activity.PNP precursor polypeptide	0.016236	0.464365	1	1	1	1	1	1	1	1	1	1	1	1	1	1	1	1	1	0.00394488	1	1	1
RNA biosynthesis.DNA-binding transcriptional regulation.helix-turn-helix DNA-binding domain.MYB transcription factor family.R2R3-MYB transcription factor family.subgroup transcription factor *(MYB5)	0.060753	0.00467197	1	1	1	1	1	1	1	1	1	1	1	1	1	1	1	1	1	1	1	1	1
DNA damage response.base excision repair (BER).DNA ligase *(LIG1)	0.016236	0.0678213	1	1	1	1	1	1	1	1	1	1	1	1	1	1	1	1	1	1	1	1	1
Nucleotide metabolism.pyrimidines.de novo biosynthesis.carbamoyl phosphate synthetase heterodimer	1	0.0962651	1	1	1	1	1	1	1	1	1	0.00294692	1	1	1	1	1	1	1	1	1	1	1
Photosynthesis.photophosphorylation.photosystem I.PS-I complex.component *(PsaD)	1	1	1	1	1	1	1	1	1	1	1	1	1	1	1	1	1	1	1	1	1	1	0.00011766
Cell division.cell cycle organisation.sister chromatid separation.cohesin loading	0.121055	0.0374222	1	1	1	1	1	1	1	1	1	1	1	1	1	1	1	1	1	1	1	1	1
Plant reproduction.gametogenesis.male gametophyt.stamen initiation	1	0.81814	1	1	1	1	1	1	1	1	1	1	1	1	1	1	1	1	1	1	1	1	1
Protein biosynthesis.organellar translation machinery.mitochondrial ribosome biogenesis.large ribosomal subunit proteome.component *(mL102)	1	0.0678213	1	1	1	1	1	1	1	1	1	1	1	1	1	1	1	1	1	1	1	1	1
Vesicle trafficking.endocytic trafficking.ubiquitylated cargo adaptation	0.0308668	0.0275662	1	1	1	1	0.00065237	0.0392944	1	1	1	1	1	1	0.0460086	1	1	1	1	1	1	1	1
Cellular respiration.oxidative phosphorylation.NADH dehydrogenase complex.non-core modules.alpha subcomplex.component *(NDUFA13/B16-6)	1	1	1	1	1	1	1	1	1	1	1	1	1	1	0	1	1	1	1	1	1	1	1
Cytoskeleton organisation.actin and tubulin folding.post-CCT Tubulin folding pathway.TFC tubulin folding cofactors.cofactor *(TFC-B)	1	0	1	1	1	1	1	1	1	1	1	1	1	1	1	1	1	1	1	1	1	1	1
Protein homeostasis.ubiquitin-proteasome system.ubiquitin-fold protein conjugation.CULLIN-based E3 ubiquitin ligase activities.CUL4-based E3 ubiquitin ligase complexes.DCAF substrate adaptor component activities.substrate adaptor *(DWA2)	0.016236	0.0678213	1	1	1	1	1	1	1	1	1	1	1	1	1	1	1	1	1	1	1	1	1
Plant reproduction.pollination and fertilization.pollen tube growth.pollen tube guidance.calmodulin-gated calcium channel *(MLO7-10)	0.060753	0.254999	1	1	1	1	1	1	1	1	1	1	1	1	1	1	1	1	1	1	1	1	1
Lipid metabolism.glycerolipid metabolism.phosphatidylcholine biosynthesis.phosphatidylcholine:diacylglycerol cholinephosphotransferase *(PDCT)	1	0	1	1	1	1	1	1	1	1	1	1	1	1	1	1	1	1	1	1	1	1	1
RNA processing.RNA homeostasis.mRNA deadenylation-dependent decay.mRNA deadenylation.CCR4-NOT complex.component *(NOT11)	0	1	1	1	1	1	1	1	1	1	1	1	1	1	1	1	1	1	1	1	1	1	1
RNA biosynthesis.DNA-dependent RNA polymerase complexes.RNA polymerase V complex.component *(NRPE5)	0.01151	0.0962651	1	1	1	1	1	1	1	1	1	1	1	1	1	1	1	1	1	1	1	1	1
Photosynthesis.photophosphorylation.photosystem I.assembly and maintenance.assembly factor *(PSA3)	1	1	1	0	1	1	1	1	1	1	1	1	1	1	1	1	1	1	1	1	1	1	1
Protein homeostasis.ubiquitin-proteasome system.N-degron pathways.Arg/N-degron pathway.N-terminal modification	0.23733	0.00022827	1	0.00186162	1	1	1	1	1	1	1	1	1	1	1	1	1	1	1	1	1	1	1
Cell division.meiotic recombination.meiotic crossover.class-I/ZMM crossover pathway.MutL-gamma endonuclease heterodimer	0.0254931	0.00128309	1	1	1	1	1	1	1	1	1	1	1	1	1	1	1	1	1	1	1	1	1
Lipid metabolism.glycerolipid metabolism.glycerolipid degradation.phospholipase activities.phospholipase A2 activities	0.321664	0.0172822	1	1	1	1	1	1	1	1	1	1	1	1	1	1	1	1	1	1	1	1	1
Photosynthesis.calvin cycle.ribulose-1,5-bisphosphat carboxylase/oxygenase (RuBisCo) activity.RuBisCo regulation.RuBisCo inhibitor dephosphorylation	1	0.0550318	1	0.00269139	1	1	0.0133412	1	1	1	1	1	1	1	1	1	1	1	1	1	1	1	1
Chromatin organisation.epigenetic state regulation.ROS1-mediated DNA demethylation.ROS1-recruitment complex.histone acetylase component *(IDM1)	1	0	1	1	1	1	1	1	1	1	1	1	1	1	1	1	1	1	1	1	1	1	1
Vesicle trafficking.retrograde trafficking.Coat protein I (COPI) coatomer machinery.coat protein recruiting.ARF-GTPase guanyl-nucleotide exchange.ARF-GEF factor *(GBF)	1	0.0550318	1	1	1	1	1	1	1	1	1	1	1	1	1	1	1	1	1	1	1	1	1
Amino acid metabolism.amino acid degradation.proline degradation.delta-1-pyrroline-5-carboxylate dehydrogenase	1	0	1	1	1	1	1	1	1	1	1	1	1	1	1	1	1	1	1	1	1	1	1
Cellular respiration.oxidative phosphorylation.NADH dehydrogenase complex.module Q (electron output).component *(NQO9/TYKY)	1	0	1	1	1	1	1	1	1	1	1	1	1	1	1	1	1	1	1	1	1	1	1
Cytoskeleton organisation.microfilament network.actin polymerisation.formin actin filament elongation factor activities	1	0.0320307	1	1	1	1	0.00108169	0.139333	0.122583	1	1	1	1	1	1	1	1	1	1	1	1	1	1
Photosynthesis.photophosphorylation.photosystem II.photosynthetic acclimation.acclimation factor activities.acclimation factor *(MPH2)	1	1	1	0	1	1	1	1	1	1	1	1	1	1	1	1	1	1	1	1	1	1	1
Vesicle trafficking.vesicle tethering.TRAPP-III-complex-specific components.component *(TRAPPC8/TRS85)	0.060753	0.254999	1	1	1	1	1	1	1	1	1	1	1	1	1	1	1	1	1	1	1	1	1
Protein homeostasis.ubiquitin-proteasome system.ubiquitin-fold protein conjugation.U-Box E3 ubiquitin ligase activities.group-II.E3 ubiquitin ligase *(PUB16)	1	0.00128309	1	1	1	1	1	1	1	1	1	1	1	1	1	1	1	1	1	1	1	1	1
Secondary metabolism.phenolics.flavonoid biosynthesis.flavonol glycosides.flavonol-3-O-rhamnosyltransferase *(UGT78D)	0.016236	0.464365	1	1	1	1	1	1	1	1	1	1	1	1	1	1	1	1	1	1	1	1	1
Nutrient uptake.micronutrient homeostasis.iron.chloroplast iron homeostasis.ECF-type iron cation transport complex.nucleotide binding component *(NAP13)	1	0	1	1	1	1	1	1	1	1	1	1	1	1	1	1	1	1	1	1	1	1	1
Cellular respiration.tricarboxylic acid cycle.succinate dehydrogenase complex.components.component *(SDH8)	1	0	1	1	1	1	1	1	1	1	1	1	1	1	1	1	1	1	1	1	1	1	1
Carbohydrate metabolism.fermentation	0.41396	6.93553e-05	1	1	1	1	0.316161	1	1	1	1	1	1	1	0.120043	1	1	1	1	1	1	1	1
Lipid metabolism.lipid-A biosynthesis.UDP-3-O-acyl N-acetylglucosamine deacetylase *(LpxC)	1	0.00467197	1	1	1	1	1	1	1	1	1	1	1	1	1	1	1	1	1	1	1	0.00108368	1
Protein biosynthesis.organellar translation machinery.mitochondrial ribosome biogenesis.small ribosomal subunit proteome.component *(mS82)	1	0.0181422	1	1	1	1	1	1	1	1	1	1	1	1	1	0.000318818	1	1	1	1	1	1	1
Photosynthesis.photophosphorylation.photosystem I.LHC-I complex.component *(LHCa2)	1	1	1	1	1	1	1	1	1	1	1	1	1	1	1	1	1	1	1	1	1	1	0
Phytohormone action.signalling peptides.CRP (cysteine-rich-peptide) category	0.0187225	0.00466154	1	1	1	0.319719	1	0.000429138	1	0.106391	0.165197	1	1	1	1	1	1	1	1	1	1	1	1
RNA processing.mRNA silencing.transacting siRNA pathway.DRB4-DRB7_1 dsRNA-binding regulator complex	1	0.0181422	1	1	0.00202636	1	1	1	1	1	1	1	1	1	1	1	1	1	1	1	1	1	1
Vesicle trafficking.retrograde trafficking.vesicle tethering.DSL1 tethering complex.component *(MIP2)	1	0.0550318	1	1	1	1	1	1	1	1	1	1	1	1	1	1	1	1	1	1	1	1	1
Cytoskeleton organisation.microfilament network.actin polymerisation.actin capping protein heterodimer.component beta	0.060753	0.254999	1	1	1	1	1	1	1	1	1	1	1	1	1	1	1	1	1	1	1	1	1
Carbohydrate metabolism.nucleotide sugar biosynthesis.UDP-L-arabinose biosynthesis.salvage biosynthesis.L-arabinose kinase	0	1	1	1	1	1	1	1	1	1	1	1	1	1	1	1	1	1	1	1	1	1	1
Cellular respiration.tricarboxylic acid cycle.succinate dehydrogenase complex.components.component *(SDH6)	1	0	1	1	1	1	1	1	1	1	1	1	1	1	1	1	1	1	1	1	1	1	1
Cell wall organisation.cellulose.cellulose modification.class-C endo-1,4-beta-glucanase	1	0.0171838	1	1	1	1	1	1	1	1	0.00507977	1	1	1	1	1	1	1	1	1	1	1	1
Photosynthesis.photorespiration.glycerate kinase	1	0.0678213	1	0.000599812	1	1	1	1	1	1	1	1	1	1	1	1	1	1	1	1	1	1	1
Vesicle trafficking.clathrin coated vesicle (CCV) machinery.CCV plasma membrane detachment	0.016236	1	1	1	0.000821882	1	1	1	1	1	1	1	1	1	1	1	1	1	1	1	1	1	1
Protein translocation.nucleus.nuclear pore complex (NPC).outer ring.scaffold nucleoporin *(RAE1)	1	0	1	1	1	1	1	1	1	1	1	1	1	1	1	1	1	1	1	1	1	1	1
Lipid metabolism.sphingolipid metabolism.sphingolipid transport	0.155738	0.219467	1	1	1	0.000350012	1	1	1	1	1	1	1	1	1	1	1	1	1	1	1	1	1
Protein biosynthesis.translation elongation.eEF5 poly-P/G elongation factor activity.regulatory eEF5 hypusination	1	1	1	1	1	1	1	1	1	1	1	0	1	1	1	1	1	1	1	1	1	1	1
RNA biosynthesis.DNA-binding transcriptional regulation.undefined DNA-binding domain.NIN family.RKD transcription factor	0.0892145	0.0962651	1	1	1	1	1	1	1	1	1	1	1	1	1	1	1	1	1	1	1	1	1
RNA processing.organelle RNA processing machinery.RNA homeostasis.ribonuclease activities.endoribonuclease *(MNU)	1	0	1	1	1	1	1	1	1	1	1	1	1	1	1	1	1	1	1	1	1	1	1
Protein homeostasis.proteolysis.metallopeptidase activities.M48-class metallopeptidase activities.zinc metalloprotease *(OMA1)	0.0892145	0.0962651	1	1	1	1	1	1	1	1	1	1	1	1	1	1	1	1	1	1	1	1	1
Secondary metabolism.phenolics.p-coumaroyl-CoA biosynthesis	0.016236	4.8526e-07	1	1	1	1	1	0.00810498	1	1	1	1	1	1	1	1	1	1	1	1	1	1	1
RNA biosynthesis.DNA-dependent RNA polymerase complexes.RNA polymerase I complex.component *(NRPA11)	0	1	1	1	1	1	1	1	1	1	1	1	1	1	1	1	1	1	1	1	1	1	1
Secondary metabolism.phenolics.flavonoid biosynthesis.flavones	0.121055	0.000254284	1	1	1	1	1	1	1	1	1	1	1	1	1	1	1	1	1	1	1	1	1
External stimuli response.light.red/far red light.phytochrome-mediated agravitropism	0.016236	0.0678213	1	1	1	1	1	1	1	1	1	1	1	1	1	1	1	1	1	1	1	1	1
Phytohormone action.ethylene.biosynthesis.substrate adaptor *(ETO) of CUL3-BTB E3 ubiquitin ligase complex	0.0892145	0.00111648	1	1	1	1	1	1	1	1	1	1	1	1	1	1	1	1	1	1	1	1	1
Cytoskeleton organisation.microfilament network.myosin microfilament-based motor protein activities.myosin adaptor protein *(MadB)	1	0.00111648	1	1	1	1	1	1	1	1	1	1	1	1	1	1	1	1	1	1	1	1	1
Protein biosynthesis.organellar translation machinery.plastidial ribosome biogenesis.plastidial ribosome-associated proteins.ribosome biogenesis GTPase *(RgbA)	0	1	1	1	1	1	1	1	1	1	1	1	1	1	1	1	1	1	1	1	1	1	1
Nucleotide metabolism.purines.catabolism.allantoinase *(ALN)	1	0	1	1	1	1	1	1	1	1	1	1	1	1	1	1	1	1	1	1	1	1	1
Cell division.plastid division.spatial regulation.assembly factor *(ARC3)	1	0.0550318	1	1	1	1	1	1	1	1	1	1	1	1	1	1	1	1	1	1	1	1	1
Protein biosynthesis.organellar translation machinery.translation initiation	0.193997	0.0962651	0.00248988	1	1	1	1	1	1	1	1	1	1	1	0.0182817	1	1	1	1	1	1	1	1
Protein modification.acetylation.protein deacetylase *(TIPSY)	1	0	1	1	1	1	1	1	1	1	1	1	1	1	1	1	1	1	1	1	1	1	1
Cellular respiration.oxidative phosphorylation.ATP synthase complex.membrane MF0 subcomplex.subunit f	0	1	1	1	1	1	1	1	1	1	1	1	1	1	1	1	1	1	1	1	1	1	1
Lipid metabolism.sphingolipid metabolism.complex sphingolipid biosynthesis.glycosylinositol phosphorylceramide (GIPC) biosynthesis.GIPC N-acetylglucosamine transferase *(GINT1)	1	0	1	1	1	1	1	1	1	1	1	1	1	1	1	1	1	1	1	1	1	1	1
Plant reproduction.pollination and fertilization.pollen tube growth.pollen tube guidance.regulatory peptide receptor kinase *(PRK1)	1	0.00467197	1	1	1	1	1	1	1	1	1	1	1	1	1	1	1	1	1	1	1	1	1
[truncated: 5,694 more rows]

## Sheet: TableS7_B
Table S6. Functional enrichment analysis of Cluster 2 module genes using mapman annotations as biological functions. (B) Rich factors.
	grey	turquoise	darkgreen	brown	darkgrey	green	blue	yellow	purple	salmon	cyan	black	greenyellow	darkred	pink	skyblue	magenta	midnightblue	steelblue	royalblue	orange	white	darkorange
RNA processing.pre-RNA splicing.U12-type minor spliceosome.U11/U12 snRNP complex.RNA chaperone component *(U11/U12-31K)	0	1	0	0	0	0	0	0	0	0	0	0	0	0	0	0	0	0	0	0	0	0	0
Protein modification.phosphorylation.TKL protein kinase families.RLCK-VII receptor-like protein kinase families	0.0655738	0.655738	0	0	0.0163934	0	0	0	0	0	0.0163934	0.0163934	0	0	0	0	0	0	0	0	0	0	0
RNA biosynthesis.organellar gene expression machinery	0.1	0.55	0	0.1375	0	0	0.0125	0	0	0	0	0	0	0	0	0	0	0.0125	0	0	0	0	0
Carbohydrate metabolism.oligosaccharide metabolism.galactinol synthase *(GolS)	0	0.6	0	0	0	0	0	0.0666667	0	0	0	0	0	0	0	0	0	0	0	0.0666667	0	0	0
Protein homeostasis.protein storage.seed storage protein activities.11S globulin family.Globulin-type seed storage protein *(CR)	0	0	0	0	0	0	0	0	0	0	0	0	0	0	0	0	0	0	0	0	0	0	0
Redox homeostasis.thiol-based redox regulation.thioredoxin activities.F-type thioredoxin *(Trx-F)	1	0	0	0	0	0	0	0	0	0	0	0	0	0	0	0	0	0	0	0	0	0	0
Cell wall organisation.cellulose.cellulose synthase complex (CSC).microtubule-dependent CSC insertion.regulatory protein *(CMU)	0	0.8	0	0	0	0	0	0	0	0	0	0	0	0	0	0	0	0	0	0	0	0	0
Vesicle trafficking.anterograde trafficking.Coat protein II (COPII) coatomer machinery.coat protein complex.Sec23/24 cargo adaptor subcomplex.component *(Sec23)	0	0.666667	0	0	0	0	0	0	0	0	0	0	0	0	0.166667	0	0	0	0	0	0	0	0
Cell division.cell cycle organisation.sister chromatid separation.cohesin dissociation.centromeric cohesion protection factor *(SGO)	0.5	0.25	0	0	0	0	0	0	0	0	0	0	0	0	0	0	0	0	0	0	0	0	0
RNA processing.RNA modification.tRNA modification.methylation.TRM11-TRM112 tRNA guanine-methyltransferase complex.component *(TRM11)	0	0.5	0	0	0	0	0	0	0	0	0	0	0	0	0	0	0	0	0	0	0	0	0
External stimuli response.salinity.SOS (Salt Overly Sensitive) signalling pathway.SOS3-SOS2 signalling.protein kinase *(SOS2)	0	0.333333	0	0	0	0	0	0	0	0	0	0	0.333333	0	0	0	0	0	0	0	0	0	0
Cell wall organisation.pectin.modification and degradation.pectin acetylation.pectin acetylesterase *(PAE)	0.2	0.2	0	0	0	0	0	0.3	0	0	0	0	0	0	0	0	0	0	0	0	0	0	0
Protein homeostasis.protein repair.protein-L-isoaspartate methyltransferase	0	1	0	0	0	0	0	0	0	0	0	0	0	0	0	0	0	0	0	0	0	0	0
Photosynthesis.photorespiration.glycine decarboxylase complex.glycine dehydrogenase component *(P-protein)	0.25	0	0.75	0	0	0	0	0	0	0	0	0	0	0	0	0	0	0	0	0	0	0	0
Protein homeostasis.autophagy.phagophore expansion.ATG12-ATG5-ATG16 conjugation system.regulatory factor *(ATG5)	0	1	0	0	0	0	0	0	0	0	0	0	0	0	0	0	0	0	0	0	0	0	0
External stimuli response.pathogen.effector-triggered immunity (ETI) machinery.TNL-mediated effector-triggered immunity.EDS1-PAD4/SAG101 signalling heterodimers	0	1	0	0	0	0	0	0	0	0	0	0	0	0	0	0	0	0	0	0	0	0	0
Protein biosynthesis.ribosome biogenesis.rRNA maturation.rRNA transcription control.regulatory protein *(THAL)	0	1	0	0	0	0	0	0	0	0	0	0	0	0	0	0	0	0	0	0	0	0	0
Chromatin organisation.post-translational histone modification.histone methylation.lysine methylation.class-I histone methyltransferase activities.PRC2 histone methylation complex	0.2	0.666667	0	0	0	0	0	0	0	0	0	0	0	0	0.0666667	0	0	0	0	0	0	0	0
Protein translocation.mitochondrion.inner mitochondrion membrane presequence-dependent insertion system.membrane insertase *(Oxa1)	0.333333	0.333333	0	0	0	0	0	0	0	0	0	0	0	0	0	0	0	0	0	0	0	0	0
RNA biosynthesis.organellar gene expression machinery.plastid-encoded RNA polymerase (PEP) complex.essential co-factor components.component *(PAP8/TAC6)	0	0	0	1	0	0	0	0	0	0	0	0	0	0	0	0	0	0	0	0	0	0	0
RNA processing.RNA homeostasis.mRNA deadenylation-dependent decay.mRNA decapping machinery.regulatory LSM1-LSM7 complex.component *(LSm5)	1	0	0	0	0	0	0	0	0	0	0	0	0	0	0	0	0	0	0	0	0	0	0
Vesicle trafficking.clathrin coated vesicle (CCV) machinery.TPLATE cargo adaptor complex.component *(CAP1/ECA4)	0.333333	0.333333	0	0	0	0	0	0	0.333333	0	0	0	0	0	0	0	0	0	0	0	0	0	0
Nutrient uptake.phosphorus assimilation.phosphate homeostasis.E3 ubiquitin ligase *(NLA)	0	0.666667	0	0	0	0	0	0	0	0	0	0	0	0	0	0	0	0	0	0	0	0	0
Protein modification.glycosylation.N-linked glycosylation.dolichol-phosphate biosynthesis.dolichol kinase *(DOK)	0	0.5	0	0	0	0	0	0	0	0	0	0	0	0	0	0	0	0	0	0	0	0	0
Cytoskeleton organisation.cytoskeleton-plasma membrane-cell wall interface.integrin-like protein *(AT14a)	0	1	0	0	0	0	0	0	0	0	0	0	0	0	0	0	0	0	0	0	0	0	0
Protein modification.acetylation.NatA/NatE N-terminal acetylase complexes.shared regulatory component *(HYPK)	1	0	0	0	0	0	0	0	0	0	0	0	0	0	0	0	0	0	0	0	0	0	0
Lipid metabolism.fatty acid metabolism.fatty acid desaturation.first desaturation.trans-delta-3-hexadecenoic acid phosphatidylglycerol desaturase *(FAD4)	1	0	0	0	0	0	0	0	0	0	0	0	0	0	0	0	0	0	0	0	0	0	0
RNA processing.RNA transport.TREX/THO ribonucleoparticle (RNP) trafficking complex	0.375	0.3125	0	0	0.0625	0	0	0	0	0	0	0	0.0625	0	0	0	0.0625	0.03125	0	0	0	0	0
Lipid metabolism.sphingolipid metabolism.sphingolipid transport.glycolipid transfer protein *(GLTP)	0	0.2	0	0	0	0.4	0	0	0	0	0	0	0	0	0	0	0	0	0	0	0	0	0
Cell wall organisation.cell wall hydroxycinnamic acids.hydroxycinnamate glucosyltransferase *(HCAGT)	0.5	0.5	0	0	0	0	0	0	0	0	0	0	0	0	0	0	0	0	0	0	0	0	0
Plant reproduction.gametogenesis.male gametophyt.exine formation.UDP-sugar transporter *(ROCK/TEX2)	0	1	0	0	0	0	0	0	0	0	0	0	0	0	0	0	0	0	0	0	0	0	0
Chromatin organisation.post-translational histone modification.histone methylation.lysine methylation.class-I histone methyltransferase activities.PRC2 histone methylation complex.associated protein factors.regulatory protein *(PACP)	1	0	0	0	0	0	0	0	0	0	0	0	0	0	0	0	0	0	0	0	0	0	0
DNA damage response.base excision repair (BER).single-strand DNA repair protein *(XRCC1)	0	1	0	0	0	0	0	0	0	0	0	0	0	0	0	0	0	0	0	0	0	0	0
Protein biosynthesis.organellar translation machinery.mitochondrial ribosome biogenesis.large ribosomal subunit proteome.component *(bL33m)	1	0	0	0	0	0	0	0	0	0	0	0	0	0	0	0	0	0	0	0	0	0	0
Protein biosynthesis.aminoacyl-tRNA synthetase activities.glutamine-tRNA ligase	0	0.666667	0	0	0	0	0	0	0	0	0	0	0	0	0.333333	0	0	0	0	0	0	0	0
Coenzyme metabolism.iron-sulfur cluster assembly machinery.plastidial SUF system.transfer phase.scaffold protein *(HCF101)	0	1	0	0	0	0	0	0	0	0	0	0	0	0	0	0	0	0	0	0	0	0	0
RNA processing.RNA modification.tRNA modification.acetylation.tRNA cytidine acetyltransferase	0.2	0.4	0	0	0	0	0	0	0	0	0	0.2	0	0	0	0	0	0	0	0	0	0	0
Plant organogenesis.flower formation.floral organ morphogenesis.transcriptional regulator *(JAG/NUB)	0	1	0	0	0	0	0	0	0	0	0	0	0	0	0	0	0	0	0	0	0	0	0
RNA processing.RNA modification.rRNA modification.rRNA methylation.RsmE-type rRNA methyltransferase	0	1	0	0	0	0	0	0	0	0	0	0	0	0	0	0	0	0	0	0	0	0	0
RNA biosynthesis.DNA-binding transcriptional regulation.basic DNA-binding domain.basic helix-loop-helix (bHLH) domain.bHLH class-XI/LRL transcription factor	0.166667	0.166667	0	0	0	0	0.333333	0	0	0	0	0	0	0	0	0	0	0	0	0.333333	0	0	0
RNA processing.organelle RNA processing machinery.RNA modification.C-to-U RNA editing.PPR-type RNA editing factor activities.RNA editing factor *(LPA66)	0	1	0	0	0	0	0	0	0	0	0	0	0	0	0	0	0	0	0	0	0	0	0
Protein homeostasis.ubiquitin-proteasome system.ubiquitin-fold protein conjugation.RING E3 ubiquitin ligase activities.RING-SWIM-class	0	1	0	0	0	0	0	0	0	0	0	0	0	0	0	0	0	0	0	0	0	0	0
Protein homeostasis.ubiquitin-proteasome system.26S proteasome.20S core particle.beta-type components.beta-type-5 component *(PBE)	0	1	0	0	0	0	0	0	0	0	0	0	0	0	0	0	0	0	0	0	0	0	0
RNA processing.RNA modification.snRNA modification.DSP snRNA processing complex	0.166667	0.666667	0	0	0	0	0	0	0	0	0	0	0	0	0	0	0	0	0	0	0	0	0
Multi-process regulation.phosphoinositide signalling.inositol phosphate metabolism.phosphatidylinositol biosynthesis.inositol trisphosphate kinase *(ITPK1)	0	0.666667	0	0	0	0	0	0	0	0	0	0	0	0	0	0	0	0	0	0	0	0	0
Protein homeostasis.ubiquitin-proteasome system.ubiquitin-fold protein conjugation.CULLIN-based E3 ubiquitin ligase activities.core component *(RBX1)	0.75	0.25	0	0	0	0	0	0	0	0	0	0	0	0	0	0	0	0	0	0	0	0	0
Chromatin organisation.nucleosome remodeling.SWI/SNF chromatin remodeling complexes.MINU-associated complex	0.111111	0.62963	0	0	0.037037	0.037037	0.037037	0	0	0	0	0	0	0	0	0	0	0	0	0	0	0	0
Cell division.mitochondrion/peroxisome binary fission.mitochondrion fission	0	0.428571	0	0	0	0	0	0	0	0	0	0.142857	0	0	0	0	0	0	0	0	0	0	0
Coenzyme metabolism.iron-sulfur cluster assembly machinery.plastidial SUF system.export machinery	1	0	0	0	0	0	0	0	0	0	0	0	0	0	0	0	0	0	0	0	0	0	0
Cell division.plastid division.plastid separation.regulatory protein *(CRL)	0.5	0.5	0	0	0	0	0	0	0	0	0	0	0	0	0	0	0	0	0	0	0	0	0
Photosynthesis.calvin cycle	0.231884	0.289855	0.130435	0.0724638	0	0.0724638	0.0724638	0	0	0	0	0	0	0	0.0434783	0	0	0	0	0	0	0.0144928	0.0144928
External stimuli response.toxic compounds.arsenic.vacuolar sequestration.glutathione S-conjugate transporter	0	0.25	0	0	0.25	0	0	0	0	0	0	0	0	0	0	0	0	0	0	0	0	0	0
RNA processing.RNA modification.mRNA modification.Cleavage and Polyadenylation Specificity Factor (CPSF) complex.nuclease component *(CPSF73-I)	1	0	0	0	0	0	0	0	0	0	0	0	0	0	0	0	0	0	0	0	0	0	0
Multi-process regulation.phosphoinositide signalling.inositol phosphate metabolism.inositol polyphosphate phosphatase activities.type-II inositol-polyphosphate 5-phosphatase	0	0.2	0	0	0	0	0	0	0	0	0	0	0	0	0	0	0	0	0	0	0	0	0
Coenzyme metabolism.iron-sulfur cluster assembly machinery	0.164557	0.594937	0	0.0253165	0	0.0126582	0.0126582	0	0.0126582	0.0253165	0	0.0379747	0	0	0.0126582	0	0	0	0	0	0	0	0
RNA processing.pre-RNA splicing.spliceosome-associated non-snRNP factor activities.SMU1-SMU2 RNA splicing factor complex.component *(SMU1)	0	0	0	0	0	0	0	0	0	0	0	0	0	0	0	0	1	0	0	0	0	0	0
Amino acid metabolism.aspartate group amino acid biosynthesis.aspartate-derived amino acids.methionine biosynthesis.S-methylmethionine cycle	0	0.75	0	0	0	0	0	0	0	0	0	0	0	0	0	0	0	0	0	0	0	0	0
Photosynthesis.photophosphorylation.chlororespiration.NADH dehydrogenase-like (NDH) complex.assembly and maintenance.Cpn60 chaperonin heterodimer.subunit alpha	0	1	0	0	0	0	0	0	0	0	0	0	0	0	0	0	0	0	0	0	0	0	0
Phytohormone action.salicylic acid.biosynthesis.isochorismate synthase *(ICS)	0	1	0	0	0	0	0	0	0	0	0	0	0	0	0	0	0	0	0	0	0	0	0
DNA damage response.interstrand crosslink (ICL) repair.dsDNA helicase *(FANCJ)	0	0	0	0	0	0	0	0	0	0	0	0	0	0	0	0	0	0	0	0	0	0	0
RNA biosynthesis.DNA-binding transcriptional regulation.beta-hairpin exposed by alpha/beta-scaffold structure.TCP transcription factor activity.transcriptional repressor *(NZZ/SPL)	0	0.2	0	0	0	0	0	0	0	0	0	0	0	0	0	0	0	0	0	0	0	0	0
Cell division.peroxisome de novo formation.chaperone-docking protein *(PEX3)	0	0.4	0	0	0	0	0	0	0	0	0	0	0	0	0.1	0	0	0	0	0	0	0	0
RNA biosynthesis.RNA polymerase II-dependent transcription.transcription initiation.TFIIh basal transcription factor complex.CAK kinase module.catalytic kinase component *(CDKD)	0.5	0	0	0	0	0	0	0	0	0	0	0	0	0	0	0	0	0	0	0	0	0	0
External stimuli response.temperature.sensing and signalling.thermomorphogenesis regulation.MAPKKK-kinase protein kinase *(TOT3)	0	0.5	0	0	0	0.5	0	0	0	0	0	0	0	0	0	0	0	0	0	0	0	0	0
RNA biosynthesis.DNA-dependent RNA polymerase complexes.RNA polymerase II complex.component *(NRPB1)	0	0	0	0	0	0	0.333333	0	0	0	0	0	0	0	0	0	0	0	0	0	0	0	0
Photosynthesis.photophosphorylation.photosystem II	0.178082	0.315068	0.0136986	0.130137	0	0.00684932	0.0684932	0.00684932	0.00684932	0	0	0.00684932	0.00684932	0	0.0410959	0.0205479	0	0.00684932	0	0	0	0.00684932	0.130137
RNA biosynthesis.transcriptional co-regulation.transcriptional co-regulator *(RPGE)	0	0.833333	0	0	0	0	0	0	0	0	0	0	0	0	0	0	0	0	0	0.166667	0	0	0
Cellular respiration.oxidative phosphorylation.cytochrome c oxidase complex.assembly	0.48	0.28	0	0	0	0.08	0	0	0	0.04	0	0	0	0	0	0	0	0	0	0	0	0	0
Phytohormone action.jasmonic acid.biosynthesis	0.121212	0.424242	0	0.030303	0	0	0.151515	0	0	0	0.030303	0	0	0	0	0	0	0	0	0	0	0	0
Lipid metabolism.sphingolipid metabolism.complex sphingolipid biosynthesis.glycosylinositol phosphorylceramide (GIPC) biosynthesis	0.222222	0.666667	0	0	0	0	0	0	0	0	0	0	0	0	0	0	0	0	0	0	0	0	0
Protein biosynthesis.ribosome biogenesis.large ribosomal subunit (LSU).LSU proteome.component *(eL15)	0	0	0	0	0	0	0	0	0	0	0	0	0	0.75	0	0	0	0	0	0	0	0	0
Coenzyme metabolism.tetrapyrrole biosynthesis.uroporphyrinogen III formation.uroporphyrinogen III synthase *(HemD)	1	0	0	0	0	0	0	0	0	0	0	0	0	0	0	0	0	0	0	0	0	0	0
Cell wall organisation.hemicellulose.xylan.biosynthesis.xylosyltransferase activities.xylosyltransferase *(MUCI21)	0	0.333333	0	0	0	0	0	0	0	0	0	0	0	0	0	0	0	0	0	0	0	0	0
RNA processing.organelle RNA processing machinery.pre-RNA splicing.mitochondrial RNA splicing	0	0.528302	0	0	0	0	0	0	0	0	0	0	0	0	0	0	0	0	0	0	0	0	0
External stimuli response.light.red/far red light.phytochrome-mediated photoperception.substrate adaptor *(PCH) of SCF E3 ubiquitin ligase	0	0	0	0	0	0	0	0	0	0	0	0	1	0	0	0	0	0	0	0	0	0	0
External stimuli response.pathogen.defense mechanisms.systemic acquired resistance (SAR).pipecolic acid metabolism.pipecolate oxidase *(SOX)	0	1	0	0	0	0	0	0	0	0	0	0	0	0	0	0	0	0	0	0	0	0	0
Amino acid metabolism.serine group amino acid biosynthesis	0.0810811	0.432432	0	0.027027	0.027027	0.027027	0.108108	0	0	0	0	0	0	0	0.135135	0	0.0540541	0	0	0	0	0	0
Coenzyme metabolism.FMN/FAD biosynthesis.pyrimidine reductase *(PyrR)	0	1	0	0	0	0	0	0	0	0	0	0	0	0	0	0	0	0	0	0	0	0	0
RNA processing.organelle RNA processing machinery.pre-RNA splicing.mitochondrial RNA splicing.RNA splicing factor *(PPR40)	0	0	0	0	0	0	0	0	0	0	0	0	0	0	0	0	0	0	0	0	0	0	0
Cell wall organisation.callose.degradation	0.3	0.4	0	0	0	0	0.2	0	0	0	0	0	0	0	0	0	0	0	0	0	0	0	0
Protein biosynthesis.organellar translation machinery.plastidial ribosome biogenesis.large ribosomal subunit proteome.component *(bL27c)	0	0	0	1	0	0	0	0	0	0	0	0	0	0	0	0	0	0	0	0	0	0	0
Protein homeostasis.proteolysis.cysteine peptidase activities.Papain-type protease activities.subclass RD21/XCP thiol protease	0.0833333	0.583333	0	0	0	0	0	0	0	0	0	0	0	0	0	0	0	0	0	0	0	0	0
RNA biosynthesis.DNA-binding transcriptional regulation.helix-turn-helix DNA-binding domain.tryptophan-cluster structure.RADIALIS-type transcription factor	0.333333	0.666667	0	0	0	0	0	0	0	0	0	0	0	0	0	0	0	0	0	0	0	0	0
Nutrient uptake.micronutrient uptake systems.transition metals.reduction-based strategy.root.ferric chelate reductase *(FRO2)	0	0.6	0	0	0	0	0	0	0	0	0	0	0	0	0	0	0	0	0	0	0	0	0
Cellular respiration.pyruvate oxidation.mitochondrial pyruvate dehydrogenase complex.regulation	0	0.333333	0.333333	0	0	0	0	0	0	0	0	0	0	0	0	0	0	0	0	0	0	0	0
Multi-process regulation.SnRK1-kinase regulatory system.SnRK1 protein kinase complex.regulatory subunit betagamma	0.222222	0.111111	0	0	0	0	0	0	0	0	0	0	0.111111	0	0	0	0	0	0	0	0	0	0
Carbohydrate metabolism.starch metabolism.biosynthesis.ISA1-ISA2 isoamylase-type starch debranching complex.component *(ISA2)	0	1	0	0	0	0	0	0	0	0	0	0	0	0	0	0	0	0	0	0	0	0	0
Protein homeostasis.ubiquitin-proteasome system.ubiquitin-fold protein conjugation.RING E3 ubiquitin ligase activities.RING-HC-class.E3 ubiquitin ligase	0.116505	0.631068	0	0	0	0.0194175	0.0485437	0	0.00970874	0	0	0	0.00970874	0	0	0.00970874	0	0.0194175	0	0	0	0	0
Cell division.cytokinesis.cell-plate formation	0.15	0.475	0	0	0.05	0	0	0	0	0	0.025	0	0	0	0	0	0.05	0.05	0	0	0	0	0
Protein modification.dephosphorylation.protein serine/threonine phosphatase families.PPM/PP2C Mn/Mg-dependent phosphatase families.clade I phosphatase	0.5	0.5	0	0	0	0	0	0	0	0	0	0	0	0	0	0	0	0	0	0	0	0	0
Protein modification.protein folding.Cyclophilin-type chaperone activities	0.236842	0.421053	0	0.0789474	0.0263158	0.0263158	0.0263158	0	0	0	0	0.0263158	0	0.0263158	0	0	0	0	0.0263158	0	0	0	0
External stimuli response.pathogen.pattern-triggered immunity (PTI) machinery.bacterial elicitor response.lipopolysaccharide-binding protein *(LBR)	0	1	0	0	0	0	0	0	0	0	0	0	0	0	0	0	0	0	0	0	0	0	0
Cell division.cell cycle organisation.metaphase to anaphase transition.Anaphase-Promoting Complex/Cyclosome (APC/C)-dependent ubiquitination.APC/C E3 ubiquitin ligase complex.substrate specificity module	0.5	0.166667	0	0	0	0	0	0	0	0	0	0	0	0	0	0	0	0	0	0	0	0	0
Carbohydrate metabolism.starch metabolism.granule initiation	0	0.75	0	0.25	0	0	0	0	0	0	0	0	0	0	0	0	0	0	0	0	0	0	0
RNA processing.RNA modification.mRNA modification.RNA 5'-end processing.RNA-dependent RNase P complex.component *(POP5/RPP14)	0.333333	0.666667	0	0	0	0	0	0	0	0	0	0	0	0	0	0	0	0	0	0	0	0	0
Vesicle trafficking.endocytic trafficking.ESCRT-mediated sorting.ESCRT-I complex.component *(VPS23)	0	0	0	0	0	0	1	0	0	0	0	0	0	0	0	0	0	0	0	0	0	0	0
Solute transport.primary active transport.V-type ATPase complex.peripheral V1 subcomplex.subunit A	0	0.333333	0	0	0	0	0	0	0	0	0	0	0	0	0	0	0	0	0	0	0	0	0
Plant reproduction.endosperm formation.transcriptional regulator *(ZHOUPI)	0	0	0	0	0	0	0	0	0	0	0	0	0	0	0	0	0	0	0	0	0	0	0
Protein biosynthesis.ribosome biogenesis.large ribosomal subunit (LSU).LSU processome.pre-60S ribosomal subunit nuclear export	0.0526316	0.263158	0	0	0	0.0526316	0	0	0	0	0	0	0	0.0526316	0.157895	0	0.0526316	0	0.0526316	0	0	0	0
Photosynthesis.calvin cycle.ribulose-1,5-bisphosphat carboxylase/oxygenase (RuBisCo) activity	0.212121	0.30303	0.0909091	0.151515	0	0	0.0606061	0	0	0	0	0	0	0	0.0606061	0	0	0	0	0	0	0.030303	0.030303
Protein biosynthesis.organellar translation machinery.mitochondrial ribosome biogenesis.large ribosomal subunit proteome.component *(mL54)	1	0	0	0	0	0	0	0	0	0	0	0	0	0	0	0	0	0	0	0	0	0	0
Solute transport.primary active transport.V-type ATPase complex.membrane V0 subcomplex.subunit d	0.2	0.2	0	0	0	0	0	0	0	0	0	0	0	0	0	0	0	0	0	0	0	0	0
Protein biosynthesis.ribosome biogenesis.large ribosomal subunit (LSU).LSU proteome.component *(uL16)	0.5	0	0	0	0	0	0	0	0	0	0	0	0	0.5	0	0	0	0	0	0	0	0	0
RNA processing.RNA homeostasis.post-transcriptional regulation	0.0714286	0.5	0	0	0	0	0.0714286	0.0357143	0.0535714	0	0	0	0	0	0.0178571	0	0	0	0	0	0.0178571	0	0
RNA processing.RNA homeostasis.mRNA deadenylation-dependent decay.mRNA decapping machinery.regulatory component *(SPI)	0	0.333333	0	0	0	0	0	0	0	0	0	0	0	0	0	0	0	0	0	0	0	0	0
Multi-process regulation.G-protein-dependent signalling.heterotrimeric G-protein complex.component beta	0.5	0.5	0	0	0	0	0	0	0	0	0	0	0	0	0	0	0	0	0	0	0	0	0
Cell wall organisation.cellulose.cellulose synthase complex (CSC).CSC trafficking.regulatory protein *(TVA)	0.166667	0.666667	0	0	0	0	0	0.166667	0	0	0	0	0	0	0	0	0	0	0	0	0	0	0
RNA processing.RNA modification.tRNA modification.thiolation CTU1-URM1 pathway	0.166667	0.833333	0	0	0	0	0	0	0	0	0	0	0	0	0	0	0	0	0	0	0	0	0
Protein modification.lipidation.glycophosphatidylinositol (GPI) anchor addition.GPI anchor remodeling.GPI lipid remodeling O-acyl transferase *(BC16)	0	0.5	0	0	0	0	0	0	0	0	0	0	0	0	0	0	0	0	0	0	0	0	0
RNA biosynthesis.RNA polymerase II-dependent transcription.transcription elongation.ELONGATOR transcription elongation complex	0	0.714286	0	0	0	0	0	0	0	0	0	0	0	0	0	0	0	0	0	0	0	0	0
Nutrient uptake.micronutrient uptake systems.boron	0	0.5	0	0	0	0	0	0.2	0	0	0	0	0	0	0	0	0	0	0	0	0	0	0
Lipid metabolism.glycerolipid metabolism.glycerolipid degradation.phospholipase activities.phospholipase D activities.phospholipase-D *(PLD-alpha)	0	0.571429	0	0	0	0	0	0	0	0	0	0	0	0	0	0	0	0	0	0	0	0	0
RNA biosynthesis.DNA-binding transcriptional regulation.other all-alpha-helix DNA-binding domain.NF-Y transcription factor complex.component *(NF-YC)	0.333333	0.0833333	0	0	0	0	0	0.0833333	0	0	0	0	0	0	0.0833333	0	0	0	0	0	0	0	0
Phytohormone action.cytokinin.transport	0	0.571429	0	0	0	0	0	0	0	0	0	0	0	0	0	0	0	0	0	0	0	0	0
Redox homeostasis.thiol-based redox regulation.thioredoxin activities.atypical thioredoxin *(ACHT)	0.142857	0.714286	0	0	0	0	0	0.142857	0	0	0	0	0	0	0	0	0	0	0	0	0	0	0
Cell wall organisation.hemicellulose.arabinogalactan.biosynthesis	0.0625	0.5625	0	0	0	0	0.125	0	0	0	0	0	0	0	0	0	0	0	0	0	0	0	0
Photosynthesis.photorespiration.glycerate:glycolate transporter	0	0	1	0	0	0	0	0	0	0	0	0	0	0	0	0	0	0	0	0	0	0	0
Secondary metabolism.phenolics.flavonoid biosynthesis.anthocyanidins.dihydroflavonol 4-reductase *(DFR)	0.2	0.6	0	0	0	0	0	0	0	0	0	0	0	0	0	0	0	0	0	0	0	0	0
Protein modification.cysteine disulfide formation.chloroplast.protein disulfide isomerase *(SCO2/CYO1)	0	0.5	0	0	0	0	0	0	0	0	0	0	0	0	0	0	0	0	0	0	0	0	0
Cytoskeleton organisation.microfilament network.actin polymerisation.actin capping protein heterodimer.component alpha	0	0.5	0	0	0	0	0	0	0	0	0	0	0	0	0.5	0	0	0	0	0	0	0	0
Chromatin organisation.chromatin structure.structure modulation.chromatin architectural modulator *(PNET)	0.176471	0.411765	0	0	0	0	0	0	0	0	0	0	0	0	0	0	0	0	0	0	0	0	0
Protein homeostasis.ubiquitin-proteasome system.ubiquitin-fold protein conjugation.RUB conjugation (neddylation).E1 RUB ubiquitin-activating enzyme heterodimer	0.5	0.5	0	0	0	0	0	0	0	0	0	0	0	0	0	0	0	0	0	0	0	0	0
Phytohormone action.cytokinin.perception and signal transduction.transcription factor *(CRF)	0	0.166667	0	0	0	0	0	0	0	0	0	0	0	0	0	0	0	0	0	0	0	0	0
Clade-specific metabolism.Brassicaceae.glucosinolate biosynthesis.benzenic and indolic core structure	0	1	0	0	0	0	0	0	0	0	0	0	0	0	0	0	0	0	0	0	0	0	0
Lipid metabolism.sphingolipid metabolism.sphingolipid homeostasis.glucosylceramidase *(GCD)	0.166667	0.833333	0	0	0	0	0	0	0	0	0	0	0	0	0	0	0	0	0	0	0	0	0
Coenzyme metabolism.prenylquinone biosynthesis.4-hydroxybenzoate biosynthesis.p-coumarate:CoA ligase *(4CL)	0.25	0.5	0	0	0	0	0	0.25	0	0	0	0	0	0	0	0	0	0	0	0	0	0	0
Lipid metabolism.sphingolipid metabolism.ceramide biosynthesis.serine C-palmitoyltransferase activity.serine C-palmitoyltransferase complex.small subunit *(ssSPT)	0.25	0	0	0	0	0	0	0	0	0.75	0	0	0	0	0	0	0	0	0	0	0	0	0
Cell division.cell cycle organisation.metaphase to anaphase transition.Anaphase-Promoting Complex/Cyclosome (APC/C)-dependent ubiquitination.APC/C E3 ubiquitin ligase complex.catalytic core subcomplex	0.666667	0.333333	0	0	0	0	0	0	0	0	0	0	0	0	0	0	0	0	0	0	0	0	0
Protein homeostasis.proteolysis.metallopeptidase activities.FtsH endopeptidase activities.FtsH mitochondrial protease complexes.i-AAA protease activities.ATP-dependent metalloprotease *(FtsH4/11)	0.333333	0.666667	0	0	0	0	0	0	0	0	0	0	0	0	0	0	0	0	0	0	0	0	0
RNA biosynthesis.RNA polymerase II-dependent transcription.transcription co-activation.MEDIATOR complex.other components.component *(MED34)	0	0.5	0	0	0	0	0	0	0	0	0	0	0	0	0	0	0	0	0	0	0	0	0
Cellular respiration.oxidative phosphorylation.ATP synthase complex.peripheral MF1 subcomplex.subunit beta	0	0.666667	0	0	0	0	0.333333	0	0	0	0	0	0	0	0	0	0	0	0	0	0	0	0
Protein biosynthesis.organellar translation machinery.plastidial ribosome biogenesis.small ribosomal subunit proteome.component *(bS18c)	0	0	0	0	0	0	0	0	0	0	0	0	0	0	0	1	0	0	0	0	0	0	0
Enzyme classification.EC_5 isomerases	0.193182	0.494318	0.0113636	0.0170455	0.00568182	0.0170455	0.0227273	0.0113636	0.00568182	0	0.00568182	0.00568182	0	0.00568182	0	0.00568182	0	0.0113636	0.00568182	0	0	0	0
Coenzyme metabolism.chlorophyll metabolism.chlorophyll cycle.chlorophyll b reductase complex.component *(NYC1)	1	0	0	0	0	0	0	0	0	0	0	0	0	0	0	0	0	0	0	0	0	0	0
RNA biosynthesis.DNA-dependent RNA polymerase complexes.RNA polymerase IV complex.component *(NRPD2)	0.333333	0.666667	0	0	0	0	0	0	0	0	0	0	0	0	0	0	0	0	0	0	0	0	0
Cell division.cell cycle organisation.chromosome segregation.constitutive centromere-associated network.centromere protein *(CENP-S)	1	0	0	0	0	0	0	0	0	0	0	0	0	0	0	0	0	0	0	0	0	0	0
Cell division.cell cycle organisation.chromosome segregation.CENH3 histone recruitment	0.25	0.75	0	0	0	0	0	0	0	0	0	0	0	0	0	0	0	0	0	0	0	0	0
RNA processing.pre-RNA splicing.U2-type major spliceosome.U4-U6-U5 tri-snRNP complex	0.166667	0.416667	0	0	0.0833333	0	0.0833333	0	0.0833333	0	0	0	0	0	0	0	0	0	0	0	0	0	0
Enzyme classification.EC_6 ligases.EC_6-4 ligase forming carbon-carbon bond	0.142857	0.571429	0	0	0	0	0	0	0	0	0	0	0	0	0	0	0	0.142857	0	0	0	0	0
RNA biosynthesis.DNA-dependent RNA polymerase complexes.RNA polymerase V complex.component *(NRPE11)	1	0	0	0	0	0	0	0	0	0	0	0	0	0	0	0	0	0	0	0	0	0	0
Lipid metabolism.glycerolipid metabolism.phosphatidate biosynthesis.plastidial phosphatidate biosynthesis.lysophosphatidate acyltransferase *(ATS2)	0	1	0	0	0	0	0	0	0	0	0	0	0	0	0	0	0	0	0	0	0	0	0
Redox homeostasis.thiol-based redox regulation.peroxiredoxin activities.1-Cys peroxiredoxin *(PER1)	0	0	0	0	0	0	0	0	0	0	0	0	0	0	0	0	0	0	0	0	0	0	0
Vesicle trafficking.vesicle target membrane fusion.SNARE membrane fusion complexes.Qa-type SNARE components.SYP2-group component	0.222222	0.555556	0	0	0	0	0	0.111111	0	0	0	0	0	0	0	0	0	0	0	0	0	0	0
Protein biosynthesis.translation elongation.eEF2 mRNA-translocation factor activity.regulatory eEF2 diphthamide-modification.diphthamide biosynthesis protein *(DPH2)	0	0.5	0	0	0	0	0	0	0	0	0	0	0	0	0	0	0	0	0	0	0	0	0
RNA processing.RNA homeostasis.Exon Junction complex (EJC).core components.helicase component *(eIF4A3)	0	1	0	0	0	0	0	0	0	0	0	0	0	0	0	0	0	0	0	0	0	0	0
Cellular respiration.pyruvate oxidation.mitochondrial pyruvate dehydrogenase complex	0.0714286	0.571429	0.0714286	0	0	0	0	0	0	0	0	0.0714286	0	0	0.0714286	0	0	0	0	0	0	0	0
RNA processing.RNA homeostasis.mRNA deadenylation-dependent decay.mRNA deadenylation	0.166667	0.333333	0	0	0.0277778	0	0.0555556	0	0	0	0	0	0.0277778	0	0	0	0	0	0	0	0.0277778	0	0
Lipid metabolism.fatty acid metabolism.fatty acid desaturation.first desaturation.delta-9 stearoyl-ACP desaturase *(AAD)	0.307692	0.153846	0	0	0	0	0	0	0	0	0	0	0	0	0	0	0	0	0	0	0	0	0
Protein translocation.endoplasmic reticulum.GET post-translational insertion system.GET4-GET5 scaffold subcomplex	0	0.5	0	0	0.25	0	0	0	0	0	0	0	0	0	0	0	0	0	0	0	0	0	0
Protein homeostasis.ubiquitin-proteasome system.ubiquitin-fold protein conjugation.CULLIN-based E3 ubiquitin ligase activities.CUL4-based E3 ubiquitin ligase complexes.DCAF substrate adaptor component activities.substrate adaptor *(ABD1)	0	0.571429	0	0	0	0	0	0	0	0	0	0	0	0	0	0	0	0	0	0	0	0	0
Vesicle trafficking.retrograde trafficking.Coat protein I (COPI) coatomer machinery.coat protein complex	0	0.615385	0	0	0.153846	0	0	0	0	0	0	0	0	0	0	0	0.0769231	0.153846	0	0	0	0	0
Vesicle trafficking.anterograde trafficking.Coat protein II (COPII) coatomer machinery	0.183673	0.428571	0	0	0.0408163	0	0.0204082	0	0	0	0	0	0.0204082	0	0.0612245	0	0	0	0	0	0	0	0
RNA processing.pre-RNA splicing.spliceosome-associated non-snRNP factor activities	0.239437	0.43662	0	0	0.028169	0.0422535	0	0	0.0140845	0	0.0140845	0	0.028169	0.0140845	0	0	0.0140845	0	0	0	0	0.0140845	0
Plant organogenesis.vascular system formation.vascular cambium proliferation	0	0.5	0	0	0	0	0	0	0	0	0	0	0	0	0	0	0	0	0	0	0	0	0
Multi-process regulation.calcium-dependent signalling.calcium sensor and kinase *(CCaMK)	0	0	0	0	0	0	0	0	0	0	0	0	0	0	0	0	0	0	0	0	0	0	0
Nutrient uptake.micronutrient uptake systems.transition metals.reduction-based strategy	0	0.375	0	0	0	0	0	0	0	0	0	0	0	0	0	0	0	0	0	0	0	0	0
Cell division.meiotic recombination.meiotic crossover.class-I/ZMM crossover pathway.HEI10 regulatory E3 ubiquitin ligase activity.transcriptional regulator *(HCR2)	0.6	0.2	0	0	0	0	0	0	0	0	0	0	0	0	0	0	0	0	0	0	0	0	0
Amino acid metabolism.amino acid degradation.arginine degradation	0.111111	0.666667	0	0	0	0	0.111111	0.111111	0	0	0	0	0	0	0	0	0	0	0	0	0	0	0
Chromatin organisation.nucleosome remodeling.other chromatin remodeling activities	0.047619	0.666667	0	0	0	0	0	0	0	0	0	0	0.142857	0	0	0	0	0	0	0	0	0	0
Amino acid metabolism.aspartate group amino acid biosynthesis.aspartate-derived amino acids.threonine biosynthesis	0.5	0	0	0	0	0	0.5	0	0	0	0	0	0	0	0	0	0	0	0	0	0	0	0
External stimuli response.toxic compounds.heavy metal	0.266667	0.2	0	0	0	0.133333	0	0.133333	0	0	0.0666667	0	0	0	0	0	0	0	0	0	0	0	0
Protein modification.dephosphorylation.protein serine/threonine phosphatase families.PPM/PP2C Mn/Mg-dependent phosphatase families.clade B phosphatase	0	0.428571	0	0	0	0	0	0	0	0	0	0	0	0	0	0	0	0	0	0	0.285714	0	0
Protein homeostasis.ubiquitin-proteasome system.ubiquitin-fold protein conjugation.CULLIN-based E3 ubiquitin ligase activities.CUL1-based/SCF E3 ubiquitin ligase complexes.F-BOX substrate adaptor component activities.substrate adaptor *(SUSA2/ARP8)	0	1	0	0	0	0	0	0	0	0	0	0	0	0	0	0	0	0	0	0	0	0	0
Protein homeostasis.ubiquitin-proteasome system.ubiquitin-fold protein conjugation.UFM conjugation.E3 UFM ubiquitin ligase activity.regulatory protein *(C53)	0	1	0	0	0	0	0	0	0	0	0	0	0	0	0	0	0	0	0	0	0	0	0
Cytoskeleton organisation.microtubular network	0.130252	0.52521	0	0	0.00840336	0.00840336	0.00420168	0.00420168	0.00840336	0	0.0168067	0	0.00420168	0	0.012605	0.00420168	0.00420168	0.00420168	0	0	0	0	0
Vesicle trafficking.retrograde trafficking.Coat protein I (COPI) coatomer machinery.coat protein complex.cargo adaptor F-subcomplex.subunit zeta	0	0	0	0	0	0	0	0	0	0	0	0	0	0	0	0	0	1	0	0	0	0	0
Amino acid metabolism.shikimate group amino acid biosynthesis.shikimate pathway.3-dehydroquinate dehydratase and shikimate dehydrogenase *(DHQ-SDH)	0	0.4	0	0	0	0	0	0	0	0	0	0.2	0	0	0	0	0.2	0	0	0.2	0	0	0
Multi-process regulation.phosphoinositide signalling.inositol phosphate metabolism	0.0909091	0.5	0	0	0	0	0	0	0	0	0	0	0	0	0.0227273	0	0.0113636	0.0113636	0	0	0	0	0
Protein modification.glycosylation.N-linked glycosylation.DPMS dolichol-phosphate-mannose synthase complex.catalytic component *(DPMS1)	0.5	0.5	0	0	0	0	0	0	0	0	0	0	0	0	0	0	0	0	0	0	0	0	0
Protein translocation.chloroplast.outer envelope guidance and insertion.insertion factor for beta-barrel membrane proteins *(OEP80)	0	1	0	0	0	0	0	0	0	0	0	0	0	0	0	0	0	0	0	0	0	0	0
Protein homeostasis.ubiquitin-proteasome system.ubiquitin-fold protein deconjugation.RUB deconjugation.deneddylase activities.ubiquitin carboxyl-terminal hydrolase *(UCH3)	0	0	0	0	0	1	0	0	0	0	0	0	0	0	0	0	0	0	0	0	0	0	0
Solute transport.porins.outer membrane porin *(OEP24)	0.5	0.5	0	0	0	0	0	0	0	0	0	0	0	0	0	0	0	0	0	0	0	0	0
RNA processing.pre-RNA splicing.spliceosome-associated non-snRNP factor activities.RNA splicing factor *(PRP38)	0	1	0	0	0	0	0	0	0	0	0	0	0	0	0	0	0	0	0	0	0	0	0
RNA processing.RNA homeostasis.post-transcriptional regulation.CCCH-ZF-type RNA-binding activity.regulatory protein *(C3H48/59/62/63)	0.333333	0.666667	0	0	0	0	0	0	0	0	0	0	0	0	0	0	0	0	0	0	0	0	0
Lipid metabolism.fatty acid metabolism.citrate shuttle.MPC pyruvate carrier complex.component *(MPC1)	1	0	0	0	0	0	0	0	0	0	0	0	0	0	0	0	0	0	0	0	0	0	0
RNA processing.pre-RNA splicing.spliceosome assembly.snRNA transport.snRNA export complex.snRNA export adaptor *(PHAX)	0	0.5	0	0	0	0	0	0	0	0	0	0	0	0	0	0	0	0	0	0	0	0	0
Cell division.cell cycle organisation.metaphase to anaphase transition.Anaphase-Promoting Complex/Cyclosome (APC/C)-dependent ubiquitination.APC/C E3 ubiquitin ligase complex.platform subcomplex.component *(APC1)	0	1	0	0	0	0	0	0	0	0	0	0	0	0	0	0	0	0	0	0	0	0	0
Cytoskeleton organisation.microtubular network.microtubule dynamics.microtubule-stabilizing factor *(TPXL5)	0	0.666667	0	0	0	0	0	0	0	0	0	0	0	0	0	0	0	0	0	0	0	0	0
Cell wall organisation.cutin and suberin.cuticular lipid formation.monoacylglyceryl ester monomer biosynthesis.suberin sn-glycerol-3-phosphate acyltransferase	0	0	0	0	0	0	0	0	0	0	0	0	0	0	0	0	0	0	0	0	0	0	0
Phytohormone action.jasmonic acid.perception and signal transduction.jasmonate-mediated regulatory activity.regulatory transcription factor *(ARF10/ARF16)	0	0.571429	0	0	0	0	0	0	0	0	0	0	0	0	0	0	0	0	0	0	0	0	0
Plant reproduction.embryogenesis.embryo axis formation.transcriptional regulator *(ATML1)	0.666667	0.333333	0	0	0	0	0	0	0	0	0	0	0	0	0	0	0	0	0	0	0	0	0
RNA biosynthesis.RNA polymerase III-dependent transcription.nascent RNA chaperone *(LA)	0	0	0	0	0	0	0	0	0	0	0	1	0	0	0	0	0	0	0	0	0	0	0
Carbohydrate metabolism.gluconeogenesis	0.2	0.4	0.1	0	0	0	0.1	0	0	0	0	0	0	0	0	0	0	0	0	0	0	0	0
Coenzyme metabolism.tetrahydrofolate metabolism.tetrahydrofolate (THF) interconversions.10-formyl-THF synthetase	1	0	0	0	0	0	0	0	0	0	0	0	0	0	0	0	0	0	0	0	0	0	0
Protein homeostasis.protein quality control.ER Quality Control (ERQC) machinery.calnexin/calreticulin chaperone system.alpha-1,2 exomannosidase *(MNL)	0	1	0	0	0	0	0	0	0	0	0	0	0	0	0	0	0	0	0	0	0	0	0
RNA processing.RNA homeostasis.mRNA deadenylation-dependent decay.mRNA decapping machinery.hydrolase component *(DCP2)	0.25	0	0	0	0	0	0	0	0	0	0	0	0	0	0	0	0	0	0	0	0	0	0
Solute transport.carrier-mediated transport.potassium/sodium cation transporter *(HKT)	0	0	0	0	0	0	0	0	0	0	0	0	0	0	0	0	0	0	0	0	0	0	0
External stimuli response.symbiont.arbuscular mycorrhiza.regulatory protein kinase *(AMK8)	0	1	0	0	0	0	0	0	0	0	0	0	0	0	0	0	0	0	0	0	0	0	0
RNA processing.organelle RNA processing machinery.pre-RNA splicing.mitochondrial RNA splicing.RNA splicing factor *(U18-L1)	0	1	0	0	0	0	0	0	0	0	0	0	0	0	0	0	0	0	0	0	0	0	0
Cell division.DNA replication.endoreduplication.somatic DNA topoisomerase VI complex	0.5	0	0	0	0	0	0.5	0	0	0	0	0	0	0	0	0	0	0	0	0	0	0	0
Chromatin organisation.nucleosome remodeling.ISWI chromatin remodeling complexes.ISWI-CDD complex.component *(DDR)	0	0.6	0	0	0.2	0	0	0	0	0	0	0.2	0	0	0	0	0	0	0	0	0	0	0
Carbohydrate metabolism.starch metabolism	0.158537	0.52439	0.0121951	0.0365854	0.0121951	0	0	0.0487805	0.0365854	0	0	0	0.0121951	0	0.0121951	0	0	0.0121951	0	0.0121951	0	0	0
RNA biosynthesis.DNA-binding transcriptional regulation.helix-turn-helix DNA-binding domain.E2F family	0	0.818182	0	0	0	0	0	0	0	0	0	0	0	0	0	0	0	0	0	0	0	0	0
RNA processing.pre-RNA splicing.spliceosome-associated non-snRNP factor activities.pre-tRNA splicing	0	0.555556	0	0	0	0	0	0	0	0	0	0	0	0	0	0	0	0	0	0	0	0	0
Amino acid metabolism.pyruvate group amino acid biosynthesis.pyruvate-derived amino acids.leucine biosynthesis.2-isopropylmalate synthase activity	0.25	0.75	0	0	0	0	0	0	0	0	0	0	0	0	0	0	0	0	0	0	0	0	0
Phytohormone action.abscisic acid.transport.abscisic acid transporter *(AIT)	0	1	0	0	0	0	0	0	0	0	0	0	0	0	0	0	0	0	0	0	0	0	0
Multi-process regulation.Programmed Cell Death (PCD) system.vacuole-mediated cell death.cysteine proteinase *(VPE)	0.2	0.2	0	0	0	0	0	0	0	0	0	0	0	0	0	0	0	0	0	0	0	0	0
Protein modification.targeting peptide maturation.endomembrane system.signal peptidase *(SPP)	0.214286	0.285714	0	0	0	0	0	0	0	0	0	0	0	0	0.214286	0	0	0	0	0	0	0	0
RNA processing.RNA modification.mRNA modification.Cleavage and Polyadenylation Specificity Factor (CPSF) complex.nuclease component *(CPSF73-II)	0	0	0	0	0	0	0	0	0	0	0	0	0	0	0	0	0	0	0	0	0	0	0
Protein homeostasis.proteolysis.metallopeptidase activities.M48-class metallopeptidase activities.zinc metalloprotease *(STE24)	0	1	0	0	0	0	0	0	0	0	0	0	0	0	0	0	0	0	0	0	0	0	0
RNA biosynthesis.DNA-binding transcriptional regulation.helix-turn-helix DNA-binding domain.GARP-G2-like domain.PHL-type transcription factor	0.238095	0.714286	0	0	0	0	0	0	0	0	0	0	0	0	0	0	0	0	0	0	0	0	0
RNA biosynthesis.RNA polymerase II-dependent transcription.transcription termination.R-loop removal.plastidial DNA:RNA hybrid helicase *(RHON1)	0	0	0	0	0	0	0	0	0	0	0	1	0	0	0	0	0	0	0	0	0	0	0
RNA processing.RNA modification.rRNA modification.rRNA methylation.C/D small nucleolar ribonucleoprotein (snoRNP) rRNA methylation complex	0.1	0.4	0	0	0	0	0	0	0	0	0	0.2	0	0.1	0	0.1	0	0	0	0	0	0	0
Protein biosynthesis.ribosome biogenesis.small ribosomal subunit (SSU).SSU processome.pre-40S ribosomal subunit nuclear assembly.MPP10 module	0	0.333333	0	0	0	0.166667	0	0	0	0	0	0	0	0	0.333333	0	0	0	0	0	0	0	0
Photosynthesis.photophosphorylation.photosystem II.assembly.assembly factor *(RBD1)	0	0.5	0	0.5	0	0	0	0	0	0	0	0	0	0	0	0	0	0	0	0	0	0	0
Photosynthesis.photophosphorylation.photosystem II.PS-II complex.component *(PsbTn)	0	0	0	0	0	0	0	0	0	0	0	0	0	0	0	0	0	0	0	0	0	0	1
Protein modification.phosphorylation.TKL protein kinase families.LRR-XI protein kinase	0.037037	0.37037	0	0	0	0	0	0	0	0	0	0	0	0	0	0	0	0	0	0	0	0	0
Protein modification.S-glutathionylation.glutaredoxin	0.104167	0.395833	0	0	0	0.0416667	0.0208333	0	0	0	0.0208333	0	0	0	0	0	0	0	0	0	0.0416667	0	0
External stimuli response.virus.virus infection.nuclear shuttle protein (NSP) nucleocytoplasmic trafficking.regulatory protein *(WWP1)	0	1	0	0	0	0	0	0	0	0	0	0	0	0	0	0	0	0	0	0	0	0	0
Cellular respiration.oxidative phosphorylation.NADH dehydrogenase complex.non-core modules.alpha subcomplex.component *(NDUFA9/39kDa)	0.666667	0.333333	0	0	0	0	0	0	0	0	0	0	0	0	0	0	0	0	0	0	0	0	0
Coenzyme metabolism.S-adenosyl methionine (SAM) cycle.S-adenosyl methionine synthetase *(MAT)	0	0.833333	0	0	0	0	0.166667	0	0	0	0	0	0	0	0	0	0	0	0	0	0	0	0
External stimuli response.pathogen.defense mechanisms.WRKY33-dependent plant immunity.WRKY33-activating protein *(SIB)	0.333333	0.333333	0	0	0	0	0	0.333333	0	0	0	0	0	0	0	0	0	0	0	0	0	0	0
RNA biosynthesis.RNA polymerase II-dependent transcription.transcription co-activation.MEDIATOR complex.tail module.component *(MED5/MED24/MED33)	0	0.875	0	0	0	0	0	0	0	0	0	0	0	0	0	0	0	0	0	0	0	0	0
Protein homeostasis.ubiquitin-proteasome system.ubiquitin-fold protein conjugation.RING E3 ubiquitin ligase activities.RING-H2-class.E3 ubiquitin ligase *(AIRP1)	0.666667	0.333333	0	0	0	0	0	0	0	0	0	0	0	0	0	0	0	0	0	0	0	0	0
Solute transport.carrier-mediated transport.DMT superfamily.NST-TPT group.nucleotide sugar transporter *(UTR7)	0.2	0.6	0	0	0	0	0	0	0	0	0	0	0	0	0	0	0	0	0	0	0	0	0
Secondary metabolism.terpenoids.carotenoid biosynthesis.carotenes.zeta-carotene desaturase *(ZDS)	0	0	0	1	0	0	0	0	0	0	0	0	0	0	0	0	0	0	0	0	0	0	0
Coenzyme metabolism.FMN/FAD biosynthesis.FAD synthetase *(RibF)	0	1	0	0	0	0	0	0	0	0	0	0	0	0	0	0	0	0	0	0	0	0	0
Lipid metabolism.glycerolipid metabolism.glycerolipid degradation.triacylglycerol lipase activities.diacyl-/triacylglycerol lipase activities.triacylglycerol lipase *(LIP)	0	0.5	0	0	0	0	0	0	0	0	0	0	0	0	0	0	0	0	0	0	0	0	0
Protein homeostasis.ubiquitin-proteasome system.ubiquitin-fold protein conjugation.UBQ conjugation (ubiquitylation).E2 ubiquitin-conjugating enzyme activities.E2 ubiquitin-conjugating enzyme *(UBC4/5/6)	0.666667	0	0	0	0	0	0	0	0	0	0	0	0	0	0	0	0	0.333333	0	0	0	0	0
Phytohormone action.jasmonic acid.biosynthesis.phospholipase-A *(DAD1)	0	0	0	0	0	0	0	0	0	0	0	0	0	0	0	0	0	0	0	0	0	0	0
Nutrient uptake.micronutrient uptake systems.transition metals.chelation-based strategy.nicotianamine.nicotianamine efflux transporter *(ENA)	0.5	0.5	0	0	0	0	0	0	0	0	0	0	0	0	0	0	0	0	0	0	0	0	0
Vesicle trafficking.vesicle target membrane fusion.SNARE membrane fusion complexes.Qa-type SNARE components.SYP1-group component	0.111111	0.444444	0	0	0	0	0.111111	0	0	0	0	0	0	0	0	0	0	0.111111	0	0	0	0	0
RNA biosynthesis.organellar gene expression machinery.plastid-encoded RNA polymerase (PEP) complex.PEP assembly/activity regulation	0.0666667	0.466667	0	0.0666667	0	0	0	0	0	0	0	0	0	0	0	0	0	0	0	0	0	0	0
Protein homeostasis.ubiquitin-proteasome system.membrane-associated protein degradation	0.195122	0.439024	0	0	0	0	0.0487805	0	0	0	0	0	0	0	0.0243902	0	0.0121951	0	0	0	0	0.0243902	0
Vesicle trafficking.exocytic trafficking.exocytosis regulation.Exocyst-associated SCD complex	0	0.666667	0	0	0	0	0.166667	0	0	0	0	0	0.166667	0	0	0	0	0	0	0	0	0	0
Cellular respiration.oxidative phosphorylation.NADH dehydrogenase complex.non-core modules.alpha subcomplex	0.45	0.15	0	0	0	0.05	0.05	0	0	0.05	0	0	0	0	0.15	0	0	0	0	0	0	0	0
RNA biosynthesis.RNA polymerase II-dependent transcription.transcription initiation.TFIIa basal transcription factor heterodimer	0.666667	0.166667	0	0	0	0	0	0	0	0	0	0	0.166667	0	0	0	0	0	0	0	0	0	0
Protein modification.dephosphorylation.protein serine/threonine phosphatase families.PPP Fe-Zn-dependent phosphatase families.PP1-class phosphatase complex.regulatory component *(PP1R)	0	1	0	0	0	0	0	0	0	0	0	0	0	0	0	0	0	0	0	0	0	0	0
Cell division.cell cycle organisation.cell cycle control.CYCLIN-dependent protein kinase complex.scaffold component *(CKS)	0.666667	0	0	0	0	0	0	0	0	0	0.166667	0	0	0	0	0	0	0	0	0	0	0	0
Solute transport.primary active transport.ABC superfamily.ABC2 family.subfamily ABCA transporter	0	0.333333	0	0	0	0	0	0	0.0833333	0	0	0	0	0	0	0	0	0	0	0	0	0	0
Plant reproduction.gametogenesis.male gametophyt.exine formation.primexine deposition factor *(NPU)	0	0.5	0	0	0	0.5	0	0	0	0	0	0	0	0	0	0	0	0	0	0	0	0	0
Cell wall organisation.hemicellulose.xyloglucan.modification and degradation.xyloglucan/beta-glucan hydrolase *(EG16)	0	0	0	0	0	0	1	0	0	0	0	0	0	0	0	0	0	0	0	0	0	0	0
Nutrient uptake.micronutrient uptake systems.transition metals.reduction-based strategy.root.iron/zinc/manganese/cobalt cation transporter *(IRT1)	0	0	0	0	0	0	0	0	0	0	0	0	0	0	0	0	0	0	0	0	0	0	0
Cytoskeleton organisation.microfilament network.actin polymerisation.SCAR/WAVE ARP2/3-activating complex.component *(BRK1)	0	0	0	0	0	0	0	0	0	1	0	0	0	0	0	0	0	0	0	0	0	0	0
Cell division.DNA replication	0.10929	0.480874	0	0	0.0218579	0	0.010929	0	0.010929	0	0	0.0710383	0	0	0.010929	0	0.00546448	0	0.00546448	0	0	0	0
Multi-process regulation.ppGpp (hyperphosphorylated guanylate) signalling.bifunctional ppGpp synthetase and hydrolase *(RSH)	0.333333	0.333333	0	0	0	0	0	0	0	0	0	0	0	0	0	0	0	0	0	0	0	0	0
Cell wall organisation.cellulose.cellulose synthase complex (CSC).CSC trafficking.G-protein-coupled receptor-like regulator *(7TM)	0.2	0.4	0	0	0	0	0	0	0	0	0	0	0	0	0	0	0	0	0	0	0	0	0
Lipid metabolism.glycerolipid metabolism.diacylglycerol biosynthesis.phosphatidate phosphatase *(LPP-epsilon)	1	0	0	0	0	0	0	0	0	0	0	0	0	0	0	0	0	0	0	0	0	0	0
RNA biosynthesis.DNA-dependent RNA polymerase complexes	0.210526	0.526316	0	0	0.0526316	0.0701754	0.0175439	0	0	0.0175439	0	0	0	0	0	0	0	0	0.0175439	0	0	0	0
RNA processing.organelle RNA processing machinery.RNA homeostasis.plastidial mRNA stabilisation	0.208333	0.5	0	0.125	0	0	0.0416667	0	0.0416667	0	0	0	0	0	0	0	0	0	0	0	0	0	0
Protein biosynthesis.translation initiation.Pre-Initiation Complex (PIC) module.eIF2 Met-tRNA binding factor activity.eIF2 Met-tRNA binding factor complex	0	0.5625	0	0	0	0	0	0	0	0	0	0.1875	0	0.0625	0	0	0.125	0	0	0	0	0	0
Cytoskeleton organisation.microfilament network.actin polymerisation.Arp2/3 actin polymerization initiation complex.component *(ArpC1)	1	0	0	0	0	0	0	0	0	0	0	0	0	0	0	0	0	0	0	0	0	0	0
Multi-process regulation.14-3-3 regulatory system.14-3-3 phosphoprotein-binding protein *(GRF)	0.0434783	0.652174	0	0	0	0	0.0434783	0	0	0	0	0	0	0	0	0	0	0.0434783	0	0	0	0	0
Lipid metabolism.cytoplasmic lipid droplet-associated activities.STEROLEOSIN-type dehydrogenase *(SLO/HSD)	0	0	0	0	0	0	0	0	0	0	0	0	0	0	0	0	0	0	0	0	0	0	0
Protein homeostasis.proteolysis.glutamic peptidase activities	0.111111	0.555556	0	0.0555556	0	0	0	0	0	0	0	0	0	0	0	0	0	0	0	0	0	0	0
Protein biosynthesis.organellar translation machinery.plastidial ribosome biogenesis	0.14	0.32	0.03	0.23	0	0.04	0.05	0	0	0	0	0	0	0	0.02	0.07	0	0.02	0	0	0	0	0
Vesicle trafficking.clathrin coated vesicle (CCV) machinery.TPLATE cargo adaptor complex.component *(TWD40)	0	0.833333	0	0	0	0	0	0	0	0	0	0	0	0	0.166667	0	0	0	0	0	0	0	0
Solute transport.carrier-mediated transport.VIT family.iron cation transporter *(VTL)	0	0.375	0	0	0	0	0	0	0	0	0	0	0	0	0	0	0	0	0	0	0	0	0
Solute transport.carrier-mediated transport.anion channel / anion:proton antiporter *(CLC)	0	0.636364	0	0	0	0	0	0	0	0	0	0	0	0	0	0	0	0	0	0	0	0	0
RNA biosynthesis.organellar gene expression machinery.plastid-encoded RNA polymerase (PEP) complex.essential co-factor components.component *(PAP1/TAC3)	0	1	0	0	0	0	0	0	0	0	0	0	0	0	0	0	0	0	0	0	0	0	0
Vesicle trafficking.exocytic trafficking.secretory vesicle trafficking	0.25	0.5	0	0	0	0	0.25	0	0	0	0	0	0	0	0	0	0	0	0	0	0	0	0
Protein homeostasis.protein repair	0	1	0	0	0	0	0	0	0	0	0	0	0	0	0	0	0	0	0	0	0	0	0
Phytohormone action.auxin.biosynthesis.indole-3-pyruvic acid (IPyA) pathway.tryptophan aminotransferase	0	0.333333	0	0	0	0	0	0	0	0	0	0	0	0	0	0	0	0	0	0	0	0	0
RNA biosynthesis.DNA-dependent RNA polymerase complexes.RNA polymerase II complex.component *(NRPB4)	0.333333	0.333333	0	0	0	0.333333	0	0	0	0	0	0	0	0	0	0	0	0	0	0	0	0	0
Cell division.cell cycle organisation.cell cycle control.CYCLIN-dependent protein kinase complex.catalytic component *(CDKD)	0.5	0	0	0	0	0	0	0	0	0	0	0	0	0	0	0	0	0	0	0	0	0	0
Vesicle trafficking.anterograde trafficking.AP-3 vacuole cargo adaptor complex.large subunit delta *(AP3D)	0	1	0	0	0	0	0	0	0	0	0	0	0	0	0	0	0	0	0	0	0	0	0
Protein modification.dephosphorylation.protein serine/threonine phosphatase families.PPM/PP2C Mn/Mg-dependent phosphatase families.clade J phosphatase	0	0.25	0	0	0	0	0	0	0	0	0	0	0	0	0	0	0	0	0	0	0	0	0
Protein homeostasis.ubiquitin-proteasome system.ubiquitin-fold protein conjugation.UFM conjugation.E3 UFM ubiquitin ligase activity.E3 UFM ubiquitin ligase *(UFL1)	0.5	0.5	0	0	0	0	0	0	0	0	0	0	0	0	0	0	0	0	0	0	0	0	0
Protein modification.cysteine disulfide formation.endoplasmic reticulum.protein disulfide isomerase *(PDI-L)	0.125	0.5	0	0	0	0.125	0	0	0	0	0	0	0	0	0	0	0	0.125	0	0	0	0	0
Protein homeostasis.ubiquitin-proteasome system.ubiquitin-fold protein conjugation.HUB conjugation	1	0	0	0	0	0	0	0	0	0	0	0	0	0	0	0	0	0	0	0	0	0	0
Amino acid metabolism.aspartate group amino acid biosynthesis.aspartate-derived amino acids.lysine biosynthesis.diaminopimelate decarboxylase *(DapDC1/2)	0.2	0.2	0	0	0	0	0	0	0	0	0	0	0	0	0.4	0	0	0	0	0	0	0	0
Lipid metabolism.glycerolipid metabolism.phosphatidate biosynthesis	0.28125	0.46875	0	0	0	0	0	0	0.03125	0	0	0	0	0	0	0	0	0	0	0	0	0	0
Photosynthesis.photophosphorylation.chlororespiration.NADH dehydrogenase-like (NDH) complex.assembly and maintenance.assembly factor *(NDF5)	0	1	0	0	0	0	0	0	0	0	0	0	0	0	0	0	0	0	0	0	0	0	0
RNA processing.RNA homeostasis.Exosome complex.TRAMP (Trf4-Air2-Mtr4 Polyadenylation) nucleolar regulation complex	0	1	0	0	0	0	0	0	0	0	0	0	0	0	0	0	0	0	0	0	0	0	0
Lipid metabolism.fatty acid metabolism.acetyl-CoA generation.plastidial pyruvate kinase	0.5	0	0	0	0.166667	0	0	0	0	0	0	0	0	0	0	0	0.166667	0	0	0	0	0	0
Cell division.DNA replication.elongation.DNA polymerase epsilon complex	0.333333	0.666667	0	0	0	0	0	0	0	0	0	0	0	0	0	0	0	0	0	0	0	0	0
RNA processing.RNA modification.tRNA modification.methylation.TRM8-TRM82 tRNA guanine-methyltransferase complex.component *(TRM8)	0	0.1	0	0	0	0	0	0	0	0	0	0	0	0	0	0	0	0	0	0	0	0	0
Cytoskeleton organisation.microtubular network.microtubule dynamics.microtubule-stabilizing factor *(WDL)	0.176471	0.529412	0	0	0	0	0	0	0	0	0.0588235	0	0	0	0.0588235	0	0	0	0	0	0	0	0
Protein biosynthesis.organellar translation machinery.plastidial ribosome biogenesis.small ribosomal subunit proteome.component *(uS10c)	0	0	0	0.5	0	0	0	0	0	0	0	0	0	0	0	0	0	0.5	0	0	0	0	0
External stimuli response.symbiont.common symbiotic signalling pathway (CSSP).CCaMK-IPD3 kinase complex.component *(CCaMK)	0	0	0	0	0	0	0	0	0	0	0	0	0	0	0	0	0	0	0	0	0	0	0
Polyamine metabolism.putrescine biosynthesis.arginine decarboxylation pathway.arginine decarboxylase *(ADC1/2)	0.25	0	0	0	0	0	0.25	0	0	0	0	0	0	0	0	0	0	0	0	0	0.25	0	0
Cell division.cell cycle organisation.sister chromatid separation.cohesin dissociation.separase *(ESP1)	0	0	0	0	0	0	0	0	0	0	0	0	0	0	0	0	0	0	0	0	0	0	0
Secondary metabolism.phenolics.p-coumaroyl-CoA biosynthesis.cinnamate 4-hydroxylase *(C4H)	0.333333	0.666667	0	0	0	0	0	0	0	0	0	0	0	0	0	0	0	0	0	0	0	0	0
RNA processing.organelle RNA processing machinery.pre-RNA splicing.mitochondrial RNA splicing.RNA splicing factor *(SLO3)	0	0.25	0	0	0	0	0	0	0	0	0	0	0	0	0	0	0	0	0	0	0	0	0
RNA biosynthesis.DNA-binding transcriptional regulation.beta-hairpin exposed by alpha/beta-scaffold structure.AP2/ERF family.ERF subfamily.subgroup ERF-X transcription factor	0.105263	0.526316	0	0	0	0	0.0526316	0.0526316	0	0	0	0	0	0	0	0	0	0	0	0	0.105263	0	0
Protein homeostasis.ubiquitin-proteasome system.ubiquitin-fold protein conjugation.RBR E3 ubiquitin ligase activities.E3 ubiquitin ligase *(RBR-Ariadne)	0.0909091	0.454545	0	0	0	0	0	0.0909091	0	0	0	0	0	0	0	0	0	0	0	0	0	0	0
Cell division.cell cycle organisation.cell cycle control.CYCLIN regulatory protein activities.regulatory protein *(CYCJ18)	0	0.2	0	0	0	0	0	0	0	0	0	0	0	0	0	0	0	0	0	0	0	0	0
RNA processing.pre-RNA splicing.U2-type major spliceosome.U1/U2/U4/U5 snRNP-associated Sm accessory RNP complex.component *(Sm-D2)	0.666667	0	0	0	0	0	0	0	0	0	0	0	0	0	0	0	0	0	0	0	0	0	0
Cellular respiration.oxidative phosphorylation.cytochrome c reductase complex.component *(QCR8)	0.333333	0	0	0	0	0	0	0	0	0.666667	0	0	0	0	0	0	0	0	0	0	0	0	0
Plant organogenesis	0.120275	0.415808	0	0	0.00687285	0.00687285	0.0412371	0.0103093	0.0103093	0	0.00687285	0	0	0.0103093	0.00343643	0	0	0	0	0.00687285	0.00343643	0	0
Protein modification.phosphorylation.TKL protein kinase families.RLCK-V receptor-like protein kinase	0.3	0.5	0	0	0	0	0	0	0	0	0	0	0.1	0	0	0	0	0	0	0	0	0	0
Multi-process regulation.phosphoinositide signalling.inositol phosphate metabolism.regulation	0.0769231	0.692308	0	0	0	0	0	0	0	0	0	0	0	0	0	0	0	0.0769231	0	0	0	0	0
Nucleotide metabolism.deoxynucleotides.biosynthesis.thymidylate synthase *(DRTS)	0	0.75	0	0	0	0	0	0	0	0	0	0	0	0	0	0	0	0	0	0	0	0	0
Lipid metabolism.sphingolipid metabolism.sphingolipid homeostasis.ceramidase activities.alkaline ceramidase *(ACER)	0	1	0	0	0	0	0	0	0	0	0	0	0	0	0	0	0	0	0	0	0	0	0
Amino acid metabolism.amino acid degradation.branched-chain amino acids.acyl-CoA dehydrogenase oxidation	0.111111	0.666667	0	0	0	0	0	0	0	0	0	0	0	0	0	0	0	0	0	0	0	0	0
Protein translocation.peroxisome.importomer translocation system.cargo-receptor docking complex	0.4	0.4	0	0	0	0	0	0	0	0	0	0	0	0	0	0	0	0	0	0	0	0	0
Protein biosynthesis.ribosome biogenesis.large ribosomal subunit (LSU).LSU processome.pre-60S ribosomal subunit nuclear assembly.assembly factor *(RID3)	0	0	0	0	0	0	0	0	0	0	0	0	0	0	0	0	0	0	0	0	0	0	0
Enzyme classification.EC_1 oxidoreductases.EC_1-18 oxidoreductase acting on iron-sulfur protein as donor	0.2	0.4	0.2	0.2	0	0	0	0	0	0	0	0	0	0	0	0	0	0	0	0	0	0	0
[truncated: 7,404 more rows]
